# Supplementary material for: Long read, isoform aware sequencing of mouse nucleus accumbens after chronic cocaine treatment
Source: Sci Rep. 2021 Mar 24;11:6729. doi: 10.1038/s41598-021-86068-7 (PMC7991652; doi:10.1038/s41598-021-86068-7)
Supplement: Supplementary file 2 — Supplementary Information 2. [file 41598_2021_86068_MOESM2_ESM.txt]

isoform	chrom	start	end	width	gene_symbol	strand	length	exons	structural_category	associated_gene	associated_transcript	ref_length	ref_exons	diff_to_TSS	diff_to_TTS	diff_to_gene_TSS	diff_to_gene_TTS	subcategory	RTS_stage	all_canonical	min_sample_cov	min_cov	min_cov_pos	sd_cov	FL	n_indels	n_indels_junc	bite	iso_exp	gene_exp	ratio_exp	FSM_class	coding	ORF_length	CDS_length	CDS_start	CDS_end	CDS_genomic_start	CDS_genomic_end	predicted_NMD	perc_A_downstream_TTS	seq_A_downstream_TTS	dist_to_cage_peak	within_cage_peak	dist_to_polya_site	within_polya_site	polyA_motif	polyA_dist	tpm
PB.10.1	chr1	5018908	5162445	143538	Atp6v1h	+	2019	13	novel_not_in_catalog	Atp6v1h	novel	1662	13	NA	NA	-51110	26	at_least_one_novel_splicesite	FALSE	canonical	NA	NA	NA	NA	2	NA	NA	TRUE	NA	NA	NA	C	coding	462	1389	351	1739	5084460	5162165	FALSE	35	AAACATGTTCTTAAATTTTG	NA	NA	NA	NA	NA	NA	1.967825
PB.10.10	chr1	5083130	5162445	79316	Atp6v1h	+	1861	13	full-splice_match	Atp6v1h	ENSMUST00000192698.2	1811	13	-24	-26	-2	26	multi-exon	FALSE	canonical	NA	NA	NA	NA	613	NA	NA	TRUE	NA	NA	NA	C	coding	462	1389	193	1581	5084460	5162165	FALSE	35	AAACATGTTCTTAAATTTTG	NA	NA	NA	NA	NA	NA	96.5591166666667
PB.10.11	chr1	5083150	5162445	79296	Atp6v1h	+	2188	13	novel_in_catalog	Atp6v1h	novel	1811	13	NA	NA	-4	26	combination_of_known_junctions	FALSE	canonical	NA	NA	NA	NA	13	NA	NA	TRUE	NA	NA	NA	C	coding	462	1389	520	1908	5084460	5162165	FALSE	35	AAACATGTTCTTAAATTTTG	NA	NA	NA	NA	NA	NA	13.434
PB.10.3	chr1	5083098	5162445	79348	Atp6v1h	+	1791	12	novel_in_catalog	Atp6v1h	novel	1811	13	NA	NA	-12	26	combination_of_known_splicesites	FALSE	canonical	NA	NA	NA	NA	2	NA	NA	TRUE	NA	NA	NA	C	coding	428	1287	225	1511	5084460	5162165	FALSE	35	AAACATGTTCTTAAATTTTG	NA	NA	NA	NA	NA	NA	13.1056166666667
PB.10.5	chr1	5083124	5162445	79322	Atp6v1h	+	1777	12	novel_in_catalog	Atp6v1h	novel	1811	13	NA	NA	0	26	combination_of_known_splicesites	FALSE	canonical	NA	NA	NA	NA	4	NA	NA	TRUE	NA	NA	NA	C	coding	432	1299	199	1497	5084460	5162165	FALSE	35	AAACATGTTCTTAAATTTTG	NA	NA	NA	NA	NA	NA	2.22204833333333
PB.10.6	chr1	5083129	5162445	79317	Atp6v1h	+	1839	13	novel_not_in_catalog	Atp6v1h	novel	1811	13	NA	NA	-3	26	at_least_one_novel_splicesite	FALSE	canonical	NA	NA	NA	NA	51	NA	NA	TRUE	NA	NA	NA	C	coding	447	1344	216	1559	5084482	5162165	FALSE	35	AAACATGTTCTTAAATTTTG	NA	NA	NA	NA	NA	NA	2.6680717146685
PB.10.7	chr1	5083129	5162445	79317	Atp6v1h	+	1916	14	full-splice_match	Atp6v1h	ENSMUST00000044369.12	2049	14	49	84	-3	26	multi-exon	FALSE	canonical	NA	NA	NA	NA	116	NA	NA	TRUE	NA	NA	NA	C	coding	480	1443	194	1636	5084460	5162165	FALSE	35	AAACATGTTCTTAAATTTTG	NA	NA	NA	NA	NA	NA	26.3061833333333
PB.10.8	chr1	5083129	5162445	79317	Atp6v1h	+	1826	13	novel_in_catalog	Atp6v1h	novel	2049	14	NA	NA	-3	26	combination_of_known_splicesites	FALSE	canonical	NA	NA	NA	NA	67	NA	NA	TRUE	NA	NA	NA	C	coding	450	1353	194	1546	5084460	5162165	FALSE	35	AAACATGTTCTTAAATTTTG	NA	NA	NA	NA	NA	NA	0.027691247325
PB.10.9	chr1	5083129	5162445	79317	Atp6v1h	+	855	5	novel_in_catalog	Atp6v1h	novel	1811	13	NA	NA	-3	26	combination_of_known_splicesites	FALSE	canonical	NA	NA	NA	NA	16	NA	NA	TRUE	NA	NA	NA	C	non_coding	NA	NA	NA	NA	NA	NA	NA	35	AAACATGTTCTTAAATTTTG	NA	NA	NA	NA	NA	NA	2.48811833333333
PB.10001.3	chr10	108162098	108260905	98808	Ppp1r12a	+	2457	16	incomplete-splice_match	Ppp1r12a	ENSMUST00000219263.1	3355	25	-95	16446	-95	7429	3prime_fragment	FALSE	canonical	NA	NA	NA	NA	146	NA	NA	TRUE	NA	NA	NA	B	coding	716	2148	309	2456	108162406	108260904	FALSE	70	AACAAGAAAATGAAGAGAAA	NA	NA	NA	NA	NA	NA	8.53642166666667
PB.10001.4	chr10	108162121	108260905	98785	Ppp1r12a	+	2263	15	novel_in_catalog	Ppp1r12a	novel	3355	25	NA	NA	-72	7429	combination_of_known_junctions	FALSE	canonical	NA	NA	NA	NA	233	NA	NA	TRUE	NA	NA	NA	B	coding	659	1977	286	2262	108162406	108260904	FALSE	70	AACAAGAAAATGAAGAGAAA	NA	NA	NA	NA	NA	NA	12.5020833333333
PB.10001.5	chr10	108162372	108279762	117391	Ppp1r12a	+	5419	24	novel_in_catalog	Ppp1r12a	novel	3403	26	NA	NA	-28	-222	combination_of_known_junctions	FALSE	canonical	NA	NA	NA	NA	19	NA	NA	TRUE	NA	NA	NA	B	coding	971	2916	35	2950	108162406	108277293	FALSE	15	AAACTTCTGGTTTTTTCCTT	NA	NA	NA	NA	NA	NA	47.3669833333333
PB.10004.1	chr10	108497652	109009079	511428	Syt1	-	4606	12	novel_in_catalog	Syt1	novel	4820	12	NA	NA	21	0	combination_of_known_splicesites	FALSE	canonical	NA	NA	NA	NA	2	NA	NA	TRUE	NA	NA	NA	C	coding	421	1266	453	1718	108691046	108500540	FALSE	15	GATCGTTGCTGTCTCTCAAC	NA	NA	NA	NA	NA	NA	3.32738833333333
PB.10004.10	chr10	108497652	109010978	513327	Syt1	-	4741	11	full-splice_match	Syt1	ENSMUST00000064054.13	4745	11	4	0	-3	0	multi-exon	FALSE	canonical	NA	NA	NA	NA	621	NA	NA	TRUE	NA	NA	NA	C	coding	421	1266	588	1853	108691046	108500540	FALSE	15	GATCGTTGCTGTCTCTCAAC	NA	NA	NA	NA	NA	NA	325.9285
PB.10004.11	chr10	108572605	109010962	438358	Syt1	-	1957	10	novel_not_in_catalog	Syt1	novel	1113	8	NA	NA	0	54681	at_least_one_novel_splicesite	FALSE	canonical	NA	NA	NA	NA	2	NA	NA	TRUE	NA	NA	NA	C	coding	324	975	572	1546	108691046	108573016	FALSE	30	TCTTGACCAAAGGTTTCTAA	NA	NA	NA	NA	NA	NA	1.152006
PB.10004.13	chr10	108631871	109010944	379074	Syt1	-	1108	7	novel_in_catalog	Syt1	novel	1113	8	NA	NA	18	-4529	combination_of_known_junctions	FALSE	canonical	NA	NA	NA	NA	12	NA	NA	TRUE	NA	NA	NA	C	coding	185	555	554	1108	108691046	108631871	FALSE	55	AAAAAGAAGAAGTTTGAGAC	NA	NA	NA	NA	NA	NA	54.4565333333333
PB.10004.18	chr10	108831153	109010944	179792	Syt1	-	489	3	incomplete-splice_match	Syt1	ENSMUST00000064054.13	4745	11	38	333501	18	68062	3prime_fragment	FALSE	canonical	NA	NA	NA	NA	31	NA	NA	TRUE	NA	NA	NA	C	non_coding	NA	NA	NA	NA	NA	NA	NA	70	AAAAGGAACAAAAAAACCCA	NA	NA	NA	NA	NA	NA	0
PB.10004.19	chr10	108899431	109010928	111498	Syt1	-	3238	2	full-splice_match	Syt1	ENSMUST00000146618.1	3488	2	34	216	34	1	multi-exon	FALSE	canonical	NA	NA	NA	NA	4	NA	NA	TRUE	NA	NA	NA	C	non_coding	NA	NA	NA	NA	NA	NA	NA	85	GAAAAGAAAAAAAAAAAAAT	NA	NA	NA	NA	NA	NA	1.12450533333333
PB.10004.2	chr10	108497652	109009079	511428	Syt1	-	4526	11	novel_in_catalog	Syt1	novel	4745	11	NA	NA	21	0	combination_of_known_junctions	FALSE	canonical	NA	NA	NA	NA	8	NA	NA	TRUE	NA	NA	NA	C	coding	421	1266	373	1638	108691046	108500540	FALSE	15	GATCGTTGCTGTCTCTCAAC	NA	NA	NA	NA	NA	NA	14.9079166666667
PB.10004.3	chr10	108497652	109010673	513022	Syt1	-	4528	12	novel_not_in_catalog	Syt1	novel	4745	11	NA	NA	289	0	at_least_one_novel_splicesite	FALSE	canonical	NA	NA	NA	NA	2	NA	NA	TRUE	NA	NA	NA	C	coding	421	1266	375	1640	108691046	108500540	FALSE	15	GATCGTTGCTGTCTCTCAAC	NA	NA	NA	NA	NA	NA	3.54116833333333
PB.10004.4	chr10	108497652	109010676	513025	Syt1	-	4272	9	novel_in_catalog	Syt1	novel	4745	11	NA	NA	286	0	combination_of_known_splicesites	FALSE	canonical	NA	NA	NA	NA	2	NA	NA	TRUE	NA	NA	NA	C	coding	421	1266	119	1384	108691046	108500540	FALSE	15	GATCGTTGCTGTCTCTCAAC	NA	NA	NA	NA	NA	NA	208.3505
PB.10004.6	chr10	108497652	109010944	513293	Syt1	-	4787	12	full-splice_match	Syt1	ENSMUST00000105276.7	4820	12	31	2	18	0	multi-exon	FALSE	canonical	NA	NA	NA	NA	34	NA	NA	TRUE	NA	NA	NA	C	coding	421	1266	634	1899	108691046	108500540	FALSE	15	GATCGTTGCTGTCTCTCAAC	NA	NA	NA	NA	NA	NA	30.0896333333333
PB.10004.9	chr10	108497652	109010946	513295	Syt1	-	4643	10	novel_in_catalog	Syt1	novel	4745	11	NA	NA	16	0	combination_of_known_splicesites	FALSE	canonical	NA	NA	NA	NA	1063	NA	NA	TRUE	NA	NA	NA	C	coding	421	1266	490	1755	108691046	108500540	FALSE	15	GATCGTTGCTGTCTCTCAAC	NA	NA	NA	NA	NA	NA	9.18703166666667
PB.1001.1	chr1	193221693	193242362	20670	Hsd11b1	-	1297	6	full-splice_match	Hsd11b1	ENSMUST00000016338.14	1623	6	267	59	267	-4	multi-exon	FALSE	canonical	NA	NA	NA	NA	3	NA	NA	TRUE	NA	NA	NA	A	coding	292	879	101	979	193242262	193222011	FALSE	50	AAAACTAGTAACTATGAATG	NA	NA	NA	NA	NA	NA	5.57755333333333
PB.10011.1	chr10	109681578	109720057	38480	Nav3	-	4611	14	incomplete-splice_match	Nav3	ENSMUST00000161582.7	6371	28	103528	-1082	3744	-319	5prime_fragment	FALSE	canonical	NA	NA	NA	NA	17	NA	NA	TRUE	NA	NA	NA	B	coding	606	1821	249	2069	109718219	109684120	FALSE	25	AACAAGGTGTGGTGTCTATG	NA	NA	NA	NA	NA	NA	14.4735
PB.10011.2	chr10	109682660	109833318	150659	Nav3	-	7940	30	novel_in_catalog	Nav3	novel	9962	39	NA	NA	-97	0	combination_of_known_junctions	FALSE	canonical	NA	NA	NA	NA	43	NA	NA	TRUE	NA	NA	NA	B	coding	1858	5577	904	6480	109832415	109684120	FALSE	85	AAAAAAAAAAAAAAAACCAG	NA	NA	NA	NA	NA	NA	14.8108833333333
PB.10014.1	chr10	110920180	110939494	19315	Csrp2	+	865	6	full-splice_match	Csrp2	ENSMUST00000020403.6	1384	6	391	128	-10	-20	multi-exon	FALSE	canonical	NA	NA	NA	NA	7	NA	NA	TRUE	NA	NA	NA	A	coding	193	582	77	658	110931956	110939287	FALSE	25	ATTTGGGTACCACCTCTTAA	NA	NA	NA	NA	NA	NA	8.176975
PB.10015.1	chr10	110941783	110962328	20546	Zdhhc17	-	3770	11	novel_in_catalog	Zdhhc17	novel	4548	17	NA	NA	-1245	-1	combination_of_known_junctions	FALSE	canonical	NA	NA	NA	NA	3	NA	NA	TRUE	NA	NA	NA	C	coding	380	1143	18	1160	110962311	110944393	FALSE	20	TAAATGTGGTGTCTGCTCAG	NA	NA	NA	NA	NA	NA	12.5074166666667
PB.10015.2	chr10	110941783	111010162	68380	Zdhhc17	-	4641	17	full-splice_match	Zdhhc17	ENSMUST00000041723.14	4548	17	-96	3	-22	-1	multi-exon	FALSE	canonical	NA	NA	NA	NA	64	NA	NA	TRUE	NA	NA	NA	C	coding	632	1899	133	2031	111010030	110944393	FALSE	20	TAAATGTGGTGTCTGCTCAG	NA	NA	NA	NA	NA	NA	66.8452
PB.10016.1	chr10	111164810	111297247	132438	Osbpl8	+	7144	24	full-splice_match	Osbpl8	ENSMUST00000105275.8	7204	24	58	2	8	-2	multi-exon	FALSE	canonical	NA	NA	NA	NA	94	NA	NA	TRUE	NA	NA	NA	C	coding	889	2670	452	3121	111204799	111293224	FALSE	25	AATCTGTGATCCAGTGACTC	NA	NA	NA	NA	NA	NA	97.0045166666667
PB.1002.1	chr1	193272161	193273107	947	G0s2	-	761	2	full-splice_match	G0s2	ENSMUST00000009777.3	871	2	110	0	110	0	multi-exon	FALSE	canonical	NA	NA	NA	NA	8	NA	NA	TRUE	NA	NA	NA	A	coding	103	312	148	459	193272774	193272463	FALSE	25	ATCTCATTATTTAATTCTTG	NA	NA	NA	NA	NA	NA	9.023335
PB.10020.1	chr10	111298715	111301736	3022	Bbs10	+	2717	2	full-splice_match	Bbs10	ENSMUST00000040454.4	2744	2	36	-9	36	9	multi-exon	FALSE	canonical	NA	NA	NA	NA	9	NA	NA	TRUE	NA	NA	NA	A	coding	713	2142	9	2150	111298723	111301169	FALSE	20	AAGTTAATTGTCCTTGTGGT	NA	NA	NA	NA	NA	NA	4.00115666666667
PB.10021.1	chr10	111472783	111496883	24101	Nap1l1	+	2573	15	full-splice_match	Nap1l1	ENSMUST00000217908.1	1350	15	-459	-764	-440	-1	multi-exon	TRUE	canonical	NA	NA	NA	NA	107	NA	NA	TRUE	NA	NA	NA	C	coding	391	1176	590	1765	111481300	111496075	FALSE	10	ATGGGATGCTGTCTCGGTTT	NA	NA	NA	NA	NA	NA	24.7245833333333
PB.10021.10	chr10	111473272	111495005	21734	Nap1l1	+	1181	11	novel_in_catalog	Nap1l1	novel	1365	13	NA	NA	-9	-4	combination_of_known_splicesites	FALSE	canonical	NA	NA	NA	NA	4	NA	NA	TRUE	NA	NA	NA	C	coding	305	918	101	1018	111481300	111494842	FALSE	20	GCAACATTTTTTTTTTTTAT	NA	NA	NA	NA	NA	NA	10.1665033333333
PB.10021.12	chr10	111473282	111491044	17763	Nap1l1	+	555	7	incomplete-splice_match	Nap1l1	ENSMUST00000219143.1	1365	13	1	3965	1	-1918	3prime_fragment	FALSE	canonical	NA	NA	NA	NA	6	NA	NA	TRUE	NA	NA	NA	C	coding	155	465	91	555	111481300	111491044	FALSE	70	AAAAAGGATGAAGAAAAAGA	NA	NA	NA	NA	NA	NA	1.66105078333333e-06
PB.10021.13	chr10	111473284	111498144	24861	Nap1l1	+	3607	15	novel_in_catalog	Nap1l1	novel	1350	15	NA	NA	3	-6	intron_retention	FALSE	canonical	NA	NA	NA	NA	4	NA	NA	TRUE	NA	NA	NA	C	coding	383	1152	89	1240	111481300	111495113	TRUE	40	AAAATACACTGGTGATATTT	NA	NA	NA	NA	NA	NA	13.5761
PB.10021.14	chr10	111473342	111496883	23542	Nap1l1	+	2080	15	novel_not_in_catalog	Nap1l1	novel	1350	15	NA	NA	61	-1	intron_retention	FALSE	canonical	NA	NA	NA	NA	5	NA	NA	TRUE	NA	NA	NA	C	coding	391	1176	97	1272	111481300	111496075	FALSE	10	ATGGGATGCTGTCTCGGTTT	NA	NA	NA	NA	NA	NA	14.20044
PB.10021.15	chr10	111481492	111496883	15392	Nap1l1	+	1490	15	novel_not_in_catalog	Nap1l1	novel	486	3	NA	NA	875	-1	at_least_one_novel_splicesite	FALSE	canonical	NA	NA	NA	NA	2	NA	NA	TRUE	NA	NA	NA	C	coding	349	1050	281	1330	111486667	111496075	TRUE	10	ATGGGATGCTGTCTCGGTTT	NA	NA	NA	NA	NA	NA	19.5659
PB.10021.16	chr10	111481493	111496883	15391	Nap1l1	+	2137	14	novel_not_in_catalog	Nap1l1	novel	486	3	NA	NA	876	-1	intron_retention	FALSE	canonical	NA	NA	NA	NA	8	NA	NA	TRUE	NA	NA	NA	C	coding	349	1050	280	1329	111486667	111496075	FALSE	10	ATGGGATGCTGTCTCGGTTT	NA	NA	NA	NA	NA	NA	23.1314166666667
PB.10021.17	chr10	111490026	111496886	6861	Nap1l1	+	1101	12	novel_not_in_catalog	Nap1l1	novel	1486	16	NA	NA	-819	2	at_least_one_novel_splicesite	FALSE	canonical	NA	NA	NA	NA	2	NA	NA	TRUE	NA	NA	NA	C	coding	217	654	346	999	111491129	111496784	FALSE	10	GGATGCTGTCTCGGTTTGTA	NA	NA	NA	NA	NA	NA	0.854138
PB.10021.2	chr10	111473227	111495004	21778	Nap1l1	+	1414	13	full-splice_match	Nap1l1	ENSMUST00000219143.1	1365	13	-54	5	0	-5	multi-exon	FALSE	canonical	NA	NA	NA	NA	112	NA	NA	TRUE	NA	NA	NA	C	coding	368	1107	146	1252	111481300	111494842	FALSE	25	AGCAACATTTTTTTTTTTTA	NA	NA	NA	NA	NA	NA	33.8602666666667
PB.10021.3	chr10	111473227	111498144	24918	Nap1l1	+	3390	15	full-splice_match	Nap1l1	ENSMUST00000217908.1	1350	15	-15	-2025	0	-6	multi-exon	FALSE	canonical	NA	NA	NA	NA	54	NA	NA	TRUE	NA	NA	NA	C	coding	391	1176	146	1321	111481300	111496075	FALSE	40	AAAATACACTGGTGATATTT	NA	NA	NA	NA	NA	NA	38.6706333333333
PB.10021.4	chr10	111473229	111496882	23654	Nap1l1	+	1478	16	full-splice_match	Nap1l1	ENSMUST00000065917.15	1486	16	6	2	2	-2	multi-exon	FALSE	canonical	NA	NA	NA	NA	84	NA	NA	TRUE	NA	NA	NA	C	coding	391	1176	144	1319	111481300	111496075	TRUE	10	CATGGGATGCTGTCTCGGTT	NA	NA	NA	NA	NA	NA	62.4131
PB.10021.5	chr10	111473234	111495144	21911	Nap1l1	+	1321	14	full-splice_match	Nap1l1	ENSMUST00000219961.1	1512	14	7	184	7	1	multi-exon	FALSE	canonical	NA	NA	NA	NA	26	NA	NA	TRUE	NA	NA	NA	C	coding	383	1152	139	1290	111481300	111495113	FALSE	25	AAGTTGTGTTGGGAAATTTT	NA	NA	NA	NA	NA	NA	0
PB.10021.6	chr10	111473234	111498144	24911	Nap1l1	+	3194	13	novel_in_catalog	Nap1l1	novel	1350	15	NA	NA	7	-6	intron_retention	FALSE	canonical	NA	NA	NA	NA	59	NA	NA	TRUE	NA	NA	NA	C	coding	328	987	139	1125	111481300	111496075	FALSE	40	AAAATACACTGGTGATATTT	NA	NA	NA	NA	NA	NA	12.6205
PB.10021.7	chr10	111473267	111491036	17770	Nap1l1	+	373	5	novel_in_catalog	Nap1l1	novel	1365	13	NA	NA	-14	-1926	combination_of_known_splicesites	FALSE	canonical	NA	NA	NA	NA	2	NA	NA	TRUE	NA	NA	NA	C	non_coding	NA	NA	NA	NA	NA	NA	NA	60	AAGATGAGAAAAAGGATGAA	NA	NA	NA	NA	NA	NA	0
PB.10021.8	chr10	111473269	111496883	23615	Nap1l1	+	1898	13	novel_in_catalog	Nap1l1	novel	1350	15	NA	NA	-12	-1	intron_retention	FALSE	canonical	NA	NA	NA	NA	40	NA	NA	TRUE	NA	NA	NA	C	coding	328	987	104	1090	111481300	111496075	FALSE	10	ATGGGATGCTGTCTCGGTTT	NA	NA	NA	NA	NA	NA	1.9060858
PB.10021.9	chr10	111473269	111496887	23619	Nap1l1	+	1254	14	novel_in_catalog	Nap1l1	novel	1486	16	NA	NA	-12	3	combination_of_known_splicesites	FALSE	canonical	NA	NA	NA	NA	17	NA	NA	TRUE	NA	NA	NA	C	coding	328	987	104	1090	111481300	111496075	TRUE	10	GATGCTGTCTCGGTTTGTAC	NA	NA	NA	NA	NA	NA	5.55832666666667
PB.10023.1	chr10	111901219	111986120	84902	Krr1	+	2691	10	novel_not_in_catalog	Krr1	novel	5023	10	NA	NA	-71445	-774	intron_retention	FALSE	canonical	NA	NA	NA	NA	8	NA	NA	TRUE	NA	NA	NA	C	coding	283	852	401	1252	111976778	111984681	FALSE	30	AAAGTAGTTTGTTTATGATG	NA	NA	NA	NA	NA	NA	2.04293
PB.10023.2	chr10	111972775	111986120	13346	Krr1	+	2600	10	full-splice_match	Krr1	ENSMUST00000163048.7	5023	10	111	2312	0	-774	multi-exon	FALSE	canonical	NA	NA	NA	NA	60	NA	NA	TRUE	NA	NA	NA	C	coding	380	1143	19	1161	111972793	111984681	FALSE	30	AAAGTAGTTTGTTTATGATG	NA	NA	NA	NA	NA	NA	24.5645166666667
PB.10023.3	chr10	111972780	111984945	12166	Krr1	+	1420	10	full-splice_match	Krr1	ENSMUST00000163048.7	5023	10	116	3487	5	264	multi-exon	FALSE	canonical	NA	NA	NA	NA	2	NA	NA	TRUE	NA	NA	NA	C	coding	380	1143	14	1156	111972793	111984681	FALSE	15	AATGTTTGTTGCCATTGGTT	NA	NA	NA	NA	NA	NA	0.0245576043333333
PB.10024.1	chr10	112271596	112466304	194709	Kcnc2	+	3169	5	novel_not_in_catalog	Kcnc2	novel	5046	5	NA	NA	475	0	at_least_one_novel_splicesite	FALSE	canonical	NA	NA	NA	NA	2	NA	NA	TRUE	NA	NA	NA	B	coding	617	1854	111	1964	112271706	112464052	TRUE	0	CTCTGGCTTTCTTTCTTTGT	NA	NA	NA	NA	NA	NA	1.76619166666667
PB.10024.2	chr10	112271684	112466304	194621	Kcnc2	+	5002	4	incomplete-splice_match	Kcnc2	ENSMUST00000092175.3	5046	5	563	0	563	0	5prime_fragment	FALSE	canonical	NA	NA	NA	NA	28	NA	NA	TRUE	NA	NA	NA	B	coding	642	1929	23	1951	112271706	112463253	FALSE	0	CTCTGGCTTTCTTTCTTTGT	NA	NA	NA	NA	NA	NA	9.39294666666667
PB.10025.1	chr10	112925438	112929004	3567	Atxn7l3b	-	3567	1	full-splice_match	Atxn7l3b	ENSMUST00000099276.3	3566	1	-9	8	-3	-8	mono-exon	FALSE	NA	NA	NA	NA	NA	125	NA	NA	NA	NA	NA	NA	C	non_coding	NA	NA	NA	NA	NA	NA	NA	50	AAAAGAAATATTTTGACTCA	NA	NA	NA	NA	NA	NA	121.1605
PB.10026.1	chr10	114400452	114801443	400992	Trhde	-	4164	19	full-splice_match	Trhde	ENSMUST00000061632.8	5722	19	-73	1631	-73	-1629	multi-exon	FALSE	canonical	NA	NA	NA	NA	2	NA	NA	TRUE	NA	NA	NA	A	coding	1066	3201	21	3221	114801423	114401395	FALSE	30	CTAACCACTCTGCAAAGTCT	NA	NA	NA	NA	NA	NA	4.347995
PB.10027.1	chr10	115078636	115151937	73302	Tph2	-	1949	7	novel_not_in_catalog	Tph2	novel	2626	11	NA	NA	23621	5	at_least_one_novel_splicesite	FALSE	canonical	NA	NA	NA	NA	3	NA	NA	TRUE	NA	NA	NA	A	coding	226	681	238	918	115151097	115079667	FALSE	20	TATCTCTTATCTCATCTCAC	NA	NA	NA	NA	NA	NA	0.276015333333333
PB.10028.1	chr10	115197015	115251429	54415	Tbc1d15	-	4571	17	full-splice_match	Tbc1d15	ENSMUST00000020339.9	3752	17	38	-857	38	857	multi-exon	FALSE	canonical	NA	NA	NA	NA	2	NA	NA	TRUE	NA	NA	NA	C	coding	671	2016	19	2034	115251411	115199552	FALSE	15	TACTTTCTTGGTCTGCATTA	NA	NA	NA	NA	NA	NA	2.79778
PB.10028.2	chr10	115198459	115251425	52967	Tbc1d15	-	3123	17	full-splice_match	Tbc1d15	ENSMUST00000020339.9	3752	17	42	587	42	-587	multi-exon	FALSE	canonical	NA	NA	NA	NA	73	NA	NA	TRUE	NA	NA	NA	C	coding	671	2016	15	2030	115251411	115199552	FALSE	20	ATTTTAGTGTTTTCAGTTAC	NA	NA	NA	NA	NA	NA	23.4404166666667
PB.10029.2	chr10	115289863	115301547	11685	Rab21	-	1282	5	incomplete-splice_match	Rab21	ENSMUST00000020343.8	4602	7	14044	2779	14044	-2779	5prime_fragment	FALSE	canonical	NA	NA	NA	NA	13	NA	NA	TRUE	NA	NA	NA	B	coding	105	318	56	373	115298861	115290772	FALSE	20	AGTGTTGTTTTAGAATGGTT	NA	NA	NA	NA	NA	NA	73.7224666666667
PB.1003.2	chr1	193334017	193343871	9855	Lamb3	+	2064	9	incomplete-splice_match	Lamb3	ENSMUST00000159955.1	4013	23	31774	4	13322	-4	5prime_fragment	FALSE	canonical	NA	NA	NA	NA	46	NA	NA	TRUE	NA	NA	NA	B	coding	554	1665	39	1703	193334055	193343510	FALSE	30	AAAATGATCTGGCTTTGCAT	NA	NA	NA	NA	NA	NA	5.560865
PB.1003.3	chr1	193335233	193343871	8639	Lamb3	+	1448	6	incomplete-splice_match	Lamb3	ENSMUST00000159955.1	4013	23	32990	4	14538	-4	5prime_fragment	FALSE	canonical	NA	NA	NA	NA	4	NA	NA	TRUE	NA	NA	NA	B	coding	292	879	209	1087	193335441	193343510	FALSE	30	AAAATGATCTGGCTTTGCAT	NA	NA	NA	NA	NA	NA	4.640665
PB.10030.1	chr10	115315646	115317420	1775	Gm10752	+	1775	1	full-splice_match	Gm10752	ENSMUST00000218348.1	729	1	0	-1046	0	1046	mono-exon	FALSE	NA	NA	NA	NA	NA	2	NA	NA	NA	NA	NA	NA	A	non_coding	NA	NA	NA	NA	NA	NA	NA	15	CCAACTTGCTTTCTGTTCAT	NA	NA	NA	NA	NA	NA	5.983265
PB.10031.1	chr10	115340742	115349221	8480	Tmem19	-	2846	5	novel_in_catalog	Tmem19	novel	3084	6	NA	NA	-157	0	combination_of_known_junctions	FALSE	canonical	NA	NA	NA	NA	2	NA	NA	TRUE	NA	NA	NA	C	coding	277	834	249	1082	115348973	115342506	FALSE	25	AAAGACTTGTTTTGTTTTTA	NA	NA	NA	NA	NA	NA	3.06711166666667
PB.10031.10	chr10	115342406	115362512	20107	Tmem19	-	1258	7	novel_in_catalog	Tmem19	novel	2799	7	NA	NA	-11	1337	combination_of_known_junctions	FALSE	canonical	NA	NA	NA	NA	6	NA	NA	TRUE	NA	NA	NA	C	coding	236	711	448	1158	115347727	115342506	FALSE	20	AATACCAGCTCCTCCCGTGT	NA	NA	NA	NA	NA	NA	5.98667833333333
PB.10031.11	chr10	115383918	115385860	1943	Thap2	-	1943	1	full-splice_match	Thap2	ENSMUST00000218989.1	527	1	-1417	1	-1417	-1	mono-exon	FALSE	NA	NA	NA	NA	NA	13	NA	NA	NA	NA	NA	NA	C	non_coding	NA	NA	NA	NA	NA	NA	NA	15	ATTTTCTACTCTTTTATTTT	NA	NA	NA	NA	NA	NA	2.004615
PB.10031.2	chr10	115340742	115362234	21493	Tmem19	-	3071	6	full-splice_match	Tmem19	ENSMUST00000217887.1	3084	6	13	0	-3	0	multi-exon	FALSE	canonical	NA	NA	NA	NA	13	NA	NA	TRUE	NA	NA	NA	C	coding	322	969	339	1307	115361896	115342506	FALSE	25	AAAGACTTGTTTTGTTTTTA	NA	NA	NA	NA	NA	NA	2.22425
PB.10031.3	chr10	115340742	115362508	21767	Tmem19	-	2806	7	full-splice_match	Tmem19	ENSMUST00000217884.1	2799	7	-7	0	-7	0	multi-exon	FALSE	canonical	NA	NA	NA	NA	8	NA	NA	TRUE	NA	NA	NA	C	coding	302	909	134	1042	115361836	115342506	FALSE	25	AAAGACTTGTTTTGTTTTTA	NA	NA	NA	NA	NA	NA	0.834658333333333
PB.10031.4	chr10	115340742	115362508	21767	Tmem19	-	3080	8	novel_not_in_catalog	Tmem19	novel	3012	7	NA	NA	-7	0	at_least_one_novel_splicesite	FALSE	canonical	NA	NA	NA	NA	5	NA	NA	TRUE	NA	NA	NA	C	coding	322	969	348	1316	115361896	115342506	FALSE	25	AAAGACTTGTTTTGTTTTTA	NA	NA	NA	NA	NA	NA	1.946906
PB.10031.5	chr10	115340742	115362508	21767	Tmem19	-	2918	7	novel_in_catalog	Tmem19	novel	2799	7	NA	NA	-7	0	combination_of_known_junctions	FALSE	canonical	NA	NA	NA	NA	16	NA	NA	TRUE	NA	NA	NA	C	coding	322	969	186	1154	115361896	115342506	FALSE	25	AAAGACTTGTTTTGTTTTTA	NA	NA	NA	NA	NA	NA	0
PB.10031.6	chr10	115340742	115362512	21771	Tmem19	-	3097	8	novel_not_in_catalog	Tmem19	novel	3012	7	NA	NA	-11	0	at_least_one_novel_splicesite	FALSE	canonical	NA	NA	NA	NA	22	NA	NA	TRUE	NA	NA	NA	C	coding	322	969	365	1333	115361896	115342506	FALSE	25	AAAGACTTGTTTTGTTTTTA	NA	NA	NA	NA	NA	NA	9.543425
PB.10031.7	chr10	115340742	115384805	44064	Thap2_Tmem19	-	3481	8	fusion	Thap2_Tmem19	novel	2949	7	NA	NA	-362	0	multi-exon	FALSE	canonical	NA	NA	NA	NA	22	NA	NA	TRUE	NA	NA	NA	A	coding	300	903	815	1717	115361830	115342506	FALSE	25	AAAGACTTGTTTTGTTTTTA	NA	NA	NA	NA	NA	NA	3.43481666666667
PB.10031.8	chr10	115341747	115362238	20492	Tmem19	-	1978	7	full-splice_match	Tmem19	ENSMUST00000092170.6	3012	7	29	1005	-7	-1005	multi-exon	FALSE	canonical	NA	NA	NA	NA	9	NA	NA	TRUE	NA	NA	NA	C	coding	322	969	251	1219	115361896	115342506	FALSE	15	TCCTTACTGCCGTGTGGAAG	NA	NA	NA	NA	NA	NA	0
PB.10031.9	chr10	115341749	115362249	20501	Tmem19	-	2079	6	full-splice_match	Tmem19	ENSMUST00000217887.1	3084	6	-2	1007	-2	-1007	multi-exon	FALSE	canonical	NA	NA	NA	NA	7	NA	NA	TRUE	NA	NA	NA	C	coding	322	969	354	1322	115361896	115342506	FALSE	15	ATTCCTTACTGCCGTGTGGA	NA	NA	NA	NA	NA	NA	3.28653666666667
PB.10033.2	chr10	115384973	115401727	16755	Zfc3h1	+	1635	5	incomplete-splice_match	Zfc3h1	ENSMUST00000036044.8	6957	35	14	31045	14	-29147	3prime_fragment	FALSE	canonical	NA	NA	NA	NA	6	NA	NA	TRUE	NA	NA	NA	B	coding	470	1410	226	1635	115385198	115401727	FALSE	65	AAAAGAGAAGAAGAAATCAG	NA	NA	NA	NA	NA	NA	12.16695
PB.10034.1	chr10	115410584	115432771	22188	Zfc3h1	+	4143	23	incomplete-splice_match	Zfc3h1	ENSMUST00000036044.8	6957	35	25625	1	-16721	0	5prime_fragment	FALSE	canonical	NA	NA	NA	NA	16	NA	NA	TRUE	NA	NA	NA	B	coding	1103	3312	94	3405	115410677	115432033	FALSE	25	AGTTAATAGTGGGACTGTTT	NA	NA	NA	NA	NA	NA	25.7818333333333
PB.10035.1	chr10	115450318	115587768	137451	Lgr5	-	4695	18	full-splice_match	Lgr5	ENSMUST00000020350.14	4714	18	12	7	-9	-7	multi-exon	FALSE	canonical	NA	NA	NA	NA	4	NA	NA	TRUE	NA	NA	NA	A	coding	862	2589	411	2999	115587358	115452014	FALSE	45	AAACAAACTAGCTCTTTCAA	NA	NA	NA	NA	NA	NA	1.97752
PB.10036.1	chr10	116018183	116274929	256747	Ptprr	+	3646	14	full-splice_match	Ptprr	ENSMUST00000063470.10	3619	14	-30	3	-30	-1	multi-exon	FALSE	canonical	NA	NA	NA	NA	50	NA	NA	TRUE	NA	NA	NA	A	coding	656	1971	573	2543	116018755	116273826	FALSE	35	AAATACTGAGTGAAGCCTCT	NA	NA	NA	NA	NA	NA	15.7101166666667
PB.10039.1	chr10	116417863	116473615	55753	Kcnmb4	-	1102	3	full-splice_match	Kcnmb4	ENSMUST00000068233.10	1367	3	263	2	-180	-2	multi-exon	FALSE	canonical	NA	NA	NA	NA	21	NA	NA	TRUE	NA	NA	NA	A	coding	210	633	95	727	116473521	116418238	FALSE	15	TATTTCCTTTTTATGCTTAG	NA	NA	NA	NA	NA	NA	61.48825
PB.1004.3	chr1	193346347	193370205	23859	Camk1g	-	2417	14	novel_in_catalog	Camk1g	novel	2469	13	NA	NA	20	-1	combination_of_known_junctions	FALSE	canonical	NA	NA	NA	NA	2	NA	NA	TRUE	NA	NA	NA	C	coding	491	1476	61	1536	193362104	193347357	TRUE	15	ATGAGGTTTTGCTCATTCTG	NA	NA	NA	NA	NA	NA	2.88886666666667
PB.1004.4	chr1	193346347	193370242	23896	Camk1g	-	2500	14	novel_in_catalog	Camk1g	novel	2469	13	NA	NA	3	-1	combination_of_known_junctions	FALSE	canonical	NA	NA	NA	NA	10	NA	NA	TRUE	NA	NA	NA	C	coding	381	1146	474	1619	193356324	193347357	TRUE	15	ATGAGGTTTTGCTCATTCTG	NA	NA	NA	NA	NA	NA	3.04760666666667
PB.1004.5	chr1	193346347	193370321	23975	Camk1g	-	2725	12	novel_in_catalog	Camk1g	novel	2469	13	NA	NA	-23	-1	intron_retention	FALSE	canonical	NA	NA	NA	NA	2	NA	NA	TRUE	NA	NA	NA	C	coding	555	1668	177	1844	193362104	193347357	TRUE	15	ATGAGGTTTTGCTCATTCTG	NA	NA	NA	NA	NA	NA	3.20177666666667
PB.1004.6	chr1	193346347	193370360	24014	Camk1g	-	2530	13	full-splice_match	Camk1g	ENSMUST00000016323.10	2469	13	-62	1	-62	-1	multi-exon	FALSE	canonical	NA	NA	NA	NA	271	NA	NA	TRUE	NA	NA	NA	C	coding	477	1434	216	1649	193362104	193347357	TRUE	15	ATGAGGTTTTGCTCATTCTG	NA	NA	NA	NA	NA	NA	29.5135666666667
PB.1004.7	chr1	193355903	193370240	14338	Camk1g	-	805	4	incomplete-splice_match	Camk1g	ENSMUST00000169907.7	1968	12	-15	9557	5	-1107	3prime_fragment	FALSE	canonical	NA	NA	NA	NA	2	NA	NA	TRUE	NA	NA	NA	C	coding	99	300	96	395	193362104	193356313	FALSE	40	AGAAATTTCGAGTAGATGAT	NA	NA	NA	NA	NA	NA	1.6657835
PB.10040.1	chr10	116485164	116581500	96337	Cnot2	-	2449	14	novel_in_catalog	Cnot2	novel	2800	16	NA	NA	0	1	combination_of_known_junctions	FALSE	canonical	NA	NA	NA	NA	2	NA	NA	TRUE	NA	NA	NA	C	coding	394	1185	229	1413	116537241	116486200	FALSE	10	TGCAGTGTTGGCTTTGATTT	NA	NA	NA	NA	NA	NA	0.423358669333333
PB.10040.10	chr10	116485166	116581532	96367	Cnot2	-	2642	14	full-splice_match	Cnot2	ENSMUST00000105265.7	2268	14	-31	-343	-21	0	multi-exon	FALSE	canonical	NA	NA	NA	NA	3	NA	NA	TRUE	NA	NA	NA	C	coding	452	1359	250	1608	116507162	116486200	FALSE	15	ACTGCAGTGTTGGCTTTGAT	NA	NA	NA	NA	NA	NA	4.61961333333333
PB.10040.2	chr10	116485164	116581500	96337	Cnot2	-	2321	13	novel_in_catalog	Cnot2	novel	2800	16	NA	NA	0	1	combination_of_known_junctions	FALSE	canonical	NA	NA	NA	NA	2	NA	NA	TRUE	NA	NA	NA	C	coding	413	1242	44	1285	116581457	116486200	FALSE	10	TGCAGTGTTGGCTTTGATTT	NA	NA	NA	NA	NA	NA	2.08814033333333
PB.10040.3	chr10	116485166	116581496	96331	Cnot2	-	2673	15	full-splice_match	Cnot2	ENSMUST00000168036.7	2693	15	15	5	0	0	multi-exon	FALSE	canonical	NA	NA	NA	NA	5	NA	NA	TRUE	NA	NA	NA	C	coding	499	1500	140	1639	116549080	116486200	FALSE	15	ACTGCAGTGTTGGCTTTGAT	NA	NA	NA	NA	NA	NA	3.76511
PB.10040.4	chr10	116485166	116581497	96332	Cnot2	-	2785	17	novel_in_catalog	Cnot2	novel	2955	17	NA	NA	-1	0	combination_of_known_junctions	FALSE	canonical	NA	NA	NA	NA	2	NA	NA	TRUE	NA	NA	NA	C	coding	531	1596	156	1751	116537241	116486200	FALSE	15	ACTGCAGTGTTGGCTTTGAT	NA	NA	NA	NA	NA	NA	4.78283
PB.10040.5	chr10	116485166	116581497	96332	Cnot2	-	2797	16	full-splice_match	Cnot2	ENSMUST00000105267.7	2800	16	3	0	-1	0	multi-exon	FALSE	canonical	NA	NA	NA	NA	14	NA	NA	TRUE	NA	NA	NA	C	coding	540	1623	141	1763	116549080	116486200	FALSE	15	ACTGCAGTGTTGGCTTTGAT	NA	NA	NA	NA	NA	NA	13.6923166666667
PB.10040.6	chr10	116485166	116581500	96335	Cnot2	-	2858	17	novel_in_catalog	Cnot2	novel	2800	16	NA	NA	0	0	combination_of_known_junctions	FALSE	canonical	NA	NA	NA	NA	23	NA	NA	TRUE	NA	NA	NA	C	coding	531	1596	229	1824	116537241	116486200	FALSE	15	ACTGCAGTGTTGGCTTTGAT	NA	NA	NA	NA	NA	NA	9.109925
PB.10040.7	chr10	116485166	116581500	96335	Cnot2	-	2953	17	novel_not_in_catalog	Cnot2	novel	2955	17	NA	NA	0	0	at_least_one_novel_splicesite	FALSE	canonical	NA	NA	NA	NA	3	NA	NA	TRUE	NA	NA	NA	C	coding	531	1596	324	1919	116537241	116486200	FALSE	15	ACTGCAGTGTTGGCTTTGAT	NA	NA	NA	NA	NA	NA	4.42162166666667
PB.10040.8	chr10	116485166	116581502	96337	Cnot2	-	3030	17	novel_in_catalog	Cnot2	novel	2955	17	NA	NA	0	0	combination_of_known_junctions	FALSE	canonical	NA	NA	NA	NA	7	NA	NA	TRUE	NA	NA	NA	C	coding	531	1596	401	1996	116537241	116486200	FALSE	15	ACTGCAGTGTTGGCTTTGAT	NA	NA	NA	NA	NA	NA	3.851245
PB.10040.9	chr10	116485166	116581518	96353	Cnot2	-	2748	16	full-splice_match	Cnot2	ENSMUST00000169921.7	2120	16	-7	-621	-7	0	multi-exon	FALSE	canonical	NA	NA	NA	NA	20	NA	NA	TRUE	NA	NA	NA	C	coding	550	1653	62	1714	116581457	116486200	FALSE	15	ACTGCAGTGTTGGCTTTGAT	NA	NA	NA	NA	NA	NA	2.98665516666667
PB.10041.1	chr10	116581253	116583512	2260	5330438D12Rik	+	997	2	full-splice_match	5330438D12Rik	ENSMUST00000219273.1	676	2	-323	2	-28	-2	multi-exon	FALSE	canonical	NA	NA	NA	NA	4	NA	NA	TRUE	NA	NA	NA	A	coding	109	330	232	561	116581484	116583076	FALSE	30	ATCCTGTCGCACCGAAAACT	NA	NA	NA	NA	NA	NA	5.638355
PB.10042.1	chr10	116905779	116950380	44602	Rab3ip	-	2695	10	full-splice_match	Rab3ip	ENSMUST00000020375.6	2690	10	0	-5	0	5	multi-exon	FALSE	canonical	NA	NA	NA	NA	23	NA	NA	TRUE	NA	NA	NA	C	coding	428	1287	152	1438	116939451	116907036	FALSE	10	AGGTTGGGTTATTTTCTGTT	NA	NA	NA	NA	NA	NA	14.9775666666667
PB.10042.2	chr10	116905781	116950380	44600	Rab3ip	-	2789	11	full-splice_match	Rab3ip	ENSMUST00000219109.1	1844	11	51	-996	0	3	multi-exon	TRUE	canonical	NA	NA	NA	NA	38	NA	NA	TRUE	NA	NA	NA	C	coding	460	1383	152	1534	116939451	116907036	FALSE	15	AGAGGTTGGGTTATTTTCTG	NA	NA	NA	NA	NA	NA	14.9467333333333
PB.10044.1	chr10	116950561	116963281	12721	4933412E12Rik	+	1599	3	novel_not_in_catalog	4933412E12Rik	novel	1698	4	NA	NA	-6	2	at_least_one_novel_splicesite	FALSE	canonical	NA	NA	NA	NA	2	NA	NA	TRUE	NA	NA	NA	C	non_coding	NA	NA	NA	NA	NA	NA	NA	15	AATCCTTGCTGTCTGCTCAT	NA	NA	NA	NA	NA	NA	0.553827166666667
PB.10044.2	chr10	116950571	116963281	12711	4933412E12Rik	+	1717	4	full-splice_match	4933412E12Rik	ENSMUST00000217853.1	1698	4	-17	-2	4	2	multi-exon	FALSE	canonical	NA	NA	NA	NA	2	NA	NA	TRUE	NA	NA	NA	C	non_coding	NA	NA	NA	NA	NA	NA	NA	15	AATCCTTGCTGTCTGCTCAT	NA	NA	NA	NA	NA	NA	1.93078333333333
PB.10044.3	chr10	116950572	116963281	12710	4933412E12Rik	+	1503	3	novel_in_catalog	4933412E12Rik	novel	1698	4	NA	NA	5	2	combination_of_known_junctions	FALSE	canonical	NA	NA	NA	NA	24	NA	NA	TRUE	NA	NA	NA	C	non_coding	NA	NA	NA	NA	NA	NA	NA	15	AATCCTTGCTGTCTGCTCAT	NA	NA	NA	NA	NA	NA	4.427805
PB.10045.1	chr10	117051006	117063343	12338	Cct2	-	2138	15	incomplete-splice_match	Cct2	ENSMUST00000047672.8	1959	16	471	5	32	0	5prime_fragment	FALSE	canonical	NA	NA	NA	NA	8	NA	NA	TRUE	NA	NA	NA	C	coding	488	1467	432	1898	117062819	117051246	FALSE	25	AGCCCTTAATGTCTTACTGA	NA	NA	NA	NA	NA	NA	2.040315
PB.10045.2	chr10	117051006	117063356	12351	Cct2	-	2042	16	novel_in_catalog	Cct2	novel	1959	16	NA	NA	19	0	combination_of_known_junctions	FALSE	canonical	NA	NA	NA	NA	31	NA	NA	TRUE	NA	NA	NA	C	coding	535	1608	195	1802	117063162	117051246	FALSE	25	AGCCCTTAATGTCTTACTGA	NA	NA	NA	NA	NA	NA	13.9336333333333
PB.10045.3	chr10	117051006	117063780	12775	Cct2	-	1920	16	full-splice_match	Cct2	ENSMUST00000047672.8	1959	16	34	5	-17	0	multi-exon	FALSE	canonical	NA	NA	NA	NA	358	NA	NA	TRUE	NA	NA	NA	C	coding	535	1608	73	1680	117063708	117051246	FALSE	25	AGCCCTTAATGTCTTACTGA	NA	NA	NA	NA	NA	NA	130.756833333333
PB.10046.1	chr10	117069426	117148540	79115	Frs2	-	6451	10	full-splice_match	Frs2	ENSMUST00000020381.4	6420	10	-30	-1	-6	1	multi-exon	FALSE	canonical	NA	NA	NA	NA	15	NA	NA	TRUE	NA	NA	NA	A	coding	508	1527	422	1948	117081087	117073929	FALSE	30	ACGTAAAGTTTTACTGTATT	NA	NA	NA	NA	NA	NA	26.3192
PB.10047.1	chr10	117215142	117224491	9350	Yeats4	-	1391	7	full-splice_match	Yeats4	ENSMUST00000020382.7	1327	7	16	-80	-1	79	multi-exon	FALSE	canonical	NA	NA	NA	NA	102	NA	NA	TRUE	NA	NA	NA	A	coding	227	684	183	866	117224309	117215667	FALSE	25	ACACAGTGTGCTTTGATCAT	NA	NA	NA	NA	NA	NA	34.7295166666667
PB.10048.1	chr10	117277334	117282272	4939	Lyz2	-	1264	4	full-splice_match	Lyz2	ENSMUST00000092163.8	1316	4	49	3	49	-3	multi-exon	FALSE	canonical	NA	NA	NA	NA	35	NA	NA	TRUE	NA	NA	NA	A	coding	148	447	31	477	117282242	117278121	FALSE	10	ACAGGTTGTCTTTTCTTTCC	NA	NA	NA	NA	NA	NA	8.302735
PB.10049.1	chr10	117344671	117376961	32291	Cpsf6	-	6519	10	full-splice_match	Cpsf6	ENSMUST00000069168.12	6526	10	9	-2	9	2	multi-exon	FALSE	canonical	NA	NA	NA	NA	17	NA	NA	TRUE	NA	NA	NA	C	coding	551	1656	64	1719	117376898	117355938	TRUE	20	AATACTTTGCAGTTTGTTCT	NA	NA	NA	NA	NA	NA	25.5767833333333
PB.10049.2	chr10	117347288	117376997	29710	Cpsf6	-	3938	10	full-splice_match	Cpsf6	ENSMUST00000069168.12	6526	10	-27	2615	-24	1751	multi-exon	FALSE	canonical	NA	NA	NA	NA	42	NA	NA	TRUE	NA	NA	NA	C	coding	551	1656	100	1755	117376898	117355938	TRUE	20	AATTTTGCAGTGTCTCCTAC	NA	NA	NA	NA	NA	NA	2.76317
PB.10049.3	chr10	117348214	117376970	28757	Cpsf6	-	3096	11	full-splice_match	Cpsf6	ENSMUST00000176670.7	2227	11	-41	-828	0	825	multi-exon	FALSE	canonical	NA	NA	NA	NA	6	NA	NA	TRUE	NA	NA	NA	C	coding	588	1767	73	1839	117376898	117355938	TRUE	35	AAAAGCACCTGGCTAGCATG	NA	NA	NA	NA	NA	NA	16.0266166666667
PB.10049.4	chr10	117354818	117376961	22144	Cpsf6	-	2842	9	incomplete-splice_match	Cpsf6	ENSMUST00000176686.7	2200	10	12	5779	9	708	3prime_fragment	FALSE	canonical	NA	NA	NA	NA	2	NA	NA	TRUE	NA	NA	NA	C	coding	552	1659	64	1722	117376898	117355938	FALSE	75	AAAAAGAAAAAAAATGTAAT	NA	NA	NA	NA	NA	NA	17.9363166666667
PB.10050.1	chr10	117629497	117685288	55792	Cpm	+	3134	9	full-splice_match	Cpm	ENSMUST00000020399.5	5195	9	-3	2064	-3	354	multi-exon	FALSE	canonical	NA	NA	NA	NA	11	NA	NA	TRUE	NA	NA	NA	C	coding	443	1332	35	1366	117629724	117683520	FALSE	70	AAAAGTAAATAAATTAAAAG	NA	NA	NA	NA	NA	NA	1.35304166666667
PB.10050.2	chr10	117629500	117687350	57851	Cpm	+	5193	9	full-splice_match	Cpm	ENSMUST00000020399.5	5195	9	0	2	0	-2	multi-exon	FALSE	canonical	NA	NA	NA	NA	4	NA	NA	TRUE	NA	NA	NA	C	coding	443	1332	32	1363	117629724	117683520	FALSE	20	AATGTTGTCTCTTTCCACTA	NA	NA	NA	NA	NA	NA	4.87078166666667
PB.10051.1	chr10	117688895	117710295	21401	Mdm2	-	3054	10	novel_in_catalog	Mdm2	novel	3099	12	NA	NA	-3	0	combination_of_known_junctions	FALSE	canonical	NA	NA	NA	NA	17	NA	NA	TRUE	NA	NA	NA	C	coding	440	1323	417	1739	117705163	117690210	FALSE	40	AAAGAGATTTGTCTTACACA	NA	NA	NA	NA	NA	NA	1.9681721515
PB.10051.2	chr10	117688895	117710300	21406	Mdm2	-	3144	11	incomplete-splice_match	Mdm2	ENSMUST00000020408.15	3099	12	458	20	-8	0	5prime_fragment	FALSE	canonical	NA	NA	NA	NA	8	NA	NA	TRUE	NA	NA	NA	C	coding	484	1455	375	1829	117709765	117690210	FALSE	40	AAAGAGATTTGTCTTACACA	NA	NA	NA	NA	NA	NA	5.38436333333333
PB.10051.3	chr10	117688895	117710714	21820	Mdm2	-	3035	12	full-splice_match	Mdm2	ENSMUST00000020408.15	3099	12	44	20	0	0	multi-exon	FALSE	canonical	NA	NA	NA	NA	22	NA	NA	TRUE	NA	NA	NA	C	coding	484	1455	266	1720	117709765	117690210	FALSE	40	AAAGAGATTTGTCTTACACA	NA	NA	NA	NA	NA	NA	17.1249833333333
PB.10051.4	chr10	117688895	117710716	21822	Mdm2	-	2952	11	novel_in_catalog	Mdm2	novel	3099	12	NA	NA	-2	0	combination_of_known_junctions	FALSE	canonical	NA	NA	NA	NA	19	NA	NA	TRUE	NA	NA	NA	C	coding	440	1323	315	1637	117705163	117690210	FALSE	40	AAAGAGATTTGTCTTACACA	NA	NA	NA	NA	NA	NA	17.7690666666667
PB.10052.1	chr10	117733679	117746054	12376	Slc35e3	-	3178	5	full-splice_match	Slc35e3	ENSMUST00000079041.6	3489	5	311	0	311	0	multi-exon	FALSE	canonical	NA	NA	NA	NA	20	NA	NA	TRUE	NA	NA	NA	A	coding	205	618	193	810	117745862	117736047	FALSE	35	ATACAGGCTGATAAGCAGTT	NA	NA	NA	NA	NA	NA	20.6109333333333
PB.10053.1	chr10	117750622	117792705	42084	Nup107	-	3113	28	full-splice_match	Nup107	ENSMUST00000064848.6	3114	28	0	1	0	-1	multi-exon	FALSE	canonical	NA	NA	NA	NA	59	NA	NA	TRUE	NA	NA	NA	C	coding	926	2781	95	2875	117792611	117750860	FALSE	25	AGATGAGAGTTTTCTCTTAT	NA	NA	NA	NA	NA	NA	14.0369
PB.10053.2	chr10	117750643	117792701	42059	Nup107	-	2974	27	novel_in_catalog	Nup107	novel	3114	28	NA	NA	-3	-19	combination_of_known_splicesites	FALSE	canonical	NA	NA	NA	NA	6	NA	NA	TRUE	NA	NA	NA	C	coding	888	2667	91	2757	117792611	117750860	FALSE	40	AAAATAAATTTTTTGTTCTA	NA	NA	NA	NA	NA	NA	1.23958416666667
PB.10054.1	chr10	117814471	117845947	31477	Rap1b	-	2036	8	full-splice_match	Rap1b	ENSMUST00000064667.8	2724	8	88	600	88	-600	multi-exon	FALSE	canonical	NA	NA	NA	NA	27	NA	NA	TRUE	NA	NA	NA	A	coding	184	555	142	696	117824650	117817374	TRUE	35	AAATGTAATAGGTGTTATTT	NA	NA	NA	NA	NA	NA	52.32145
PB.10055.1	chr10	118141791	118168997	27207	Mdm1	+	3145	15	full-splice_match	Mdm1	ENSMUST00000163238.8	2461	15	-68	-616	-20	0	multi-exon	FALSE	canonical	NA	NA	NA	NA	6	NA	NA	TRUE	NA	NA	NA	C	coding	718	2157	155	2311	118141945	118168163	FALSE	15	AACTTGATGCTTCTGTTTTC	NA	NA	NA	NA	NA	NA	3.83072666666667
PB.10055.2	chr10	118141810	118148677	6868	Mdm1	+	2351	3	full-splice_match	Mdm1	ENSMUST00000219087.1	1318	3	-104	-929	-1	538	multi-exon	FALSE	canonical	NA	NA	NA	NA	7	NA	NA	TRUE	NA	NA	NA	C	coding	240	723	136	858	118141945	118147184	FALSE	10	CTCTGGGGTGTTCTTAGACT	NA	NA	NA	NA	NA	NA	2.95482
PB.10055.3	chr10	118141832	118168997	27166	Mdm1	+	2969	14	full-splice_match	Mdm1	ENSMUST00000169817.2	2022	14	-113	-834	0	0	multi-exon	FALSE	canonical	NA	NA	NA	NA	5	NA	NA	TRUE	NA	NA	NA	C	coding	673	2022	114	2135	118141945	118168163	FALSE	15	AACTTGATGCTTCTGTTTTC	NA	NA	NA	NA	NA	NA	1.95341166666667
PB.10058.1	chr10	119199258	119240056	40799	Cand1	-	7764	15	full-splice_match	Cand1	ENSMUST00000020315.12	7766	15	-1	3	-1	-3	multi-exon	FALSE	canonical	NA	NA	NA	NA	29	NA	NA	TRUE	NA	NA	NA	C	coding	1230	3693	349	4041	119239708	119202981	FALSE	40	AAATAAAATCCATGTTTTCC	NA	NA	NA	NA	NA	NA	21.67735
PB.10058.2	chr10	119200613	119240076	39464	Cand1	-	6429	15	full-splice_match	Cand1	ENSMUST00000020315.12	7766	15	-21	1358	-21	-1358	multi-exon	FALSE	canonical	NA	NA	NA	NA	12	NA	NA	TRUE	NA	NA	NA	C	coding	1230	3693	369	4061	119239708	119202981	FALSE	15	CTTAGTCTTTACATTCCTTG	NA	NA	NA	NA	NA	NA	14.01245
PB.10058.3	chr10	119202646	119240088	37443	Cand1	-	4408	15	full-splice_match	Cand1	ENSMUST00000020315.12	7766	15	-33	3391	-33	-3391	multi-exon	FALSE	canonical	NA	NA	NA	NA	174	NA	NA	TRUE	NA	NA	NA	C	coding	1230	3693	381	4073	119239708	119202981	FALSE	20	ATGACCATGGATTTCTTGGT	NA	NA	NA	NA	NA	NA	36.19595
PB.1006.3	chr1	194619867	194816853	196987	Plxna2	+	10982	32	full-splice_match	Plxna2	ENSMUST00000027952.11	11040	32	42	16	42	-16	multi-exon	FALSE	canonical	NA	NA	NA	NA	59	NA	NA	TRUE	NA	NA	NA	C	coding	1894	5685	606	6290	194643760	194812161	FALSE	60	AAAAAAAAATCTTAAATCTT	NA	NA	NA	NA	NA	NA	55.83575
PB.10061.1	chr10	119819501	120075563	256063	Grip1	+	3464	24	full-splice_match	Grip1	ENSMUST00000147454.7	4520	24	103	953	-4	-34	multi-exon	FALSE	canonical	NA	NA	NA	NA	2	NA	NA	TRUE	NA	NA	NA	C	coding	1112	3339	80	3418	119819580	120075517	FALSE	85	AAACAAAAACAAAAACAAAA	NA	NA	NA	NA	NA	NA	5.85710166666667
PB.10061.2	chr10	119819539	120077134	257596	Grip1	+	4997	24	full-splice_match	Grip1	ENSMUST00000147454.7	4520	24	141	-618	14	0	multi-exon	FALSE	canonical	NA	NA	NA	NA	4	NA	NA	TRUE	NA	NA	NA	C	coding	1112	3339	42	3380	119819580	120075517	FALSE	85	AAAATAAAAAAAAAAGAAAT	NA	NA	NA	NA	NA	NA	8.11626166666667
PB.10062.1	chr10	120083611	120112954	29344	Helb	-	4518	13	full-splice_match	Helb	ENSMUST00000020449.11	4554	13	33	3	33	-3	multi-exon	FALSE	canonical	NA	NA	NA	NA	3	NA	NA	TRUE	NA	NA	NA	C	coding	1074	3225	93	3317	120112862	120084812	FALSE	10	CATCGCCCAGTCTGTGGTTT	NA	NA	NA	NA	NA	NA	3.92440666666667
PB.10062.2	chr10	120084718	120112980	28263	Helb	-	3437	13	full-splice_match	Helb	ENSMUST00000020449.11	4554	13	7	1110	7	-10	multi-exon	FALSE	canonical	NA	NA	NA	NA	2	NA	NA	TRUE	NA	NA	NA	C	coding	1074	3225	119	3343	120112862	120084812	FALSE	60	AAAAAAAAAAGTTTACTTCA	NA	NA	NA	NA	NA	NA	0.9071085
PB.10063.1	chr10	120141654	120201551	59898	Irak3	-	2983	12	full-splice_match	Irak3	ENSMUST00000020448.10	3097	12	108	6	36	-6	multi-exon	FALSE	canonical	NA	NA	NA	NA	4	NA	NA	TRUE	NA	NA	NA	A	coding	609	1830	93	1922	120201459	120142715	FALSE	15	ACTGTTGTTGTTTTGTTAAC	NA	NA	NA	NA	NA	NA	1.37781
PB.10064.1	chr10	120208680	120224910	16231	Tmbim4	+	967	7	full-splice_match	Tmbim4	ENSMUST00000020446.10	904	7	-70	7	-70	-7	multi-exon	FALSE	canonical	NA	NA	NA	NA	89	NA	NA	TRUE	NA	NA	NA	C	coding	238	717	167	883	120208846	120224826	FALSE	15	AATGGCATTCTGTGTTCTTC	NA	NA	NA	NA	NA	NA	70.6219166666667
PB.10064.2	chr10	120208762	120226132	17371	Tmbim4	+	2107	7	full-splice_match	Tmbim4	ENSMUST00000020446.10	904	7	12	-1215	12	1215	multi-exon	FALSE	canonical	NA	NA	NA	NA	5	NA	NA	TRUE	NA	NA	NA	C	coding	238	717	85	801	120208846	120224826	FALSE	10	AGTTGCTTTGGTTATGGTGT	NA	NA	NA	NA	NA	NA	4.54916166666667
PB.10065.1	chr10	120227078	120231659	4582	Llph	+	733	3	full-splice_match	Llph	ENSMUST00000020444.15	1664	3	8	923	8	95	multi-exon	FALSE	canonical	NA	NA	NA	NA	47	NA	NA	TRUE	NA	NA	NA	C	coding	130	393	54	446	120227981	120231372	FALSE	40	AAAGAATGTTATGCTGAAGT	NA	NA	NA	NA	NA	NA	51.6662166666667
PB.10065.2	chr10	120227092	120231659	4568	Llph	+	3718	2	incomplete-splice_match	Llph	ENSMUST00000220107.1	767	4	-10	-95	-10	95	intron_retention	FALSE	canonical	NA	NA	NA	NA	2	NA	NA	TRUE	NA	NA	NA	C	coding	147	444	443	886	120228384	120228827	FALSE	40	AAAGAATGTTATGCTGAAGT	NA	NA	NA	NA	NA	NA	4.89387
PB.10065.3	chr10	120227115	120231659	4545	Llph	+	1122	3	full-splice_match	Llph	ENSMUST00000130198.2	1463	3	-71	412	13	95	multi-exon	FALSE	canonical	NA	NA	NA	NA	39	NA	NA	TRUE	NA	NA	NA	C	coding	130	393	443	835	120227981	120231372	FALSE	40	AAAGAATGTTATGCTGAAGT	NA	NA	NA	NA	NA	NA	7.76044666666667
PB.10067.1	chr10	120923418	120932031	8614	Lemd3	-	2792	7	incomplete-splice_match	Lemd3	ENSMUST00000119944.7	4743	13	47301	5	47301	-5	5prime_fragment	FALSE	canonical	NA	NA	NA	NA	18	NA	NA	TRUE	NA	NA	NA	A	coding	260	783	35	817	120931997	120925393	FALSE	30	AAAAACATGCGTCTTTGTTT	NA	NA	NA	NA	NA	NA	24.0907166666667
PB.10068.1	chr10	121034189	121100636	66448	Wif1	+	2051	10	full-splice_match	Wif1	ENSMUST00000020439.10	2294	10	229	14	165	-1	multi-exon	FALSE	canonical	NA	NA	NA	NA	2	NA	NA	TRUE	NA	NA	NA	A	coding	379	1140	155	1294	121034343	121099879	FALSE	20	ACTTTCTGAGTACTGTATGG	NA	NA	NA	NA	NA	NA	0.2813625
PB.10069.1	chr10	121264153	121311023	46871	Tbc1d30	-	5196	12	full-splice_match	Tbc1d30	ENSMUST00000064107.6	5695	12	166	333	166	-333	multi-exon	FALSE	canonical	NA	NA	NA	NA	43	NA	NA	TRUE	NA	NA	NA	A	coding	766	2301	224	2524	121310800	121266825	FALSE	10	GTGGTGGCGGAGTCATTTCC	NA	NA	NA	NA	NA	NA	28.4210666666667
PB.1007.1	chr1	194938906	194961280	22375	Cd34	+	2524	8	full-splice_match	Cd34	ENSMUST00000110815.8	2554	8	31	-1	1	1	multi-exon	FALSE	canonical	NA	NA	NA	NA	23	NA	NA	TRUE	NA	NA	NA	C	coding	325	978	61	1038	194938966	194959794	FALSE	20	TTGATGTGGCCCTATAATGC	NA	NA	NA	NA	NA	NA	7.15010833333333
PB.1007.2	chr1	194938933	194961262	22330	Cd34	+	2323	8	full-splice_match	Cd34	ENSMUST00000016638.7	2454	8	114	17	-18	-17	multi-exon	FALSE	canonical	NA	NA	NA	NA	35	NA	NA	TRUE	NA	NA	NA	C	coding	382	1149	34	1182	194938966	194960121	FALSE	45	AAATTGATGATGAAATATTT	NA	NA	NA	NA	NA	NA	7.46338833333333
PB.10071.1	chr10	121365253	121397245	31993	Gns	+	3692	14	full-splice_match	Gns	ENSMUST00000040344.6	3855	14	163	0	77	0	multi-exon	FALSE	canonical	NA	NA	NA	NA	103	NA	NA	TRUE	NA	NA	NA	A	coding	489	1470	104	1573	121365356	121395126	FALSE	15	AGTGGCAATGTGTCCTTTGT	NA	NA	NA	NA	NA	NA	60.0170333333333
PB.10072.1	chr10	121410353	121414469	4117	Rassf3	-	2845	2	incomplete-splice_match	Rassf3	ENSMUST00000026902.8	3522	5	61878	3	47744	-3	5prime_fragment	FALSE	canonical	NA	NA	NA	NA	8	NA	NA	TRUE	NA	NA	NA	A	non_coding	NA	NA	NA	NA	NA	NA	NA	25	AAATTTGTATGTCTTTATTT	NA	NA	NA	NA	NA	NA	12.1871333333333
PB.10073.1	chr10	121546459	121586767	40309	Tbk1	-	3000	21	full-splice_match	Tbk1	ENSMUST00000020316.3	3024	21	20	4	10	1	multi-exon	FALSE	canonical	NA	NA	NA	NA	103	NA	NA	TRUE	NA	NA	NA	A	coding	729	2190	133	2322	121584282	121547137	FALSE	20	AAAAGGCTTGTGTGCTTTTG	NA	NA	NA	NA	NA	NA	36.2430166666667
PB.10074.1	chr10	121587385	121626276	38892	Xpot	-	5944	25	full-splice_match	Xpot	ENSMUST00000218004.1	6005	25	56	5	40	-5	multi-exon	FALSE	canonical	NA	NA	NA	NA	6	NA	NA	TRUE	NA	NA	NA	C	coding	962	2889	247	3135	121622917	121590194	FALSE	30	AAGAAGTCATTGGAGTGGGC	NA	NA	NA	NA	NA	NA	21.2470666666667
PB.10074.2	chr10	121587385	121626508	39124	Xpot	-	6151	25	novel_not_in_catalog	Xpot	novel	6005	25	NA	NA	-176	-5	intron_retention	FALSE	canonical	NA	NA	NA	NA	24	NA	NA	TRUE	NA	NA	NA	C	coding	962	2889	454	3342	121622917	121590194	FALSE	30	AAGAAGTCATTGGAGTGGGC	NA	NA	NA	NA	NA	NA	10.652175
PB.10074.3	chr10	121589621	121613324	23704	Xpot	-	2601	19	novel_in_catalog	Xpot	novel	5992	25	NA	NA	269	-2	combination_of_known_junctions	FALSE	canonical	NA	NA	NA	NA	2	NA	NA	TRUE	NA	NA	NA	C	coding	668	2007	22	2028	121613303	121590194	FALSE	20	ACCAAGTCTTTTCCGGAGTT	NA	NA	NA	NA	NA	NA	1.48332506672333
PB.10074.4	chr10	121589621	121626304	36684	Xpot	-	3750	26	novel_not_in_catalog	Xpot	novel	6005	25	NA	NA	12	-2	intron_retention	FALSE	canonical	NA	NA	NA	NA	2	NA	NA	TRUE	NA	NA	NA	C	coding	975	2928	250	3177	121622917	121590194	FALSE	20	ACCAAGTCTTTTCCGGAGTT	NA	NA	NA	NA	NA	NA	0.6733245
PB.10074.5	chr10	121589627	121626307	36681	Xpot	-	3708	25	novel_not_in_catalog	Xpot	novel	6005	25	NA	NA	9	-8	intron_retention	FALSE	canonical	NA	NA	NA	NA	18	NA	NA	TRUE	NA	NA	NA	C	coding	962	2889	253	3141	121622917	121590194	FALSE	35	AAATACACCAAGTCTTTTCC	NA	NA	NA	NA	NA	NA	3.80603
PB.10074.6	chr10	121589627	121626420	36794	Xpot	-	3846	25	full-splice_match	Xpot	ENSMUST00000218004.1	6005	25	-88	2247	-88	-8	multi-exon	FALSE	canonical	NA	NA	NA	NA	53	NA	NA	TRUE	NA	NA	NA	C	coding	962	2889	391	3279	121622917	121590194	FALSE	35	AAATACACCAAGTCTTTTCC	NA	NA	NA	NA	NA	NA	12.0648033333333
PB.10075.1	chr10	121739923	121752862	12940	BC048403	+	3097	3	novel_not_in_catalog	BC048403	novel	3123	3	NA	NA	-14	-3	intron_retention	FALSE	canonical	NA	NA	NA	NA	2	NA	NA	TRUE	NA	NA	NA	C	coding	309	930	425	1354	121745504	121751119	FALSE	35	ATATACATGTATATATGGTT	NA	NA	NA	NA	NA	NA	0.928740833333333
PB.10075.2	chr10	121739933	121752860	12928	BC048403	+	2955	3	full-splice_match	BC048403	ENSMUST00000136432.1	2968	3	-5	18	-4	-5	multi-exon	FALSE	canonical	NA	NA	NA	NA	6	NA	NA	TRUE	NA	NA	NA	C	coding	309	930	285	1214	121745504	121751119	FALSE	40	ATATATACATGTATATATGG	NA	NA	NA	NA	NA	NA	1.72747466666667
PB.10075.3	chr10	121739950	121752860	12911	BC048403	+	3105	3	full-splice_match	BC048403	ENSMUST00000065600.7	3123	3	13	5	12	-5	multi-exon	FALSE	canonical	NA	NA	NA	NA	30	NA	NA	TRUE	NA	NA	NA	C	coding	445	1338	27	1364	121739976	121751119	FALSE	40	ATATATACATGTATATATGG	NA	NA	NA	NA	NA	NA	7.02954666666667
PB.10076.1	chr10	121780992	121794668	13677	Srgap1	-	5321	4	incomplete-splice_match	Srgap1	ENSMUST00000161996.1	1714	7	12436	-4248	12436	-1	5prime_fragment	FALSE	canonical	NA	NA	NA	NA	27	NA	NA	TRUE	NA	NA	NA	C	coding	284	855	61	915	121794608	121785398	FALSE	10	ACGCCTTTGTCTGCTCGTGA	NA	NA	NA	NA	NA	NA	28.6452166666667
PB.10077.2	chr10	122081261	122097396	16136	Rxylt1	-	1671	6	full-splice_match	Rxylt1	ENSMUST00000140299.2	4793	6	-25	3147	-25	-1	multi-exon	FALSE	canonical	NA	NA	NA	NA	94	NA	NA	TRUE	NA	NA	NA	C	coding	444	1335	326	1660	122097071	122081272	FALSE	35	ACCATGTATTCATAAGTGTA	NA	NA	NA	NA	NA	NA	15.0907833333333
PB.10077.3	chr10	122081264	122097193	15930	Rxylt1	-	1382	6	novel_not_in_catalog	Rxylt1	novel	4793	6	NA	NA	-37	-4	at_least_one_novel_splicesite	FALSE	canonical	NA	NA	NA	NA	12	NA	NA	TRUE	NA	NA	NA	C	coding	315	948	123	1070	122097071	122081576	FALSE	35	AGTACCATGTATTCATAAGT	NA	NA	NA	NA	NA	NA	6.06035666666667
PB.10077.4	chr10	122095988	122097192	1205	Rxylt1	-	400	2	incomplete-splice_match	Rxylt1	ENSMUST00000140299.2	4793	6	179	17874	-36	68	3prime_fragment	FALSE	canonical	NA	NA	NA	NA	2	NA	NA	TRUE	NA	NA	NA	C	non_coding	NA	NA	NA	NA	NA	NA	NA	65	AAAGAAAAAATAGAGCATAG	NA	NA	NA	NA	NA	NA	0.619233
PB.10078.1	chr10	122679107	122942539	263433	Ppm1h	+	2788	10	full-splice_match	Ppm1h	ENSMUST00000067918.11	6369	10	325	3256	325	1090	multi-exon	FALSE	canonical	NA	NA	NA	NA	7	NA	NA	TRUE	NA	NA	NA	C	coding	513	1542	80	1621	122679186	122941372	FALSE	15	AGTTGGTCATTGTGATGTTC	NA	NA	NA	NA	NA	NA	24.6184166666667
PB.1008.1	chr1	194976382	195037902	61521	A330023F24Rik	+	5112	8	novel_in_catalog	A330023F24Rik	novel	4632	5	NA	NA	-3	-2	combination_of_known_splicesites	FALSE	canonical	NA	NA	NA	NA	5	NA	NA	TRUE	NA	NA	NA	B	coding	103	312	1239	1550	195034029	195034340	FALSE	25	AATCTATCATGTCTGTTTTA	NA	NA	NA	NA	NA	NA	42.3519666666667
PB.10080.1	chr10	122995161	123042268	47108	Mon2	-	4909	30	incomplete-splice_match	Mon2	ENSMUST00000073792.10	9301	36	34237	3101	-9137	-2	5prime_fragment	FALSE	canonical	NA	NA	NA	NA	2	NA	NA	TRUE	NA	NA	NA	B	coding	1406	4221	180	4400	123038514	122995670	FALSE	40	AAAACAGTTGCATTTATTTA	NA	NA	NA	NA	NA	NA	17.0406166666667
PB.10080.2	chr10	122995161	123043071	47911	Mon2	-	5094	30	novel_in_catalog	Mon2	novel	9301	36	NA	NA	-9940	-2	combination_of_known_junctions	FALSE	canonical	NA	NA	NA	NA	23	NA	NA	TRUE	NA	NA	NA	B	coding	1499	4500	86	4585	123042986	122995670	FALSE	40	AAAACAGTTGCATTTATTTA	NA	NA	NA	NA	NA	NA	25.5012166666667
PB.10081.1	chr10	123111736	123196927	85192	Usp15	-	4727	22	full-splice_match	Usp15	ENSMUST00000220377.1	11525	22	68	6730	0	0	multi-exon	TRUE	canonical	NA	NA	NA	NA	10	NA	NA	TRUE	NA	NA	NA	C	coding	981	2946	13	2958	123196915	123113505	FALSE	20	ATTTAGTCTTTTATTTCTTA	NA	NA	NA	NA	NA	NA	2.79820311
PB.10081.2	chr10	123111736	123196944	85209	Usp15	-	4657	21	full-splice_match	Usp15	ENSMUST00000020334.8	4666	21	9	0	-3	0	multi-exon	FALSE	canonical	NA	NA	NA	NA	75	NA	NA	TRUE	NA	NA	NA	C	coding	952	2859	30	2888	123196915	123113505	FALSE	20	ATTTAGTCTTTTATTTCTTA	NA	NA	NA	NA	NA	NA	28.8825166666667
PB.10081.3	chr10	123113244	123196936	83693	Usp15	-	3228	22	full-splice_match	Usp15	ENSMUST00000220377.1	11525	22	59	8238	5	-16	multi-exon	FALSE	canonical	NA	NA	NA	NA	16	NA	NA	TRUE	NA	NA	NA	C	coding	981	2946	22	2967	123196915	123113505	FALSE	20	CTGCTGTTTTGATGAATTAT	NA	NA	NA	NA	NA	NA	14.5316666666667
PB.10084.1	chr10	125227494	125389459	161966	Slc16a7	-	2466	8	novel_in_catalog	Slc16a7	novel	2562	9	NA	NA	6	-7	combination_of_known_junctions	FALSE	canonical	NA	NA	NA	NA	2	NA	NA	TRUE	NA	NA	NA	B	coding	484	1455	494	1948	125294814	125228012	FALSE	50	AAAAAATTATTATCATAGTC	NA	NA	NA	NA	NA	NA	10.7894666666667
PB.10085.1	chr10	126887249	126901354	14106	Atp23	-	1049	6	full-splice_match	Atp23	ENSMUST00000168520.2	1043	6	-6	0	1	0	multi-exon	FALSE	canonical	NA	NA	NA	NA	9	NA	NA	TRUE	NA	NA	NA	C	coding	246	741	67	807	126901288	126887491	FALSE	15	ATACTTATTTTTTGGCTCTT	NA	NA	NA	NA	NA	NA	8.13236
PB.10085.2	chr10	126887252	126901333	14082	Atp23	-	1097	6	novel_not_in_catalog	Atp23	novel	1043	6	NA	NA	15	-3	at_least_one_novel_splicesite	FALSE	canonical	NA	NA	NA	NA	2	NA	NA	TRUE	NA	NA	NA	C	coding	152	459	46	504	126901288	126891790	TRUE	20	AGTATACTTATTTTTTGGCT	NA	NA	NA	NA	NA	NA	2.11089833333333
PB.10086.2	chr10	126979209	126997305	18097	Ctdsp2	+	1661	8	full-splice_match	Ctdsp2	ENSMUST00000105256.9	4817	8	492	2664	180	743	multi-exon	FALSE	canonical	NA	NA	NA	NA	2	NA	NA	TRUE	NA	NA	NA	C	coding	270	813	30	842	126979238	126996486	FALSE	25	AATGCAAGATGTCTGTCTCC	NA	NA	NA	NA	NA	NA	54.1643
PB.10086.3	chr10	126993058	126999969	6912	Ctdsp2	+	4075	4	novel_in_catalog	Ctdsp2	novel	4817	8	NA	NA	-2555	0	intron_retention	FALSE	canonical	NA	NA	NA	NA	135	NA	NA	TRUE	NA	NA	NA	C	coding	145	438	155	592	126995900	126996486	FALSE	15	TGCAGGACTGGGAGCTGCTT	NA	NA	NA	NA	NA	NA	62.6121833333333
PB.10087.1	chr10	127022334	127041342	19009	Eef1akmt3_Tsfm	-	1344	7	fusion	Eef1akmt3_Tsfm	novel	1206	6	NA	NA	171	-2	multi-exon	FALSE	canonical	NA	NA	NA	NA	2	NA	NA	TRUE	NA	NA	NA	A	coding	275	828	331	1158	127030543	127022520	FALSE	15	TGCTTAATGTGTGAGTGTGT	NA	NA	NA	NA	NA	NA	1.04462433333333
PB.10087.2	chr10	127022344	127030801	8458	Tsfm	-	1262	5	full-splice_match	Tsfm	ENSMUST00000145476.1	656	5	-42	-564	-2	-12	multi-exon	FALSE	canonical	NA	NA	NA	NA	10	NA	NA	TRUE	NA	NA	NA	C	coding	327	984	103	1086	127030699	127022520	FALSE	25	ATTTGTATAGTGCTTAATGT	NA	NA	NA	NA	NA	NA	7.30516833333333
PB.10087.3	chr10	127022344	127030818	8475	Tsfm	-	1172	6	full-splice_match	Tsfm	ENSMUST00000040560.10	1206	6	22	12	-15	-12	multi-exon	FALSE	canonical	NA	NA	NA	NA	115	NA	NA	TRUE	NA	NA	NA	C	coding	331	996	1	996	127030818	127022520	FALSE	25	ATTTGTATAGTGCTTAATGT	NA	NA	NA	NA	NA	NA	15.2146333333333
PB.10088.3	chr10	127041958	127044003	2046	Mettl1	+	1057	2	full-splice_match	Mettl1	ENSMUST00000135655.1	1057	2	1	-1	0	1	multi-exon	FALSE	canonical	NA	NA	NA	NA	3	NA	NA	TRUE	NA	NA	NA	C	coding	110	333	25	357	127041982	127043303	FALSE	90	AAAAAAAAAAAAAAAAGAAG	NA	NA	NA	NA	NA	NA	2.72881166666667
PB.10088.4	chr10	127041958	127047496	5539	Mettl1	+	869	6	novel_not_in_catalog	Mettl1	novel	1791	6	NA	NA	0	1131	at_least_one_novel_splicesite	FALSE	canonical	NA	NA	NA	NA	2	NA	NA	TRUE	NA	NA	NA	C	coding	227	684	25	708	127041982	127047335	FALSE	75	TTAAAAAAAAAAAAAAGGCA	NA	NA	NA	NA	NA	NA	17.5000833333333
PB.10090.1	chr10	127063505	127067265	3761	Cdk4	+	1427	8	full-splice_match	Cdk4	ENSMUST00000006911.11	2053	8	-29	655	-29	30	multi-exon	FALSE	canonical	NA	NA	NA	NA	164	NA	NA	TRUE	NA	NA	NA	C	coding	303	912	272	1183	127064236	127067021	FALSE	70	AAAACAAGACAAGACAAAGA	NA	NA	NA	NA	NA	NA	24.3596333333333
PB.10090.2	chr10	127063532	127067265	3734	Cdk4	+	1991	6	novel_in_catalog	Cdk4	novel	2053	8	NA	NA	-2	30	intron_retention	FALSE	canonical	NA	NA	NA	NA	4	NA	NA	TRUE	NA	NA	NA	C	coding	229	690	1058	1747	127064589	127067021	FALSE	70	AAAACAAGACAAGACAAAGA	NA	NA	NA	NA	NA	NA	1.11746316666667
PB.10090.3	chr10	127063555	127067280	3726	Cdk4	+	1411	8	novel_not_in_catalog	Cdk4	novel	2053	8	NA	NA	21	-17	at_least_one_novel_splicesite	FALSE	canonical	NA	NA	NA	NA	2	NA	NA	TRUE	NA	NA	NA	C	coding	284	855	222	1076	127064236	127066945	FALSE	30	AAAGAGTATGGTCTTTATTT	NA	NA	NA	NA	NA	NA	14.3210333333333
PB.10090.4	chr10	127063586	127067265	3680	Cdk4	+	1112	7	novel_in_catalog	Cdk4	novel	2053	8	NA	NA	-17	30	combination_of_known_junctions	FALSE	canonical	NA	NA	NA	NA	51	NA	NA	TRUE	NA	NA	NA	C	coding	229	690	179	868	127064589	127067021	FALSE	70	AAAACAAGACAAGACAAAGA	NA	NA	NA	NA	NA	NA	21.2912
PB.10090.5	chr10	127063605	127067265	3661	Cdk4	+	2606	5	novel_in_catalog	Cdk4	novel	2038	7	NA	NA	1	30	intron_retention	FALSE	canonical	NA	NA	NA	NA	2	NA	NA	TRUE	NA	NA	NA	C	coding	150	453	985	1437	127064589	127065307	TRUE	70	AAAACAAGACAAGACAAAGA	NA	NA	NA	NA	NA	NA	9.05038666666667
PB.10090.6	chr10	127063836	127067265	3430	Cdk4	+	1556	7	incomplete-splice_match	Cdk4	ENSMUST00000006911.11	2053	8	302	655	-32	30	5prime_fragment	FALSE	canonical	NA	NA	NA	NA	13	NA	NA	TRUE	NA	NA	NA	C	coding	303	912	401	1312	127064236	127067021	FALSE	70	AAAACAAGACAAGACAAAGA	NA	NA	NA	NA	NA	NA	2.0167145
PB.10091.1	chr10	127067317	127069956	2640	Tspan31	-	1519	6	novel_in_catalog	Tspan31	novel	1556	6	NA	NA	25	-37	combination_of_known_junctions	FALSE	canonical	NA	NA	NA	NA	4	NA	NA	TRUE	NA	NA	NA	C	coding	132	399	322	720	127068985	127068116	FALSE	75	AAAAAACATTAAAGAAAAAT	NA	NA	NA	NA	NA	NA	0.324113666666667
PB.10091.2	chr10	127067317	127070261	2945	Tspan31	-	1594	5	novel_in_catalog	Tspan31	novel	1556	6	NA	NA	0	-37	intron_retention	FALSE	canonical	NA	NA	NA	NA	4	NA	NA	TRUE	NA	NA	NA	C	coding	203	612	85	696	127070177	127068215	FALSE	75	AAAAAACATTAAAGAAAAAT	NA	NA	NA	NA	NA	NA	2.50869833333333
PB.10091.3	chr10	127067317	127070261	2945	Tspan31	-	1691	4	novel_in_catalog	Tspan31	novel	1556	6	NA	NA	0	-37	intron_retention	FALSE	canonical	NA	NA	NA	NA	3	NA	NA	TRUE	NA	NA	NA	C	coding	150	453	85	537	127070177	127068471	FALSE	75	AAAAAACATTAAAGAAAAAT	NA	NA	NA	NA	NA	NA	5.23454666666667
PB.10091.4	chr10	127067317	127070279	2963	Tspan31	-	1534	6	full-splice_match	Tspan31	ENSMUST00000060991.5	1556	6	-15	37	-15	-37	multi-exon	FALSE	canonical	NA	NA	NA	NA	437	NA	NA	TRUE	NA	NA	NA	C	coding	210	633	103	735	127070177	127068116	FALSE	75	AAAAAACATTAAAGAAAAAT	NA	NA	NA	NA	NA	NA	10.20535
PB.10091.5	chr10	127067317	127079816	12500	Tspan31	-	1704	7	novel_not_in_catalog	Tspan31	novel	1556	6	NA	NA	-9552	-37	at_least_one_novel_splicesite	FALSE	canonical	NA	NA	NA	NA	36	NA	NA	TRUE	NA	NA	NA	C	coding	132	399	507	905	127068985	127068116	FALSE	75	AAAAAACATTAAAGAAAAAT	NA	NA	NA	NA	NA	NA	9.04533333333333
PB.10091.6	chr10	127067317	127079817	12501	Tspan31	-	1520	6	novel_not_in_catalog	Tspan31	novel	1556	6	NA	NA	-9553	-37	at_least_one_novel_splicesite	FALSE	canonical	NA	NA	NA	NA	35	NA	NA	TRUE	NA	NA	NA	C	coding	132	399	323	721	127068985	127068116	FALSE	75	AAAAAACATTAAAGAAAAAT	NA	NA	NA	NA	NA	NA	60.8743833333333
PB.10092.1	chr10	127070448	127071100	653	A730063M14Rik	+	361	2	full-splice_match	A730063M14Rik	ENSMUST00000217874.1	329	2	-33	1	-33	-1	multi-exon	FALSE	canonical	NA	NA	NA	NA	5	NA	NA	TRUE	NA	NA	NA	A	non_coding	NA	NA	NA	NA	NA	NA	NA	25	ATACTGTCTCTTTTTAAATT	NA	NA	NA	NA	NA	NA	4.50241333333333
PB.10093.1	chr10	127079616	127093169	13554	Agap2	+	4924	19	full-splice_match	Agap2	ENSMUST00000039259.6	5633	19	709	0	709	0	multi-exon	FALSE	canonical	NA	NA	NA	NA	63	NA	NA	TRUE	NA	NA	NA	C	coding	1186	3561	7	3567	127079622	127091812	FALSE	15	AGGGGGTGAGATGCTGGTCT	NA	NA	NA	NA	NA	NA	746.793333333333
PB.10093.2	chr10	127090158	127093169	3012	Agap2	+	2379	6	novel_not_in_catalog	Agap2	novel	4076	19	NA	NA	11251	0	at_least_one_novel_splicesite	FALSE	canonical	NA	NA	NA	NA	20	NA	NA	TRUE	NA	NA	NA	C	coding	490	1473	2	1474	127090159	127092264	FALSE	15	AGGGGGTGAGATGCTGGTCT	NA	NA	NA	NA	NA	NA	82.5880333333333
PB.10095.1	chr10	127094260	127121154	26895	Os9	-	3877	14	full-splice_match	Os9	ENSMUST00000080975.5	2458	14	-29	-1390	-23	1390	multi-exon	FALSE	canonical	NA	NA	NA	NA	7	NA	NA	TRUE	NA	NA	NA	C	coding	617	1854	37	1890	127121118	127096247	FALSE	25	AGAGTTTGCGGACAATCCTG	NA	NA	NA	NA	NA	NA	13.6685
PB.10095.11	chr10	127095652	127121152	25501	Os9	-	2539	14	novel_not_in_catalog	Os9	novel	2627	15	NA	NA	-21	0	at_least_one_novel_splicesite	FALSE	canonical	NA	NA	NA	NA	4	NA	NA	TRUE	NA	NA	NA	C	coding	204	615	1330	1944	127098526	127096247	FALSE	20	AAGCCATCAGGCTCTGTGGG	NA	NA	NA	NA	NA	NA	3.216715
PB.10095.12	chr10	127095652	127121154	25503	Os9	-	4497	10	novel_in_catalog	Os9	novel	2627	15	NA	NA	-23	0	intron_retention	FALSE	canonical	NA	NA	NA	NA	2	NA	NA	TRUE	NA	NA	NA	C	coding	272	819	1871	2689	127098947	127097717	TRUE	20	AAGCCATCAGGCTCTGTGGG	NA	NA	NA	NA	NA	NA	2.70754833333333
PB.10095.14	chr10	127097992	127121143	23152	Os9	-	1580	12	incomplete-splice_match	Os9	ENSMUST00000164259.8	2627	15	-12	2340	-12	17	3prime_fragment	FALSE	canonical	NA	NA	NA	NA	4	NA	NA	TRUE	NA	NA	NA	C	coding	518	1554	26	1579	127121118	127097993	FALSE	75	AAAAATACAAAAAAAGGAGA	NA	NA	NA	NA	NA	NA	0
PB.10095.2	chr10	127094268	127121143	26876	Os9	-	4023	15	full-splice_match	Os9	ENSMUST00000164259.8	2627	15	-12	-1384	-12	1382	multi-exon	FALSE	canonical	NA	NA	NA	NA	5	NA	NA	TRUE	NA	NA	NA	C	coding	672	2019	26	2044	127121118	127096247	FALSE	15	TTGGCGGTAGAGTTTGCGGA	NA	NA	NA	NA	NA	NA	1.18810166666667e-10
PB.10095.5	chr10	127095652	127121134	25483	Os9	-	2630	15	full-splice_match	Os9	ENSMUST00000164259.8	2627	15	-3	0	-3	0	multi-exon	FALSE	canonical	NA	NA	NA	NA	427	NA	NA	TRUE	NA	NA	NA	C	coding	672	2019	17	2035	127121118	127096247	FALSE	20	AAGCCATCAGGCTCTGTGGG	NA	NA	NA	NA	NA	NA	22.8785
PB.10095.6	chr10	127095652	127121134	25483	Os9	-	2465	14	full-splice_match	Os9	ENSMUST00000080975.5	2458	14	-9	2	-3	0	multi-exon	FALSE	canonical	NA	NA	NA	NA	923	NA	NA	TRUE	NA	NA	NA	C	coding	617	1854	17	1870	127121118	127096247	FALSE	20	AAGCCATCAGGCTCTGTGGG	NA	NA	NA	NA	NA	NA	64.08645
PB.10095.8	chr10	127095652	127121143	25492	Os9	-	2515	14	novel_not_in_catalog	Os9	novel	2627	15	NA	NA	-12	0	at_least_one_novel_splicesite	FALSE	canonical	NA	NA	NA	NA	135	NA	NA	TRUE	NA	NA	NA	C	coding	513	1542	379	1920	127120395	127096247	FALSE	20	AAGCCATCAGGCTCTGTGGG	NA	NA	NA	NA	NA	NA	0.998086833333333
PB.10095.9	chr10	127095652	127121143	25492	Os9	-	3663	13	novel_in_catalog	Os9	novel	2627	15	NA	NA	-12	0	intron_retention	FALSE	canonical	NA	NA	NA	NA	19	NA	NA	TRUE	NA	NA	NA	C	coding	609	1830	26	1855	127121118	127097717	TRUE	20	AAGCCATCAGGCTCTGTGGG	NA	NA	NA	NA	NA	NA	6.08599833333333
PB.10096.1	chr10	127165130	127172329	7200	B4galnt1	+	2575	12	novel_not_in_catalog	B4galnt1	novel	2395	11	NA	NA	-95	-1	at_least_one_novel_splicesite	FALSE	canonical	NA	NA	NA	NA	2	NA	NA	TRUE	NA	NA	NA	C	coding	281	846	392	1237	127166005	127169791	TRUE	10	ATTTTTACTTGTGTCTCTGT	NA	NA	NA	NA	NA	NA	6.45692
PB.10096.10	chr10	127165178	127168522	3345	B4galnt1	+	2180	5	full-splice_match	B4galnt1	ENSMUST00000220055.1	1499	5	-681	0	-47	0	multi-exon	FALSE	canonical	NA	NA	NA	NA	2	NA	NA	TRUE	NA	NA	NA	C	coding	280	843	720	1562	127165897	127167904	FALSE	15	ATTTTCAATTTTTTTGTTTT	NA	NA	NA	NA	NA	NA	0.116341906666667
PB.10096.11	chr10	127165179	127172335	7157	B4galnt1	+	2433	11	novel_not_in_catalog	B4galnt1	novel	2395	11	NA	NA	-46	5	at_least_one_novel_splicesite	FALSE	canonical	NA	NA	NA	NA	12	NA	NA	TRUE	NA	NA	NA	C	coding	342	1029	343	1371	127166005	127170630	TRUE	10	ACTTGTGTCTCTGTGGTACT	NA	NA	NA	NA	NA	NA	6.90595666666667
PB.10096.12	chr10	127165186	127168522	3337	B4galnt1	+	1688	6	full-splice_match	B4galnt1	ENSMUST00000219523.1	1497	6	-192	1	-39	0	multi-exon	FALSE	canonical	NA	NA	NA	NA	13	NA	NA	TRUE	NA	NA	NA	C	coding	244	735	336	1070	127166005	127167904	FALSE	15	ATTTTCAATTTTTTTGTTTT	NA	NA	NA	NA	NA	NA	11.5345116666667
PB.10096.13	chr10	127165363	127172329	6967	B4galnt1	+	2237	10	novel_not_in_catalog	B4galnt1	novel	2395	11	NA	NA	-15	-1	intron_retention	FALSE	canonical	NA	NA	NA	NA	2	NA	NA	TRUE	NA	NA	NA	C	coding	204	615	1127	1741	127170154	127171833	FALSE	10	ATTTTTACTTGTGTCTCTGT	NA	NA	NA	NA	NA	NA	1.42396
PB.10096.14	chr10	127165365	127172329	6965	B4galnt1	+	2032	9	novel_in_catalog	B4galnt1	novel	2212	10	NA	NA	-13	-1	combination_of_known_splicesites	FALSE	canonical	NA	NA	NA	NA	2	NA	NA	TRUE	NA	NA	NA	C	coding	459	1380	157	1536	127166005	127171833	FALSE	10	ATTTTTACTTGTGTCTCTGT	NA	NA	NA	NA	NA	NA	10.5399466666667
PB.10096.15	chr10	127165514	127172329	6816	B4galnt1	+	2264	11	novel_not_in_catalog	B4galnt1	novel	2395	11	NA	NA	136	-1	at_least_one_novel_splicesite	FALSE	canonical	NA	NA	NA	NA	3	NA	NA	TRUE	NA	NA	NA	C	coding	533	1602	167	1768	127166005	127171833	FALSE	10	ATTTTTACTTGTGTCTCTGT	NA	NA	NA	NA	NA	NA	28.8057833333333
PB.10096.16	chr10	127165728	127172329	6602	B4galnt1	+	2491	9	novel_in_catalog	B4galnt1	novel	2395	11	NA	NA	-103	-1	intron_retention	FALSE	canonical	NA	NA	NA	NA	2	NA	NA	TRUE	NA	NA	NA	C	coding	204	615	1381	1995	127170154	127171833	FALSE	10	ATTTTTACTTGTGTCTCTGT	NA	NA	NA	NA	NA	NA	12.2690566666667
PB.10096.17	chr10	127165867	127172329	6463	B4galnt1	+	2137	9	novel_in_catalog	B4galnt1	novel	2395	11	NA	NA	8	-1	combination_of_known_splicesites	FALSE	canonical	NA	NA	NA	NA	2	NA	NA	TRUE	NA	NA	NA	C	coding	536	1611	31	1641	127165897	127171833	FALSE	10	ATTTTTACTTGTGTCTCTGT	NA	NA	NA	NA	NA	NA	7.38733166666667
PB.10096.18	chr10	127166659	127172329	5671	B4galnt1	+	2055	8	novel_in_catalog	B4galnt1	novel	2395	11	NA	NA	800	-1	intron_retention	FALSE	canonical	NA	NA	NA	NA	2	NA	NA	TRUE	NA	NA	NA	C	coding	204	615	945	1559	127170154	127171833	FALSE	10	ATTTTTACTTGTGTCTCTGT	NA	NA	NA	NA	NA	NA	8.00351166666667
PB.10096.2	chr10	127165136	127172335	7200	B4galnt1	+	2945	10	incomplete-splice_match	B4galnt1	ENSMUST00000006914.10	2395	11	-89	-5	-89	5	intron_retention	FALSE	canonical	NA	NA	NA	NA	3	NA	NA	TRUE	NA	NA	NA	C	coding	496	1491	386	1876	127166005	127171266	FALSE	10	ACTTGTGTCTCTGTGGTACT	NA	NA	NA	NA	NA	NA	3.71892666666667
PB.10096.3	chr10	127165158	127172329	7172	B4galnt1	+	2327	11	novel_not_in_catalog	B4galnt1	novel	2395	11	NA	NA	-67	-1	at_least_one_novel_splicesite	FALSE	canonical	NA	NA	NA	NA	4	NA	NA	TRUE	NA	NA	NA	C	coding	204	615	1217	1831	127170154	127171833	FALSE	10	ATTTTTACTTGTGTCTCTGT	NA	NA	NA	NA	NA	NA	0.204860333333333
PB.10096.4	chr10	127165164	127172329	7166	B4galnt1	+	2571	10	novel_in_catalog	B4galnt1	novel	2395	11	NA	NA	-61	-1	intron_retention	FALSE	canonical	NA	NA	NA	NA	12	NA	NA	TRUE	NA	NA	NA	C	coding	204	615	1461	2075	127170154	127171833	FALSE	10	ATTTTTACTTGTGTCTCTGT	NA	NA	NA	NA	NA	NA	0
PB.10096.5	chr10	127165169	127172329	7161	B4galnt1	+	2934	10	novel_in_catalog	B4galnt1	novel	2395	11	NA	NA	-56	-1	intron_retention	FALSE	canonical	NA	NA	NA	NA	63	NA	NA	TRUE	NA	NA	NA	C	coding	569	1710	729	2438	127165897	127171833	FALSE	10	ATTTTTACTTGTGTCTCTGT	NA	NA	NA	NA	NA	NA	15.3656666666667
PB.10096.6	chr10	127165171	127168522	3352	B4galnt1	+	1773	6	novel_not_in_catalog	B4galnt1	novel	1499	5	NA	NA	-54	0	intron_retention	FALSE	canonical	NA	NA	NA	NA	2	NA	NA	TRUE	NA	NA	NA	C	coding	301	906	727	1632	127165897	127168381	FALSE	15	ATTTTCAATTTTTTTGTTTT	NA	NA	NA	NA	NA	NA	1.178402
PB.10096.7	chr10	127165175	127172329	7155	B4galnt1	+	2444	11	full-splice_match	B4galnt1	ENSMUST00000006914.10	2395	11	-50	1	-50	-1	multi-exon	FALSE	canonical	NA	NA	NA	NA	801	NA	NA	TRUE	NA	NA	NA	C	coding	533	1602	347	1948	127166005	127171833	FALSE	10	ATTTTTACTTGTGTCTCTGT	NA	NA	NA	NA	NA	NA	8.91318166666667
PB.10096.8	chr10	127165176	127172329	7154	B4galnt1	+	2344	10	novel_in_catalog	B4galnt1	novel	2395	11	NA	NA	-49	-1	combination_of_known_splicesites	FALSE	canonical	NA	NA	NA	NA	64	NA	NA	TRUE	NA	NA	NA	C	coding	500	1503	346	1848	127166005	127171833	FALSE	10	ATTTTTACTTGTGTCTCTGT	NA	NA	NA	NA	NA	NA	0
PB.10096.9	chr10	127165177	127168522	3346	B4galnt1	+	1283	7	novel_not_in_catalog	B4galnt1	novel	2395	11	NA	NA	-48	0	at_least_one_novel_splicesite	FALSE	canonical	NA	NA	NA	NA	6	NA	NA	TRUE	NA	NA	NA	C	coding	265	798	345	1142	127166005	127168381	FALSE	15	ATTTTCAATTTTTTTGTTTT	NA	NA	NA	NA	NA	NA	0.450685
PB.10097.1	chr10	127172399	127180582	8184	Slc26a10	-	2179	18	full-splice_match	Slc26a10	ENSMUST00000095270.2	2215	18	63	-27	0	27	multi-exon	FALSE	canonical	NA	NA	NA	NA	17	NA	NA	TRUE	NA	NA	NA	C	coding	676	2031	10	2040	127180573	127172538	FALSE	15	ACGTGGAGCTCTCCCATCCC	NA	NA	NA	NA	NA	NA	13.1297833333333
PB.10098.1	chr10	127182526	127188793	6268	Arhgef25	-	2989	13	novel_in_catalog	Arhgef25	novel	2475	15	NA	NA	-21	0	intron_retention	FALSE	canonical	NA	NA	NA	NA	4	NA	NA	TRUE	NA	NA	NA	C	coding	535	1608	576	2183	127187290	127183332	FALSE	10	ACTGAGGTTGTTGTCTTGGG	NA	NA	NA	NA	NA	NA	0
PB.10098.2	chr10	127182526	127188800	6275	Arhgef25	-	2503	15	full-splice_match	Arhgef25	ENSMUST00000218654.1	2475	15	-28	0	-28	0	multi-exon	FALSE	canonical	NA	NA	NA	NA	29	NA	NA	TRUE	NA	NA	NA	C	coding	536	1611	583	2193	127187290	127182836	FALSE	10	ACTGAGGTTGTTGTCTTGGG	NA	NA	NA	NA	NA	NA	26.5657
PB.10098.4	chr10	127182526	127189589	7064	Arhgef25	-	2541	13	novel_in_catalog	Arhgef25	novel	2218	16	NA	NA	234	0	intron_retention	FALSE	canonical	NA	NA	NA	NA	2	NA	NA	TRUE	NA	NA	NA	C	coding	535	1608	128	1735	127187290	127183332	FALSE	10	ACTGAGGTTGTTGTCTTGGG	NA	NA	NA	NA	NA	NA	7.17857666666667
PB.10098.5	chr10	127182526	127189900	7375	Arhgef25	-	2217	17	novel_in_catalog	Arhgef25	novel	2218	16	NA	NA	-67	0	combination_of_known_junctions	FALSE	canonical	NA	NA	NA	NA	5	NA	NA	TRUE	NA	NA	NA	C	coding	536	1611	297	1907	127187290	127182836	FALSE	10	ACTGAGGTTGTTGTCTTGGG	NA	NA	NA	NA	NA	NA	8.77011333333333
PB.10098.6	chr10	127182526	127190070	7545	Arhgef25	-	2272	16	full-splice_match	Arhgef25	ENSMUST00000019611.14	2218	16	-51	-3	13	0	multi-exon	FALSE	canonical	NA	NA	NA	NA	64	NA	NA	TRUE	NA	NA	NA	C	coding	618	1857	106	1962	127189965	127182836	FALSE	10	ACTGAGGTTGTTGTCTTGGG	NA	NA	NA	NA	NA	NA	4.21852833333333
PB.10099.1	chr10	127190379	127195675	5297	Dtx3	-	2170	6	novel_not_in_catalog	Dtx3	novel	1944	6	NA	NA	34	-1	at_least_one_novel_splicesite	FALSE	canonical	NA	NA	NA	NA	18	NA	NA	TRUE	NA	NA	NA	C	coding	340	1023	563	1585	127193337	127190964	FALSE	15	ATGCCACACCCGTCTTCTGT	NA	NA	NA	NA	NA	NA	4.63615666666667
PB.10099.10	chr10	127190379	127195728	5350	Dtx3	-	2200	5	novel_not_in_catalog	Dtx3	novel	1994	5	NA	NA	0	-1	intron_retention	FALSE	canonical	NA	NA	NA	NA	2	NA	NA	TRUE	NA	NA	NA	C	coding	388	1167	297	1463	127193337	127191116	FALSE	15	ATGCCACACCCGTCTTCTGT	NA	NA	NA	NA	NA	NA	1.481745875e-07
PB.10099.12	chr10	127190379	127195867	5489	Dtx3	-	2016	6	novel_not_in_catalog	Dtx3	novel	1944	6	NA	NA	-139	-1	at_least_one_novel_splicesite	FALSE	canonical	NA	NA	NA	NA	11	NA	NA	TRUE	NA	NA	NA	C	coding	296	891	494	1384	127193337	127191011	FALSE	15	ATGCCACACCCGTCTTCTGT	NA	NA	NA	NA	NA	NA	1.70485833333333
PB.10099.13	chr10	127190379	127195938	5560	Dtx3	-	2011	6	novel_in_catalog	Dtx3	novel	1944	6	NA	NA	-210	-1	combination_of_known_junctions	FALSE	canonical	NA	NA	NA	NA	36	NA	NA	TRUE	NA	NA	NA	C	coding	340	1023	404	1426	127193337	127190964	FALSE	15	ATGCCACACCCGTCTTCTGT	NA	NA	NA	NA	NA	NA	2.05218133333333
PB.10099.14	chr10	127190379	127196059	5681	Dtx3	-	2589	5	full-splice_match	Dtx3	ENSMUST00000116229.1	1994	5	-332	-263	-331	-1	multi-exon	FALSE	canonical	NA	NA	NA	NA	93	NA	NA	TRUE	NA	NA	NA	C	coding	388	1167	686	1852	127193337	127191116	FALSE	15	ATGCCACACCCGTCTTCTGT	NA	NA	NA	NA	NA	NA	0.914327223666667
PB.10099.15	chr10	127190379	127196072	5694	Dtx3	-	2287	6	full-splice_match	Dtx3	ENSMUST00000130855.7	1925	6	-363	1	-344	-1	multi-exon	FALSE	canonical	NA	NA	NA	NA	92	NA	NA	TRUE	NA	NA	NA	C	coding	340	1023	680	1702	127193337	127190964	FALSE	15	ATGCCACACCCGTCTTCTGT	NA	NA	NA	NA	NA	NA	4.83860281666667e-07
PB.10099.16	chr10	127190379	127196095	5717	Dtx3	-	2329	6	full-splice_match	Dtx3	ENSMUST00000038217.13	1944	6	-386	1	-367	-1	multi-exon	FALSE	canonical	NA	NA	NA	NA	59	NA	NA	TRUE	NA	NA	NA	C	coding	340	1023	722	1744	127193337	127190964	FALSE	15	ATGCCACACCCGTCTTCTGT	NA	NA	NA	NA	NA	NA	3.96422834166667
PB.10099.17	chr10	127190379	127196416	6038	Dtx3	-	2083	7	novel_not_in_catalog	Dtx3	novel	1944	6	NA	NA	-688	-1	at_least_one_novel_splicesite	FALSE	canonical	NA	NA	NA	NA	532	NA	NA	TRUE	NA	NA	NA	C	coding	340	1023	476	1498	127193337	127190964	FALSE	15	ATGCCACACCCGTCTTCTGT	NA	NA	NA	NA	NA	NA	108.4118
PB.10099.18	chr10	127190379	127196460	6082	Dtx3	-	1902	6	novel_not_in_catalog	Dtx3	novel	1944	6	NA	NA	-732	-1	at_least_one_novel_splicesite	FALSE	canonical	NA	NA	NA	NA	5	NA	NA	TRUE	NA	NA	NA	C	coding	340	1023	295	1317	127193337	127190964	FALSE	15	ATGCCACACCCGTCTTCTGT	NA	NA	NA	NA	NA	NA	18.6052666666667
PB.10099.2	chr10	127190379	127195726	5348	Dtx3	-	2628	4	novel_in_catalog	Dtx3	novel	1994	5	NA	NA	1	-1	intron_retention	FALSE	canonical	NA	NA	NA	NA	15	NA	NA	TRUE	NA	NA	NA	C	coding	388	1167	725	1891	127193337	127191116	FALSE	15	ATGCCACACCCGTCTTCTGT	NA	NA	NA	NA	NA	NA	10.2385266666667
PB.10099.6	chr10	127190379	127195728	5350	Dtx3	-	1782	6	novel_in_catalog	Dtx3	novel	1925	6	NA	NA	0	-1	combination_of_known_junctions	FALSE	canonical	NA	NA	NA	NA	4	NA	NA	TRUE	NA	NA	NA	C	coding	340	1023	175	1197	127193337	127190964	FALSE	15	ATGCCACACCCGTCTTCTGT	NA	NA	NA	NA	NA	NA	15.399475
PB.10099.7	chr10	127190379	127195728	5350	Dtx3	-	1904	6	novel_not_in_catalog	Dtx3	novel	1944	6	NA	NA	0	-1	at_least_one_novel_splicesite	FALSE	canonical	NA	NA	NA	NA	40	NA	NA	TRUE	NA	NA	NA	C	coding	340	1023	297	1319	127193337	127190964	FALSE	15	ATGCCACACCCGTCTTCTGT	NA	NA	NA	NA	NA	NA	3.44553666666667
PB.10099.8	chr10	127190379	127195728	5350	Dtx3	-	2239	5	novel_in_catalog	Dtx3	novel	1925	6	NA	NA	0	-1	intron_retention	FALSE	canonical	NA	NA	NA	NA	13	NA	NA	TRUE	NA	NA	NA	C	coding	388	1167	336	1502	127193337	127191116	FALSE	15	ATGCCACACCCGTCTTCTGT	NA	NA	NA	NA	NA	NA	24.9084
PB.10099.9	chr10	127190379	127195728	5350	Dtx3	-	2097	5	novel_in_catalog	Dtx3	novel	1994	5	NA	NA	0	-1	intron_retention	FALSE	canonical	NA	NA	NA	NA	19	NA	NA	TRUE	NA	NA	NA	C	coding	388	1167	194	1360	127193337	127191116	FALSE	15	ATGCCACACCCGTCTTCTGT	NA	NA	NA	NA	NA	NA	53.81275
PB.10100.1	chr10	127197073	127211572	14500	Pip4k2c	-	3022	11	novel_not_in_catalog	Pip4k2c	novel	3307	10	NA	NA	13	-6	at_least_one_novel_splicesite	FALSE	canonical	NA	NA	NA	NA	35	NA	NA	TRUE	NA	NA	NA	C	coding	421	1266	62	1327	127211511	127199064	TRUE	35	AAGTCATTCACAGAAGTTTT	NA	NA	NA	NA	NA	NA	5.46207
PB.10100.2	chr10	127197073	127211572	14500	Pip4k2c	-	3382	10	novel_not_in_catalog	Pip4k2c	novel	3307	10	NA	NA	13	-6	at_least_one_novel_splicesite	FALSE	canonical	NA	NA	NA	NA	4	NA	NA	TRUE	NA	NA	NA	C	coding	426	1281	62	1342	127211511	127199113	FALSE	35	AAGTCATTCACAGAAGTTTT	NA	NA	NA	NA	NA	NA	1.75040366666667
PB.10100.3	chr10	127197073	127211585	14513	Pip4k2c	-	3414	11	novel_not_in_catalog	Pip4k2c	novel	3307	10	NA	NA	0	-6	at_least_one_novel_splicesite	FALSE	canonical	NA	NA	NA	NA	2	NA	NA	TRUE	NA	NA	NA	C	coding	352	1059	365	1423	127208934	127199064	FALSE	35	AAGTCATTCACAGAAGTTTT	NA	NA	NA	NA	NA	NA	1.26399
PB.10100.4	chr10	127197073	127211622	14550	Pip4k2c	-	3368	10	full-splice_match	Pip4k2c	ENSMUST00000013970.8	3307	10	-67	6	-37	-6	multi-exon	FALSE	canonical	NA	NA	NA	NA	460	NA	NA	TRUE	NA	NA	NA	C	coding	421	1266	112	1377	127211511	127199064	FALSE	35	AAGTCATTCACAGAAGTTTT	NA	NA	NA	NA	NA	NA	43.9924166666667
PB.10101.11	chr10	127225697	127228296	2600	Kif5a	-	2557	2	novel_not_in_catalog	Kif5a	novel	6295	29	NA	NA	34784	-1	at_least_one_novel_splicesite	FALSE	canonical	NA	NA	NA	NA	5	NA	NA	FALSE	NA	NA	NA	C	coding	102	309	886	1194	127227411	127227103	TRUE	10	GACTTGCTGTTGCTTCTTAT	NA	NA	NA	NA	NA	NA	0.878665670276972
PB.10101.20	chr10	127225697	127263113	37417	Kif5a	-	5568	29	novel_not_in_catalog	Kif5a	novel	6295	29	NA	NA	-18	-1	at_least_one_novel_splicesite	FALSE	canonical	NA	NA	NA	NA	4	NA	NA	TRUE	NA	NA	NA	C	coding	1027	3084	218	3301	127262896	127229778	TRUE	10	GACTTGCTGTTGCTTCTTAT	NA	NA	NA	NA	NA	NA	4.43267166666667
PB.10101.30	chr10	127225697	127263113	37417	Kif5a	-	6131	29	novel_not_in_catalog	Kif5a	novel	6295	29	NA	NA	-18	-1	at_least_one_novel_splicesite	FALSE	canonical	NA	NA	NA	NA	5	NA	NA	TRUE	NA	NA	NA	C	coding	1051	3156	218	3373	127262896	127229778	TRUE	10	GACTTGCTGTTGCTTCTTAT	NA	NA	NA	NA	NA	NA	1.565318
PB.10101.31	chr10	127225697	127263113	37417	Kif5a	-	6155	29	novel_not_in_catalog	Kif5a	novel	6295	29	NA	NA	-18	-1	at_least_one_novel_splicesite	FALSE	canonical	NA	NA	NA	NA	2	NA	NA	TRUE	NA	NA	NA	C	coding	1059	3180	218	3397	127262896	127229778	TRUE	10	GACTTGCTGTTGCTTCTTAT	NA	NA	NA	NA	NA	NA	4.63673166666667
PB.10101.4	chr10	127225696	127263127	37432	Kif5a	-	2443	19	novel_not_in_catalog	Kif5a	novel	6295	29	NA	NA	-32	0	at_least_one_novel_splicesite	FALSE	canonical	NA	NA	NA	NA	2	NA	NA	TRUE	NA	NA	NA	C	coding	731	2196	232	2427	127262896	127225712	FALSE	10	ACTTGCTGTTGCTTCTTATT	NA	NA	NA	NA	NA	NA	6.61609333333333
PB.10101.44	chr10	127225697	127263128	37432	Kif5a	-	6101	29	novel_not_in_catalog	Kif5a	novel	6295	29	NA	NA	-33	-1	at_least_one_novel_splicesite	FALSE	canonical	NA	NA	NA	NA	2	NA	NA	TRUE	NA	NA	NA	C	coding	1036	3111	233	3343	127262896	127229778	TRUE	10	GACTTGCTGTTGCTTCTTAT	NA	NA	NA	NA	NA	NA	1.28177433333333
PB.10101.46	chr10	127225697	127263133	37437	Kif5a	-	6079	29	full-splice_match	Kif5a	ENSMUST00000099172.4	6295	29	215	1	-38	-1	multi-exon	FALSE	canonical	NA	NA	NA	NA	2576	NA	NA	TRUE	NA	NA	NA	C	coding	1027	3084	238	3321	127262896	127229778	TRUE	10	GACTTGCTGTTGCTTCTTAT	NA	NA	NA	NA	NA	NA	608.7425
PB.10101.47	chr10	127225697	127263135	37439	Kif5a	-	4349	16	novel_not_in_catalog	Kif5a	novel	6295	29	NA	NA	-40	-1	at_least_one_novel_splicesite	FALSE	canonical	NA	NA	NA	NA	3	NA	NA	TRUE	NA	NA	NA	C	coding	473	1422	170	1591	127238798	127229778	TRUE	10	GACTTGCTGTTGCTTCTTAT	NA	NA	NA	NA	NA	NA	1.43437383333333
PB.10101.49	chr10	127225697	127263146	37450	Kif5a	-	6228	30	novel_not_in_catalog	Kif5a	novel	6295	29	NA	NA	-51	-1	at_least_one_novel_splicesite	FALSE	canonical	NA	NA	NA	NA	227	NA	NA	TRUE	NA	NA	NA	C	coding	960	2883	588	3470	127248207	127229778	TRUE	10	GACTTGCTGTTGCTTCTTAT	NA	NA	NA	NA	NA	NA	1.08625933333333
PB.10101.50	chr10	127225697	127263156	37460	Kif5a	-	4956	30	novel_not_in_catalog	Kif5a	novel	6295	29	NA	NA	-61	-1	at_least_one_novel_splicesite	FALSE	canonical	NA	NA	NA	NA	2	NA	NA	TRUE	NA	NA	NA	C	coding	1027	3084	261	3344	127262896	127229778	TRUE	10	GACTTGCTGTTGCTTCTTAT	NA	NA	NA	NA	NA	NA	69.2824833333333
PB.10101.51	chr10	127225697	127263159	37463	Kif5a	-	5514	26	novel_not_in_catalog	Kif5a	novel	6295	29	NA	NA	-64	-1	at_least_one_novel_splicesite	FALSE	canonical	NA	NA	NA	NA	1330	NA	NA	TRUE	NA	NA	NA	C	coding	830	2493	264	2756	127262896	127229778	TRUE	10	GACTTGCTGTTGCTTCTTAT	NA	NA	NA	NA	NA	NA	27.27285
PB.10101.53	chr10	127229052	127263113	34062	Kif5a	-	4027	28	full-splice_match	Kif5a	ENSMUST00000217895.1	3996	28	-33	2	-18	-2	multi-exon	FALSE	canonical	NA	NA	NA	NA	2	NA	NA	TRUE	NA	NA	NA	C	coding	1027	3084	218	3301	127262896	127229778	FALSE	15	AAGGGCTGCTGTCCATCGGT	NA	NA	NA	NA	NA	NA	7.9794
PB.10101.54	chr10	127229052	127263135	34084	Kif5a	-	3788	29	novel_not_in_catalog	Kif5a	novel	3996	28	NA	NA	-40	-2	at_least_one_novel_splicesite	FALSE	canonical	NA	NA	NA	NA	2	NA	NA	TRUE	NA	NA	NA	C	coding	1027	3084	240	3323	127262896	127229778	TRUE	15	AAGGGCTGCTGTCCATCGGT	NA	NA	NA	NA	NA	NA	0.0277345
PB.10101.9	chr10	127225697	127227969	2273	Kif5a	-	2220	2	novel_not_in_catalog	Kif5a	novel	6295	29	NA	NA	35111	-1	at_least_one_novel_splicesite	FALSE	canonical	NA	NA	NA	NA	94	NA	NA	FALSE	NA	NA	NA	C	coding	102	309	559	867	127227411	127227103	TRUE	10	GACTTGCTGTTGCTTCTTAT	NA	NA	NA	NA	NA	NA	3.05432333333333
PB.10102.6	chr10	127275198	127281806	6609	Dctn2	+	1890	10	incomplete-splice_match	Dctn2	ENSMUST00000026479.10	1784	14	8811	144	-1742	-144	5prime_fragment	FALSE	canonical	NA	NA	NA	NA	61	NA	NA	TRUE	NA	NA	NA	B	coding	144	435	1137	1571	127277523	127281487	FALSE	5	AGTCTCTGCTGTGTTCCTGG	NA	NA	NA	NA	NA	NA	180.031
PB.10103.1	chr10	127281956	127288873	6918	Mbd6	-	4142	13	full-splice_match	Mbd6	ENSMUST00000119078.7	4287	13	145	0	17	0	multi-exon	FALSE	canonical	NA	NA	NA	NA	16	NA	NA	TRUE	NA	NA	NA	C	coding	1003	3012	254	3265	127287514	127282833	FALSE	15	GTTCTGACTCTGTACTCATT	NA	NA	NA	NA	NA	NA	22.0188166666667
PB.10103.2	chr10	127281956	127288881	6926	Mbd6	-	4238	12	novel_in_catalog	Mbd6	novel	4287	13	NA	NA	9	0	intron_retention	FALSE	canonical	NA	NA	NA	NA	12	NA	NA	TRUE	NA	NA	NA	C	coding	1003	3012	350	3361	127287514	127282833	FALSE	15	GTTCTGACTCTGTACTCATT	NA	NA	NA	NA	NA	NA	10.0253666666667
PB.10103.3	chr10	127281956	127288901	6946	Mbd6	-	4247	13	novel_in_catalog	Mbd6	novel	4287	13	NA	NA	-11	0	intron_retention	FALSE	canonical	NA	NA	NA	NA	2	NA	NA	TRUE	NA	NA	NA	C	coding	965	2898	282	3179	127287514	127283141	TRUE	15	GTTCTGACTCTGTACTCATT	NA	NA	NA	NA	NA	NA	11.7208583333333
PB.10104.1	chr10	127290605	127296291	5687	Ddit3	+	1062	4	full-splice_match	Ddit3	ENSMUST00000026475.14	890	4	-169	-3	-169	3	multi-exon	FALSE	canonical	NA	NA	NA	NA	60	NA	NA	TRUE	NA	NA	NA	C	coding	168	507	356	862	127295341	127296091	FALSE	5	TCTCACTTTTTCTTCTTGCC	NA	NA	NA	NA	NA	NA	44.9235
PB.10104.3	chr10	127290797	127296291	5495	Ddit3	+	822	3	full-splice_match	Ddit3	ENSMUST00000139091.1	600	3	4	-226	3	3	multi-exon	FALSE	canonical	NA	NA	NA	NA	7	NA	NA	TRUE	NA	NA	NA	C	coding	168	507	116	622	127295341	127296091	FALSE	5	TCTCACTTTTTCTTCTTGCC	NA	NA	NA	NA	NA	NA	13.6269833333333
PB.10105.2	chr10	127296228	127311676	15449	Mars1	-	3061	20	full-splice_match	Mars1	ENSMUST00000145275.7	3065	20	2	2	2	-2	multi-exon	FALSE	canonical	NA	NA	NA	NA	12	NA	NA	TRUE	NA	NA	NA	C	coding	853	2562	48	2609	127311629	127296780	TRUE	15	AAGCCGAGCCCTCTCCTGGT	NA	NA	NA	NA	NA	NA	10.81531
PB.10105.3	chr10	127296228	127311707	15480	Mars1	-	2853	21	full-splice_match	Mars1	ENSMUST00000037290.11	2939	21	79	7	-29	-2	multi-exon	FALSE	canonical	NA	NA	NA	NA	106	NA	NA	TRUE	NA	NA	NA	C	coding	902	2709	79	2787	127311629	127296294	FALSE	15	AAGCCGAGCCCTCTCCTGGT	NA	NA	NA	NA	NA	NA	13.97605
PB.10105.4	chr10	127296228	127311734	15507	Mars1	-	2904	22	full-splice_match	Mars1	ENSMUST00000171564.7	2962	22	52	6	52	-2	multi-exon	FALSE	canonical	NA	NA	NA	NA	201	NA	NA	TRUE	NA	NA	NA	C	coding	910	2733	106	2838	127311629	127296294	FALSE	15	AAGCCGAGCCCTCTCCTGGT	NA	NA	NA	NA	NA	NA	21.1092
PB.10106.1	chr10	127380862	127499345	118484	R3hdm2	+	4066	27	full-splice_match	R3hdm2	ENSMUST00000166820.7	4281	27	200	15	63	-4	multi-exon	TRUE	canonical	NA	NA	NA	NA	10	NA	NA	TRUE	NA	NA	NA	C	coding	1044	3135	296	3430	127444311	127498709	FALSE	80	AAATATAAAAAAAGCAAAAA	NA	NA	NA	NA	NA	NA	39.1882
PB.10106.10	chr10	127459492	127499345	39854	R3hdm2	+	2793	14	incomplete-splice_match	R3hdm2	ENSMUST00000164161.7	2906	22	15181	-636	1	-4	5prime_fragment	FALSE	canonical	NA	NA	NA	NA	2	NA	NA	TRUE	NA	NA	NA	C	coding	697	2094	64	2157	127459555	127498709	FALSE	80	AAATATAAAAAAAGCAAAAA	NA	NA	NA	NA	NA	NA	48.65495
PB.10106.11	chr10	127485501	127499345	13845	R3hdm2	+	1577	7	novel_not_in_catalog	R3hdm2	novel	2906	15	NA	NA	19	-4	at_least_one_novel_splicesite	FALSE	canonical	NA	NA	NA	NA	3	NA	NA	TRUE	NA	NA	NA	C	coding	300	903	39	941	127485539	127498709	FALSE	80	AAATATAAAAAAAGCAAAAA	NA	NA	NA	NA	NA	NA	0.1082265
PB.10106.2	chr10	127380864	127499345	118482	R3hdm2	+	3968	26	novel_in_catalog	R3hdm2	novel	4281	27	NA	NA	65	-4	combination_of_known_junctions	FALSE	canonical	NA	NA	NA	NA	6	NA	NA	TRUE	NA	NA	NA	C	coding	1012	3039	294	3332	127444311	127498709	FALSE	80	AAATATAAAAAAAGCAAAAA	NA	NA	NA	NA	NA	NA	3.48882166666667
PB.10106.3	chr10	127420328	127499345	79018	R3hdm2	+	3915	25	novel_in_catalog	R3hdm2	novel	3739	23	NA	NA	-10	-4	combination_of_known_junctions	FALSE	canonical	NA	NA	NA	NA	19	NA	NA	TRUE	NA	NA	NA	C	coding	1044	3135	145	3279	127444311	127498709	FALSE	80	AAATATAAAAAAAGCAAAAA	NA	NA	NA	NA	NA	NA	4.477685
PB.10106.4	chr10	127420338	127499345	79008	R3hdm2	+	3851	24	novel_in_catalog	R3hdm2	novel	3739	23	NA	NA	0	-4	combination_of_known_junctions	FALSE	canonical	NA	NA	NA	NA	2	NA	NA	TRUE	NA	NA	NA	C	coding	1026	3081	135	3215	127444311	127498709	FALSE	80	AAATATAAAAAAAGCAAAAA	NA	NA	NA	NA	NA	NA	11.9512533333333
PB.10106.5	chr10	127420359	127499345	78987	R3hdm2	+	3788	24	novel_in_catalog	R3hdm2	novel	3739	23	NA	NA	21	-4	combination_of_known_junctions	FALSE	canonical	NA	NA	NA	NA	6	NA	NA	TRUE	NA	NA	NA	C	coding	1012	3039	114	3152	127444311	127498709	FALSE	80	AAATATAAAAAAAGCAAAAA	NA	NA	NA	NA	NA	NA	4.38383866666667
PB.10106.6	chr10	127420911	127499345	78435	R3hdm2	+	4166	24	full-splice_match	R3hdm2	ENSMUST00000170336.7	3639	24	-213	-314	44	-4	multi-exon	FALSE	canonical	NA	NA	NA	NA	10	NA	NA	TRUE	NA	NA	NA	C	coding	1012	3039	492	3530	127444311	127498709	FALSE	80	AAATATAAAAAAAGCAAAAA	NA	NA	NA	NA	NA	NA	2.57262166666667
PB.10106.7	chr10	127421136	127499345	78210	R3hdm2	+	3983	24	novel_in_catalog	R3hdm2	novel	3739	23	NA	NA	12	-4	combination_of_known_junctions	FALSE	canonical	NA	NA	NA	NA	5	NA	NA	TRUE	NA	NA	NA	C	coding	1026	3081	267	3347	127444311	127498709	FALSE	80	AAATATAAAAAAAGCAAAAA	NA	NA	NA	NA	NA	NA	8.30347833333333
PB.10106.8	chr10	127421186	127499345	78160	R3hdm2	+	3987	25	novel_in_catalog	R3hdm2	novel	3639	24	NA	NA	-46	-4	combination_of_known_junctions	FALSE	canonical	NA	NA	NA	NA	43	NA	NA	TRUE	NA	NA	NA	C	coding	1044	3135	217	3351	127444311	127498709	FALSE	80	AAATATAAAAAAAGCAAAAA	NA	NA	NA	NA	NA	NA	0.00142826728133333
PB.10106.9	chr10	127444353	127499345	54993	R3hdm2	+	3579	22	novel_in_catalog	R3hdm2	novel	3739	23	NA	NA	42	-4	combination_of_known_junctions	FALSE	canonical	NA	NA	NA	NA	125	NA	NA	TRUE	NA	NA	NA	C	coding	858	2577	367	2943	127454744	127498709	FALSE	80	AAATATAAAAAAAGCAAAAA	NA	NA	NA	NA	NA	NA	26.5348166666667
PB.10107.1	chr10	127514967	127517152	2186	Ndufa4l2	+	932	4	full-splice_match	Ndufa4l2	ENSMUST00000035735.10	934	4	0	2	0	-2	multi-exon	FALSE	canonical	NA	NA	NA	NA	11	NA	NA	TRUE	NA	NA	NA	A	non_coding	NA	NA	NA	NA	NA	NA	NA	20	AATTTGCTGCGCCTGCTAAT	NA	NA	NA	NA	NA	NA	5.15293166666667
PB.10108.1	chr10	127517316	127522385	5070	Shmt2	-	2719	10	novel_in_catalog	Shmt2	novel	2289	12	NA	NA	1	-177	intron_retention	FALSE	canonical	NA	NA	NA	NA	3	NA	NA	TRUE	NA	NA	NA	C	coding	343	1032	1215	2246	127519999	127517789	FALSE	15	CAGGGTTCCTATTACTGTGG	NA	NA	NA	NA	NA	NA	5.29257333333333
PB.10108.2	chr10	127517316	127522396	5081	Shmt2	-	2081	11	novel_in_catalog	Shmt2	novel	2289	12	NA	NA	5	-177	combination_of_known_junctions	FALSE	canonical	NA	NA	NA	NA	7	NA	NA	TRUE	NA	NA	NA	C	coding	488	1467	142	1608	127520600	127517789	FALSE	15	CAGGGTTCCTATTACTGTGG	NA	NA	NA	NA	NA	NA	0.341481216666667
PB.10108.3	chr10	127517316	127522396	5081	Shmt2	-	1984	11	novel_in_catalog	Shmt2	novel	2289	12	NA	NA	5	-177	combination_of_known_splicesites	FALSE	canonical	NA	NA	NA	NA	9	NA	NA	TRUE	NA	NA	NA	C	coding	343	1032	480	1511	127519999	127517789	FALSE	15	CAGGGTTCCTATTACTGTGG	NA	NA	NA	NA	NA	NA	3.22372333333333
PB.10108.4	chr10	127517316	127522432	5117	Shmt2	-	2100	12	full-splice_match	Shmt2	ENSMUST00000026470.5	2289	12	12	177	12	-177	multi-exon	FALSE	canonical	NA	NA	NA	NA	100	NA	NA	TRUE	NA	NA	NA	C	coding	504	1515	113	1627	127522320	127517789	FALSE	15	CAGGGTTCCTATTACTGTGG	NA	NA	NA	NA	NA	NA	12.90175
PB.10109.1	chr10	127525466	127534569	9104	Nxph4	-	1692	2	full-splice_match	Nxph4	ENSMUST00000095266.2	1675	2	-10	-7	-10	7	multi-exon	FALSE	canonical	NA	NA	NA	NA	29	NA	NA	TRUE	NA	NA	NA	A	coding	304	915	138	1052	127534432	127526106	FALSE	15	GCCTGTGTTAAGACCTTTGT	NA	NA	NA	NA	NA	NA	6.47458666666667
PB.1011.1	chr1	195097382	195131387	34006	Cr1l	-	2714	9	novel_in_catalog	Cr1l	novel	2776	10	NA	NA	-32	0	combination_of_known_junctions	FALSE	canonical	NA	NA	NA	NA	4	NA	NA	TRUE	NA	NA	NA	C	coding	394	1185	83	1267	195131305	195098829	FALSE	80	AAAAAAAAAAAAAACCCACA	NA	NA	NA	NA	NA	NA	10.061345
PB.1011.2	chr1	195097382	195131576	34195	Cr1l	-	2589	9	novel_in_catalog	Cr1l	novel	2776	10	NA	NA	10	0	combination_of_known_junctions	FALSE	canonical	NA	NA	NA	NA	2	NA	NA	TRUE	NA	NA	NA	C	coding	334	1005	138	1142	195129947	195098829	FALSE	80	AAAAAAAAAAAAAACCCACA	NA	NA	NA	NA	NA	NA	4.44139201666667
PB.1011.3	chr1	195098715	195131559	32845	Cr1l	-	1553	9	novel_in_catalog	Cr1l	novel	2776	10	NA	NA	2	-56	combination_of_known_junctions	FALSE	canonical	NA	NA	NA	NA	3	NA	NA	TRUE	NA	NA	NA	C	coding	394	1185	255	1439	195131305	195098829	FALSE	20	AAGAGTTGTCTTGGTCATGG	NA	NA	NA	NA	NA	NA	3.69727333333333
PB.1011.4	chr1	195103796	195131362	27567	Cr1l	-	1574	10	novel_in_catalog	Cr1l	novel	1651	10	NA	NA	-7	0	combination_of_known_junctions	FALSE	canonical	NA	NA	NA	NA	4	NA	NA	TRUE	NA	NA	NA	C	coding	402	1209	300	1508	195131063	195103862	FALSE	20	AAGATCTAGGTGTGTGGTTC	NA	NA	NA	NA	NA	NA	1.78128333333333
PB.1011.5	chr1	195103796	195131551	27756	Cr1l	-	1635	10	full-splice_match	Cr1l	ENSMUST00000075451.11	1651	10	10	6	10	0	multi-exon	FALSE	canonical	NA	NA	NA	NA	15	NA	NA	TRUE	NA	NA	NA	C	coding	440	1323	247	1569	195131305	195103862	FALSE	20	AAGATCTAGGTGTGTGGTTC	NA	NA	NA	NA	NA	NA	3.55322333333333
PB.1011.6	chr1	195103796	195131562	27767	Cr1l	-	1332	10	novel_in_catalog	Cr1l	novel	1651	10	NA	NA	-1	0	combination_of_known_junctions	FALSE	canonical	NA	NA	NA	NA	5	NA	NA	TRUE	NA	NA	NA	C	coding	380	1143	124	1266	195129947	195103862	FALSE	20	AAGATCTAGGTGTGTGGTTC	NA	NA	NA	NA	NA	NA	1.20597446666667
PB.10110.1	chr10	127538194	127578610	40417	Lrp1	-	11124	69	incomplete-splice_match	Lrp1	ENSMUST00000049149.14	14888	89	42538	33	3275	-33	5prime_fragment	FALSE	canonical	NA	NA	NA	NA	883	NA	NA	TRUE	NA	NA	NA	C	coding	3333	10002	367	10368	127576969	127538950	FALSE	85	AAAAAAGGAAAAAAAAAAGA	NA	NA	NA	NA	NA	NA	214.881333333333
PB.10111.1	chr10	127587626	127621148	33523	Lrp1	-	3437	15	full-splice_match	Lrp1	ENSMUST00000125480.1	3436	15	0	-1	0	1	multi-exon	TRUE	canonical	NA	NA	NA	NA	3	NA	NA	TRUE	NA	NA	NA	C	coding	856	2571	462	3032	127620687	127588031	FALSE	100	AAAAAAAAAAAAAAAAAAAA	NA	NA	NA	NA	NA	NA	106.799833333333
PB.10111.2	chr10	127587629	127621148	33520	Lrp1	-	4648	14	novel_in_catalog	Lrp1	novel	3436	15	NA	NA	0	-2	intron_retention	FALSE	canonical	NA	NA	NA	NA	2	NA	NA	TRUE	NA	NA	NA	C	coding	607	1824	462	2285	127620687	127593093	TRUE	90	TCAAAAAAAAAAAAAAAAAA	NA	NA	NA	NA	NA	NA	3.319945
PB.10112.1	chr10	127642967	127660982	18016	Stat6	+	3819	22	full-splice_match	Stat6	ENSMUST00000092074.11	3775	22	-19	-25	-19	25	multi-exon	FALSE	canonical	NA	NA	NA	NA	34	NA	NA	TRUE	NA	NA	NA	A	coding	828	2487	332	2818	127646939	127659981	FALSE	55	AAAAGAAAGACACGCTAAGT	NA	NA	NA	NA	NA	NA	5.47111833333333
PB.10113.1	chr10	127660917	127666621	5705	Nab2	-	2525	7	novel_not_in_catalog	Nab2	novel	2582	7	NA	NA	11	1	at_least_one_novel_splicesite	FALSE	canonical	NA	NA	NA	NA	5	NA	NA	TRUE	NA	NA	NA	C	coding	448	1347	164	1510	127666458	127662883	TRUE	5	CCATGGCCCCCTTCCCCTCC	NA	NA	NA	NA	NA	NA	16.7751
PB.10113.3	chr10	127660920	127665683	4764	Nab2	-	2633	7	novel_in_catalog	Nab2	novel	2582	7	NA	NA	-202	-1	combination_of_known_junctions	FALSE	canonical	NA	NA	NA	NA	3	NA	NA	TRUE	NA	NA	NA	C	coding	492	1479	405	1883	127665122	127661670	FALSE	10	GATCCATGGCCCCCTTCCCC	NA	NA	NA	NA	NA	NA	4.19092333333333
PB.10113.4	chr10	127660920	127666808	5889	Nab2	-	2486	6	full-splice_match	Nab2	ENSMUST00000099157.3	2311	6	-176	1	-98	-1	multi-exon	FALSE	canonical	NA	NA	NA	NA	76	NA	NA	TRUE	NA	NA	NA	C	coding	461	1386	351	1736	127666458	127661670	FALSE	10	GATCCATGGCCCCCTTCCCC	NA	NA	NA	NA	NA	NA	9.06343666666667
PB.10113.5	chr10	127660920	127667039	6120	Nab2	-	2909	7	full-splice_match	Nab2	ENSMUST00000026469.8	2582	7	-329	2	-329	-1	multi-exon	FALSE	canonical	NA	NA	NA	NA	369	NA	NA	TRUE	NA	NA	NA	C	coding	525	1578	582	2159	127666458	127661670	FALSE	10	GATCCATGGCCCCCTTCCCC	NA	NA	NA	NA	NA	NA	10.0310416666667
PB.10113.6	chr10	127660920	127668638	7719	Nab2	-	2546	8	novel_in_catalog	Nab2	novel	2582	7	NA	NA	-70	-1	combination_of_known_junctions	FALSE	canonical	NA	NA	NA	NA	27	NA	NA	TRUE	NA	NA	NA	C	coding	492	1479	318	1796	127665122	127661670	FALSE	10	GATCCATGGCCCCCTTCCCC	NA	NA	NA	NA	NA	NA	13.2697733333333
PB.10114.1	chr10	127677067	127695164	18098	Nemp1	+	1515	7	full-splice_match	Nemp1	ENSMUST00000118612.7	1522	7	3	4	1	-4	multi-exon	TRUE	canonical	NA	NA	NA	NA	3	NA	NA	TRUE	NA	NA	NA	A	coding	325	978	32	1009	127677098	127694658	FALSE	45	AAAATAAGTGAGTTTGACTA	NA	NA	NA	NA	NA	NA	2.33229333333333
PB.10115.1	chr10	127725380	127731767	6388	Tac2	+	692	7	full-splice_match	Tac2	ENSMUST00000026466.4	678	7	-15	1	-15	0	multi-exon	TRUE	canonical	NA	NA	NA	NA	12	NA	NA	TRUE	NA	NA	NA	A	coding	116	351	105	455	127726029	127729531	TRUE	30	AGTGACTGATGCAATAGGCT	NA	NA	NA	NA	NA	NA	18.4537166666667
PB.10116.1	chr10	127747284	127751715	4432	Gpr182	-	3929	2	full-splice_match	Gpr182	ENSMUST00000079692.5	3954	2	17	8	17	-8	multi-exon	FALSE	canonical	NA	NA	NA	NA	2	NA	NA	TRUE	NA	NA	NA	C	coding	398	1197	133	1329	127751080	127749884	FALSE	60	TGAAATATAAAAGAATCAGA	NA	NA	NA	NA	NA	NA	0.859217333333333
PB.10116.2	chr10	127749616	127751715	2100	Gpr182	-	1597	2	full-splice_match	Gpr182	ENSMUST00000079692.5	3954	2	17	2340	17	-2340	multi-exon	FALSE	canonical	NA	NA	NA	NA	12	NA	NA	TRUE	NA	NA	NA	C	coding	398	1197	133	1329	127751080	127749884	FALSE	25	GCTGGGAATCTCTGAGAAGT	NA	NA	NA	NA	NA	NA	0.746144333333333
PB.10118.1	chr10	128015159	128030030	14872	Prim1	+	1589	13	full-splice_match	Prim1	ENSMUST00000026461.7	1583	13	-13	7	-9	-3	multi-exon	FALSE	canonical	NA	NA	NA	NA	18	NA	NA	TRUE	NA	NA	NA	A	coding	417	1254	91	1344	128015249	128029785	FALSE	15	AGACTTCTGATGTGCTCGGT	NA	NA	NA	NA	NA	NA	6.08660166666667
PB.10119.1	chr10	128035643	128048632	12990	Naca	+	1632	9	novel_not_in_catalog	Naca	novel	6745	9	NA	NA	8	-1	at_least_one_novel_splicesite	FALSE	canonical	NA	NA	NA	NA	2	NA	NA	TRUE	NA	NA	NA	C	coding	487	1464	44	1507	128036491	128048507	FALSE	25	ACTCAGCAGGTGCTAGATCT	NA	NA	NA	NA	NA	NA	5.99466333333333
PB.10119.2	chr10	128035645	128048632	12988	Naca	+	814	8	full-splice_match	Naca	ENSMUST00000073868.8	885	8	70	1	10	-1	multi-exon	FALSE	canonical	NA	NA	NA	NA	322	NA	NA	TRUE	NA	NA	NA	C	coding	215	648	42	689	128036491	128048507	FALSE	25	ACTCAGCAGGTGCTAGATCT	NA	NA	NA	NA	NA	NA	368.627
PB.10119.3	chr10	128035679	128048632	12954	Naca	+	1201	8	novel_not_in_catalog	Naca	novel	885	8	NA	NA	44	-1	at_least_one_novel_splicesite	FALSE	canonical	NA	NA	NA	NA	2	NA	NA	TRUE	NA	NA	NA	C	coding	215	648	429	1076	128036491	128048507	FALSE	25	ACTCAGCAGGTGCTAGATCT	NA	NA	NA	NA	NA	NA	50.1872
PB.10119.4	chr10	128035679	128048632	12954	Naca	+	1474	8	novel_not_in_catalog	Naca	novel	885	8	NA	NA	44	-1	at_least_one_novel_splicesite	FALSE	canonical	NA	NA	NA	NA	39	NA	NA	TRUE	NA	NA	NA	C	coding	215	648	702	1349	128036491	128048507	FALSE	25	ACTCAGCAGGTGCTAGATCT	NA	NA	NA	NA	NA	NA	2.477575
PB.1012.1	chr2	3118469	3227799	109331	Fam171a1	+	4055	8	full-splice_match	Fam171a1	ENSMUST00000115099.8	4149	8	87	7	56	-7	multi-exon	TRUE	canonical	NA	NA	NA	NA	29	NA	NA	TRUE	NA	NA	NA	C	coding	892	2679	88	2766	3118556	3226510	FALSE	45	AAAAAAATATGTGTTTATTC	NA	NA	NA	NA	NA	NA	70.3626
PB.1012.2	chr2	3118530	3227799	109270	Fam171a1	+	3901	7	novel_in_catalog	Fam171a1	novel	4149	8	NA	NA	117	-7	combination_of_known_splicesites	FALSE	canonical	NA	NA	NA	NA	4	NA	NA	TRUE	NA	NA	NA	C	coding	861	2586	27	2612	3118556	3226510	FALSE	45	AAAAAAATATGTGTTTATTC	NA	NA	NA	NA	NA	NA	7.84632
PB.1012.3	chr2	3118553	3227799	109247	Fam171a1	+	3856	7	full-splice_match	Fam171a1	ENSMUST00000091505.10	3449	7	140	-547	-132	-7	multi-exon	FALSE	canonical	NA	NA	NA	NA	6	NA	NA	TRUE	NA	NA	NA	C	coding	534	1605	963	2567	3224906	3226510	FALSE	45	AAAAAAATATGTGTTTATTC	NA	NA	NA	NA	NA	NA	19.8416833333333
PB.1012.4	chr2	3118803	3227799	108997	Fam171a1	+	4004	8	full-splice_match	Fam171a1	ENSMUST00000062934.6	4129	8	118	7	118	-7	multi-exon	FALSE	canonical	NA	NA	NA	NA	148	NA	NA	TRUE	NA	NA	NA	C	coding	887	2664	52	2715	3118854	3226510	FALSE	45	AAAAAAATATGTGTTTATTC	NA	NA	NA	NA	NA	NA	3.58418
PB.10121.1	chr10	128083306	128090272	6967	Atp5b	+	1764	10	full-splice_match	Atp5b	ENSMUST00000026459.5	1916	10	33	119	0	0	multi-exon	FALSE	canonical	NA	NA	NA	NA	5231	NA	NA	TRUE	NA	NA	NA	C	coding	529	1590	22	1611	128083327	128090119	FALSE	15	ATTTATGTCTGTTTATGTTG	NA	NA	NA	NA	NA	NA	1458.66166666667
PB.10121.2	chr10	128083306	128090272	6967	Atp5b	+	2175	9	novel_in_catalog	Atp5b	novel	1916	10	NA	NA	0	0	intron_retention	FALSE	canonical	NA	NA	NA	NA	266	NA	NA	TRUE	NA	NA	NA	C	coding	258	777	1246	2022	128086059	128090119	FALSE	15	ATTTATGTCTGTTTATGTTG	NA	NA	NA	NA	NA	NA	12.31485
PB.10123.1	chr10	128096868	128129297	32430	Baz2a	+	8406	29	novel_not_in_catalog	Baz2a	novel	3721	11	NA	NA	488	-5	at_least_one_novel_splicesite	FALSE	canonical	NA	NA	NA	NA	39	NA	NA	TRUE	NA	NA	NA	B	coding	1888	5667	196	5862	128108896	128126753	FALSE	45	AAAAGACTCAAGATTGCATG	NA	NA	NA	NA	NA	NA	25.0833
PB.10123.2	chr10	128096880	128119327	22448	Baz2a	+	2476	13	novel_not_in_catalog	Baz2a	novel	3721	11	NA	NA	500	2	at_least_one_novel_splicesite	FALSE	canonical	NA	NA	NA	NA	3	NA	NA	TRUE	NA	NA	NA	B	coding	764	2292	184	2475	128108896	128119326	FALSE	75	AAAAGAAAGAAAAGGTAAAA	NA	NA	NA	NA	NA	NA	1.32361616666667
PB.10126.1	chr10	128132648	128176640	43993	Rbms2	-	2101	13	full-splice_match	Rbms2	ENSMUST00000092033.3	1481	13	-161	-459	-161	459	multi-exon	FALSE	canonical	NA	NA	NA	NA	13	NA	NA	TRUE	NA	NA	NA	C	coding	383	1152	226	1377	128176415	128133645	TRUE	15	TCCACAATGGTCTTTTTTTC	NA	NA	NA	NA	NA	NA	7.00715333333333
PB.10127.2	chr10	128194728	128209937	15210	Gls2	+	2300	18	full-splice_match	Gls2	ENSMUST00000044776.12	2573	18	271	2	2	-2	multi-exon	FALSE	canonical	NA	NA	NA	NA	56	NA	NA	TRUE	NA	NA	NA	C	coding	599	1800	8	1807	128194735	128209444	FALSE	35	AATTATAATTTTTATTTTAT	NA	NA	NA	NA	NA	NA	5.156345
PB.10127.3	chr10	128194730	128209937	15208	Gls2	+	2327	18	full-splice_match	Gls2	ENSMUST00000159440.7	2398	18	4	67	4	-2	multi-exon	FALSE	canonical	NA	NA	NA	NA	6	NA	NA	TRUE	NA	NA	NA	C	coding	337	1014	821	1834	128201576	128209444	FALSE	35	AATTATAATTTTTATTTTAT	NA	NA	NA	NA	NA	NA	2.06862266666667
PB.10127.4	chr10	128194731	128209943	15213	Gls2	+	2576	18	novel_in_catalog	Gls2	novel	2573	18	NA	NA	5	1	combination_of_known_junctions	FALSE	canonical	NA	NA	NA	NA	14	NA	NA	TRUE	NA	NA	NA	C	coding	535	1608	470	2077	128199201	128209444	FALSE	25	AATTTTTATTTTATATTTTG	NA	NA	NA	NA	NA	NA	2.19780166666667
PB.10127.5	chr10	128194746	128209937	15192	Gls2	+	2152	17	full-splice_match	Gls2	ENSMUST00000143827.7	2176	17	27	-3	-2	-2	multi-exon	FALSE	canonical	NA	NA	NA	NA	8	NA	NA	TRUE	NA	NA	NA	C	coding	337	1014	646	1659	128201576	128209444	FALSE	35	AATTATAATTTTTATTTTAT	NA	NA	NA	NA	NA	NA	1.04756816666667
PB.10127.7	chr10	128201293	128209943	8651	Gls2	+	1548	12	novel_in_catalog	Gls2	novel	2197	17	NA	NA	-1963	1	combination_of_known_splicesites	FALSE	canonical	NA	NA	NA	NA	2	NA	NA	TRUE	NA	NA	NA	C	coding	323	972	78	1049	128203823	128209444	FALSE	25	AATTTTTATTTTATATTTTG	NA	NA	NA	NA	NA	NA	1.03973483333333
PB.10128.1	chr10	128209912	128211803	1892	Spryd4	-	1575	2	full-splice_match	Spryd4	ENSMUST00000061995.9	1583	2	4	4	4	-4	multi-exon	FALSE	canonical	NA	NA	NA	NA	38	NA	NA	TRUE	NA	NA	NA	A	coding	207	624	11	634	128211793	128210853	FALSE	50	AAAATACTCTGTCTATAAAA	NA	NA	NA	NA	NA	NA	8.182625
PB.10129.1	chr10	128232080	128244829	12750	Timeless	+	1741	13	incomplete-splice_match	Timeless	ENSMUST00000105244.7	4341	29	-9	8023	0	899	3prime_fragment	FALSE	canonical	NA	NA	NA	NA	10	NA	NA	TRUE	NA	NA	NA	C	coding	526	1578	164	1741	128239901	128244829	FALSE	25	GTACAGGGCAGCCCCAAGGT	NA	NA	NA	NA	NA	NA	0.351544533333333
PB.10129.2	chr10	128232080	128252932	20853	Timeless	+	4433	29	full-splice_match	Timeless	ENSMUST00000055539.10	4457	29	15	9	0	0	multi-exon	FALSE	canonical	NA	NA	NA	NA	7	NA	NA	TRUE	NA	NA	NA	C	coding	1197	3594	164	3757	128239901	128252256	FALSE	45	AAAAAAAGAGACTTTTGTTG	NA	NA	NA	NA	NA	NA	1.55251666666667
PB.10129.3	chr10	128247323	128252933	5611	Timeless	+	2334	13	incomplete-splice_match	Timeless	ENSMUST00000105245.2	4402	29	9257	8	-17	1	5prime_fragment	FALSE	canonical	NA	NA	NA	NA	7	NA	NA	TRUE	NA	NA	NA	C	coding	476	1431	227	1657	128247667	128252256	FALSE	40	AAAAAAGAGACTTTTGTTGT	NA	NA	NA	NA	NA	NA	1.16340383333333
PB.1013.2	chr2	3284177	3327082	42906	Nmt2	+	2701	14	full-splice_match	Nmt2	ENSMUST00000081932.12	4461	14	-35	1795	-35	366	multi-exon	TRUE	canonical	NA	NA	NA	NA	2	NA	NA	TRUE	NA	NA	NA	C	coding	529	1590	121	1710	3284297	3326091	FALSE	20	ATTGTATAGACTGGGCCTTT	NA	NA	NA	NA	NA	NA	23.7656
PB.1013.3	chr2	3284258	3327082	42825	Nmt2	+	2570	13	full-splice_match	Nmt2	ENSMUST00000091504.4	1676	13	-10	-884	1	366	multi-exon	FALSE	canonical	NA	NA	NA	NA	4	NA	NA	TRUE	NA	NA	NA	C	coding	340	1023	557	1579	3312539	3326091	FALSE	20	ATTGTATAGACTGGGCCTTT	NA	NA	NA	NA	NA	NA	23.2902166666667
PB.10130.1	chr10	128270494	128292838	22345	Stat2	+	4545	24	novel_not_in_catalog	Stat2	novel	4394	24	NA	NA	-65	-11	at_least_one_novel_splicesite	FALSE	canonical	NA	NA	NA	NA	3	NA	NA	TRUE	NA	NA	NA	C	coding	642	1929	232	2160	128276493	128285157	TRUE	65	AAAACAACAACAAAGATACT	NA	NA	NA	NA	NA	NA	1.97765966666667
PB.10130.3	chr10	128270535	128292838	22304	Stat2	+	4591	23	novel_in_catalog	Stat2	novel	4394	24	NA	NA	-24	-11	intron_retention	FALSE	canonical	NA	NA	NA	NA	2	NA	NA	TRUE	NA	NA	NA	C	coding	466	1401	1726	3126	128283517	128291373	FALSE	65	AAAACAACAACAAAGATACT	NA	NA	NA	NA	NA	NA	6.64015666666667
PB.10130.4	chr10	128270535	128292838	22304	Stat2	+	4334	23	novel_in_catalog	Stat2	novel	4394	24	NA	NA	-24	-11	combination_of_known_splicesites	FALSE	canonical	NA	NA	NA	NA	3	NA	NA	TRUE	NA	NA	NA	C	coding	892	2679	191	2869	128276493	128291373	FALSE	65	AAAACAACAACAAAGATACT	NA	NA	NA	NA	NA	NA	1.72089576666667
PB.10130.5	chr10	128270535	128292838	22304	Stat2	+	4273	23	novel_in_catalog	Stat2	novel	4394	24	NA	NA	-24	-11	combination_of_known_splicesites	FALSE	canonical	NA	NA	NA	NA	2	NA	NA	TRUE	NA	NA	NA	C	coding	817	2454	355	2808	128277156	128291373	FALSE	65	AAAACAACAACAAAGATACT	NA	NA	NA	NA	NA	NA	0.151462333333333
PB.10130.6	chr10	128270556	128292838	22283	Stat2	+	4403	24	full-splice_match	Stat2	ENSMUST00000085708.2	4394	24	-20	11	-3	-11	multi-exon	FALSE	canonical	NA	NA	NA	NA	40	NA	NA	TRUE	NA	NA	NA	C	coding	922	2769	170	2938	128276493	128291373	FALSE	65	AAAACAACAACAAAGATACT	NA	NA	NA	NA	NA	NA	2.092274615
PB.10130.7	chr10	128285214	128292838	7625	Stat2	+	2437	4	incomplete-splice_match	Stat2	ENSMUST00000218862.1	1873	8	1644	-1041	1107	-11	5prime_fragment	FALSE	canonical	NA	NA	NA	NA	6	NA	NA	TRUE	NA	NA	NA	C	coding	188	567	406	972	128290610	128291373	FALSE	65	AAAACAACAACAAAGATACT	NA	NA	NA	NA	NA	NA	0.692403666666667
PB.10130.8	chr10	128290565	128292838	2274	Stat2	+	2080	3	novel_not_in_catalog	Stat2	novel	1873	8	NA	NA	6458	-11	at_least_one_novel_splicesite	FALSE	canonical	NA	NA	NA	NA	9	NA	NA	TRUE	NA	NA	NA	C	coding	190	573	43	615	128290607	128291373	FALSE	65	AAAACAACAACAAAGATACT	NA	NA	NA	NA	NA	NA	0.319571166666667
PB.10131.1	chr10	128303346	128321347	18002	Pan2	+	4428	26	full-splice_match	Pan2	ENSMUST00000005825.7	4445	26	11	6	11	0	multi-exon	FALSE	canonical	NA	NA	NA	NA	10	NA	NA	TRUE	NA	NA	NA	C	coding	1200	3603	244	3846	128304212	128320765	FALSE	35	AGAAAACCGCTAGTGTGGGA	NA	NA	NA	NA	NA	NA	2.93239166666667
PB.10131.2	chr10	128303346	128321347	18002	Pan2	+	4796	24	novel_in_catalog	Pan2	novel	4445	26	NA	NA	11	0	intron_retention	FALSE	canonical	NA	NA	NA	NA	2	NA	NA	TRUE	NA	NA	NA	C	coding	837	2514	244	2757	128304212	128315275	TRUE	35	AGAAAACCGCTAGTGTGGGA	NA	NA	NA	NA	NA	NA	1.68795883333333
PB.10131.3	chr10	128303346	128321349	18004	Pan2	+	4299	26	novel_in_catalog	Pan2	novel	4379	26	NA	NA	11	2	combination_of_known_junctions	FALSE	canonical	NA	NA	NA	NA	3	NA	NA	TRUE	NA	NA	NA	C	coding	1052	3159	557	3715	128308200	128320765	FALSE	30	AAAACCGCTAGTGTGGGATT	NA	NA	NA	NA	NA	NA	3.512125
PB.10131.4	chr10	128303346	128321349	18004	Pan2	+	4932	23	novel_not_in_catalog	Pan2	novel	4445	26	NA	NA	11	2	intron_retention	FALSE	canonical	NA	NA	NA	NA	2	NA	NA	TRUE	NA	NA	NA	C	coding	717	2154	244	2397	128304212	128314408	TRUE	30	AAAACCGCTAGTGTGGGATT	NA	NA	NA	NA	NA	NA	5.01793166666667
PB.10131.5	chr10	128303359	128321357	17999	Pan2	+	4356	26	novel_not_in_catalog	Pan2	novel	4316	26	NA	NA	-4	-1	at_least_one_novel_splicesite	FALSE	canonical	NA	NA	NA	NA	2	NA	NA	TRUE	NA	NA	NA	C	coding	1177	3534	231	3764	128304212	128320765	FALSE	10	TAGTGTGGGATTCTTTGGCT	NA	NA	NA	NA	NA	NA	0.9238305
PB.10131.6	chr10	128303363	128321349	17987	Pan2	+	4386	26	full-splice_match	Pan2	ENSMUST00000218315.1	4379	26	-11	4	0	2	multi-exon	FALSE	canonical	NA	NA	NA	NA	21	NA	NA	TRUE	NA	NA	NA	C	coding	1191	3576	227	3802	128304212	128320765	FALSE	30	AAAACCGCTAGTGTGGGATT	NA	NA	NA	NA	NA	NA	0.0826930344066667
PB.10131.7	chr10	128303365	128321348	17984	Pan2	+	4514	25	novel_in_catalog	Pan2	novel	4379	26	NA	NA	2	1	intron_retention	FALSE	canonical	NA	NA	NA	NA	3	NA	NA	TRUE	NA	NA	NA	C	coding	716	2151	225	2375	128304212	128314408	TRUE	30	GAAAACCGCTAGTGTGGGAT	NA	NA	NA	NA	NA	NA	4.97984166666667
PB.10132.1	chr10	128322471	128327181	4711	Cnpy2	+	999	6	full-splice_match	Cnpy2	ENSMUST00000219037.1	1383	6	12	372	3	-6	multi-exon	FALSE	canonical	NA	NA	NA	NA	71	NA	NA	TRUE	NA	NA	NA	C	coding	182	549	331	879	128323355	128327061	FALSE	35	AAAGTACAAACTGTGTTGTC	NA	NA	NA	NA	NA	NA	25.3049
PB.10132.2	chr10	128322471	128327186	4716	Cnpy2	+	759	6	full-splice_match	Cnpy2	ENSMUST00000026446.3	763	6	3	1	3	-1	multi-exon	FALSE	canonical	NA	NA	NA	NA	3	NA	NA	TRUE	NA	NA	NA	C	coding	182	549	86	634	128323355	128327061	FALSE	20	ACAAACTGTGTTGTCTTTTT	NA	NA	NA	NA	NA	NA	40.0835666666667
PB.10132.3	chr10	128322709	128327181	4473	Cnpy2	+	802	6	novel_not_in_catalog	Cnpy2	novel	1383	6	NA	NA	-138	-6	at_least_one_novel_splicesite	FALSE	canonical	NA	NA	NA	NA	3	NA	NA	TRUE	NA	NA	NA	C	coding	201	606	77	682	128322785	128327061	FALSE	35	AAAGTACAAACTGTGTTGTC	NA	NA	NA	NA	NA	NA	4.67735833333333
PB.10133.2	chr10	128337734	128362472	24739	Cs	+	2919	11	full-splice_match	Cs	ENSMUST00000005826.8	2926	11	0	7	0	-7	multi-exon	FALSE	canonical	NA	NA	NA	NA	734	NA	NA	TRUE	NA	NA	NA	C	coding	464	1395	185	1579	128337918	128361132	FALSE	25	AACAATGTTTGAGCTTGCTC	NA	NA	NA	NA	NA	NA	228.5575
PB.10134.1	chr10	128363098	128368651	5554	Coq10a	-	1299	5	novel_in_catalog	Coq10a	novel	1307	5	NA	NA	40	2	combination_of_known_junctions	FALSE	canonical	NA	NA	NA	NA	4	NA	NA	TRUE	NA	NA	NA	C	coding	227	684	90	773	128368562	128363624	FALSE	20	AATTTGTCATTTTTTGAGGG	NA	NA	NA	NA	NA	NA	11.9540916666667
PB.10134.2	chr10	128363098	128368778	5681	Coq10a	-	1217	5	full-splice_match	Coq10a	ENSMUST00000220227.1	1434	5	219	-2	-87	2	multi-exon	FALSE	canonical	NA	NA	NA	NA	5	NA	NA	TRUE	NA	NA	NA	C	coding	204	615	77	691	128368702	128363624	FALSE	20	AATTTGTCATTTTTTGAGGG	NA	NA	NA	NA	NA	NA	28.18845
PB.10134.3	chr10	128363099	128368681	5583	Coq10a	-	1298	5	full-splice_match	Coq10a	ENSMUST00000220027.1	1307	5	10	-1	10	1	multi-exon	FALSE	canonical	NA	NA	NA	NA	41	NA	NA	TRUE	NA	NA	NA	C	coding	217	654	120	773	128368562	128363624	FALSE	20	GAATTTGTCATTTTTTGAGG	NA	NA	NA	NA	NA	NA	10.1965383333333
PB.10136.1	chr10	128395929	128400514	4586	Slc39a5	-	1876	11	incomplete-splice_match	Slc39a5	ENSMUST00000042666.12	1947	12	715	-2	3	2	5prime_fragment	FALSE	canonical	NA	NA	NA	NA	4	NA	NA	TRUE	NA	NA	NA	B	coding	535	1608	151	1758	128400087	128396047	FALSE	30	CATGACTACGACAGTTGTAC	NA	NA	NA	NA	NA	NA	0.5941195
PB.10136.2	chr10	128395934	128400505	4572	Slc39a5	-	1889	11	novel_in_catalog	Slc39a5	novel	2025	11	NA	NA	12	0	combination_of_known_junctions	FALSE	canonical	NA	NA	NA	NA	5	NA	NA	TRUE	NA	NA	NA	B	coding	535	1608	169	1776	128400087	128396047	FALSE	40	AAAGCCATGACTACGACAGT	NA	NA	NA	NA	NA	NA	0.415426416666667
PB.10137.1	chr10	128401394	128411569	10176	Nabp2	-	1584	7	novel_in_catalog	Nabp2	novel	1130	7	NA	NA	-77	1	combination_of_known_junctions	FALSE	canonical	NA	NA	NA	NA	3	NA	NA	TRUE	NA	NA	NA	C	coding	212	639	616	1254	128409325	128401724	FALSE	5	TCTGGAGTCTGTGTTTCTCT	NA	NA	NA	NA	NA	NA	0.512228
PB.10137.2	chr10	128401396	128409218	7823	Nabp2	-	1028	6	novel_in_catalog	Nabp2	novel	1371	6	NA	NA	-38	-1	combination_of_known_junctions	FALSE	canonical	NA	NA	NA	NA	4	NA	NA	TRUE	NA	NA	NA	C	coding	113	342	359	700	128408390	128401724	FALSE	10	ATTCTGGAGTCTGTGTTTCT	NA	NA	NA	NA	NA	NA	4.96272333333333
PB.10137.3	chr10	128401396	128409716	8321	Nabp2	-	1200	7	full-splice_match	Nabp2	ENSMUST00000172348.7	612	7	-84	-504	6	-1	multi-exon	FALSE	canonical	NA	NA	NA	NA	5	NA	NA	TRUE	NA	NA	NA	C	coding	212	639	234	872	128409325	128401724	FALSE	10	ATTCTGGAGTCTGTGTTTCT	NA	NA	NA	NA	NA	NA	3.65665333333333
PB.10137.5	chr10	128401396	128409751	8356	Nabp2	-	1393	6	full-splice_match	Nabp2	ENSMUST00000164199.7	1371	6	-23	1	-15	-1	multi-exon	FALSE	canonical	NA	NA	NA	NA	26	NA	NA	TRUE	NA	NA	NA	C	coding	212	639	427	1065	128409325	128401724	FALSE	10	ATTCTGGAGTCTGTGTTTCT	NA	NA	NA	NA	NA	NA	7.48066833333333
PB.10137.6	chr10	128401396	128409820	8425	Nabp2	-	1075	7	full-splice_match	Nabp2	ENSMUST00000026439.13	1130	7	54	1	54	-1	multi-exon	FALSE	canonical	NA	NA	NA	NA	132	NA	NA	TRUE	NA	NA	NA	C	coding	212	639	109	747	128409325	128401724	FALSE	10	ATTCTGGAGTCTGTGTTTCT	NA	NA	NA	NA	NA	NA	73.8527666666667
PB.10137.7	chr10	128401396	128409849	8454	Nabp2	-	1241	6	novel_in_catalog	Nabp2	novel	1130	7	NA	NA	25	-1	intron_retention	FALSE	canonical	NA	NA	NA	NA	9	NA	NA	TRUE	NA	NA	NA	C	coding	97	294	138	431	128409325	128408531	TRUE	10	ATTCTGGAGTCTGTGTTTCT	NA	NA	NA	NA	NA	NA	7.14360333333333
PB.10138.2	chr10	128411629	128439393	27765	Rnf41	+	2044	6	full-splice_match	Rnf41	ENSMUST00000217826.1	1984	6	-84	24	-28	-24	multi-exon	FALSE	canonical	NA	NA	NA	NA	82	NA	NA	TRUE	NA	NA	NA	C	coding	194	585	501	1085	128436475	128438434	FALSE	75	AAAAGAAAAAACATCAAGAA	NA	NA	NA	NA	NA	NA	17.7641333333333
PB.10138.3	chr10	128411646	128439393	27748	Rnf41	+	2299	7	full-splice_match	Rnf41	ENSMUST00000096386.12	3144	7	-100	945	-11	-24	multi-exon	FALSE	canonical	NA	NA	NA	NA	313	NA	NA	TRUE	NA	NA	NA	C	coding	317	954	387	1340	128428614	128438434	FALSE	75	AAAAGAAAAAACATCAAGAA	NA	NA	NA	NA	NA	NA	37.03995
PB.10138.4	chr10	128411649	128439393	27745	Rnf41	+	2417	8	novel_not_in_catalog	Rnf41	novel	3144	7	NA	NA	-8	-24	intron_retention	FALSE	canonical	NA	NA	NA	NA	59	NA	NA	TRUE	NA	NA	NA	C	coding	317	954	505	1458	128428614	128438434	FALSE	75	AAAAGAAAAAACATCAAGAA	NA	NA	NA	NA	NA	NA	3.31957666666667
PB.10138.5	chr10	128411667	128441438	29772	Rnf41	+	4323	7	full-splice_match	Rnf41	ENSMUST00000096386.12	3144	7	-79	-1100	10	-3	multi-exon	FALSE	canonical	NA	NA	NA	NA	3	NA	NA	TRUE	NA	NA	NA	C	coding	317	954	366	1319	128428614	128438434	FALSE	15	ACATTCTTGTCTCTCTGAGT	NA	NA	NA	NA	NA	NA	8.60384833333333
PB.10138.6	chr10	128411715	128439393	27679	Rnf41	+	1882	8	novel_in_catalog	Rnf41	novel	3283	8	NA	NA	2	-24	combination_of_known_junctions	FALSE	canonical	NA	NA	NA	NA	5	NA	NA	TRUE	NA	NA	NA	C	coding	317	954	318	1271	128428614	128438434	TRUE	75	AAAAGAAAAAACATCAAGAA	NA	NA	NA	NA	NA	NA	14.0090633333333
PB.10140.1	chr10	128459249	128490173	30925	Smarcc2	+	5014	29	novel_in_catalog	Smarcc2	novel	4562	29	NA	NA	1	1	combination_of_known_junctions	FALSE	canonical	NA	NA	NA	NA	35	NA	NA	TRUE	NA	NA	NA	C	coding	1244	3735	79	3813	128459327	128488972	FALSE	5	ATCTTGTGGGTGCCTCTGTG	NA	NA	NA	NA	NA	NA	45.2731666666667
PB.10140.2	chr10	128459249	128490173	30925	Smarcc2	+	4645	29	novel_not_in_catalog	Smarcc2	novel	4562	29	NA	NA	1	1	at_least_one_novel_splicesite	FALSE	canonical	NA	NA	NA	NA	4	NA	NA	TRUE	NA	NA	NA	C	coding	1121	3366	79	3444	128459327	128488972	FALSE	5	ATCTTGTGGGTGCCTCTGTG	NA	NA	NA	NA	NA	NA	4.66491333333333
PB.10140.3	chr10	128459265	128490173	30909	Smarcc2	+	4656	29	full-splice_match	Smarcc2	ENSMUST00000099131.10	4562	29	-43	-51	17	1	multi-exon	FALSE	canonical	NA	NA	NA	NA	204	NA	NA	TRUE	NA	NA	NA	C	coding	1130	3393	63	3455	128459327	128488972	FALSE	5	ATCTTGTGGGTGCCTCTGTG	NA	NA	NA	NA	NA	NA	49.2518333333333
PB.10140.4	chr10	128459269	128490173	30905	Smarcc2	+	4901	28	full-splice_match	Smarcc2	ENSMUST00000105235.9	4032	28	-52	-817	21	1	multi-exon	FALSE	canonical	NA	NA	NA	NA	32	NA	NA	TRUE	NA	NA	NA	C	coding	1213	3642	59	3700	128459327	128488972	FALSE	5	ATCTTGTGGGTGCCTCTGTG	NA	NA	NA	NA	NA	NA	0.000674538951666667
PB.10140.5	chr10	128459282	128490173	30892	Smarcc2	+	4705	30	novel_not_in_catalog	Smarcc2	novel	4562	29	NA	NA	-12	1	at_least_one_novel_splicesite	FALSE	canonical	NA	NA	NA	NA	11	NA	NA	TRUE	NA	NA	NA	C	coding	1152	3459	46	3504	128459327	128488972	FALSE	5	ATCTTGTGGGTGCCTCTGTG	NA	NA	NA	NA	NA	NA	0.00657318333333333
PB.10140.6	chr10	128459300	128490173	30874	Smarcc2	+	4528	28	full-splice_match	Smarcc2	ENSMUST00000026433.8	4533	28	6	-1	6	1	multi-exon	FALSE	canonical	NA	NA	NA	NA	130	NA	NA	TRUE	NA	NA	NA	C	coding	1099	3300	28	3327	128459327	128488972	FALSE	5	ATCTTGTGGGTGCCTCTGTG	NA	NA	NA	NA	NA	NA	44.54855
PB.10141.1	chr10	128490861	128493547	2687	Myl6	-	783	5	novel_in_catalog	Myl6	novel	790	5	NA	NA	27	0	intron_retention	FALSE	canonical	NA	NA	NA	NA	2	NA	NA	TRUE	NA	NA	NA	C	coding	116	351	289	639	128492671	128491005	FALSE	0	TTTTGGTTCTTTCTTTCTTT	NA	NA	NA	NA	NA	NA	4.845695
PB.10141.10	chr10	128490861	128493940	3080	Myl6	-	2789	3	incomplete-splice_match	Myl6	ENSMUST00000217733.1	1668	5	-86	0	-40	0	intron_retention	FALSE	canonical	NA	NA	NA	NA	2	NA	NA	TRUE	NA	NA	NA	C	coding	117	354	1270	1623	128492671	128492027	FALSE	0	TTTTGGTTCTTTCTTTCTTT	NA	NA	NA	NA	NA	NA	4.124775
PB.10141.11	chr10	128490861	128494193	3333	Myl6_Myl6b	-	791	6	fusion	Myl6_Myl6b	novel	691	7	NA	NA	-48	0	multi-exon	FALSE	canonical	NA	NA	NA	NA	2	NA	NA	TRUE	NA	NA	NA	A	coding	116	351	297	647	128492671	128491005	FALSE	0	TTTTGGTTCTTTCTTTCTTT	NA	NA	NA	NA	NA	NA	142.772333333333
PB.10141.12	chr10	128490862	128493852	2991	Myl6	-	685	7	full-splice_match	Myl6	ENSMUST00000218127.1	691	7	5	1	2	-1	multi-exon	FALSE	canonical	NA	NA	NA	NA	61	NA	NA	TRUE	NA	NA	NA	C	coding	151	456	42	497	128493811	128491736	TRUE	0	CTTTTGGTTCTTTCTTTCTT	NA	NA	NA	NA	NA	NA	110.753833333333
PB.10141.13	chr10	128490864	128493851	2988	Myl6	-	2896	2	incomplete-splice_match	Myl6	ENSMUST00000217733.1	1668	5	3	3	3	-1	intron_retention	FALSE	canonical	NA	NA	NA	NA	2	NA	NA	TRUE	NA	NA	NA	C	non_coding	NA	NA	NA	NA	NA	NA	NA	0	CTCTTTTGGTTCTTTCTTTC	NA	NA	NA	NA	NA	NA	7.10512666666667
PB.10141.14	chr10	128494151	128498939	4789	Myl6b	-	1286	7	full-splice_match	Myl6b	ENSMUST00000026428.3	1026	7	-254	-6	-254	6	multi-exon	FALSE	canonical	NA	NA	NA	NA	7	NA	NA	TRUE	NA	NA	NA	A	coding	207	624	359	982	128497371	128494455	FALSE	10	TTTCCGACAGTTTTCTTTTG	NA	NA	NA	NA	NA	NA	13.48975
PB.10141.2	chr10	128490861	128493842	2982	Myl6	-	1656	5	full-splice_match	Myl6	ENSMUST00000217733.1	1668	5	12	0	5	0	multi-exon	FALSE	canonical	NA	NA	NA	NA	7	NA	NA	TRUE	NA	NA	NA	C	coding	152	459	32	490	128493811	128492027	FALSE	0	TTTTGGTTCTTTCTTTCTTT	NA	NA	NA	NA	NA	NA	8.96008333333333
PB.10141.3	chr10	128490861	128493851	2991	Myl6	-	640	6	full-splice_match	Myl6	ENSMUST00000164181.1	665	6	24	1	3	0	multi-exon	FALSE	canonical	NA	NA	NA	NA	320	NA	NA	TRUE	NA	NA	NA	C	coding	151	456	41	496	128493811	128491005	FALSE	0	TTTTGGTTCTTTCTTTCTTT	NA	NA	NA	NA	NA	NA	473.196833333333
PB.10141.4	chr10	128490861	128493851	2991	Myl6	-	882	5	full-splice_match	Myl6	ENSMUST00000219554.1	790	5	-92	0	3	0	multi-exon	FALSE	canonical	NA	NA	NA	NA	4	NA	NA	TRUE	NA	NA	NA	C	coding	116	351	388	738	128492671	128491005	FALSE	0	TTTTGGTTCTTTCTTTCTTT	NA	NA	NA	NA	NA	NA	17.4928833333333
PB.10141.5	chr10	128490861	128493853	2993	Myl6	-	1435	5	novel_in_catalog	Myl6	novel	691	7	NA	NA	1	0	intron_retention	FALSE	canonical	NA	NA	NA	NA	40	NA	NA	TRUE	NA	NA	NA	C	coding	116	351	941	1291	128492671	128491005	FALSE	0	TTTTGGTTCTTTCTTTCTTT	NA	NA	NA	NA	NA	NA	2.57655095966667
PB.10141.6	chr10	128490861	128493854	2994	Myl6	-	1910	4	full-splice_match	Myl6	ENSMUST00000218170.1	824	4	-61	-1025	0	0	multi-exon	FALSE	canonical	NA	NA	NA	NA	4	NA	NA	TRUE	NA	NA	NA	C	coding	117	354	391	744	128492671	128492027	FALSE	0	TTTTGGTTCTTTCTTTCTTT	NA	NA	NA	NA	NA	NA	2.12953484466667
PB.10141.7	chr10	128490861	128493857	2997	Myl6	-	704	7	full-splice_match	Myl6	ENSMUST00000219236.1	692	7	-10	-2	0	0	multi-exon	FALSE	canonical	NA	NA	NA	NA	3	NA	NA	TRUE	NA	NA	NA	C	coding	158	477	47	523	128493811	128491298	TRUE	0	TTTTGGTTCTTTCTTTCTTT	NA	NA	NA	NA	NA	NA	14.87225
PB.10141.8	chr10	128490861	128493857	2997	Myl6	-	2464	4	novel_in_catalog	Myl6	novel	691	7	NA	NA	0	0	intron_retention	FALSE	canonical	NA	NA	NA	NA	3	NA	NA	TRUE	NA	NA	NA	C	coding	117	354	945	1298	128492671	128492027	FALSE	0	TTTTGGTTCTTTCTTTCTTT	NA	NA	NA	NA	NA	NA	8.26902833333333
PB.10142.1	chr10	128493974	128502963	8990	novelGene_Myl6b_AS	+	765	2	antisense	novelGene_Myl6b_AS	novel	NA	NA	NA	NA	NA	NA	multi-exon	FALSE	canonical	NA	NA	NA	NA	2	NA	NA	FALSE	NA	NA	NA	B	non_coding	NA	NA	NA	NA	NA	NA	NA	35	ATTTTACAGGAGCAAATTTG	NA	NA	NA	NA	NA	NA	15.5541833333333
PB.10144.1	chr10	128510268	128525875	15608	Esyt1	-	3683	31	full-splice_match	Esyt1	ENSMUST00000026427.7	3981	31	-5	303	-4	-12	multi-exon	FALSE	canonical	NA	NA	NA	NA	23	NA	NA	TRUE	NA	NA	NA	A	coding	1092	3279	53	3331	128525823	128510620	FALSE	75	AATAAAAAATATACAGAAAA	NA	NA	NA	NA	NA	NA	5.12442833333333
PB.10145.1	chr10	128543570	128547647	4078	Zc3h10	-	2510	3	full-splice_match	Zc3h10	ENSMUST00000152539.7	992	3	-8	-1510	-8	1228	multi-exon	FALSE	canonical	NA	NA	NA	NA	17	NA	NA	TRUE	NA	NA	NA	C	coding	435	1308	594	1901	128545486	128544179	FALSE	50	AACAAAAGTGAAAATTTCTT	NA	NA	NA	NA	NA	NA	2.259135
PB.10145.2	chr10	128543570	128547751	4182	Zc3h10	-	2091	3	full-splice_match	Zc3h10	ENSMUST00000040572.9	3721	3	23	1607	-8	1228	multi-exon	FALSE	canonical	NA	NA	NA	NA	83	NA	NA	TRUE	NA	NA	NA	C	coding	435	1308	175	1482	128545486	128544179	FALSE	50	AACAAAAGTGAAAATTTCTT	NA	NA	NA	NA	NA	NA	11.3164166666667
PB.10145.3	chr10	128543571	128547735	4165	Zc3h10	-	1976	4	full-splice_match	Zc3h10	ENSMUST00000135226.7	757	4	8	-1227	8	1227	multi-exon	TRUE	canonical	NA	NA	NA	NA	2	NA	NA	TRUE	NA	NA	NA	C	coding	153	462	907	1368	128544640	128544179	FALSE	50	TAACAAAAGTGAAAATTTCT	NA	NA	NA	NA	NA	NA	0.270890833333333
PB.10146.1	chr10	128548117	128549099	983	Rpl41	-	487	3	full-splice_match	Rpl41	ENSMUST00000177163.7	544	3	54	3	3	0	multi-exon	FALSE	canonical	NA	NA	NA	NA	65	NA	NA	TRUE	NA	NA	NA	C	non_coding	NA	NA	NA	NA	NA	NA	NA	20	AAACTGCTGTTACGTGTTTT	NA	NA	NA	NA	NA	NA	1836.455
PB.10146.2	chr10	128548117	128549159	1043	Rpl41	-	929	2	full-splice_match	Rpl41	ENSMUST00000176966.1	523	2	-47	-359	0	0	multi-exon	FALSE	canonical	NA	NA	NA	NA	33	NA	NA	TRUE	NA	NA	NA	C	non_coding	NA	NA	NA	NA	NA	NA	NA	20	AAACTGCTGTTACGTGTTTT	NA	NA	NA	NA	NA	NA	9.985265
PB.10147.1	chr10	128557765	128566011	8247	Pa2g4	-	2481	12	novel_not_in_catalog	Pa2g4	novel	2483	12	NA	NA	-24	1	at_least_one_novel_splicesite	FALSE	canonical	NA	NA	NA	NA	3	NA	NA	TRUE	NA	NA	NA	C	coding	340	1023	318	1340	128563631	128558906	FALSE	0	CTGTTGTGTGTTCTCTTTGT	NA	NA	NA	NA	NA	NA	0.762199833333333
PB.10147.2	chr10	128557766	128566011	8246	Pa2g4	-	2509	12	full-splice_match	Pa2g4	ENSMUST00000131728.3	2483	12	-24	-2	-24	0	multi-exon	FALSE	canonical	NA	NA	NA	NA	262	NA	NA	TRUE	NA	NA	NA	C	coding	394	1185	185	1369	128565827	128558906	FALSE	5	ACTGTTGTGTGTTCTCTTTG	NA	NA	NA	NA	NA	NA	29.2157333333333
PB.10147.3	chr10	128559082	128565971	6890	Pa2g4	-	1243	11	incomplete-splice_match	Pa2g4	ENSMUST00000131728.3	2483	12	16	1314	16	-1314	3prime_fragment	FALSE	canonical	NA	NA	NA	NA	9	NA	NA	TRUE	NA	NA	NA	C	coding	366	1098	145	1242	128565827	128559083	FALSE	75	AGAAAAAGAAGAAAAAGAAG	NA	NA	NA	NA	NA	NA	53.1444666666667
PB.10148.1	chr10	128567523	128589661	22139	Erbb3	-	6025	28	full-splice_match	Erbb3	ENSMUST00000082059.6	6016	28	-9	0	-9	0	multi-exon	FALSE	canonical	NA	NA	NA	NA	13	NA	NA	TRUE	NA	NA	NA	A	coding	1339	4020	161	4180	128589501	128569368	FALSE	5	TGTTTTTGTGGATTCCTGTC	NA	NA	NA	NA	NA	NA	7.45541833333333
PB.10149.1	chr10	128624537	128626501	1965	Rps26	-	670	3	full-splice_match	Rps26	ENSMUST00000219591.1	596	3	-77	3	23	0	multi-exon	FALSE	canonical	NA	NA	NA	NA	4	NA	NA	TRUE	NA	NA	NA	C	non_coding	NA	NA	NA	NA	NA	NA	NA	20	ACATGGCATCGGAGTGTGTT	NA	NA	NA	NA	NA	NA	7.97660833333333
PB.10149.2	chr10	128624537	128626705	2169	Rps26	-	639	4	full-splice_match	Rps26	ENSMUST00000026420.6	681	4	42	0	42	0	multi-exon	FALSE	canonical	NA	NA	NA	NA	226	NA	NA	TRUE	NA	NA	NA	C	coding	115	348	228	575	128626478	128624601	FALSE	20	ACATGGCATCGGAGTGTGTT	NA	NA	NA	NA	NA	NA	478.365
PB.1015.2	chr2	3328950	3332623	3674	Rpp38	-	1021	2	full-splice_match	Rpp38	ENSMUST00000062672.6	1042	2	20	1	20	-1	multi-exon	FALSE	canonical	NA	NA	NA	NA	14	NA	NA	TRUE	NA	NA	NA	C	coding	280	843	108	950	3329863	3329021	FALSE	20	ATTCTTAGGATCCTGCATGG	NA	NA	NA	NA	NA	NA	8.92649833333333
PB.1015.3	chr2	3328950	3332957	4008	Rpp38	-	1223	2	novel_not_in_catalog	Rpp38	novel	1042	2	NA	NA	-314	-1	at_least_one_novel_splicesite	FALSE	canonical	NA	NA	NA	NA	3	NA	NA	TRUE	NA	NA	NA	C	coding	280	843	310	1152	3329863	3329021	FALSE	20	ATTCTTAGGATCCTGCATGG	NA	NA	NA	NA	NA	NA	1.81728833333333
PB.10150.2	chr10	128632469	128645975	13507	Ikzf4	-	3410	7	novel_not_in_catalog	Ikzf4	novel	3449	9	NA	NA	16	0	intron_retention	FALSE	canonical	NA	NA	NA	NA	2	NA	NA	TRUE	NA	NA	NA	C	coding	583	1752	80	1831	128645896	128634048	FALSE	80	AAAGAAAAGGAAAAAAAAAG	NA	NA	NA	NA	NA	NA	8.68584833333333
PB.10150.3	chr10	128632469	128669345	36877	Ikzf4	-	3534	8	full-splice_match	Ikzf4	ENSMUST00000238610.1	5173	8	13	1626	13	0	multi-exon	FALSE	canonical	NA	NA	NA	NA	15	NA	NA	TRUE	NA	NA	NA	C	coding	539	1620	336	1955	128651291	128634048	FALSE	80	AAAGAAAAGGAAAAAAAAAG	NA	NA	NA	NA	NA	NA	3.055175
PB.10151.1	chr10	128669895	128674057	4163	Suox	-	2480	4	full-splice_match	Suox	ENSMUST00000054764.8	2497	4	16	1	16	-1	multi-exon	FALSE	canonical	NA	NA	NA	NA	61	NA	NA	TRUE	NA	NA	NA	A	coding	546	1641	218	1858	128672591	128670517	FALSE	20	ATGACTGGAATCTCTTGGGC	NA	NA	NA	NA	NA	NA	12.4777166666667
PB.10152.1	chr10	128677193	128696046	18854	Rab5b	-	3237	6	novel_not_in_catalog	Rab5b	novel	3180	6	NA	NA	211	-18	at_least_one_novel_splicesite	FALSE	canonical	NA	NA	NA	NA	2	NA	NA	TRUE	NA	NA	NA	C	coding	215	648	253	900	128686910	128679530	FALSE	75	AAAAAAGGAAAAAAGAAAGT	NA	NA	NA	NA	NA	NA	1.1646275
PB.10152.2	chr10	128677193	128696086	18894	Rab5b	-	3238	6	novel_not_in_catalog	Rab5b	novel	3180	6	NA	NA	171	-18	at_least_one_novel_splicesite	FALSE	canonical	NA	NA	NA	NA	2	NA	NA	TRUE	NA	NA	NA	C	coding	215	648	254	901	128686910	128679530	FALSE	75	AAAAAAGGAAAAAAGAAAGT	NA	NA	NA	NA	NA	NA	0.6818025
PB.10152.3	chr10	128677193	128696223	19031	Rab5b	-	3278	6	novel_not_in_catalog	Rab5b	novel	3180	6	NA	NA	34	-18	at_least_one_novel_splicesite	FALSE	canonical	NA	NA	NA	NA	53	NA	NA	TRUE	NA	NA	NA	C	coding	215	648	294	941	128686910	128679530	FALSE	75	AAAAAAGGAAAAAAGAAAGT	NA	NA	NA	NA	NA	NA	28.8823
PB.10152.4	chr10	128677193	128696261	19069	Rab5b	-	3159	6	full-splice_match	Rab5b	ENSMUST00000000727.3	3180	6	3	18	3	-18	multi-exon	FALSE	canonical	NA	NA	NA	NA	217	NA	NA	TRUE	NA	NA	NA	C	coding	215	648	175	822	128686910	128679530	FALSE	75	AAAAAAGGAAAAAAGAAAGT	NA	NA	NA	NA	NA	NA	50.4758333333333
PB.10152.5	chr10	128677193	128696321	19129	Rab5b	-	3096	5	novel_in_catalog	Rab5b	novel	3180	6	NA	NA	-57	-18	combination_of_known_splicesites	FALSE	canonical	NA	NA	NA	NA	81	NA	NA	TRUE	NA	NA	NA	C	coding	174	525	235	759	128686910	128679530	FALSE	75	AAAAAAGGAAAAAAGAAAGT	NA	NA	NA	NA	NA	NA	16.0241666666667
PB.10152.6	chr10	128678480	128696276	17797	Rab5b	-	1887	6	full-splice_match	Rab5b	ENSMUST00000000727.3	3180	6	-12	1305	-12	-1305	multi-exon	FALSE	canonical	NA	NA	NA	NA	2	NA	NA	TRUE	NA	NA	NA	C	coding	215	648	190	837	128686910	128679530	FALSE	25	AATGAGGTTTGGCCCTATAG	NA	NA	NA	NA	NA	NA	35.1018666666667
PB.10152.7	chr10	128681802	128696291	14490	Rab5b	-	1664	4	full-splice_match	Rab5b	ENSMUST00000220593.1	1629	4	-34	-1	-27	1	multi-exon	FALSE	canonical	NA	NA	NA	NA	3	NA	NA	TRUE	NA	NA	NA	C	coding	168	507	205	711	128686910	128682755	FALSE	90	AAAAGAAAAAAAAAAGAAAA	NA	NA	NA	NA	NA	NA	5.160305
PB.10153.1	chr10	128697941	128704577	6637	Cdk2	-	2180	8	novel_in_catalog	Cdk2	novel	2406	8	NA	NA	4	-2	intron_retention	FALSE	canonical	NA	NA	NA	NA	2	NA	NA	TRUE	NA	NA	NA	A	coding	256	771	245	1015	128703751	128699106	FALSE	25	GTAGAGTGAATCTCTTTCAT	NA	NA	NA	NA	NA	NA	2.045715
PB.10154.1	chr10	128720138	128744046	23909	Dgka	-	2801	24	full-splice_match	Dgka	ENSMUST00000026414.8	2834	24	29	4	29	-2	multi-exon	FALSE	canonical	NA	NA	NA	NA	5	NA	NA	TRUE	NA	NA	NA	C	coding	730	2193	324	2516	128737072	128720423	FALSE	30	AAAAGCCCTCCCGCAAGGTT	NA	NA	NA	NA	NA	NA	3.85315333333333
PB.10154.2	chr10	128720140	128737585	17446	Dgka	-	2595	24	novel_not_in_catalog	Dgka	novel	2834	24	NA	NA	6490	-4	at_least_one_novel_splicesite	FALSE	canonical	NA	NA	NA	NA	2	NA	NA	TRUE	NA	NA	NA	C	coding	730	2193	120	2312	128737072	128720423	FALSE	35	ACAAAAGCCCTCCCGCAAGG	NA	NA	NA	NA	NA	NA	2.32845266666667
PB.10155.1	chr10	128747580	128766563	18984	Pym1	+	1467	3	full-splice_match	Pym1	ENSMUST00000163377.9	1158	3	-309	0	-309	0	multi-exon	FALSE	canonical	NA	NA	NA	NA	4	NA	NA	TRUE	NA	NA	NA	C	coding	203	612	383	994	128747962	128766090	FALSE	10	ATGTGGTCAGGCTTTGGCTC	NA	NA	NA	NA	NA	NA	1.92921666666667
PB.10155.2	chr10	128748513	128766561	18049	Pym1	+	1100	3	full-splice_match	Pym1	ENSMUST00000065210.9	1156	3	58	-2	-15	-2	multi-exon	FALSE	canonical	NA	NA	NA	NA	49	NA	NA	TRUE	NA	NA	NA	C	coding	202	609	21	629	128748533	128766090	FALSE	15	ACATGTGGTCAGGCTTTGGC	NA	NA	NA	NA	NA	NA	18.9793666666667
PB.10155.3	chr10	128748526	128766561	18036	Pym1	+	1293	4	novel_not_in_catalog	Pym1	novel	1143	4	NA	NA	-2	-2	at_least_one_novel_splicesite	FALSE	canonical	NA	NA	NA	NA	4	NA	NA	TRUE	NA	NA	NA	C	coding	184	555	268	822	128765318	128766090	FALSE	15	ACATGTGGTCAGGCTTTGGC	NA	NA	NA	NA	NA	NA	5.741385
PB.10156.1	chr10	128789426	128804465	15040	Gm47093	-	2932	5	novel_in_catalog	Gm47093	novel	1736	2	NA	NA	-3072	3	combination_of_known_splicesites	FALSE	canonical	NA	NA	NA	NA	2	NA	NA	TRUE	NA	NA	NA	A	coding	328	987	319	1305	128803272	128791053	FALSE	25	AGATAAGTGTGCTTGTTTAT	NA	NA	NA	NA	NA	NA	0.879866666666667
PB.10156.2	chr10	128798076	128804387	6312	Tmem198b	-	1617	5	novel_not_in_catalog	Tmem198b	novel	2335	5	NA	NA	-17	1960	intron_retention	FALSE	canonical	NA	NA	NA	NA	2	NA	NA	TRUE	NA	NA	NA	C	coding	319	960	241	1200	128803272	128798493	FALSE	10	TCTTCAGTGCTTTCCTTACT	NA	NA	NA	NA	NA	NA	1.31312933333333
PB.10156.3	chr10	128800029	128804179	4151	Tmem198b	-	2382	5	novel_not_in_catalog	Tmem198b	novel	2335	5	NA	NA	191	7	at_least_one_novel_splicesite	FALSE	canonical	NA	NA	NA	NA	2	NA	NA	TRUE	NA	NA	NA	C	coding	350	1053	264	1316	128803272	128801095	FALSE	15	AGATGCGCCTCTACTGTTGC	NA	NA	NA	NA	NA	NA	3.51298666666667
PB.10156.4	chr10	128800029	128804400	4372	Tmem198b	-	2372	5	full-splice_match	Tmem198b	ENSMUST00000051011.13	2335	5	-30	-7	-30	7	multi-exon	FALSE	canonical	NA	NA	NA	NA	30	NA	NA	TRUE	NA	NA	NA	C	coding	350	1053	254	1306	128803272	128801095	FALSE	15	AGATGCGCCTCTACTGTTGC	NA	NA	NA	NA	NA	NA	10.382035
PB.10157.1	chr10	128804127	128818152	14026	Dnajc14_Sarnp	+	3150	7	fusion	Dnajc14_Sarnp	novel	427	7	NA	NA	65	649	multi-exon	FALSE	canonical	NA	NA	NA	NA	9	NA	NA	TRUE	NA	NA	NA	A	coding	703	2112	298	2409	128806211	128817411	FALSE	10	ACATCTTCCTTCTCTTCTTT	NA	NA	NA	NA	NA	NA	4.62108
PB.10157.2	chr10	128804764	128818152	13389	Dnajc14	+	3816	7	full-splice_match	Dnajc14	ENSMUST00000217745.1	4133	7	-790	1107	702	649	multi-exon	FALSE	canonical	NA	NA	NA	NA	270	NA	NA	TRUE	NA	NA	NA	C	coding	703	2112	964	3075	128806211	128817411	FALSE	10	ACATCTTCCTTCTCTTCTTT	NA	NA	NA	NA	NA	NA	6.679235
PB.10157.3	chr10	128805556	128818152	12597	Dnajc14	+	3055	7	full-splice_match	Dnajc14	ENSMUST00000026410.1	4229	7	-120	1294	2	649	multi-exon	FALSE	canonical	NA	NA	NA	NA	12	NA	NA	TRUE	NA	NA	NA	C	coding	703	2112	203	2314	128806211	128817411	FALSE	10	ACATCTTCCTTCTCTTCTTT	NA	NA	NA	NA	NA	NA	26.3238166666667
PB.10157.4	chr10	128805665	128818150	12486	Dnajc14	+	2959	7	novel_not_in_catalog	Dnajc14	novel	4229	7	NA	NA	-11	647	at_least_one_novel_splicesite	FALSE	canonical	NA	NA	NA	NA	2	NA	NA	TRUE	NA	NA	NA	C	coding	708	2127	94	2220	128806211	128817411	FALSE	10	TTACATCTTCCTTCTCTTCT	NA	NA	NA	NA	NA	NA	1.08414680615
PB.10157.5	chr10	128805706	128818152	12447	Dnajc14	+	3206	7	novel_in_catalog	Dnajc14	novel	4229	7	NA	NA	30	649	combination_of_known_junctions	FALSE	canonical	NA	NA	NA	NA	27	NA	NA	TRUE	NA	NA	NA	C	coding	703	2112	354	2465	128806211	128817411	FALSE	10	ACATCTTCCTTCTCTTCTTT	NA	NA	NA	NA	NA	NA	0.784917666666667
PB.10158.1	chr10	128818419	128821627	3209	Ormdl2	-	1010	4	full-splice_match	Ormdl2	ENSMUST00000219524.1	724	4	18	-304	18	63	multi-exon	FALSE	canonical	NA	NA	NA	NA	5	NA	NA	TRUE	NA	NA	NA	C	coding	153	462	88	549	128820434	128818880	FALSE	25	AAAATTTTGTCTCTACTCCT	NA	NA	NA	NA	NA	NA	3.55833166666667
PB.10158.2	chr10	128818419	128821627	3209	Ormdl2	-	1089	4	full-splice_match	Ormdl2	ENSMUST00000026409.4	1573	4	-33	517	18	63	multi-exon	FALSE	canonical	NA	NA	NA	NA	10	NA	NA	TRUE	NA	NA	NA	C	coding	153	462	167	628	128820434	128818880	FALSE	25	AAAATTTTGTCTCTACTCCT	NA	NA	NA	NA	NA	NA	8.44525166666667
PB.10159.1	chr10	128821792	128877606	55815	Sarnp	+	1009	11	full-splice_match	Sarnp	ENSMUST00000105230.3	918	11	-102	11	-102	-11	multi-exon	FALSE	canonical	NA	NA	NA	NA	81	NA	NA	TRUE	NA	NA	NA	C	coding	210	633	145	777	128821936	128877374	FALSE	75	AATAAAAAAGGAAGAAAAGA	NA	NA	NA	NA	NA	NA	15.8144166666667
PB.10159.2	chr10	128821918	128877606	55689	Sarnp	+	970	13	novel_not_in_catalog	Sarnp	novel	953	12	NA	NA	10	-11	at_least_one_novel_splicesite	FALSE	canonical	NA	NA	NA	NA	5	NA	NA	TRUE	NA	NA	NA	C	coding	127	384	355	738	128839868	128877374	FALSE	75	AATAAAAAAGGAAGAAAAGA	NA	NA	NA	NA	NA	NA	1.73660966666667
PB.10159.3	chr10	128821918	128877606	55689	Sarnp	+	783	10	novel_in_catalog	Sarnp	novel	918	11	NA	NA	10	-11	combination_of_known_splicesites	FALSE	canonical	NA	NA	NA	NA	3	NA	NA	TRUE	NA	NA	NA	C	coding	127	384	168	551	128839868	128877374	FALSE	75	AATAAAAAAGGAAGAAAAGA	NA	NA	NA	NA	NA	NA	2.866445
PB.10159.4	chr10	128821923	128877606	55684	Sarnp	+	931	12	novel_not_in_catalog	Sarnp	novel	918	11	NA	NA	-9	-11	at_least_one_novel_splicesite	FALSE	canonical	NA	NA	NA	NA	56	NA	NA	TRUE	NA	NA	NA	C	coding	127	384	316	699	128839868	128877374	FALSE	75	AATAAAAAAGGAAGAAAAGA	NA	NA	NA	NA	NA	NA	21.2079833333333
PB.10159.5	chr10	128821924	128877606	55683	Sarnp	+	1125	13	novel_not_in_catalog	Sarnp	novel	1084	12	NA	NA	-8	-11	at_least_one_novel_splicesite	FALSE	canonical	NA	NA	NA	NA	2	NA	NA	TRUE	NA	NA	NA	C	non_coding	NA	NA	NA	NA	NA	NA	NA	75	AATAAAAAAGGAAGAAAAGA	NA	NA	NA	NA	NA	NA	1.96989
PB.10159.6	chr10	128821924	128877606	55683	Sarnp	+	904	11	novel_not_in_catalog	Sarnp	novel	918	11	NA	NA	-8	-11	at_least_one_novel_splicesite	FALSE	canonical	NA	NA	NA	NA	2	NA	NA	TRUE	NA	NA	NA	C	non_coding	NA	NA	NA	NA	NA	NA	NA	75	AATAAAAAAGGAAGAAAAGA	NA	NA	NA	NA	NA	NA	0.490989833333333
PB.1016.1	chr2	3336168	3340996	4829	Acbd7	+	537	4	full-splice_match	Acbd7	ENSMUST00000228935.1	534	4	0	-3	0	3	multi-exon	FALSE	canonical	NA	NA	NA	NA	4	NA	NA	TRUE	NA	NA	NA	A	coding	89	270	43	312	3336210	3340771	FALSE	20	TATGTCTGTGTATGGATATT	NA	NA	NA	NA	NA	NA	1.43405716666667
PB.10161.1	chr10	128895740	128912816	17077	Cd63	+	1013	9	novel_not_in_catalog	Cd63	novel	1043	8	NA	NA	-5249	1	at_least_one_novel_splicesite	FALSE	canonical	NA	NA	NA	NA	2	NA	NA	TRUE	NA	NA	NA	C	coding	238	717	221	937	128910406	128912740	FALSE	45	AAAAAAGGAGATGGTCTCAG	NA	NA	NA	NA	NA	NA	14.08945
PB.10161.2	chr10	128909906	128912816	2911	Cd63	+	857	8	full-splice_match	Cd63	ENSMUST00000026407.8	1063	8	207	-1	-16	1	multi-exon	FALSE	canonical	NA	NA	NA	NA	166	NA	NA	TRUE	NA	NA	NA	C	coding	238	717	65	781	128910406	128912740	FALSE	45	AAAAAAGGAGATGGTCTCAG	NA	NA	NA	NA	NA	NA	44.8347666666667
PB.10161.3	chr10	128910305	128912816	2512	Cd63	+	894	7	incomplete-splice_match	Cd63	ENSMUST00000026407.8	1063	8	606	-1	-317	1	5prime_fragment	FALSE	canonical	NA	NA	NA	NA	9	NA	NA	TRUE	NA	NA	NA	C	coding	238	717	102	818	128910406	128912740	FALSE	45	AAAAAAGGAGATGGTCTCAG	NA	NA	NA	NA	NA	NA	33.5107
PB.10162.1	chr10	128913593	128919273	5681	Rdh5	-	1239	5	novel_not_in_catalog	Rdh5	novel	1258	5	NA	NA	-1	0	at_least_one_novel_splicesite	FALSE	canonical	NA	NA	NA	NA	4	NA	NA	TRUE	NA	NA	NA	A	coding	318	957	163	1119	128918562	128913713	FALSE	55	AAAAAGCAGGTGTACAGAAA	NA	NA	NA	NA	NA	NA	3.96649
PB.10163.1	chr10	128919914	128923023	3110	Bloc1s1	-	697	3	incomplete-splice_match	Bloc1s1	ENSMUST00000026405.9	550	4	501	0	3	0	5prime_fragment	FALSE	canonical	NA	NA	NA	NA	4	NA	NA	TRUE	NA	NA	NA	C	non_coding	NA	NA	NA	NA	NA	NA	NA	20	ATGTGGTGTGTTTGAAGGAG	NA	NA	NA	NA	NA	NA	2.91053
PB.10163.2	chr10	128919914	128923524	3611	Bloc1s1	-	550	4	full-splice_match	Bloc1s1	ENSMUST00000026405.9	550	4	0	0	0	0	multi-exon	FALSE	canonical	NA	NA	NA	NA	119	NA	NA	TRUE	NA	NA	NA	C	coding	125	378	90	467	128923435	128919997	FALSE	20	ATGTGGTGTGTTTGAAGGAG	NA	NA	NA	NA	NA	NA	157.393166666667
PB.10164.2	chr10	128933813	128958283	24471	Itga7	+	4031	25	full-splice_match	Itga7	ENSMUST00000218290.1	4020	25	-7	-4	-5	1	multi-exon	FALSE	canonical	NA	NA	NA	NA	9	NA	NA	TRUE	NA	NA	NA	C	coding	1140	3423	177	3599	128933989	128957851	FALSE	20	AAATCTCTGGCTGCTTTATT	NA	NA	NA	NA	NA	NA	1.93767333333333
PB.10164.3	chr10	128933813	128958283	24471	Itga7	+	4019	25	full-splice_match	Itga7	ENSMUST00000099112.3	4013	25	-5	-1	-5	1	multi-exon	FALSE	canonical	NA	NA	NA	NA	37	NA	NA	TRUE	NA	NA	NA	C	coding	1136	3411	177	3587	128933989	128957851	FALSE	20	AAATCTCTGGCTGCTTTATT	NA	NA	NA	NA	NA	NA	2.08379666666667
PB.10166.25	chr11	3124041	3128887	4847	Pisd-ps1	+	1764	3	novel_not_in_catalog	Pisd-ps1	novel	789	3	NA	NA	-1863	-322	at_least_one_novel_splicesite	FALSE	canonical	NA	NA	NA	NA	14	NA	NA	TRUE	NA	NA	NA	B	non_coding	NA	NA	NA	NA	NA	NA	NA	35	AAATTTGTGACCAACTCAGC	NA	NA	NA	NA	NA	NA	118.144366666667
PB.10166.30	chr11	3125587	3128887	3301	Pisd-ps1	+	1881	2	incomplete-splice_match	Pisd-ps1	ENSMUST00000145164.7	789	3	-317	509	-317	-322	3prime_fragment	FALSE	canonical	NA	NA	NA	NA	17	NA	NA	TRUE	NA	NA	NA	B	non_coding	NA	NA	NA	NA	NA	NA	NA	35	AAATTTGTGACCAACTCAGC	NA	NA	NA	NA	NA	NA	51.8850666666667
PB.10167.1	chr11	3131886	3193434	61549	Sfi1	-	3960	33	full-splice_match	Sfi1	ENSMUST00000081318.12	3969	33	-27	36	5	0	multi-exon	TRUE	canonical	NA	NA	NA	NA	4	NA	NA	TRUE	NA	NA	NA	C	coding	1216	3651	169	3819	3188963	3132027	FALSE	25	AAGTCTCCTACTTTTCATAC	NA	NA	NA	NA	NA	NA	1.71977166666667
PB.10167.2	chr11	3131886	3193442	61557	Sfi1	-	3935	32	novel_in_catalog	Sfi1	novel	3898	32	NA	NA	-3	0	combination_of_known_junctions	FALSE	canonical	NA	NA	NA	NA	2	NA	NA	TRUE	NA	NA	NA	C	coding	1038	3117	678	3794	3177460	3132027	FALSE	25	AAGTCTCCTACTTTTCATAC	NA	NA	NA	NA	NA	NA	0.7036155
PB.10167.3	chr11	3131888	3193433	61546	Sfi1	-	3996	27	novel_in_catalog	Sfi1	novel	3898	32	NA	NA	6	0	combination_of_known_junctions	FALSE	canonical	NA	NA	NA	NA	3	NA	NA	TRUE	NA	NA	NA	C	coding	608	1827	1259	3085	3145279	3132883	TRUE	25	AGAAGTCTCCTACTTTTCAT	NA	NA	NA	NA	NA	NA	21.8349666666667
PB.10167.4	chr11	3131888	3193441	61554	Sfi1	-	3869	32	full-splice_match	Sfi1	ENSMUST00000066391.13	3898	32	22	7	-2	0	multi-exon	FALSE	canonical	NA	NA	NA	NA	18	NA	NA	TRUE	NA	NA	NA	C	coding	1184	3555	176	3730	3188963	3132027	FALSE	25	AGAAGTCTCCTACTTTTCAT	NA	NA	NA	NA	NA	NA	0
PB.10167.5	chr11	3131889	3156978	25090	Sfi1	-	2808	20	novel_in_catalog	Sfi1	novel	3898	32	NA	NA	7619	0	intron_retention	FALSE	canonical	NA	NA	NA	NA	3	NA	NA	TRUE	NA	NA	NA	C	coding	707	2124	547	2670	3145279	3132027	FALSE	25	CAGAAGTCTCCTACTTTTCA	NA	NA	NA	NA	NA	NA	16.1946166666667
PB.10167.6	chr11	3155699	3193434	37736	Sfi1	-	3418	11	novel_in_catalog	Sfi1	novel	4289	30	NA	NA	5	1113	intron_retention	FALSE	canonical	NA	NA	NA	NA	2	NA	NA	TRUE	NA	NA	NA	C	coding	385	1158	169	1326	3188963	3157791	FALSE	70	AAAAAGAAAAAAAAATTCTC	NA	NA	NA	NA	NA	NA	6.82119166666667
PB.10168.2	chr11	3202730	3244585	41856	Eif4enif1	+	3544	19	full-splice_match	Eif4enif1	ENSMUST00000110049.7	3614	19	67	3	-4	0	multi-exon	FALSE	canonical	NA	NA	NA	NA	5	NA	NA	TRUE	NA	NA	NA	C	coding	983	2952	97	3048	3203658	3244089	FALSE	15	ATATGGCTGGTACTGTGTTT	NA	NA	NA	NA	NA	NA	22.1254
PB.10168.3	chr11	3202887	3244587	41701	Eif4enif1	+	3584	19	novel_in_catalog	Eif4enif1	novel	2952	16	NA	NA	-108	0	combination_of_known_junctions	FALSE	canonical	NA	NA	NA	NA	25	NA	NA	TRUE	NA	NA	NA	C	coding	983	2952	135	3086	3203658	3244089	FALSE	15	ATGGCTGGTACTGTGTTTAT	NA	NA	NA	NA	NA	NA	6.58108833333333
PB.10168.4	chr11	3202891	3244587	41697	Eif4enif1	+	3508	18	novel_in_catalog	Eif4enif1	novel	2952	16	NA	NA	-104	0	combination_of_known_junctions	FALSE	canonical	NA	NA	NA	NA	26	NA	NA	TRUE	NA	NA	NA	C	coding	959	2880	131	3010	3203658	3244089	FALSE	15	ATGGCTGGTACTGTGTTTAT	NA	NA	NA	NA	NA	NA	13.7
PB.10169.1	chr11	3249921	3266205	16285	Drg1	-	1780	9	novel_not_in_catalog	Drg1	novel	1546	9	NA	NA	187	-14	at_least_one_novel_splicesite	FALSE	canonical	NA	NA	NA	NA	2	NA	NA	TRUE	NA	NA	NA	C	coding	353	1062	374	1435	3264890	3250266	FALSE	15	GCCATGTGTCGTTATTCATG	NA	NA	NA	NA	NA	NA	1.23444283333333
PB.10169.2	chr11	3249923	3266393	16471	Drg1	-	1565	9	novel_not_in_catalog	Drg1	novel	1546	9	NA	NA	0	-16	at_least_one_novel_splicesite	FALSE	canonical	NA	NA	NA	NA	2	NA	NA	TRUE	NA	NA	NA	C	coding	334	1005	84	1088	3266310	3252159	TRUE	15	TGGCCATGTGTCGTTATTCA	NA	NA	NA	NA	NA	NA	3.31494666666667
PB.10169.3	chr11	3249923	3266393	16471	Drg1	-	1530	9	full-splice_match	Drg1	ENSMUST00000020741.11	1546	9	0	16	0	-16	multi-exon	FALSE	canonical	NA	NA	NA	NA	408	NA	NA	TRUE	NA	NA	NA	C	coding	367	1104	84	1187	3266310	3250266	FALSE	15	TGGCCATGTGTCGTTATTCA	NA	NA	NA	NA	NA	NA	66.2186666666667
PB.10169.4	chr11	3249923	3266398	16476	Drg1	-	2437	9	novel_not_in_catalog	Drg1	novel	1546	9	NA	NA	-5	-16	at_least_one_novel_splicesite	FALSE	canonical	NA	NA	NA	NA	23	NA	NA	TRUE	NA	NA	NA	C	coding	245	738	89	826	3266310	3254487	TRUE	15	TGGCCATGTGTCGTTATTCA	NA	NA	NA	NA	NA	NA	6.70317166666667
PB.1017.1	chr2	3409046	3419103	10058	Meig1	-	578	3	full-splice_match	Meig1	ENSMUST00000115082.9	603	3	26	-1	26	0	multi-exon	FALSE	canonical	NA	NA	NA	NA	3	NA	NA	TRUE	NA	NA	NA	A	coding	88	267	163	429	3411982	3409195	FALSE	20	GAATTGTCCAGTTATCTTGT	NA	NA	NA	NA	NA	NA	5.32394666666667
PB.10170.1	chr11	3290273	3309082	18810	Patz1	+	3356	5	full-splice_match	Patz1	ENSMUST00000093402.11	3173	5	-184	1	-166	-1	multi-exon	TRUE	canonical	NA	NA	NA	NA	6	NA	NA	TRUE	NA	NA	NA	C	coding	537	1614	342	1955	3290614	3307681	FALSE	10	ATCTCTGCCTGCTCCCCCGA	NA	NA	NA	NA	NA	NA	8.763005
PB.10170.2	chr11	3290273	3309082	18810	Patz1	+	3283	4	full-splice_match	Patz1	ENSMUST00000057089.12	3118	4	-166	1	-166	-1	multi-exon	FALSE	canonical	NA	NA	NA	NA	19	NA	NA	TRUE	NA	NA	NA	C	coding	641	1926	342	2267	3290614	3308066	FALSE	10	ATCTCTGCCTGCTCCCCCGA	NA	NA	NA	NA	NA	NA	13.3128166666667
PB.10170.3	chr11	3290278	3295425	5148	Patz1	+	2641	3	full-splice_match	Patz1	ENSMUST00000094471.9	2930	3	285	4	-161	-4	multi-exon	FALSE	canonical	NA	NA	NA	NA	14	NA	NA	TRUE	NA	NA	NA	C	coding	537	1614	337	1950	3290614	3294734	FALSE	20	AACATTTGAGGCTTTGTGTG	NA	NA	NA	NA	NA	NA	10.6470916666667
PB.10172.1	chr11	3305425	3332327	26903	Gm12592	-	4104	2	full-splice_match	Gm12592	ENSMUST00000155332.1	2954	2	-1149	-1	-1149	1	multi-exon	FALSE	canonical	NA	NA	NA	NA	3	NA	NA	TRUE	NA	NA	NA	A	coding	120	363	2301	2663	3307228	3306866	FALSE	40	AGAAAGAAGTGTGCCATTGA	NA	NA	NA	NA	NA	NA	2.64640333333333
PB.10173.2	chr11	3330756	3342970	12215	Pik3ip1	+	2217	6	full-splice_match	Pik3ip1	ENSMUST00000045153.10	2573	6	355	1	28	-1	multi-exon	FALSE	canonical	NA	NA	NA	NA	246	NA	NA	TRUE	NA	NA	NA	C	coding	251	756	219	974	3330974	3341727	FALSE	15	ACCTTTTTTGTGGTGATGAG	NA	NA	NA	NA	NA	NA	31.1743333333333
PB.10173.3	chr11	3330766	3333962	3197	Pik3ip1	+	2195	3	full-splice_match	Pik3ip1	ENSMUST00000153733.1	2168	3	-27	0	-21	0	multi-exon	FALSE	canonical	NA	NA	NA	NA	2	NA	NA	TRUE	NA	NA	NA	C	coding	99	300	1569	1868	3333244	3333635	FALSE	95	ACAAAAAAAAAAAAAAAAAA	NA	NA	NA	NA	NA	NA	1.30983833333333
PB.10173.4	chr11	3330790	3342970	12181	Pik3ip1	+	2296	7	novel_in_catalog	Pik3ip1	novel	2573	6	NA	NA	3	-1	combination_of_known_junctions	FALSE	canonical	NA	NA	NA	NA	4	NA	NA	TRUE	NA	NA	NA	C	coding	225	678	185	862	3330974	3341536	FALSE	15	ACCTTTTTTGTGGTGATGAG	NA	NA	NA	NA	NA	NA	2.67461666666667
PB.10173.6	chr11	3330790	3342970	12181	Pik3ip1	+	2204	6	full-splice_match	Pik3ip1	ENSMUST00000136536.7	920	6	3	-1287	3	-1	multi-exon	FALSE	canonical	NA	NA	NA	NA	17	NA	NA	TRUE	NA	NA	NA	C	coding	258	777	185	961	3330974	3341727	FALSE	15	ACCTTTTTTGTGGTGATGAG	NA	NA	NA	NA	NA	NA	2.12967166666667
PB.10173.7	chr11	3330798	3342970	12173	Pik3ip1	+	2252	5	novel_in_catalog	Pik3ip1	novel	2573	6	NA	NA	5	-1	intron_retention	FALSE	canonical	NA	NA	NA	NA	27	NA	NA	TRUE	NA	NA	NA	C	coding	150	453	557	1009	3333244	3341727	FALSE	15	ACCTTTTTTGTGGTGATGAG	NA	NA	NA	NA	NA	NA	0
PB.10174.1	chr11	3344458	3371395	26938	Limk2	-	3510	15	full-splice_match	Limk2	ENSMUST00000101642.9	3693	15	-19	202	-19	-202	multi-exon	FALSE	canonical	NA	NA	NA	NA	144	NA	NA	TRUE	NA	NA	NA	C	coding	617	1854	375	2228	3371021	3345740	FALSE	15	AAGTCTTTGGCCACTTTTCT	NA	NA	NA	NA	NA	NA	15.9408166666667
PB.10174.10	chr11	3345478	3371391	25914	Limk2	-	2486	15	full-splice_match	Limk2	ENSMUST00000101642.9	3693	15	-15	1222	-15	-1222	multi-exon	FALSE	canonical	NA	NA	NA	NA	81	NA	NA	TRUE	NA	NA	NA	C	coding	617	1854	371	2224	3371021	3345740	FALSE	30	AGACCAAGAGTCTGTTACTC	NA	NA	NA	NA	NA	NA	5.21154666666667
PB.10174.11	chr11	3345478	3371404	25927	Limk2	-	3398	14	novel_in_catalog	Limk2	novel	3693	15	NA	NA	-28	-1222	intron_retention	FALSE	canonical	NA	NA	NA	NA	9	NA	NA	TRUE	NA	NA	NA	C	coding	366	1101	384	1484	3371021	3353154	TRUE	30	AGACCAAGAGTCTGTTACTC	NA	NA	NA	NA	NA	NA	3.580515
PB.10174.12	chr11	3345478	3409151	63674	Limk2	-	2287	17	novel_in_catalog	Limk2	novel	3514	16	NA	NA	23	-1222	combination_of_known_junctions	FALSE	canonical	NA	NA	NA	NA	4	NA	NA	TRUE	NA	NA	NA	C	coding	644	1935	91	2025	3409061	3345740	FALSE	30	AGACCAAGAGTCTGTTACTC	NA	NA	NA	NA	NA	NA	11.3456
PB.10174.13	chr11	3345478	3409173	63696	Limk2	-	2291	16	full-splice_match	Limk2	ENSMUST00000101638.3	3514	16	1	1222	1	-1222	multi-exon	FALSE	canonical	NA	NA	NA	NA	27	NA	NA	TRUE	NA	NA	NA	C	coding	638	1917	113	2029	3409061	3345740	FALSE	30	AGACCAAGAGTCTGTTACTC	NA	NA	NA	NA	NA	NA	4.04933078333333
PB.10174.15	chr11	3357581	3371404	13824	Limk2	-	1400	4	incomplete-splice_match	Limk2	ENSMUST00000101640.9	3711	16	-28	13325	-28	671	3prime_fragment	FALSE	canonical	NA	NA	NA	NA	7	NA	NA	TRUE	NA	NA	NA	C	coding	163	492	384	875	3371021	3358106	FALSE	35	AAGTCAGCCCCACTTAAATG	NA	NA	NA	NA	NA	NA	8.37633484166667e-05
PB.10174.16	chr11	3357581	3409149	51569	Limk2	-	1168	5	incomplete-splice_match	Limk2	ENSMUST00000101638.3	3514	16	25	13325	25	671	3prime_fragment	FALSE	canonical	NA	NA	NA	NA	2	NA	NA	TRUE	NA	NA	NA	C	coding	184	555	89	643	3409061	3358106	FALSE	35	AAGTCAGCCCCACTTAAATG	NA	NA	NA	NA	NA	NA	5.05612333333333
PB.10174.2	chr11	3344458	3371404	26947	Limk2	-	3537	16	full-splice_match	Limk2	ENSMUST00000101640.9	3711	16	-28	202	-28	-202	multi-exon	FALSE	canonical	NA	NA	NA	NA	131	NA	NA	TRUE	NA	NA	NA	C	coding	623	1872	384	2255	3371021	3345740	FALSE	15	AAGTCTTTGGCCACTTTTCT	NA	NA	NA	NA	NA	NA	1.157057
PB.10174.3	chr11	3344458	3371404	26947	Limk2	-	3896	15	novel_in_catalog	Limk2	novel	3711	16	NA	NA	-28	-202	intron_retention	FALSE	canonical	NA	NA	NA	NA	2	NA	NA	TRUE	NA	NA	NA	C	coding	366	1101	384	1484	3371021	3353154	TRUE	15	AAGTCTTTGGCCACTTTTCT	NA	NA	NA	NA	NA	NA	2.09606240833333
PB.10174.4	chr11	3344458	3371404	26947	Limk2	-	3562	16	novel_in_catalog	Limk2	novel	3711	16	NA	NA	-28	-202	combination_of_known_splicesites	FALSE	canonical	NA	NA	NA	NA	2	NA	NA	TRUE	NA	NA	NA	C	coding	560	1683	598	2280	3360468	3345740	FALSE	15	AAGTCTTTGGCCACTTTTCT	NA	NA	NA	NA	NA	NA	0.190222333333333
PB.10174.5	chr11	3344458	3371404	26947	Limk2	-	4418	14	novel_in_catalog	Limk2	novel	3693	15	NA	NA	-28	-202	intron_retention	FALSE	canonical	NA	NA	NA	NA	13	NA	NA	TRUE	NA	NA	NA	C	coding	366	1101	384	1484	3371021	3353154	TRUE	15	AAGTCTTTGGCCACTTTTCT	NA	NA	NA	NA	NA	NA	19.9618166666667
PB.10174.6	chr11	3344458	3409171	64714	Limk2	-	3327	17	novel_in_catalog	Limk2	novel	3514	16	NA	NA	3	-202	combination_of_known_junctions	FALSE	canonical	NA	NA	NA	NA	9	NA	NA	TRUE	NA	NA	NA	C	coding	644	1935	111	2045	3409061	3345740	FALSE	15	AAGTCTTTGGCCACTTTTCT	NA	NA	NA	NA	NA	NA	0.168427783333333
PB.10174.7	chr11	3344458	3409227	64770	Limk2	-	3365	16	full-splice_match	Limk2	ENSMUST00000101638.3	3514	16	-53	202	-38	-202	multi-exon	FALSE	canonical	NA	NA	NA	NA	19	NA	NA	TRUE	NA	NA	NA	C	coding	638	1917	167	2083	3409061	3345740	FALSE	15	AAGTCTTTGGCCACTTTTCT	NA	NA	NA	NA	NA	NA	7.626445
PB.10174.8	chr11	3344458	3409237	64780	Limk2	-	3418	17	novel_in_catalog	Limk2	novel	3514	16	NA	NA	-48	-202	combination_of_known_splicesites	FALSE	canonical	NA	NA	NA	NA	44	NA	NA	TRUE	NA	NA	NA	C	coding	619	1860	277	2136	3392932	3345740	FALSE	15	AAGTCTTTGGCCACTTTTCT	NA	NA	NA	NA	NA	NA	2.11559516666667
PB.10174.9	chr11	3345473	3409223	63751	Limk2	-	3245	15	novel_in_catalog	Limk2	novel	3514	16	NA	NA	-34	-1217	intron_retention	FALSE	canonical	NA	NA	NA	NA	6	NA	NA	TRUE	NA	NA	NA	C	coding	387	1164	163	1326	3409061	3353154	TRUE	25	AAGAGTCTGTTACTCGGGAC	NA	NA	NA	NA	NA	NA	0.337495333666667
PB.10175.1	chr11	3415981	3452300	36320	Rnf185	-	2504	6	full-splice_match	Rnf185	ENSMUST00000144055.1	643	6	34	-1895	34	1	multi-exon	FALSE	canonical	NA	NA	NA	NA	2	NA	NA	TRUE	NA	NA	NA	C	coding	58	177	319	495	3419940	3417990	FALSE	10	TGTGAGTGTGGAGCTTGTGT	NA	NA	NA	NA	NA	NA	1.18424733333333
PB.10175.2	chr11	3415981	3452320	36340	Rnf185	-	2864	8	full-splice_match	Rnf185	ENSMUST00000064364.2	2906	8	43	-1	14	1	multi-exon	FALSE	canonical	NA	NA	NA	NA	3	NA	NA	TRUE	NA	NA	NA	C	coding	192	579	277	855	3432575	3417990	FALSE	10	TGTGAGTGTGGAGCTTGTGT	NA	NA	NA	NA	NA	NA	1.5994565
PB.10175.3	chr11	3415981	3452322	36342	Rnf185	-	2747	7	full-splice_match	Rnf185	ENSMUST00000077078.11	2787	7	41	-1	12	1	multi-exon	FALSE	canonical	NA	NA	NA	NA	179	NA	NA	TRUE	NA	NA	NA	C	coding	192	579	160	738	3432575	3417990	FALSE	10	TGTGAGTGTGGAGCTTGTGT	NA	NA	NA	NA	NA	NA	24.4642
PB.10175.4	chr11	3417633	3452344	34712	Rnf185	-	1117	7	full-splice_match	Rnf185	ENSMUST00000077078.11	2787	7	19	1651	-10	243	multi-exon	FALSE	canonical	NA	NA	NA	NA	2	NA	NA	TRUE	NA	NA	NA	C	coding	192	579	182	760	3432575	3417990	FALSE	25	ACTTTCATCTTTTTACATAC	NA	NA	NA	NA	NA	NA	2.50252666666667
PB.10177.1	chr11	3452463	3458483	6021	8430429K09Rik	+	1999	2	full-splice_match	8430429K09Rik	ENSMUST00000144844.1	505	2	26	-1520	-9	145	multi-exon	FALSE	canonical	NA	NA	NA	NA	10	NA	NA	TRUE	NA	NA	NA	C	coding	111	336	839	1174	3457323	3457658	FALSE	50	AAAACAAAGTGACATGGACT	NA	NA	NA	NA	NA	NA	5.36188666666667
PB.10177.2	chr11	3452473	3458342	5870	8430429K09Rik	+	1678	2	full-splice_match	8430429K09Rik	ENSMUST00000146456.1	1675	2	1	-4	1	4	multi-exon	FALSE	canonical	NA	NA	NA	NA	4	NA	NA	TRUE	NA	NA	NA	C	coding	111	336	659	994	3457323	3457658	FALSE	30	ATAAGGACTGTAGCTTTACT	NA	NA	NA	NA	NA	NA	3.669565
PB.10178.1	chr11	3488297	3494165	5869	Pla2g3	+	2552	7	full-splice_match	Pla2g3	ENSMUST00000064265.12	2566	7	13	1	-2	-1	multi-exon	FALSE	canonical	NA	NA	NA	NA	2	NA	NA	TRUE	NA	NA	NA	A	coding	504	1515	56	1570	3488352	3493183	FALSE	20	ACAGCTGGACTGAGCTTTGT	NA	NA	NA	NA	NA	NA	2.377135
PB.10179.11	chr11	3494383	3505487	11105	Inpp5j	-	3458	14	novel_not_in_catalog	Inpp5j	novel	2384	14	NA	NA	-666	-1	intron_retention	FALSE	canonical	NA	NA	NA	NA	388	NA	NA	TRUE	NA	NA	NA	B	coding	1003	3012	170	3181	3504748	3494660	FALSE	10	ACTCTTGGCTCCTTCCTGAC	NA	NA	NA	NA	NA	NA	19.8634166666667
PB.10179.12	chr11	3494384	3504797	10414	Inpp5j	-	3398	13	novel_not_in_catalog	Inpp5j	novel	3370	13	NA	NA	2	-2	intron_retention	FALSE	canonical	NA	NA	NA	NA	6	NA	NA	TRUE	NA	NA	NA	B	coding	842	2529	50	2578	3504748	3495204	FALSE	10	CACTCTTGGCTCCTTCCTGA	NA	NA	NA	NA	NA	NA	2.415285
PB.10179.3	chr11	3494383	3504798	10416	Inpp5j	-	3318	13	novel_not_in_catalog	Inpp5j	novel	3370	13	NA	NA	1	-1	intron_retention	FALSE	canonical	NA	NA	NA	NA	27	NA	NA	TRUE	NA	NA	NA	B	coding	996	2991	51	3041	3504748	3494660	FALSE	10	ACTCTTGGCTCCTTCCTGAC	NA	NA	NA	NA	NA	NA	5.41360833333333
PB.10179.4	chr11	3494383	3504798	10416	Inpp5j	-	3496	12	novel_in_catalog	Inpp5j	novel	3370	13	NA	NA	1	-1	intron_retention	FALSE	canonical	NA	NA	NA	NA	13	NA	NA	TRUE	NA	NA	NA	B	coding	503	1512	1708	3219	3501147	3494660	FALSE	10	ACTCTTGGCTCCTTCCTGAC	NA	NA	NA	NA	NA	NA	17.2232333333333
PB.10179.5	chr11	3494383	3504798	10416	Inpp5j	-	3367	13	novel_not_in_catalog	Inpp5j	novel	3370	13	NA	NA	1	-1	intron_retention	FALSE	canonical	NA	NA	NA	NA	5	NA	NA	TRUE	NA	NA	NA	B	coding	813	2442	51	2492	3504748	3495438	TRUE	10	ACTCTTGGCTCCTTCCTGAC	NA	NA	NA	NA	NA	NA	2.45218666666667
PB.10179.6	chr11	3494383	3504798	10416	Inpp5j	-	3434	13	novel_in_catalog	Inpp5j	novel	3370	13	NA	NA	1	-1	intron_retention	FALSE	canonical	NA	NA	NA	NA	30	NA	NA	TRUE	NA	NA	NA	B	coding	919	2760	51	2810	3504748	3495007	FALSE	10	ACTCTTGGCTCCTTCCTGAC	NA	NA	NA	NA	NA	NA	5.74925333333333
PB.10179.8	chr11	3494383	3504813	10431	Inpp5j	-	3462	12	novel_in_catalog	Inpp5j	novel	3370	13	NA	NA	8	-1	intron_retention	FALSE	canonical	NA	NA	NA	NA	2	NA	NA	TRUE	NA	NA	NA	B	coding	1039	3120	66	3185	3504748	3494660	FALSE	10	ACTCTTGGCTCCTTCCTGAC	NA	NA	NA	NA	NA	NA	4.79630833333333
PB.1018.2	chr2	3424202	3455356	31155	Dclre1c	+	3681	14	full-splice_match	Dclre1c	ENSMUST00000102988.9	2469	14	52	-1264	0	1264	multi-exon	FALSE	canonical	NA	NA	NA	NA	3	NA	NA	TRUE	NA	NA	NA	C	coding	705	2118	17	2134	3424218	3453809	FALSE	30	ACTTGAGTATGATGACATTT	NA	NA	NA	NA	NA	NA	9.52312333333333
PB.10180.1	chr11	3514639	3517350	2712	Selenom	+	934	5	full-splice_match	Selenom	ENSMUST00000094469.4	707	5	-228	1	-45	-1	multi-exon	FALSE	canonical	NA	NA	NA	NA	300	NA	NA	TRUE	NA	NA	NA	C	non_coding	NA	NA	NA	NA	NA	NA	NA	15	ACGCGGAGTCTCTTCTTATT	NA	NA	NA	NA	NA	NA	120.05
PB.10180.2	chr11	3514887	3517351	2465	Selenom	+	1197	3	novel_in_catalog	Selenom	novel	707	5	NA	NA	20	0	intron_retention	FALSE	canonical	NA	NA	NA	NA	2	NA	NA	TRUE	NA	NA	NA	C	coding	36	111	199	309	3516272	3516382	TRUE	10	CGCGGAGTCTCTTCTTATTT	NA	NA	NA	NA	NA	NA	2.610675
PB.10180.3	chr11	3514909	3517350	2442	Selenom	+	629	4	novel_in_catalog	Selenom	novel	707	5	NA	NA	42	-1	combination_of_known_splicesites	FALSE	canonical	NA	NA	NA	NA	4	NA	NA	TRUE	NA	NA	NA	C	non_coding	NA	NA	NA	NA	NA	NA	NA	15	ACGCGGAGTCTCTTCTTATT	NA	NA	NA	NA	NA	NA	3.44167833333333
PB.10180.4	chr11	3514913	3517350	2438	Selenom	+	981	4	full-splice_match	Selenom	ENSMUST00000131865.1	972	4	211	-220	46	-1	multi-exon	FALSE	canonical	NA	NA	NA	NA	10	NA	NA	TRUE	NA	NA	NA	C	non_coding	NA	NA	NA	NA	NA	NA	NA	15	ACGCGGAGTCTCTTCTTATT	NA	NA	NA	NA	NA	NA	2.29569
PB.10181.1	chr11	3517523	3539251	21729	Smtn	-	3294	21	full-splice_match	Smtn	ENSMUST00000020721.14	3335	21	41	0	0	0	multi-exon	FALSE	canonical	NA	NA	NA	NA	41	NA	NA	TRUE	NA	NA	NA	C	coding	921	2766	204	2969	3537373	3520772	TRUE	10	ATCCTGACTTTTCTCTGCTG	NA	NA	NA	NA	NA	NA	4.385795
PB.10181.3	chr11	3517527	3539251	21725	Smtn	-	3125	20	full-splice_match	Smtn	ENSMUST00000075118.9	3117	20	-12	4	0	-4	multi-exon	FALSE	canonical	NA	NA	NA	NA	8	NA	NA	TRUE	NA	NA	NA	C	coding	923	2772	204	2975	3537373	3517677	FALSE	20	AACGATCCTGACTTTTCTCT	NA	NA	NA	NA	NA	NA	0.665668977155
PB.10182.1	chr11	3639795	3647488	7694	Tug1	-	5069	3	full-splice_match	Tug1	ENSMUST00000153313.8	5112	3	42	1	42	-1	multi-exon	FALSE	canonical	NA	NA	NA	NA	86	NA	NA	TRUE	NA	NA	NA	C	non_coding	NA	NA	NA	NA	NA	NA	NA	15	ACTTTGAGTTGGGTTTCTAT	NA	NA	NA	NA	NA	NA	53.2333
PB.10182.2	chr11	3643897	3646986	3090	Tug1	-	2057	2	full-splice_match	Tug1	ENSMUST00000132077.3	6719	2	550	4112	146	1038	multi-exon	FALSE	canonical	NA	NA	NA	NA	10	NA	NA	TRUE	NA	NA	NA	C	non_coding	NA	NA	NA	NA	NA	NA	NA	30	AAACACCCTTTCTCATACTT	NA	NA	NA	NA	NA	NA	19.0660166666667
PB.10183.1	chr11	3649429	3690476	41048	Morc2a	+	5417	26	full-splice_match	Morc2a	ENSMUST00000096441.4	5656	26	238	1	-65	-1	multi-exon	FALSE	canonical	NA	NA	NA	NA	28	NA	NA	TRUE	NA	NA	NA	A	coding	1030	3093	952	4044	3650380	3689103	FALSE	20	ACTCCTGCGTTCAGTACATT	NA	NA	NA	NA	NA	NA	27.6192666666667
PB.10184.1	chr11	3703732	3773899	70168	Osbp2	-	3398	13	novel_not_in_catalog	Osbp2	novel	4097	14	NA	NA	-110	-1	at_least_one_novel_splicesite	FALSE	canonical	NA	NA	NA	NA	4	NA	NA	TRUE	NA	NA	NA	C	coding	652	1959	107	2065	3773793	3705065	FALSE	15	AGCCCTGTTGCAGAGTCTCT	NA	NA	NA	NA	NA	NA	0.569347333333333
PB.10184.10	chr11	3703732	3863902	160171	Osbp2	-	4074	14	novel_not_in_catalog	Osbp2	novel	4097	14	NA	NA	1	-1	at_least_one_novel_splicesite	FALSE	canonical	NA	NA	NA	NA	4	NA	NA	TRUE	NA	NA	NA	C	coding	863	2592	150	2741	3863753	3705065	FALSE	15	AGCCCTGTTGCAGAGTCTCT	NA	NA	NA	NA	NA	NA	7.17986333333333
PB.10184.2	chr11	3703732	3774835	71104	Osbp2	-	3465	13	novel_in_catalog	Osbp2	novel	4097	14	NA	NA	-103	-1	combination_of_known_junctions	FALSE	canonical	NA	NA	NA	NA	26	NA	NA	TRUE	NA	NA	NA	C	coding	544	1635	498	2132	3726327	3705065	FALSE	15	AGCCCTGTTGCAGAGTCTCT	NA	NA	NA	NA	NA	NA	2.21605
PB.10184.3	chr11	3703732	3775220	71489	Osbp2	-	3333	13	novel_not_in_catalog	Osbp2	novel	4097	14	NA	NA	-488	-1	at_least_one_novel_splicesite	FALSE	canonical	NA	NA	NA	NA	2	NA	NA	TRUE	NA	NA	NA	C	coding	544	1635	366	2000	3726327	3705065	FALSE	15	AGCCCTGTTGCAGAGTCTCT	NA	NA	NA	NA	NA	NA	2.1592905
PB.10184.4	chr11	3703732	3845883	142152	Osbp2	-	3523	14	novel_not_in_catalog	Osbp2	novel	4097	14	NA	NA	18020	-1	at_least_one_novel_splicesite	FALSE	canonical	NA	NA	NA	NA	2	NA	NA	TRUE	NA	NA	NA	C	coding	692	2079	112	2190	3820032	3705065	FALSE	15	AGCCCTGTTGCAGAGTCTCT	NA	NA	NA	NA	NA	NA	3.80496833333333
PB.10184.5	chr11	3703732	3863880	160149	Osbp2	-	3926	13	novel_in_catalog	Osbp2	novel	4097	14	NA	NA	23	-1	combination_of_known_splicesites	FALSE	canonical	NA	NA	NA	NA	4	NA	NA	TRUE	NA	NA	NA	C	coding	821	2466	128	2593	3863753	3705065	FALSE	15	AGCCCTGTTGCAGAGTCTCT	NA	NA	NA	NA	NA	NA	1.496147
PB.10184.6	chr11	3703732	3863881	160150	Osbp2	-	5614	14	novel_not_in_catalog	Osbp2	novel	4097	14	NA	NA	22	-1	at_least_one_novel_splicesite	FALSE	canonical	NA	NA	NA	NA	2	NA	NA	TRUE	NA	NA	NA	C	coding	786	2361	15	2375	3863867	3711690	TRUE	15	AGCCCTGTTGCAGAGTCTCT	NA	NA	NA	NA	NA	NA	5.79424333333333
PB.10184.7	chr11	3703732	3863881	160150	Osbp2	-	4074	14	full-splice_match	Osbp2	ENSMUST00000070552.13	4097	14	22	1	22	-1	multi-exon	FALSE	canonical	NA	NA	NA	NA	168	NA	NA	TRUE	NA	NA	NA	C	coding	870	2613	129	2741	3863753	3705065	FALSE	15	AGCCCTGTTGCAGAGTCTCT	NA	NA	NA	NA	NA	NA	27.8808333333333
PB.10184.8	chr11	3703732	3863884	160153	Osbp2	-	4092	14	novel_not_in_catalog	Osbp2	novel	4097	14	NA	NA	19	-1	at_least_one_novel_splicesite	FALSE	canonical	NA	NA	NA	NA	16	NA	NA	TRUE	NA	NA	NA	C	coding	875	2628	132	2759	3863753	3705065	FALSE	15	AGCCCTGTTGCAGAGTCTCT	NA	NA	NA	NA	NA	NA	2.67800833333333
PB.10184.9	chr11	3703732	3863902	160171	Osbp2	-	4037	14	novel_not_in_catalog	Osbp2	novel	4097	14	NA	NA	1	-1	at_least_one_novel_splicesite	FALSE	canonical	NA	NA	NA	NA	20	NA	NA	TRUE	NA	NA	NA	C	coding	822	2469	150	2618	3863753	3705151	FALSE	15	AGCCCTGTTGCAGAGTCTCT	NA	NA	NA	NA	NA	NA	1.92555
PB.10185.1	chr11	3895253	3899321	4069	Dusp18	+	2083	3	novel_not_in_catalog	Dusp18	novel	4632	2	NA	NA	13	-32	at_least_one_novel_splicesite	FALSE	canonical	NA	NA	NA	NA	2	NA	NA	TRUE	NA	NA	NA	C	coding	188	567	335	901	3897012	3897578	TRUE	65	AAAAGAAAAATAAATCTTTA	NA	NA	NA	NA	NA	NA	0.391710433333333
PB.10185.2	chr11	3895253	3901296	6044	Dusp18	+	4619	2	full-splice_match	Dusp18	ENSMUST00000055931.4	4632	2	13	0	13	0	multi-exon	FALSE	canonical	NA	NA	NA	NA	38	NA	NA	TRUE	NA	NA	NA	C	coding	188	567	335	901	3897012	3897578	FALSE	35	AAACTGTCTCATCCTCAAAT	NA	NA	NA	NA	NA	NA	26.79855
PB.10185.3	chr11	3895254	3899321	4068	Dusp18	+	2643	2	full-splice_match	Dusp18	ENSMUST00000055931.4	4632	2	14	1975	14	-32	multi-exon	FALSE	canonical	NA	NA	NA	NA	57	NA	NA	TRUE	NA	NA	NA	C	coding	188	567	334	900	3897012	3897578	FALSE	65	AAAAGAAAAATAAATCTTTA	NA	NA	NA	NA	NA	NA	0
PB.10186.1	chr11	3907022	3913866	6845	Slc35e4	-	2470	3	novel_not_in_catalog	Slc35e4	novel	3059	2	NA	NA	798	0	at_least_one_novel_splicesite	FALSE	canonical	NA	NA	NA	NA	4	NA	NA	TRUE	NA	NA	NA	C	coding	274	825	680	1504	3913187	3908560	TRUE	15	ACACCTCTGTCATTCCTTGG	NA	NA	NA	NA	NA	NA	17.0596166666667
PB.10186.2	chr11	3907022	3914667	7646	Slc35e4	-	3062	2	full-splice_match	Slc35e4	ENSMUST00000051207.1	3059	2	-3	0	-3	0	multi-exon	FALSE	canonical	NA	NA	NA	NA	377	NA	NA	TRUE	NA	NA	NA	C	coding	350	1053	1481	2533	3913187	3907551	FALSE	15	ACACCTCTGTCATTCCTTGG	NA	NA	NA	NA	NA	NA	6.68670166666667
PB.10187.1	chr11	3917193	3931821	14629	Tcn2	-	1976	10	full-splice_match	Tcn2	ENSMUST00000109992.7	1945	10	-32	1	-17	-1	multi-exon	FALSE	canonical	NA	NA	NA	NA	7	NA	NA	TRUE	NA	NA	NA	C	coding	430	1293	229	1521	3931456	3917648	FALSE	25	ACATGGACGTAGAGTCCTGG	NA	NA	NA	NA	NA	NA	11.9875333333333
PB.10187.2	chr11	3917193	3932038	14846	Tcn2	-	1905	10	full-splice_match	Tcn2	ENSMUST00000109993.8	2027	10	121	1	6	-1	multi-exon	FALSE	canonical	NA	NA	NA	NA	146	NA	NA	TRUE	NA	NA	NA	C	coding	430	1293	158	1450	3931456	3917648	FALSE	25	ACATGGACGTAGAGTCCTGG	NA	NA	NA	NA	NA	NA	11.3810883333333
PB.10188.1	chr11	3963975	3979219	15245	Pes1	+	2036	14	novel_in_catalog	Pes1	novel	2923	15	NA	NA	0	-785	combination_of_known_splicesites	FALSE	canonical	NA	NA	NA	NA	2	NA	NA	TRUE	NA	NA	NA	C	coding	554	1665	63	1727	3964037	3978910	FALSE	25	AATTGGATTCTGTGTTCAGA	NA	NA	NA	NA	NA	NA	2.25364166666667
PB.10188.2	chr11	3963976	3979219	15244	Pes1	+	2125	15	full-splice_match	Pes1	ENSMUST00000020705.4	2911	15	1	785	1	-785	multi-exon	FALSE	canonical	NA	NA	NA	NA	287	NA	NA	TRUE	NA	NA	NA	C	coding	584	1755	62	1816	3964037	3978910	FALSE	25	AATTGGATTCTGTGTTCAGA	NA	NA	NA	NA	NA	NA	40.6364833333333
PB.10188.4	chr11	3963978	3979219	15242	Pes1	+	2063	15	novel_not_in_catalog	Pes1	novel	2911	15	NA	NA	3	-785	at_least_one_novel_splicesite	FALSE	canonical	NA	NA	NA	NA	3	NA	NA	TRUE	NA	NA	NA	C	coding	564	1695	60	1754	3964037	3978910	FALSE	25	AATTGGATTCTGTGTTCAGA	NA	NA	NA	NA	NA	NA	0
PB.10189.1	chr11	3983754	3999322	15569	Gal3st1	+	1845	4	full-splice_match	Gal3st1	ENSMUST00000063004.13	1879	4	41	-7	41	-4	multi-exon	FALSE	canonical	NA	NA	NA	NA	9	NA	NA	TRUE	NA	NA	NA	C	coding	452	1359	231	1589	3985084	3999066	FALSE	0	TGTGTGTGTGTTTTTTTTTT	NA	NA	NA	NA	NA	NA	7.44273833333333
PB.10189.2	chr11	3983756	3999308	15553	Gal3st1	+	1611	3	full-splice_match	Gal3st1	ENSMUST00000078757.7	1749	3	120	18	43	0	multi-exon	FALSE	canonical	NA	NA	NA	NA	14	NA	NA	TRUE	NA	NA	NA	C	coding	423	1272	98	1369	3996921	3999066	FALSE	35	AAAGAAATTTTATGTGTGTG	NA	NA	NA	NA	NA	NA	11.0051666666667
PB.1019.2	chr2	3488854	3512775	23922	Hspa14	-	2297	12	novel_in_catalog	Hspa14	novel	1795	14	NA	NA	-32	-4	intron_retention	FALSE	canonical	NA	NA	NA	NA	2	NA	NA	TRUE	NA	NA	NA	C	coding	468	1407	144	1550	3511253	3489601	FALSE	20	AAGTACTGGAGTCTTTGTTT	NA	NA	NA	NA	NA	NA	4.902845
PB.1019.3	chr2	3488854	3512805	23952	Hspa14	-	2410	13	novel_in_catalog	Hspa14	novel	1795	14	NA	NA	9	-4	intron_retention	FALSE	canonical	NA	NA	NA	NA	5	NA	NA	TRUE	NA	NA	NA	C	coding	515	1548	116	1663	3512690	3489601	FALSE	20	AAGTACTGGAGTCTTTGTTT	NA	NA	NA	NA	NA	NA	0
PB.1019.4	chr2	3488854	3512963	24110	Hspa14	-	1940	14	full-splice_match	Hspa14	ENSMUST00000027961.11	1795	14	-149	4	-149	-4	multi-exon	FALSE	canonical	NA	NA	NA	NA	127	NA	NA	TRUE	NA	NA	NA	C	coding	509	1530	274	1803	3512690	3488991	FALSE	20	AAGTACTGGAGTCTTTGTTT	NA	NA	NA	NA	NA	NA	23.6856
PB.1019.5	chr2	3489803	3512774	22972	Hspa14	-	2598	12	incomplete-splice_match	Hspa14	ENSMUST00000027961.11	1795	14	40	953	-31	-827	3prime_fragment	FALSE	canonical	NA	NA	NA	NA	2	NA	NA	TRUE	NA	NA	NA	C	coding	463	1392	85	1476	3512690	3490925	FALSE	0	CCTTTGTTTGTTTGTTTTGT	NA	NA	NA	NA	NA	NA	5.04313333333333
PB.1019.7	chr2	3504528	3512775	8248	Gm45902	-	4256	5	full-splice_match	Gm45902	ENSMUST00000140494.1	2390	5	15	-1881	15	-1	multi-exon	FALSE	canonical	NA	NA	NA	NA	4	NA	NA	TRUE	NA	NA	NA	C	coding	361	1086	473	1558	3508854	3507226	FALSE	10	AGTTGTGGGTTTGTCTACTT	NA	NA	NA	NA	NA	NA	2.68882833333333
PB.1019.8	chr2	3504528	3512804	8277	Gm45902	-	6355	3	novel_in_catalog	Gm45902	novel	4314	5	NA	NA	-14	-1	intron_retention	FALSE	canonical	NA	NA	NA	NA	5	NA	NA	TRUE	NA	NA	NA	C	coding	361	1086	2572	3657	3508854	3507226	FALSE	10	AGTTGTGGGTTTGTCTACTT	NA	NA	NA	NA	NA	NA	2.50867666666667
PB.10190.1	chr11	4064882	4078990	14109	Sec14l3	+	3899	12	full-splice_match	Sec14l3	ENSMUST00000068322.6	2686	12	41	-1254	-9	1254	multi-exon	FALSE	canonical	NA	NA	NA	NA	5	NA	NA	TRUE	NA	NA	NA	C	coding	401	1206	71	1276	4064952	4076367	FALSE	35	ATATCTTTTCAAAACTATTT	NA	NA	NA	NA	NA	NA	2.31753666666667
PB.10191.1	chr11	4091482	4095166	3685	Mtfp1	-	1706	4	novel_not_in_catalog	Mtfp1	novel	1411	4	NA	NA	-26	-2	at_least_one_novel_splicesite	FALSE	canonical	NA	NA	NA	NA	8	NA	NA	TRUE	NA	NA	NA	C	non_coding	NA	NA	NA	NA	NA	NA	NA	10	CATCTCCTTTTCATTTCCTC	NA	NA	NA	NA	NA	NA	1.40638933333333
PB.10191.2	chr11	4091482	4095200	3719	Mtfp1	-	1566	4	novel_in_catalog	Mtfp1	novel	1411	4	NA	NA	-60	-2	combination_of_known_junctions	FALSE	canonical	NA	NA	NA	NA	9	NA	NA	TRUE	NA	NA	NA	C	non_coding	NA	NA	NA	NA	NA	NA	NA	10	CATCTCCTTTTCATTTCCTC	NA	NA	NA	NA	NA	NA	1.25158333333333
PB.10191.3	chr11	4091482	4095384	3903	Mtfp1	-	1335	4	novel_not_in_catalog	Mtfp1	novel	1411	4	NA	NA	61	-2	at_least_one_novel_splicesite	FALSE	canonical	NA	NA	NA	NA	2	NA	NA	TRUE	NA	NA	NA	C	non_coding	NA	NA	NA	NA	NA	NA	NA	10	CATCTCCTTTTCATTTCCTC	NA	NA	NA	NA	NA	NA	24.7969666666667
PB.10191.4	chr11	4091482	4096251	4770	Mtfp1	-	2215	4	full-splice_match	Mtfp1	ENSMUST00000004868.5	1411	4	-806	2	-806	-2	multi-exon	FALSE	canonical	NA	NA	NA	NA	190	NA	NA	TRUE	NA	NA	NA	C	coding	166	501	970	1470	4095282	4092227	FALSE	10	CATCTCCTTTTCATTTCCTC	NA	NA	NA	NA	NA	NA	7.61406
PB.10191.5	chr11	4091483	4094146	2664	Mtfp1	-	1163	2	incomplete-splice_match	Mtfp1	ENSMUST00000004868.5	1411	4	1299	3	994	-3	5prime_fragment	FALSE	canonical	NA	NA	NA	NA	7	NA	NA	TRUE	NA	NA	NA	C	non_coding	NA	NA	NA	NA	NA	NA	NA	10	GCATCTCCTTTTCATTTCCT	NA	NA	NA	NA	NA	NA	0.486658333333333
PB.10192.2	chr11	4097042	4118758	21717	Sec14l2	-	2479	11	novel_in_catalog	Sec14l2	novel	2631	12	NA	NA	-5	-3	combination_of_known_junctions	FALSE	canonical	NA	NA	NA	NA	9	NA	NA	TRUE	NA	NA	NA	C	coding	349	1050	167	1216	4111905	4098305	FALSE	40	AAAGAGCAGAATTCATTGCC	NA	NA	NA	NA	NA	NA	12.0385666666667
PB.10192.3	chr11	4097042	4118970	21929	Sec14l2	-	2767	12	full-splice_match	Sec14l2	ENSMUST00000003681.7	2631	12	-139	3	-139	-3	multi-exon	FALSE	canonical	NA	NA	NA	NA	163	NA	NA	TRUE	NA	NA	NA	C	coding	403	1212	293	1504	4118678	4098305	FALSE	40	AAAGAGCAGAATTCATTGCC	NA	NA	NA	NA	NA	NA	14.7326166666667
PB.10193.1	chr11	4135175	4141174	6000	Rnf215	+	1979	8	novel_in_catalog	Rnf215	novel	1874	9	NA	NA	-27	2	intron_retention	FALSE	canonical	NA	NA	NA	NA	5	NA	NA	TRUE	NA	NA	NA	C	coding	349	1050	99	1148	4135273	4140038	TRUE	50	AAATCTGTTAAGACATAAAT	NA	NA	NA	NA	NA	NA	6.59839166666667
PB.10193.2	chr11	4135176	4141188	6013	Rnf215	+	2330	8	novel_in_catalog	Rnf215	novel	1874	9	NA	NA	-26	16	intron_retention	FALSE	canonical	NA	NA	NA	NA	3	NA	NA	TRUE	NA	NA	NA	C	coding	250	753	899	1651	4137006	4140509	FALSE	25	ATAAATCTGTGTGATGCTTT	NA	NA	NA	NA	NA	NA	5.39203166666667
PB.10193.3	chr11	4135178	4141188	6011	Rnf215	+	2578	7	novel_in_catalog	Rnf215	novel	1874	9	NA	NA	-24	16	intron_retention	FALSE	canonical	NA	NA	NA	NA	2	NA	NA	TRUE	NA	NA	NA	C	coding	250	753	1147	1899	4137006	4140509	FALSE	25	ATAAATCTGTGTGATGCTTT	NA	NA	NA	NA	NA	NA	6.350665
PB.10193.4	chr11	4135178	4141190	6013	Rnf215	+	1772	8	novel_in_catalog	Rnf215	novel	1874	9	NA	NA	-24	18	combination_of_known_junctions	FALSE	canonical	NA	NA	NA	NA	3	NA	NA	TRUE	NA	NA	NA	C	coding	331	996	96	1091	4135273	4140509	FALSE	30	AAATCTGTGTGATGCTTTAA	NA	NA	NA	NA	NA	NA	0.87796
PB.10193.5	chr11	4135182	4141174	5993	Rnf215	+	1815	7	novel_in_catalog	Rnf215	novel	1874	9	NA	NA	-20	2	intron_retention	FALSE	canonical	NA	NA	NA	NA	7	NA	NA	TRUE	NA	NA	NA	C	coding	352	1059	92	1150	4135273	4140509	FALSE	50	AAATCTGTTAAGACATAAAT	NA	NA	NA	NA	NA	NA	1.6148945
PB.10193.6	chr11	4135183	4141173	5991	Rnf215	+	1879	9	novel_not_in_catalog	Rnf215	novel	1874	9	NA	NA	-19	1	at_least_one_novel_splicesite	FALSE	canonical	NA	NA	NA	NA	4	NA	NA	TRUE	NA	NA	NA	C	coding	374	1125	91	1215	4135273	4140509	FALSE	50	TAAATCTGTTAAGACATAAA	NA	NA	NA	NA	NA	NA	0.838060666666667
PB.10193.7	chr11	4135190	4141174	5985	Rnf215	+	1888	9	full-splice_match	Rnf215	ENSMUST00000003677.10	1874	9	-12	-2	-12	2	multi-exon	FALSE	canonical	NA	NA	NA	NA	144	NA	NA	TRUE	NA	NA	NA	C	coding	341	1026	198	1223	4135387	4140509	FALSE	50	AAATCTGTTAAGACATAAAT	NA	NA	NA	NA	NA	NA	10.4012966666667
PB.10193.8	chr11	4135195	4141188	5994	Rnf215	+	1876	8	novel_in_catalog	Rnf215	novel	1874	9	NA	NA	-7	16	intron_retention	FALSE	canonical	NA	NA	NA	NA	2	NA	NA	TRUE	NA	NA	NA	C	coding	372	1119	79	1197	4135273	4140509	FALSE	25	ATAAATCTGTGTGATGCTTT	NA	NA	NA	NA	NA	NA	1.29561783333333
PB.10194.1	chr11	4141126	4160224	19099	Ccdc157	-	4945	12	full-splice_match	Ccdc157	ENSMUST00000093381.10	5015	12	67	3	-6	-3	multi-exon	FALSE	canonical	NA	NA	NA	NA	13	NA	NA	TRUE	NA	NA	NA	C	coding	718	2157	226	2382	4151919	4143689	FALSE	20	AAACATTTGTTTTGTGTTTT	NA	NA	NA	NA	NA	NA	4.63762166666667
PB.10194.2	chr11	4141126	4160249	19124	Ccdc157	-	4502	12	novel_not_in_catalog	Ccdc157	novel	5015	12	NA	NA	3	-3	at_least_one_novel_splicesite	FALSE	canonical	NA	NA	NA	NA	3	NA	NA	TRUE	NA	NA	NA	C	coding	562	1689	251	1939	4151919	4143689	FALSE	20	AAACATTTGTTTTGTGTTTT	NA	NA	NA	NA	NA	NA	1.43392237333333
PB.10194.3	chr11	4141126	4160251	19126	Ccdc157	-	4393	9	novel_in_catalog	Ccdc157	novel	5015	12	NA	NA	1	-3	combination_of_known_splicesites	FALSE	canonical	NA	NA	NA	NA	2	NA	NA	TRUE	NA	NA	NA	C	coding	553	1662	169	1830	4149009	4143689	FALSE	20	AAACATTTGTTTTGTGTTTT	NA	NA	NA	NA	NA	NA	0.192607166666667
PB.10194.4	chr11	4141126	4160296	19171	Ccdc157	-	5153	13	full-splice_match	Ccdc157	ENSMUST00000101626.8	5153	13	-3	3	-3	-3	multi-exon	FALSE	canonical	NA	NA	NA	NA	2	NA	NA	TRUE	NA	NA	NA	C	coding	615	1848	743	2590	4150041	4143689	FALSE	20	AAACATTTGTTTTGTGTTTT	NA	NA	NA	NA	NA	NA	2.12851833333333
PB.10194.5	chr11	4141126	4160621	19496	Ccdc157	-	4935	10	novel_in_catalog	Ccdc157	novel	5153	13	NA	NA	-328	-3	combination_of_known_splicesites	FALSE	canonical	NA	NA	NA	NA	17	NA	NA	TRUE	NA	NA	NA	C	coding	615	1848	525	2372	4150041	4143689	FALSE	20	AAACATTTGTTTTGTGTTTT	NA	NA	NA	NA	NA	NA	6.91543833333333
PB.10195.1	chr11	4160363	4180629	20267	Sf3a1	+	2995	16	full-splice_match	Sf3a1	ENSMUST00000002198.3	4920	16	13	1912	8	1210	multi-exon	FALSE	canonical	NA	NA	NA	NA	421	NA	NA	TRUE	NA	NA	NA	A	coding	791	2376	126	2501	4160488	4180135	FALSE	20	ATGGAAGCAGTTTGTCCCTG	NA	NA	NA	NA	NA	NA	78.9114333333333
PB.10196.1	chr11	4186819	4215504	28686	Tbc1d10a	+	1926	9	full-splice_match	Tbc1d10a	ENSMUST00000180088.1	1921	9	-3	-2	-3	-1	multi-exon	FALSE	canonical	NA	NA	NA	NA	250	NA	NA	TRUE	NA	NA	NA	C	coding	500	1503	73	1575	4186891	4215153	FALSE	30	AGAGCTGTGTATAGTTAGGA	NA	NA	NA	NA	NA	NA	19.93135
PB.10196.2	chr11	4186825	4215504	28680	Tbc1d10a	+	1820	8	novel_in_catalog	Tbc1d10a	novel	1957	9	NA	NA	3	-1	combination_of_known_splicesites	FALSE	canonical	NA	NA	NA	NA	6	NA	NA	TRUE	NA	NA	NA	C	coding	358	1077	393	1469	4212150	4215153	FALSE	30	AGAGCTGTGTATAGTTAGGA	NA	NA	NA	NA	NA	NA	0.172835
PB.10196.3	chr11	4186834	4215504	28671	Tbc1d10a	+	2526	7	novel_in_catalog	Tbc1d10a	novel	1957	9	NA	NA	12	-1	intron_retention	FALSE	canonical	NA	NA	NA	NA	2	NA	NA	TRUE	NA	NA	NA	C	coding	230	693	1483	2175	4213662	4215153	FALSE	30	AGAGCTGTGTATAGTTAGGA	NA	NA	NA	NA	NA	NA	2.72471333333333
PB.10196.4	chr11	4186835	4215504	28670	Tbc1d10a	+	2447	8	novel_in_catalog	Tbc1d10a	novel	1957	9	NA	NA	13	-1	intron_retention	FALSE	canonical	NA	NA	NA	NA	15	NA	NA	TRUE	NA	NA	NA	C	coding	291	876	1221	2096	4212888	4215153	FALSE	30	AGAGCTGTGTATAGTTAGGA	NA	NA	NA	NA	NA	NA	2.63102166666667
PB.10196.5	chr11	4186840	4217386	30547	Tbc1d10a	+	3787	9	full-splice_match	Tbc1d10a	ENSMUST00000180088.1	1921	9	18	-1884	18	1881	multi-exon	FALSE	canonical	NA	NA	NA	NA	22	NA	NA	TRUE	NA	NA	NA	C	coding	500	1503	52	1554	4186891	4215153	FALSE	75	AATAAATAAAATTTAAAAAA	NA	NA	NA	NA	NA	NA	4.35186
PB.10197.1	chr11	4218274	4222409	4136	Castor1	+	1525	9	full-splice_match	Castor1	ENSMUST00000020699.3	1574	9	49	0	49	0	multi-exon	FALSE	canonical	NA	NA	NA	NA	8	NA	NA	TRUE	NA	NA	NA	A	coding	331	996	41	1036	4218314	4221920	FALSE	15	GTTCTGAGTGACAGCTGGCG	NA	NA	NA	NA	NA	NA	3.80778333333333
PB.10198.1	chr11	4236416	4241025	4610	Osm	+	2275	3	full-splice_match	Osm	ENSMUST00000075221.2	2272	3	-4	1	-4	-1	multi-exon	TRUE	canonical	NA	NA	NA	NA	3	NA	NA	TRUE	NA	NA	NA	A	coding	243	732	528	1259	4238435	4240009	FALSE	20	AAGCTGGTGTCAGTCTTTTA	NA	NA	NA	NA	NA	NA	0.0713211333333333
PB.10199.1	chr11	4266770	4272513	5744	Lif	+	4122	3	full-splice_match	Lif	ENSMUST00000040750.3	3798	3	-325	1	-26	-1	multi-exon	FALSE	canonical	NA	NA	NA	NA	2	NA	NA	TRUE	NA	NA	NA	A	coding	158	477	467	943	4268300	4269334	FALSE	20	AGCCTTCTGGAGTGCATTGA	NA	NA	NA	NA	NA	NA	0.689425166666667
PB.102.1	chr1	25722038	25724541	2504	8030445P17Rik	-	2504	1	full-splice_match	8030445P17Rik	ENSMUST00000192614.1	2741	1	237	0	237	0	mono-exon	FALSE	NA	NA	NA	NA	NA	2	NA	NA	NA	NA	NA	NA	A	non_coding	NA	NA	NA	NA	NA	NA	NA	80	AAAAAAAAAAAAAAAAGCCT	NA	NA	NA	NA	NA	NA	0.486365333333333
PB.1020.1	chr2	3713493	3782134	68642	Fam107b	+	3113	4	full-splice_match	Fam107b	ENSMUST00000027965.10	3156	4	35	8	15	-8	multi-exon	FALSE	canonical	NA	NA	NA	NA	11	NA	NA	TRUE	NA	NA	NA	A	coding	131	396	201	596	3772852	3779617	FALSE	20	ACCACGCAGCCATGTTTGTC	NA	NA	NA	NA	NA	NA	5.57631833333333
PB.10200.2	chr11	4480875	4507663	26789	Mtmr3	-	5001	13	incomplete-splice_match	Mtmr3	ENSMUST00000123506.7	5466	17	20743	-15	-14345	0	5prime_fragment	FALSE	canonical	NA	NA	NA	NA	21	NA	NA	TRUE	NA	NA	NA	C	coding	1029	3090	19	3108	4507645	4482768	FALSE	25	GCATCTGCGAACGAGTTCTA	NA	NA	NA	NA	NA	NA	14.88505
PB.10200.3	chr11	4480875	4594734	113860	Mtmr3	-	5586	18	full-splice_match	Mtmr3	ENSMUST00000109943.9	5674	18	81	7	81	0	multi-exon	TRUE	canonical	NA	NA	NA	NA	95	NA	NA	TRUE	NA	NA	NA	C	coding	1159	3480	214	3693	4531224	4482768	FALSE	25	GCATCTGCGAACGAGTTCTA	NA	NA	NA	NA	NA	NA	34.6604666666667
PB.10200.4	chr11	4482546	4497431	14886	Mtmr3	-	2675	8	incomplete-splice_match	Mtmr3	ENSMUST00000040448.12	5534	18	48837	1671	-4113	13	5prime_fragment	FALSE	canonical	NA	NA	NA	NA	5	NA	NA	TRUE	NA	NA	NA	C	coding	811	2436	18	2453	4497414	4482768	FALSE	25	TTAATTTTTTTTTTAATGGA	NA	NA	NA	NA	NA	NA	7.64575833333333
PB.10202.1	chr11	4637751	4683383	45633	Ascc2	+	2644	20	full-splice_match	Ascc2	ENSMUST00000070257.13	2650	20	4	2	4	-2	multi-exon	FALSE	canonical	NA	NA	NA	NA	12	NA	NA	TRUE	NA	NA	NA	C	coding	749	2250	90	2339	4640400	4683078	FALSE	20	AATGCTCTGTGACATGCTCC	NA	NA	NA	NA	NA	NA	1.94521
PB.10202.2	chr11	4637751	4685698	47948	Ascc2	+	4959	20	full-splice_match	Ascc2	ENSMUST00000070257.13	2650	20	4	-2313	4	-1	multi-exon	FALSE	canonical	NA	NA	NA	NA	61	NA	NA	TRUE	NA	NA	NA	C	coding	749	2250	90	2339	4640400	4683078	FALSE	15	ATGCCAGAGTCTCCTGTGTG	NA	NA	NA	NA	NA	NA	18.6486833333333
PB.10203.1	chr11	4701807	4704336	2530	Uqcr10	-	594	2	full-splice_match	Uqcr10	ENSMUST00000058407.5	434	2	6	-166	-2	166	multi-exon	FALSE	canonical	NA	NA	NA	NA	382	NA	NA	TRUE	NA	NA	NA	C	non_coding	NA	NA	NA	NA	NA	NA	NA	30	AACCAATAGTCCCAGTCTTT	NA	NA	NA	NA	NA	NA	241.769333333333
PB.10203.2	chr11	4701975	4704334	2360	Uqcr10	-	510	3	full-splice_match	Uqcr10	ENSMUST00000151559.1	510	3	0	0	0	0	multi-exon	FALSE	canonical	NA	NA	NA	NA	37	NA	NA	TRUE	NA	NA	NA	C	non_coding	NA	NA	NA	NA	NA	NA	NA	15	GACCGGCTTTTGCACGAGTC	NA	NA	NA	NA	NA	NA	60.4181166666667
PB.10204.1	chr11	4704674	4737668	32995	Zmat5	+	764	6	novel_not_in_catalog	Zmat5	novel	792	6	NA	NA	-4	-1	at_least_one_novel_splicesite	FALSE	canonical	NA	NA	NA	NA	3	NA	NA	TRUE	NA	NA	NA	B	non_coding	NA	NA	NA	NA	NA	NA	NA	5	ATGGCTGGCCTGTCTCTCTT	NA	NA	NA	NA	NA	NA	1.72902433333333
PB.10204.2	chr11	4704683	4737667	32985	Zmat5	+	776	6	novel_not_in_catalog	Zmat5	novel	792	6	NA	NA	5	-2	at_least_one_novel_splicesite	FALSE	canonical	NA	NA	NA	NA	53	NA	NA	TRUE	NA	NA	NA	B	coding	170	513	58	570	4722385	4737461	FALSE	5	GATGGCTGGCCTGTCTCTCT	NA	NA	NA	NA	NA	NA	25.1947833333333
PB.10204.3	chr11	4704711	4737668	32958	Zmat5	+	1443	6	novel_not_in_catalog	Zmat5	novel	792	6	NA	NA	3	-1	at_least_one_novel_splicesite	FALSE	canonical	NA	NA	NA	NA	2	NA	NA	TRUE	NA	NA	NA	B	coding	170	513	724	1236	4722385	4737461	FALSE	5	ATGGCTGGCCTGTCTCTCTT	NA	NA	NA	NA	NA	NA	3.15859666666667
PB.10205.1	chr11	4736899	4746797	9899	Cabp7	-	2640	5	full-splice_match	Cabp7	ENSMUST00000009219.2	2628	5	-19	7	-19	-7	multi-exon	FALSE	canonical	NA	NA	NA	NA	28	NA	NA	TRUE	NA	NA	NA	A	coding	215	648	71	718	4746727	4738821	FALSE	25	AGCGAAATGTCAGCCCTGGT	NA	NA	NA	NA	NA	NA	17.61095
PB.10206.10	chr11	4765852	4849425	83574	Nf2	-	4467	15	novel_in_catalog	Nf2	novel	4720	16	NA	NA	-60	-7	combination_of_known_junctions	FALSE	canonical	NA	NA	NA	NA	7	NA	NA	TRUE	NA	NA	NA	C	coding	551	1656	441	2096	4848985	4768223	FALSE	15	TATAGTCTTTCGTCGAGTTT	NA	NA	NA	NA	NA	NA	0.349322857483333
PB.10206.11	chr11	4765852	4849427	83576	Nf2	-	4604	16	full-splice_match	Nf2	ENSMUST00000109910.8	4720	16	109	7	-62	-7	multi-exon	FALSE	canonical	NA	NA	NA	NA	36	NA	NA	TRUE	NA	NA	NA	C	coding	596	1791	443	2233	4848985	4768223	FALSE	15	TATAGTCTTTCGTCGAGTTT	NA	NA	NA	NA	NA	NA	19.5909
PB.10206.12	chr11	4765852	4849430	83579	Nf2	-	2200	12	novel_not_in_catalog	Nf2	novel	4720	16	NA	NA	-65	-7	at_least_one_novel_splicesite	FALSE	canonical	NA	NA	NA	NA	9	NA	NA	TRUE	NA	NA	NA	C	coding	415	1248	446	1693	4848985	4766359	FALSE	15	TATAGTCTTTCGTCGAGTTT	NA	NA	NA	NA	NA	NA	0
PB.10206.13	chr11	4765852	4849455	83604	Nf2	-	4677	17	full-splice_match	Nf2	ENSMUST00000056290.12	2394	17	-470	-1813	81	-7	multi-exon	FALSE	canonical	NA	NA	NA	NA	81	NA	NA	TRUE	NA	NA	NA	C	coding	591	1776	471	2246	4848985	4780587	TRUE	15	TATAGTCTTTCGTCGAGTTT	NA	NA	NA	NA	NA	NA	22.29295
PB.10206.14	chr11	4765852	4849466	83615	Nf2	-	2208	12	novel_not_in_catalog	Nf2	novel	4720	16	NA	NA	70	-7	at_least_one_novel_splicesite	FALSE	canonical	NA	NA	NA	NA	3	NA	NA	TRUE	NA	NA	NA	C	coding	371	1116	482	1597	4848985	4766463	FALSE	15	TATAGTCTTTCGTCGAGTTT	NA	NA	NA	NA	NA	NA	0.724741
PB.10206.15	chr11	4767935	4849393	81459	Nf2	-	2532	17	full-splice_match	Nf2	ENSMUST00000056290.12	2394	17	-408	270	-28	18	multi-exon	FALSE	canonical	NA	NA	NA	NA	4	NA	NA	TRUE	NA	NA	NA	C	coding	591	1776	409	2184	4848985	4780587	TRUE	5	TGTGGGCTGCCATCCTTCCT	NA	NA	NA	NA	NA	NA	0
PB.10206.16	chr11	4781943	4849417	67475	Nf2	-	2416	15	incomplete-splice_match	Nf2	ENSMUST00000053079.12	2470	17	-52	9609	-52	-6	3prime_fragment	FALSE	canonical	NA	NA	NA	NA	2	NA	NA	TRUE	NA	NA	NA	C	coding	584	1755	433	2187	4848985	4782172	FALSE	35	AAAGTCAAGGGGACTTATGC	NA	NA	NA	NA	NA	NA	0.204943866666667
PB.10206.2	chr11	4765849	4849391	83543	Nf2	-	4481	16	novel_in_catalog	Nf2	novel	2394	17	NA	NA	-26	-4	combination_of_known_junctions	FALSE	canonical	NA	NA	NA	NA	3	NA	NA	TRUE	NA	NA	NA	C	coding	546	1641	407	2047	4848985	4780587	TRUE	10	AGTCTTTCGTCGAGTTTTTT	NA	NA	NA	NA	NA	NA	7.02485833333333
PB.10206.3	chr11	4765849	4849418	83570	Nf2	-	4520	16	novel_in_catalog	Nf2	novel	2394	17	NA	NA	-53	-4	combination_of_known_junctions	FALSE	canonical	NA	NA	NA	NA	23	NA	NA	TRUE	NA	NA	NA	C	coding	550	1653	434	2086	4848985	4780587	TRUE	10	AGTCTTTCGTCGAGTTTTTT	NA	NA	NA	NA	NA	NA	7.55141833333333
PB.10206.4	chr11	4765849	4849425	83577	Nf2	-	4272	13	novel_in_catalog	Nf2	novel	4720	16	NA	NA	-60	-4	combination_of_known_splicesites	FALSE	canonical	NA	NA	NA	NA	2	NA	NA	TRUE	NA	NA	NA	C	coding	485	1458	441	1898	4848985	4768223	FALSE	10	AGTCTTTCGTCGAGTTTTTT	NA	NA	NA	NA	NA	NA	1.37046833666667
PB.10206.7	chr11	4765851	4849412	83562	Nf2	-	2058	11	novel_not_in_catalog	Nf2	novel	4720	16	NA	NA	-47	-6	at_least_one_novel_splicesite	FALSE	canonical	NA	NA	NA	NA	4	NA	NA	TRUE	NA	NA	NA	C	coding	336	1011	428	1438	4848985	4766471	FALSE	15	ATAGTCTTTCGTCGAGTTTT	NA	NA	NA	NA	NA	NA	0
PB.10206.8	chr11	4765852	4849418	83567	Nf2	-	4472	15	novel_in_catalog	Nf2	novel	4720	16	NA	NA	-53	-7	combination_of_known_junctions	FALSE	canonical	NA	NA	NA	NA	44	NA	NA	TRUE	NA	NA	NA	C	coding	555	1668	434	2101	4848985	4768223	FALSE	15	TATAGTCTTTCGTCGAGTTT	NA	NA	NA	NA	NA	NA	0.259510483333333
PB.10207.1	chr11	4873988	4893648	19661	Nipsnap1	+	1266	9	novel_in_catalog	Nipsnap1	novel	1926	10	NA	NA	-11	31	combination_of_known_junctions	FALSE	canonical	NA	NA	NA	NA	8	NA	NA	TRUE	NA	NA	NA	C	coding	150	453	19	471	4874006	4889182	TRUE	35	CATAAAGTCTGAAGTCGTGA	NA	NA	NA	NA	NA	NA	23.9506166666667
PB.10207.2	chr11	4873995	4894200	20206	Nipsnap1	+	1882	10	full-splice_match	Nipsnap1	ENSMUST00000038570.8	1926	10	44	0	-4	0	multi-exon	FALSE	canonical	NA	NA	NA	NA	256	NA	NA	TRUE	NA	NA	NA	C	coding	284	855	12	866	4874006	4893184	FALSE	10	ACGTTGTGGTGTTGTCTTCA	NA	NA	NA	NA	NA	NA	51.8815666666667
PB.10208.1	chr11	4895334	4928866	33533	Thoc5	+	2245	20	full-splice_match	Thoc5	ENSMUST00000038237.7	2235	20	-9	-1	-9	1	multi-exon	TRUE	canonical	NA	NA	NA	NA	59	NA	NA	TRUE	NA	NA	NA	C	coding	683	2052	66	2117	4899811	4928738	FALSE	10	ACTCTGTTTGTAGCTCCTTG	NA	NA	NA	NA	NA	NA	17.9547833333333
PB.10208.2	chr11	4895339	4928860	33522	Thoc5	+	5762	18	novel_in_catalog	Thoc5	novel	2235	20	NA	NA	-4	-5	intron_retention	FALSE	canonical	NA	NA	NA	NA	2	NA	NA	TRUE	NA	NA	NA	C	coding	338	1017	61	1077	4899811	4910929	TRUE	25	AAATGGACTCTGTTTGTAGC	NA	NA	NA	NA	NA	NA	4.70152833333333
PB.10208.3	chr11	4895339	4928866	33528	Thoc5	+	2276	21	novel_in_catalog	Thoc5	novel	2235	20	NA	NA	-4	1	combination_of_known_junctions	FALSE	canonical	NA	NA	NA	NA	53	NA	NA	TRUE	NA	NA	NA	C	coding	695	2088	61	2148	4899811	4928738	FALSE	10	ACTCTGTTTGTAGCTCCTTG	NA	NA	NA	NA	NA	NA	10.25203
PB.10209.1	chr11	4938762	4947311	8550	Nefh	-	3233	4	full-splice_match	Nefh	ENSMUST00000093369.4	3994	4	753	8	753	-8	multi-exon	FALSE	canonical	NA	NA	NA	NA	77	NA	NA	TRUE	NA	NA	NA	A	coding	782	2349	302	2650	4945263	4939345	FALSE	35	AAATAAAACTGTGGTTGTTT	NA	NA	NA	NA	NA	NA	18.3883333333333
PB.10210.1	chr11	4986910	5042577	55668	Ap1b1	+	3945	22	novel_not_in_catalog	Ap1b1	novel	4085	21	NA	NA	-2	-152	at_least_one_novel_splicesite	FALSE	canonical	NA	NA	NA	NA	3	NA	NA	TRUE	NA	NA	NA	C	coding	943	2832	329	3160	5009556	5041792	FALSE	25	AATCATGCACATTTCTTCCC	NA	NA	NA	NA	NA	NA	1.83526
PB.10210.3	chr11	4986910	5042577	55668	Ap1b1	+	3794	22	novel_not_in_catalog	Ap1b1	novel	4085	21	NA	NA	-2	-152	at_least_one_novel_splicesite	FALSE	canonical	NA	NA	NA	NA	5	NA	NA	TRUE	NA	NA	NA	C	coding	946	2841	169	3009	5009556	5041792	FALSE	25	AATCATGCACATTTCTTCCC	NA	NA	NA	NA	NA	NA	0.00902662253333333
PB.10210.4	chr11	4986910	5042577	55668	Ap1b1	+	3785	21	full-splice_match	Ap1b1	ENSMUST00000009234.15	4085	21	86	214	-2	-152	multi-exon	FALSE	canonical	NA	NA	NA	NA	68	NA	NA	TRUE	NA	NA	NA	C	coding	943	2832	169	3000	5009556	5041792	FALSE	25	AATCATGCACATTTCTTCCC	NA	NA	NA	NA	NA	NA	21.6461333333333
PB.10210.5	chr11	4986914	5042577	55664	Ap1b1	+	3705	22	novel_not_in_catalog	Ap1b1	novel	4085	21	NA	NA	2	-152	at_least_one_novel_splicesite	FALSE	canonical	NA	NA	NA	NA	6	NA	NA	TRUE	NA	NA	NA	C	coding	896	2691	230	2920	5015634	5041792	FALSE	25	AATCATGCACATTTCTTCCC	NA	NA	NA	NA	NA	NA	1.075628
PB.10210.6	chr11	4986916	5042577	55662	Ap1b1	+	3809	23	novel_not_in_catalog	Ap1b1	novel	4085	21	NA	NA	4	-152	at_least_one_novel_splicesite	FALSE	canonical	NA	NA	NA	NA	806	NA	NA	TRUE	NA	NA	NA	C	coding	953	2862	163	3024	5009556	5041792	FALSE	25	AATCATGCACATTTCTTCCC	NA	NA	NA	NA	NA	NA	82.3294666666667
PB.10210.8	chr11	5015712	5042577	26866	Ap1b1	+	3389	19	novel_in_catalog	Ap1b1	novel	3735	21	NA	NA	6182	-152	combination_of_known_junctions	FALSE	canonical	NA	NA	NA	NA	34	NA	NA	TRUE	NA	NA	NA	C	coding	865	2598	7	2604	5015718	5041792	FALSE	25	AATCATGCACATTTCTTCCC	NA	NA	NA	NA	NA	NA	37.8807666666667
PB.10211.1	chr11	5057805	5060377	2573	Rasl10a	+	1425	3	full-splice_match	Rasl10a	ENSMUST00000037218.1	1110	3	-323	8	-323	-8	multi-exon	FALSE	canonical	NA	NA	NA	NA	69	NA	NA	TRUE	NA	NA	NA	C	coding	203	612	502	1113	5058306	5060065	FALSE	40	AAATGCACAATTTAAGGGTT	NA	NA	NA	NA	NA	NA	5.26123
PB.10211.2	chr11	5057857	5060377	2521	Rasl10a	+	1613	2	incomplete-splice_match	Rasl10a	ENSMUST00000037218.1	1110	3	-271	8	-271	-8	intron_retention	FALSE	canonical	NA	NA	NA	NA	54	NA	NA	TRUE	NA	NA	NA	C	coding	115	348	450	797	5058306	5059561	FALSE	40	AAATGCACAATTTAAGGGTT	NA	NA	NA	NA	NA	NA	7.22441
PB.10211.4	chr11	5058115	5060377	2263	Rasl10a	+	1207	3	novel_not_in_catalog	Rasl10a	novel	1110	3	NA	NA	-13	-8	at_least_one_novel_splicesite	FALSE	canonical	NA	NA	NA	NA	11	NA	NA	TRUE	NA	NA	NA	C	coding	157	474	192	665	5058306	5059835	FALSE	40	AAATGCACAATTTAAGGGTT	NA	NA	NA	NA	NA	NA	9.73310833333333
PB.10212.1	chr11	5060376	5065287	4912	Gas2l1	-	2448	5	novel_in_catalog	Gas2l1	novel	2530	6	NA	NA	7	-4	combination_of_known_junctions	FALSE	canonical	NA	NA	NA	NA	2	NA	NA	TRUE	NA	NA	NA	C	coding	287	864	94	957	5064458	5062204	TRUE	15	AGTTTTTGCATTTGTTTTTA	NA	NA	NA	NA	NA	NA	0.761640666666667
PB.10212.2	chr11	5060376	5065292	4917	Gas2l1	-	3623	4	incomplete-splice_match	Gas2l1	ENSMUST00000156196.1	2730	5	-441	-94	2	-4	intron_retention	FALSE	canonical	NA	NA	NA	NA	4	NA	NA	TRUE	NA	NA	NA	C	coding	337	1014	835	1848	5064458	5062151	FALSE	15	AGTTTTTGCATTTGTTTTTA	NA	NA	NA	NA	NA	NA	1.52623116666667
PB.10212.3	chr11	5060376	5065297	4922	Gas2l1	-	2555	6	full-splice_match	Gas2l1	ENSMUST00000109895.1	2530	6	-20	-5	-3	-4	multi-exon	FALSE	canonical	NA	NA	NA	NA	31	NA	NA	TRUE	NA	NA	NA	C	coding	678	2037	104	2140	5064458	5060791	FALSE	15	AGTTTTTGCATTTGTTTTTA	NA	NA	NA	NA	NA	NA	0.0131846657858173
PB.10212.4	chr11	5060376	5065299	4924	Gas2l1	-	2736	7	novel_in_catalog	Gas2l1	novel	2847	7	NA	NA	1	-4	combination_of_known_junctions	FALSE	canonical	NA	NA	NA	NA	3	NA	NA	TRUE	NA	NA	NA	C	coding	678	2037	285	2321	5064458	5060791	FALSE	15	AGTTTTTGCATTTGTTTTTA	NA	NA	NA	NA	NA	NA	4.99849166666667
PB.10212.5	chr11	5060376	5065300	4925	Gas2l1	-	3294	5	incomplete-splice_match	Gas2l1	ENSMUST00000109895.1	2530	6	-23	-5	0	-4	intron_retention	FALSE	canonical	NA	NA	NA	NA	15	NA	NA	TRUE	NA	NA	NA	C	coding	678	2037	843	2879	5064458	5060791	FALSE	15	AGTTTTTGCATTTGTTTTTA	NA	NA	NA	NA	NA	NA	7.15948333333333
PB.10212.6	chr11	5060376	5065303	4928	Gas2l1	-	3177	6	novel_in_catalog	Gas2l1	novel	2847	7	NA	NA	-3	-4	intron_retention	FALSE	canonical	NA	NA	NA	NA	40	NA	NA	TRUE	NA	NA	NA	C	coding	678	2037	726	2762	5064458	5060791	FALSE	15	AGTTTTTGCATTTGTTTTTA	NA	NA	NA	NA	NA	NA	30.8818166666667
PB.10212.7	chr11	5060376	5065305	4930	Gas2l1	-	2821	7	full-splice_match	Gas2l1	ENSMUST00000056649.12	2847	7	22	4	-5	-4	multi-exon	FALSE	canonical	NA	NA	NA	NA	47	NA	NA	TRUE	NA	NA	NA	C	coding	678	2037	370	2406	5064458	5060791	FALSE	15	AGTTTTTGCATTTGTTTTTA	NA	NA	NA	NA	NA	NA	9.05504166666667
PB.10212.8	chr11	5060376	5065315	4940	Gas2l1	-	2910	5	novel_in_catalog	Gas2l1	novel	2530	6	NA	NA	12	-4	intron_retention	FALSE	canonical	NA	NA	NA	NA	15	NA	NA	TRUE	NA	NA	NA	C	coding	337	1014	122	1135	5064458	5062151	FALSE	15	AGTTTTTGCATTTGTTTTTA	NA	NA	NA	NA	NA	NA	4.93281333333333
PB.10213.1	chr11	5069688	5099074	29387	Ewsr1	-	2304	16	novel_in_catalog	Ewsr1	novel	2269	15	NA	NA	-7	1	combination_of_known_junctions	FALSE	canonical	NA	NA	NA	NA	6	NA	NA	TRUE	NA	NA	NA	C	coding	624	1875	54	1928	5099021	5070064	FALSE	5	ATCCTCCTCCTCTGTTCTCG	NA	NA	NA	NA	NA	NA	5.38927666666667
PB.10213.10	chr11	5069696	5099352	29657	Ewsr1	-	2685	18	full-splice_match	Ewsr1	ENSMUST00000102930.9	2174	18	-310	-201	-86	2	multi-exon	FALSE	canonical	NA	NA	NA	NA	532	NA	NA	TRUE	NA	NA	NA	C	coding	661	1986	332	2317	5099021	5070064	FALSE	20	AAACTGTCATCCTCCTCCTC	NA	NA	NA	NA	NA	NA	36.9118
PB.10213.11	chr11	5069696	5099352	29657	Ewsr1	-	2667	17	full-splice_match	Ewsr1	ENSMUST00000079949.12	2588	17	-86	7	-86	2	multi-exon	FALSE	canonical	NA	NA	NA	NA	726	NA	NA	TRUE	NA	NA	NA	C	coding	655	1968	332	2299	5099021	5070064	FALSE	20	AAACTGTCATCCTCCTCCTC	NA	NA	NA	NA	NA	NA	39.898
PB.10213.12	chr11	5080415	5099076	18662	Ewsr1	-	2885	9	incomplete-splice_match	Ewsr1	ENSMUST00000102930.9	2174	18	-34	10518	-9	3	3prime_fragment	FALSE	canonical	NA	NA	NA	NA	2	NA	NA	TRUE	NA	NA	NA	C	coding	331	996	56	1051	5099021	5082249	FALSE	30	AGAGAGAGCATTTTATGGTG	NA	NA	NA	NA	NA	NA	0.3854223778525
PB.10213.2	chr11	5069688	5099085	29398	Ewsr1	-	5141	16	novel_in_catalog	Ewsr1	novel	2588	17	NA	NA	11	1	intron_retention	FALSE	canonical	NA	NA	NA	NA	3	NA	NA	TRUE	NA	NA	NA	C	coding	317	954	3812	4765	5078947	5070064	FALSE	5	ATCCTCCTCCTCTGTTCTCG	NA	NA	NA	NA	NA	NA	17.3168
PB.10213.3	chr11	5069690	5099067	29378	Ewsr1	-	2427	18	novel_not_in_catalog	Ewsr1	novel	2174	18	NA	NA	0	-1	at_least_one_novel_splicesite	FALSE	canonical	NA	NA	NA	NA	5	NA	NA	TRUE	NA	NA	NA	C	coding	668	2007	47	2053	5099021	5070064	FALSE	5	TCATCCTCCTCCTCTGTTCT	NA	NA	NA	NA	NA	NA	29.1158833333333
PB.10213.4	chr11	5069696	5099044	29349	Ewsr1	-	5624	15	novel_in_catalog	Ewsr1	novel	2588	17	NA	NA	-2	2	intron_retention	FALSE	canonical	NA	NA	NA	NA	4	NA	NA	TRUE	NA	NA	NA	C	coding	317	954	4303	5256	5078947	5070064	FALSE	20	AAACTGTCATCCTCCTCCTC	NA	NA	NA	NA	NA	NA	0.108446183333333
PB.10213.5	chr11	5069696	5099065	29370	Ewsr1	-	2363	17	novel_in_catalog	Ewsr1	novel	2174	18	NA	NA	1	2	combination_of_known_junctions	FALSE	canonical	NA	NA	NA	NA	9	NA	NA	TRUE	NA	NA	NA	C	coding	334	1005	45	1049	5099021	5078940	TRUE	20	AAACTGTCATCCTCCTCCTC	NA	NA	NA	NA	NA	NA	1.88942383333333
PB.10213.6	chr11	5069696	5099074	29379	Ewsr1	-	2354	16	novel_in_catalog	Ewsr1	novel	2588	17	NA	NA	-7	2	combination_of_known_junctions	FALSE	canonical	NA	NA	NA	NA	8	NA	NA	TRUE	NA	NA	NA	C	coding	328	987	54	1040	5099021	5078940	TRUE	20	AAACTGTCATCCTCCTCCTC	NA	NA	NA	NA	NA	NA	65.3158333333333
PB.10213.8	chr11	5069696	5099076	29381	Ewsr1	-	2280	15	full-splice_match	Ewsr1	ENSMUST00000073308.10	2269	15	-9	-2	-9	2	multi-exon	FALSE	canonical	NA	NA	NA	NA	7	NA	NA	TRUE	NA	NA	NA	C	coding	618	1857	56	1912	5099021	5070064	FALSE	20	AAACTGTCATCCTCCTCCTC	NA	NA	NA	NA	NA	NA	22.3413
PB.10213.9	chr11	5069696	5099080	29385	Ewsr1	-	5678	16	novel_in_catalog	Ewsr1	novel	2174	18	NA	NA	-13	2	intron_retention	FALSE	canonical	NA	NA	NA	NA	66	NA	NA	TRUE	NA	NA	NA	C	coding	317	954	4357	5310	5078947	5070064	FALSE	20	AAACTGTCATCCTCCTCCTC	NA	NA	NA	NA	NA	NA	41.6285833333333
PB.10214.1	chr11	5098336	5106091	7756	Rhbdd3	+	2834	9	novel_in_catalog	Rhbdd3	novel	2333	9	NA	NA	-590	0	combination_of_known_junctions	FALSE	canonical	NA	NA	NA	NA	6	NA	NA	TRUE	NA	NA	NA	C	coding	385	1158	1563	2720	5103202	5105977	FALSE	15	AACCTGGTCTCCTGAGTGTC	NA	NA	NA	NA	NA	NA	0.704481166666667
PB.10214.10	chr11	5100123	5106090	5968	Rhbdd3	+	1784	7	incomplete-splice_match	Rhbdd3	ENSMUST00000036320.11	1790	9	684	1	-34	-1	5prime_fragment	FALSE	canonical	NA	NA	NA	NA	2	NA	NA	TRUE	NA	NA	NA	C	coding	375	1128	544	1671	5103202	5105977	FALSE	15	CAACCTGGTCTCCTGAGTGT	NA	NA	NA	NA	NA	NA	0.0140327131694
PB.10214.11	chr11	5100146	5106091	5946	Rhbdd3	+	1622	8	full-splice_match	Rhbdd3	ENSMUST00000109878.8	1611	8	-11	0	-11	0	multi-exon	FALSE	canonical	NA	NA	NA	NA	4	NA	NA	TRUE	NA	NA	NA	C	coding	385	1158	351	1508	5103202	5105977	FALSE	15	AACCTGGTCTCCTGAGTGTC	NA	NA	NA	NA	NA	NA	3.97718166666667
PB.10214.2	chr11	5099132	5106091	6960	Rhbdd3	+	2308	8	novel_in_catalog	Rhbdd3	novel	2333	9	NA	NA	55	0	intron_retention	FALSE	canonical	NA	NA	NA	NA	10	NA	NA	TRUE	NA	NA	NA	C	coding	385	1158	1037	2194	5103202	5105977	FALSE	15	AACCTGGTCTCCTGAGTGTC	NA	NA	NA	NA	NA	NA	1.650315
PB.10214.3	chr11	5099164	5106091	6928	Rhbdd3	+	2095	9	full-splice_match	Rhbdd3	ENSMUST00000101610.9	2333	9	238	0	87	0	multi-exon	FALSE	canonical	NA	NA	NA	NA	78	NA	NA	TRUE	NA	NA	NA	C	coding	385	1158	824	1981	5103202	5105977	FALSE	15	AACCTGGTCTCCTGAGTGTC	NA	NA	NA	NA	NA	NA	2.14245166666667
PB.10214.4	chr11	5099368	5106091	6724	Rhbdd3	+	1772	9	novel_in_catalog	Rhbdd3	novel	1790	9	NA	NA	-65	0	combination_of_known_junctions	FALSE	canonical	NA	NA	NA	NA	4	NA	NA	TRUE	NA	NA	NA	C	coding	375	1128	531	1658	5103202	5105977	FALSE	15	AACCTGGTCTCCTGAGTGTC	NA	NA	NA	NA	NA	NA	2.46662833333333
PB.10214.6	chr11	5099427	5106091	6665	Rhbdd3	+	1802	9	full-splice_match	Rhbdd3	ENSMUST00000036320.11	1790	9	-12	0	-6	0	multi-exon	FALSE	canonical	NA	NA	NA	NA	18	NA	NA	TRUE	NA	NA	NA	C	coding	375	1128	561	1688	5103202	5105977	FALSE	15	AACCTGGTCTCCTGAGTGTC	NA	NA	NA	NA	NA	NA	0.072210400076426
PB.10214.7	chr11	5099429	5106091	6663	Rhbdd3	+	2001	7	incomplete-splice_match	Rhbdd3	ENSMUST00000036320.11	1790	9	-10	0	-4	0	intron_retention	FALSE	canonical	NA	NA	NA	NA	4	NA	NA	TRUE	NA	NA	NA	C	coding	222	669	559	1227	5103202	5105317	FALSE	15	AACCTGGTCTCCTGAGTGTC	NA	NA	NA	NA	NA	NA	5.824085
PB.10214.8	chr11	5099434	5106091	6658	Rhbdd3	+	1837	9	novel_in_catalog	Rhbdd3	novel	2333	9	NA	NA	1	0	combination_of_known_junctions	FALSE	canonical	NA	NA	NA	NA	18	NA	NA	TRUE	NA	NA	NA	C	coding	385	1158	566	1723	5103202	5105977	FALSE	15	AACCTGGTCTCCTGAGTGTC	NA	NA	NA	NA	NA	NA	2.18318666666667
PB.10214.9	chr11	5100029	5106091	6063	Rhbdd3	+	1909	7	incomplete-splice_match	Rhbdd3	ENSMUST00000101610.9	2333	9	1103	0	-128	0	5prime_fragment	FALSE	canonical	NA	NA	NA	NA	13	NA	NA	TRUE	NA	NA	NA	C	coding	385	1158	638	1795	5103202	5105977	FALSE	15	AACCTGGTCTCCTGAGTGTC	NA	NA	NA	NA	NA	NA	2.348225
PB.10215.1	chr11	5106266	5150192	43927	Emid1	-	2081	15	novel_in_catalog	Emid1	novel	1947	15	NA	NA	92	0	combination_of_known_junctions	FALSE	canonical	NA	NA	NA	NA	4	NA	NA	TRUE	NA	NA	NA	C	coding	379	1140	366	1505	5144314	5106842	FALSE	10	ACTTCGCTTGGTCTCTATGT	NA	NA	NA	NA	NA	NA	0.723272
PB.10215.2	chr11	5106266	5152230	45965	Emid1	-	1919	15	full-splice_match	Emid1	ENSMUST00000062821.12	1947	15	27	1	7	0	multi-exon	TRUE	canonical	NA	NA	NA	NA	40	NA	NA	TRUE	NA	NA	NA	C	coding	444	1335	9	1343	5152222	5106842	FALSE	10	ACTTCGCTTGGTCTCTATGT	NA	NA	NA	NA	NA	NA	3.99662333333333
PB.10215.3	chr11	5106266	5152230	45965	Emid1	-	1834	14	novel_in_catalog	Emid1	novel	1947	15	NA	NA	7	0	combination_of_known_junctions	FALSE	canonical	NA	NA	NA	NA	6	NA	NA	TRUE	NA	NA	NA	C	coding	455	1368	9	1376	5152222	5106724	FALSE	10	ACTTCGCTTGGTCTCTATGT	NA	NA	NA	NA	NA	NA	1.60230333333333
PB.10216.1	chr11	5191555	5201750	10196	Kremen1	-	3916	4	incomplete-splice_match	Kremen1	ENSMUST00000020662.14	4856	9	59808	3	36698	-3	5prime_fragment	FALSE	canonical	NA	NA	NA	NA	21	NA	NA	TRUE	NA	NA	NA	A	coding	171	516	3	518	5201748	5194953	FALSE	25	AAACCGTGGTGAGGCCAGGC	NA	NA	NA	NA	NA	NA	12.8172166666667
PB.10217.1	chr11	5485881	5495926	10046	novelGene_Gm11962_AS	+	802	2	antisense	novelGene_Gm11962_AS	novel	NA	NA	NA	NA	NA	NA	multi-exon	FALSE	canonical	NA	NA	NA	NA	2	NA	NA	FALSE	NA	NA	NA	A	non_coding	NA	NA	NA	NA	NA	NA	NA	20	AGAAATTTTTGTCTTGGCTT	NA	NA	NA	NA	NA	NA	5.39169666666667
PB.10218.1	chr11	5520608	5525874	5267	Xbp1	+	2161	5	full-splice_match	Xbp1	ENSMUST00000063084.15	2129	5	-51	19	-51	-19	multi-exon	FALSE	canonical	NA	NA	NA	NA	1074	NA	NA	TRUE	NA	NA	NA	C	coding	216	651	879	1529	5524292	5525242	FALSE	65	AAAAAAAAAGCAACACAGCG	NA	NA	NA	NA	NA	NA	10.948605
PB.10218.2	chr11	5520943	5525874	4932	Xbp1	+	1759	5	novel_not_in_catalog	Xbp1	novel	2129	5	NA	NA	-52	-19	intron_retention	FALSE	canonical	NA	NA	NA	NA	5	NA	NA	TRUE	NA	NA	NA	C	coding	197	594	53	646	5520995	5524761	FALSE	65	AAAAAAAAAGCAACACAGCG	NA	NA	NA	NA	NA	NA	16.54155
PB.10218.3	chr11	5520958	5525874	4917	Xbp1	+	2283	5	novel_not_in_catalog	Xbp1	novel	2129	5	NA	NA	-37	-19	intron_retention	FALSE	canonical	NA	NA	NA	NA	3	NA	NA	TRUE	NA	NA	NA	C	coding	216	651	1001	1651	5524292	5525242	FALSE	65	AAAAAAAAAGCAACACAGCG	NA	NA	NA	NA	NA	NA	5.90519666666667
PB.10218.4	chr11	5520980	5525874	4895	Xbp1	+	2560	4	novel_in_catalog	Xbp1	novel	2129	5	NA	NA	-15	-19	intron_retention	FALSE	canonical	NA	NA	NA	NA	2	NA	NA	TRUE	NA	NA	NA	C	coding	216	651	1278	1928	5524292	5525242	FALSE	65	AAAAAAAAAGCAACACAGCG	NA	NA	NA	NA	NA	NA	8.496885
PB.10218.5	chr11	5520980	5525874	4895	Xbp1	+	1692	4	novel_in_catalog	Xbp1	novel	2129	5	NA	NA	-15	-19	intron_retention	FALSE	canonical	NA	NA	NA	NA	25	NA	NA	TRUE	NA	NA	NA	C	coding	216	651	410	1060	5524292	5525242	FALSE	65	AAAAAAAAAGCAACACAGCG	NA	NA	NA	NA	NA	NA	32.4030666666667
PB.10218.6	chr11	5520982	5525874	4893	Xbp1	+	2087	4	incomplete-splice_match	Xbp1	ENSMUST00000063084.15	2129	5	323	19	-13	-19	intron_retention	FALSE	canonical	NA	NA	NA	NA	25	NA	NA	TRUE	NA	NA	NA	C	coding	195	588	14	601	5520995	5524388	FALSE	65	AAAAAAAAAGCAACACAGCG	NA	NA	NA	NA	NA	NA	2.77202666666667
PB.10218.7	chr11	5520982	5530581	9600	Xbp1	+	1490	6	novel_not_in_catalog	Xbp1	novel	1116	6	NA	NA	-13	4688	intron_retention	FALSE	canonical	NA	NA	NA	NA	2	NA	NA	TRUE	NA	NA	NA	C	coding	247	744	505	1248	5524292	5530339	FALSE	25	AAGCACAACTTTCCCTTTTT	NA	NA	NA	NA	NA	NA	0.847404033166667
PB.10219.1	chr11	5528890	5534801	5912	Ccdc117	-	2819	3	incomplete-splice_match	Ccdc117	ENSMUST00000020776.4	3372	5	7386	3	7386	-3	5prime_fragment	FALSE	canonical	NA	NA	NA	NA	2	NA	NA	TRUE	NA	NA	NA	A	coding	99	300	114	413	5534304	5531296	FALSE	35	AAAGTATCTGTAATCCTGTA	NA	NA	NA	NA	NA	NA	11.52595
PB.1022.2	chr2	4017687	4594631	576945	Frmd4a	+	1887	18	novel_in_catalog	Frmd4a	novel	6538	25	NA	NA	-30	-9	combination_of_known_junctions	FALSE	canonical	NA	NA	NA	NA	2	NA	NA	TRUE	NA	NA	NA	B	coding	489	1467	421	1887	4018538	4594631	FALSE	65	AAAAAACTGAAGAAGCAAAG	NA	NA	NA	NA	NA	NA	13.177
PB.10220.1	chr11	5704318	5707680	3363	Mrps24	-	730	3	full-splice_match	Mrps24	ENSMUST00000132874.1	503	3	10	-237	7	8	multi-exon	FALSE	canonical	NA	NA	NA	NA	7	NA	NA	TRUE	NA	NA	NA	C	non_coding	NA	NA	NA	NA	NA	NA	NA	0	GGTCTCTCTCTCTTTCTTTT	NA	NA	NA	NA	NA	NA	12.5348
PB.10220.2	chr11	5704318	5707684	3367	Mrps24	-	476	2	novel_in_catalog	Mrps24	novel	503	3	NA	NA	3	8	combination_of_known_splicesites	FALSE	canonical	NA	NA	NA	NA	2	NA	NA	TRUE	NA	NA	NA	C	coding	72	219	127	345	5704667	5704449	FALSE	0	GGTCTCTCTCTCTTTCTTTT	NA	NA	NA	NA	NA	NA	0
PB.10220.3	chr11	5704318	5707685	3368	Mrps24	-	658	4	full-splice_match	Mrps24	ENSMUST00000154330.1	995	4	2	335	2	8	multi-exon	FALSE	canonical	NA	NA	NA	NA	49	NA	NA	TRUE	NA	NA	NA	C	coding	167	504	24	527	5707662	5704449	FALSE	0	GGTCTCTCTCTCTTTCTTTT	NA	NA	NA	NA	NA	NA	67.2596333333333
PB.10222.1	chr11	5713722	5762371	48650	Urgcp	-	5221	6	full-splice_match	Urgcp	ENSMUST00000120306.7	3972	6	0	-1249	0	-305	multi-exon	FALSE	canonical	NA	NA	NA	NA	4	NA	NA	TRUE	NA	NA	NA	C	coding	883	2652	607	3258	5723144	5715685	FALSE	20	AGAGTCCCTCCTACTCCTGA	NA	NA	NA	NA	NA	NA	9.02041166666667
PB.10222.10	chr11	5714985	5762376	47392	Urgcp	-	3963	6	full-splice_match	Urgcp	ENSMUST00000120306.7	3972	6	-5	14	0	2	multi-exon	FALSE	canonical	NA	NA	NA	NA	213	NA	NA	TRUE	NA	NA	NA	C	coding	883	2652	612	3263	5723144	5715685	FALSE	35	AATGAGTTGAATGTATACTC	NA	NA	NA	NA	NA	NA	7.47533666666667
PB.10222.11	chr11	5714985	5762394	47410	Urgcp	-	3793	2	novel_in_catalog	Urgcp	novel	4208	7	NA	NA	-18	2	combination_of_known_splicesites	FALSE	canonical	NA	NA	NA	NA	19	NA	NA	TRUE	NA	NA	NA	C	coding	892	2679	415	3093	5761980	5715685	FALSE	35	AATGAGTTGAATGTATACTC	NA	NA	NA	NA	NA	NA	1.06437183333333
PB.10222.12	chr11	5714985	5762398	47414	Urgcp	-	3887	4	novel_in_catalog	Urgcp	novel	4208	7	NA	NA	-22	2	combination_of_known_splicesites	FALSE	canonical	NA	NA	NA	NA	4	NA	NA	TRUE	NA	NA	NA	C	coding	922	2769	419	3187	5761980	5715685	FALSE	35	AATGAGTTGAATGTATACTC	NA	NA	NA	NA	NA	NA	0.826985171182183
PB.10222.13	chr11	5716020	5741134	25115	Urgcp	-	2470	6	full-splice_match	Urgcp	ENSMUST00000093362.11	5089	6	16	2603	12	-1033	multi-exon	FALSE	canonical	NA	NA	NA	NA	20	NA	NA	TRUE	NA	NA	NA	C	coding	815	2445	25	2469	5741110	5716021	FALSE	25	AGTTTGTGTACCAGAACCTT	NA	NA	NA	NA	NA	NA	0
PB.10222.14	chr11	5716020	5762412	46393	Urgcp	-	2964	6	full-splice_match	Urgcp	ENSMUST00000120306.7	3972	6	-41	1049	-36	-1033	multi-exon	FALSE	canonical	NA	NA	NA	NA	8	NA	NA	TRUE	NA	NA	NA	C	coding	772	2316	648	2963	5723144	5716021	FALSE	25	AGTTTGTGTACCAGAACCTT	NA	NA	NA	NA	NA	NA	3.09196166666667
PB.10222.2	chr11	5714985	5741104	26120	Urgcp	-	3599	6	novel_not_in_catalog	Urgcp	novel	5089	6	NA	NA	42	2	at_least_one_novel_splicesite	FALSE	canonical	NA	NA	NA	NA	2	NA	NA	TRUE	NA	NA	NA	C	coding	883	2652	248	2899	5723144	5715685	FALSE	35	AATGAGTTGAATGTATACTC	NA	NA	NA	NA	NA	NA	0.9884715
PB.10222.3	chr11	5714985	5741127	26143	Urgcp_Mrps24	-	3427	5	full-splice_match	Urgcp_Mrps24	ENSMUST00000140922.1	394	5	19	-3052	19	2	multi-exon	FALSE	canonical	NA	NA	NA	NA	11	NA	NA	TRUE	NA	NA	NA	C	coding	883	2652	76	2727	5723144	5715685	FALSE	35	AATGAGTTGAATGTATACTC	NA	NA	NA	NA	NA	NA	7.52982333333333
PB.10222.4	chr11	5714985	5741133	26149	Urgcp_Mrps24	-	3316	2	fusion	Urgcp_Mrps24	novel	394	5	NA	NA	13	2	multi-exon	FALSE	canonical	NA	NA	NA	NA	27	NA	NA	TRUE	NA	NA	NA	C	coding	851	2556	61	2616	5718240	5715685	FALSE	35	AATGAGTTGAATGTATACTC	NA	NA	NA	NA	NA	NA	3.52795166666667
PB.10222.5	chr11	5714985	5741134	26150	Urgcp	-	3555	6	novel_not_in_catalog	Urgcp	novel	5089	6	NA	NA	12	2	at_least_one_novel_splicesite	FALSE	canonical	NA	NA	NA	NA	2	NA	NA	TRUE	NA	NA	NA	C	coding	883	2652	204	2855	5723144	5715685	FALSE	35	AATGAGTTGAATGTATACTC	NA	NA	NA	NA	NA	NA	0.5559655
PB.10222.6	chr11	5714985	5741179	26195	Urgcp	-	3550	6	full-splice_match	Urgcp	ENSMUST00000093362.11	5089	6	-29	1568	-29	2	multi-exon	FALSE	canonical	NA	NA	NA	NA	243	NA	NA	TRUE	NA	NA	NA	C	coding	926	2781	70	2850	5741110	5715685	FALSE	35	AATGAGTTGAATGTATACTC	NA	NA	NA	NA	NA	NA	17.8141
PB.10222.7	chr11	5714985	5741534	26550	Urgcp	-	3654	6	novel_not_in_catalog	Urgcp	novel	5089	6	NA	NA	-384	2	at_least_one_novel_splicesite	FALSE	canonical	NA	NA	NA	NA	3	NA	NA	TRUE	NA	NA	NA	C	coding	883	2652	303	2954	5723144	5715685	FALSE	35	AATGAGTTGAATGTATACTC	NA	NA	NA	NA	NA	NA	0.7765125
PB.10222.8	chr11	5714985	5762110	47126	Urgcp	-	3626	5	novel_in_catalog	Urgcp	novel	3972	6	NA	NA	261	2	combination_of_known_junctions	FALSE	canonical	NA	NA	NA	NA	8	NA	NA	TRUE	NA	NA	NA	C	coding	883	2652	275	2926	5723144	5715685	FALSE	35	AATGAGTTGAATGTATACTC	NA	NA	NA	NA	NA	NA	3.46423316666667
PB.10222.9	chr11	5714985	5762113	47129	Urgcp	-	3610	4	novel_in_catalog	Urgcp	novel	3972	6	NA	NA	258	2	combination_of_known_splicesites	FALSE	canonical	NA	NA	NA	NA	130	NA	NA	TRUE	NA	NA	NA	C	coding	851	2556	355	2910	5718240	5715685	FALSE	35	AATGAGTTGAATGTATACTC	NA	NA	NA	NA	NA	NA	2.253495
PB.10223.1	chr11	5762119	5784711	22593	Ube2d-ps	+	1361	6	novel_in_catalog	Ube2d-ps	novel	1840	7	NA	NA	-10	1	combination_of_known_junctions	FALSE	canonical	NA	NA	NA	NA	2	NA	NA	TRUE	NA	NA	NA	C	non_coding	NA	NA	NA	NA	NA	NA	NA	30	CAATTGACATTTAAGTTTCC	NA	NA	NA	NA	NA	NA	6.98878333333333
PB.10223.4	chr11	5762129	5780678	18550	Ube2d-ps	+	648	3	full-splice_match	Ube2d-ps	ENSMUST00000137510.7	1846	3	0	1198	0	-1198	multi-exon	FALSE	canonical	NA	NA	NA	NA	5	NA	NA	TRUE	NA	NA	NA	C	non_coding	NA	NA	NA	NA	NA	NA	NA	25	TGTGTAAAGACATTTTCCTT	NA	NA	NA	NA	NA	NA	14.1010833333333
PB.10223.6	chr11	5762137	5784717	22581	Ube2d-ps	+	4679	3	full-splice_match	Ube2d-ps	ENSMUST00000137510.7	1846	3	8	-2841	8	7	multi-exon	FALSE	canonical	NA	NA	NA	NA	2	NA	NA	TRUE	NA	NA	NA	C	non_coding	NA	NA	NA	NA	NA	NA	NA	20	ACATTTAAGTTTCCTTTTTT	NA	NA	NA	NA	NA	NA	4.29474
PB.10223.7	chr11	5762138	5781874	19737	Ube2d-ps	+	1772	2	incomplete-splice_match	Ube2d-ps	ENSMUST00000131130.7	595	3	-12	366	9	-2	3prime_fragment	FALSE	canonical	NA	NA	NA	NA	2	NA	NA	TRUE	NA	NA	NA	C	non_coding	NA	NA	NA	NA	NA	NA	NA	10	AATCTTTTTGTTGTTGTTTT	NA	NA	NA	NA	NA	NA	1.1485645
PB.10223.9	chr11	5762148	5781874	19727	Ube2d-ps	+	1825	3	full-splice_match	Ube2d-ps	ENSMUST00000137510.7	1846	3	19	2	-2	-2	multi-exon	FALSE	canonical	NA	NA	NA	NA	40	NA	NA	TRUE	NA	NA	NA	C	non_coding	NA	NA	NA	NA	NA	NA	NA	10	AATCTTTTTGTTGTTGTTTT	NA	NA	NA	NA	NA	NA	4.59686833333333
PB.10224.1	chr11	5788489	5800455	11967	Dbnl	+	1826	13	full-splice_match	Dbnl	ENSMUST00000109845.7	2001	13	1	174	1	167	multi-exon	FALSE	canonical	NA	NA	NA	NA	959	NA	NA	TRUE	NA	NA	NA	C	coding	432	1299	72	1370	5788560	5799999	FALSE	35	AAAGTCAGACTAGCCCGTGA	NA	NA	NA	NA	NA	NA	46.3439
PB.10224.2	chr11	5788504	5793188	4685	Dbnl	+	1536	2	incomplete-splice_match	Dbnl	ENSMUST00000020769.13	1638	13	-18	7100	16	-7100	3prime_fragment	FALSE	canonical	NA	NA	NA	NA	2	NA	NA	TRUE	NA	NA	NA	C	non_coding	NA	NA	NA	NA	NA	NA	NA	75	TAAAAAAAAGGAAAGAAAGA	NA	NA	NA	NA	NA	NA	1.199402
PB.10224.3	chr11	5788504	5800455	11952	Dbnl	+	2285	12	novel_in_catalog	Dbnl	novel	2001	13	NA	NA	16	167	intron_retention	FALSE	canonical	NA	NA	NA	NA	2	NA	NA	TRUE	NA	NA	NA	C	coding	329	990	840	1829	5794294	5799999	FALSE	35	AAAGTCAGACTAGCCCGTGA	NA	NA	NA	NA	NA	NA	3.56419166666667
PB.10224.4	chr11	5788504	5800595	12092	Dbnl	+	2032	13	novel_not_in_catalog	Dbnl	novel	2001	13	NA	NA	16	-34	at_least_one_novel_splicesite	FALSE	canonical	NA	NA	NA	NA	3	NA	NA	TRUE	NA	NA	NA	C	coding	396	1191	57	1247	5788560	5799810	FALSE	25	AAGACGTCATGTGGTTCATC	NA	NA	NA	NA	NA	NA	1.02305433333333
PB.10224.7	chr11	5788504	5800975	12472	Dbnl	+	1737	14	novel_not_in_catalog	Dbnl	novel	2001	13	NA	NA	16	13	at_least_one_novel_splicesite	FALSE	canonical	NA	NA	NA	NA	7	NA	NA	TRUE	NA	NA	NA	C	coding	457	1374	57	1430	5788560	5800668	FALSE	25	ATGTCAGAGCATTCGTGCAT	NA	NA	NA	NA	NA	NA	5.705955
PB.10224.8	chr11	5788504	5800994	12491	Dbnl	+	2306	13	novel_not_in_catalog	Dbnl	novel	2001	13	NA	NA	16	32	at_least_one_novel_splicesite	FALSE	canonical	NA	NA	NA	NA	20	NA	NA	TRUE	NA	NA	NA	C	coding	302	909	57	965	5788560	5798225	TRUE	20	TTTCAGTTTGGAAGAGGCCG	NA	NA	NA	NA	NA	NA	26.68805
PB.10224.9	chr11	5788504	5802949	14446	Dbnl	+	4308	13	full-splice_match	Dbnl	ENSMUST00000102928.4	2295	13	-26	-1987	16	1987	multi-exon	FALSE	canonical	NA	NA	NA	NA	5	NA	NA	TRUE	NA	NA	NA	C	coding	433	1302	57	1358	5788560	5799999	FALSE	15	TGAACCGCAGTGGTTTCTGT	NA	NA	NA	NA	NA	NA	6.991215
PB.10225.1	chr11	5801638	5803719	2082	Pgam2	-	828	3	full-splice_match	Pgam2	ENSMUST00000020768.3	840	3	14	-2	14	2	multi-exon	FALSE	canonical	NA	NA	NA	NA	16	NA	NA	TRUE	NA	NA	NA	A	coding	253	762	32	793	5803688	5801673	FALSE	25	GCCACGTTTCATATAGCTGA	NA	NA	NA	NA	NA	NA	25.04985
PB.10227.1	chr11	5827861	5837992	10132	Polm	-	2820	9	novel_in_catalog	Polm	novel	2924	11	NA	NA	24	0	intron_retention	FALSE	canonical	NA	NA	NA	NA	2	NA	NA	TRUE	NA	NA	NA	C	coding	198	597	575	1171	5835657	5829787	TRUE	30	ATTATAGTTTTACAAGTTTT	NA	NA	NA	NA	NA	NA	3.24683
PB.10227.2	chr11	5827861	5837994	10134	Polm	-	2722	10	novel_in_catalog	Polm	novel	2924	11	NA	NA	22	0	combination_of_known_splicesites	FALSE	canonical	NA	NA	NA	NA	8	NA	NA	TRUE	NA	NA	NA	C	coding	325	978	577	1554	5835657	5829029	FALSE	30	ATTATAGTTTTACAAGTTTT	NA	NA	NA	NA	NA	NA	2.820055
PB.10227.3	chr11	5827861	5838016	10156	Polm	-	2924	11	full-splice_match	Polm	ENSMUST00000020767.3	2924	11	0	0	0	0	multi-exon	FALSE	canonical	NA	NA	NA	NA	14	NA	NA	TRUE	NA	NA	NA	C	coding	496	1491	266	1756	5837751	5829029	FALSE	30	ATTATAGTTTTACAAGTTTT	NA	NA	NA	NA	NA	NA	4.81379166666667
PB.10228.1	chr11	5861927	5872087	10161	Aebp1	+	3853	21	novel_not_in_catalog	Aebp1	novel	3831	21	NA	NA	-20	-1	at_least_one_novel_splicesite	FALSE	canonical	NA	NA	NA	NA	41	NA	NA	TRUE	NA	NA	NA	A	coding	1129	3390	226	3615	5862152	5871849	FALSE	10	ACCTTCCCCTGTTCTGACTG	NA	NA	NA	NA	NA	NA	6.25921166666667
PB.10229.1	chr11	5872183	5878236	6054	Pold2	-	1187	10	novel_not_in_catalog	Pold2	novel	1646	11	NA	NA	-24	-3	at_least_one_novel_splicesite	FALSE	canonical	NA	NA	NA	NA	2	NA	NA	TRUE	NA	NA	NA	C	coding	192	579	534	1112	5873718	5872258	FALSE	20	GAACCTTGTTCACTTGGGCA	NA	NA	NA	NA	NA	NA	2.36039
PB.10229.2	chr11	5872189	5878222	6034	Pold2	-	1567	11	full-splice_match	Pold2	ENSMUST00000102922.9	1646	11	70	9	-10	-1	multi-exon	FALSE	canonical	NA	NA	NA	NA	195	NA	NA	TRUE	NA	NA	NA	C	coding	469	1410	89	1498	5876932	5872258	FALSE	20	AGGTCTGAACCTTGTTCACT	NA	NA	NA	NA	NA	NA	22.7032
PB.10230.1	chr11	5900823	5907158	6336	Gck	-	2142	6	incomplete-splice_match	Gck	ENSMUST00000109823.8	2361	10	7966	3	-5071	0	5prime_fragment	FALSE	canonical	NA	NA	NA	NA	3	NA	NA	TRUE	NA	NA	NA	B	coding	269	810	486	1295	5906567	5901670	FALSE	25	AAACATGGCCTGCTGATTGT	NA	NA	NA	NA	NA	NA	1.72451333333333
PB.10230.2	chr11	5900823	5907182	6360	Gck	-	1796	7	novel_not_in_catalog	Gck	novel	2727	10	NA	NA	-5095	0	intron_retention	FALSE	canonical	NA	NA	NA	NA	2	NA	NA	TRUE	NA	NA	NA	B	coding	269	810	140	949	5906567	5901670	FALSE	25	AAACATGGCCTGCTGATTGT	NA	NA	NA	NA	NA	NA	0.02836725
PB.10231.1	chr11	5955719	5967778	12060	Ykt6	+	2513	7	full-splice_match	Ykt6	ENSMUST00000002818.8	2541	7	26	2	26	-2	multi-exon	FALSE	canonical	NA	NA	NA	NA	242	NA	NA	TRUE	NA	NA	NA	C	coding	198	597	183	779	5955901	5966044	FALSE	20	AATACTGTCTTGTGTTTACT	NA	NA	NA	NA	NA	NA	57.35805
PB.10231.2	chr11	5955779	5966292	10514	Ykt6	+	967	7	full-splice_match	Ykt6	ENSMUST00000002818.8	2541	7	86	1488	86	-1488	multi-exon	FALSE	canonical	NA	NA	NA	NA	56	NA	NA	TRUE	NA	NA	NA	C	coding	198	597	123	719	5955901	5966044	FALSE	25	TATAGGTGCTGAAGGGCTTA	NA	NA	NA	NA	NA	NA	22.8133
PB.10231.3	chr11	5955786	5967778	11993	Ykt6	+	2461	8	novel_not_in_catalog	Ykt6	novel	2541	7	NA	NA	93	-2	at_least_one_novel_splicesite	FALSE	canonical	NA	NA	NA	NA	29	NA	NA	TRUE	NA	NA	NA	C	coding	64	195	116	310	5955901	5960434	TRUE	20	AATACTGTCTTGTGTTTACT	NA	NA	NA	NA	NA	NA	1.874802
PB.10232.1	chr11	5966867	6065605	98739	Camk2b	-	3994	20	novel_not_in_catalog	Camk2b	novel	1590	19	NA	NA	7	2777	at_least_one_novel_splicesite	FALSE	canonical	NA	NA	NA	NA	2	NA	NA	TRUE	NA	NA	NA	C	coding	527	1584	68	1651	6065538	5972218	TRUE	35	GACAGCATCCACTAATTTGA	NA	NA	NA	NA	NA	NA	3.04077646666667e-06
PB.10232.10	chr11	5969672	6065594	95923	Camk2b	-	4186	19	novel_in_catalog	Camk2b	novel	3780	22	NA	NA	-12	0	intron_retention	FALSE	canonical	NA	NA	NA	NA	11	NA	NA	TRUE	NA	NA	NA	C	coding	527	1584	57	1640	6065538	5972218	FALSE	95	AAATAAAAAAAAAAAAAAAA	NA	NA	NA	NA	NA	NA	1.72918733333333e-06
PB.10232.11	chr11	5969672	6065598	95927	Camk2b	-	4339	20	novel_in_catalog	Camk2b	novel	3780	22	NA	NA	14	0	intron_retention	FALSE	canonical	NA	NA	NA	NA	9	NA	NA	TRUE	NA	NA	NA	C	coding	381	1146	1038	2183	5989786	5972218	TRUE	95	AAATAAAAAAAAAAAAAAAA	NA	NA	NA	NA	NA	NA	53.7985666666667
PB.10232.12	chr11	5969672	6065602	95931	Camk2b	-	4221	24	full-splice_match	Camk2b	ENSMUST00000019133.10	2223	24	10	-2008	10	0	multi-exon	FALSE	canonical	NA	NA	NA	NA	2	NA	NA	TRUE	NA	NA	NA	C	coding	666	2001	65	2065	6065538	5972218	TRUE	95	AAATAAAAAAAAAAAAAAAA	NA	NA	NA	NA	NA	NA	10.825225
PB.10232.13	chr11	5969672	6065605	95934	Camk2b	-	4242	20	novel_in_catalog	Camk2b	novel	3780	22	NA	NA	7	0	intron_retention	FALSE	canonical	NA	NA	NA	NA	57	NA	NA	TRUE	NA	NA	NA	C	coding	542	1629	68	1696	6065538	5972218	FALSE	95	AAATAAAAAAAAAAAAAAAA	NA	NA	NA	NA	NA	NA	125.255166666667
PB.10232.14	chr11	5969672	6065610	95939	Camk2b	-	3779	21	novel_not_in_catalog	Camk2b	novel	3780	22	NA	NA	2	0	intron_retention	FALSE	canonical	NA	NA	NA	NA	52	NA	NA	TRUE	NA	NA	NA	C	coding	516	1551	73	1623	6065538	5972218	TRUE	95	AAATAAAAAAAAAAAAAAAA	NA	NA	NA	NA	NA	NA	148.129
PB.10232.15	chr11	5969672	6065610	95939	Camk2b	-	3812	20	novel_in_catalog	Camk2b	novel	3780	22	NA	NA	2	0	intron_retention	FALSE	canonical	NA	NA	NA	NA	342	NA	NA	TRUE	NA	NA	NA	C	coding	527	1584	73	1656	6065538	5972218	TRUE	95	AAATAAAAAAAAAAAAAAAA	NA	NA	NA	NA	NA	NA	271.286
PB.10232.16	chr11	5969672	6065613	95942	Camk2b	-	4127	21	novel_not_in_catalog	Camk2b	novel	3780	22	NA	NA	-1	0	intron_retention	FALSE	canonical	NA	NA	NA	NA	2	NA	NA	TRUE	NA	NA	NA	C	coding	381	1146	826	1971	5989786	5972218	TRUE	95	AAATAAAAAAAAAAAAAAAA	NA	NA	NA	NA	NA	NA	8.46128916666667e-06
PB.10232.17	chr11	5969672	6065616	95945	Camk2b	-	3992	22	novel_in_catalog	Camk2b	novel	2223	24	NA	NA	-4	0	intron_retention	FALSE	canonical	NA	NA	NA	NA	2	NA	NA	TRUE	NA	NA	NA	C	coding	585	1758	79	1836	6065538	5972218	TRUE	95	AAATAAAAAAAAAAAAAAAA	NA	NA	NA	NA	NA	NA	11.277835
PB.10232.18	chr11	5969672	6065616	95945	Camk2b	-	3940	22	novel_not_in_catalog	Camk2b	novel	3780	22	NA	NA	-4	0	intron_retention	FALSE	canonical	NA	NA	NA	NA	3	NA	NA	TRUE	NA	NA	NA	C	coding	291	876	909	1784	5989397	5972218	TRUE	95	AAATAAAAAAAAAAAAAAAA	NA	NA	NA	NA	NA	NA	18.94159
PB.10232.19	chr11	5969672	6065621	95950	Camk2b	-	3015	21	novel_not_in_catalog	Camk2b	novel	3780	22	NA	NA	-9	0	intron_retention	FALSE	canonical	NA	NA	NA	NA	2	NA	NA	TRUE	NA	NA	NA	C	coding	542	1629	84	1712	6065538	5972218	TRUE	95	AAATAAAAAAAAAAAAAAAA	NA	NA	NA	NA	NA	NA	126.960333333333
PB.10232.2	chr11	5966869	6065591	98723	Camk2b	-	4023	21	novel_not_in_catalog	Camk2b	novel	1590	19	NA	NA	-9	2775	at_least_one_novel_splicesite	FALSE	canonical	NA	NA	NA	NA	4	NA	NA	TRUE	NA	NA	NA	C	coding	542	1629	54	1682	6065538	5972218	TRUE	35	ACGACAGCATCCACTAATTT	NA	NA	NA	NA	NA	NA	4.2705
PB.10232.20	chr11	5969672	6065621	95950	Camk2b	-	4090	20	novel_not_in_catalog	Camk2b	novel	3780	22	NA	NA	-9	0	intron_retention	FALSE	canonical	NA	NA	NA	NA	5	NA	NA	TRUE	NA	NA	NA	C	coding	366	1101	834	1934	5989786	5972218	TRUE	95	AAATAAAAAAAAAAAAAAAA	NA	NA	NA	NA	NA	NA	24.1765833333333
PB.10232.22	chr11	5969672	6066376	96705	Camk2b	-	3841	21	novel_in_catalog	Camk2b	novel	3780	22	NA	NA	-14	0	intron_retention	FALSE	canonical	NA	NA	NA	NA	60	NA	NA	TRUE	NA	NA	NA	C	coding	413	1242	444	1685	5992846	5972218	TRUE	95	AAATAAAAAAAAAAAAAAAA	NA	NA	NA	NA	NA	NA	104.744233333333
PB.10232.23	chr11	5969672	6066383	96712	Camk2b	-	3925	22	novel_not_in_catalog	Camk2b	novel	3780	22	NA	NA	-21	0	intron_retention	FALSE	canonical	NA	NA	NA	NA	4	NA	NA	TRUE	NA	NA	NA	C	coding	421	1266	504	1769	5990396	5972218	TRUE	95	AAATAAAAAAAAAAAAAAAA	NA	NA	NA	NA	NA	NA	4.46877166666667e-08
PB.10232.24	chr11	5969672	6066401	96730	Camk2b	-	3821	20	novel_in_catalog	Camk2b	novel	3780	22	NA	NA	-39	0	intron_retention	FALSE	canonical	NA	NA	NA	NA	119	NA	NA	TRUE	NA	NA	NA	C	coding	398	1197	469	1665	5992846	5972218	TRUE	95	AAATAAAAAAAAAAAAAAAA	NA	NA	NA	NA	NA	NA	0.0180118025666667
PB.10232.25	chr11	5969672	6066403	96732	Camk2b	-	3790	21	novel_not_in_catalog	Camk2b	novel	3780	22	NA	NA	-41	0	intron_retention	FALSE	canonical	NA	NA	NA	NA	16	NA	NA	TRUE	NA	NA	NA	C	coding	387	1164	471	1634	5992846	5972218	TRUE	95	AAATAAAAAAAAAAAAAAAA	NA	NA	NA	NA	NA	NA	0.0494023502666667
PB.10232.26	chr11	5969672	6066403	96732	Camk2b	-	3901	22	novel_in_catalog	Camk2b	novel	3780	22	NA	NA	-41	0	intron_retention	FALSE	canonical	NA	NA	NA	NA	2	NA	NA	TRUE	NA	NA	NA	C	coding	424	1275	471	1745	5992846	5972218	TRUE	95	AAATAAAAAAAAAAAAAAAA	NA	NA	NA	NA	NA	NA	4.86629
PB.10232.27	chr11	5969672	6068559	98888	Camk2b	-	3997	21	novel_not_in_catalog	Camk2b	novel	3780	22	NA	NA	-2197	0	intron_retention	FALSE	canonical	NA	NA	NA	NA	2	NA	NA	TRUE	NA	NA	NA	C	coding	413	1242	600	1841	5992846	5972218	TRUE	95	AAATAAAAAAAAAAAAAAAA	NA	NA	NA	NA	NA	NA	6.23016333333333
PB.10232.28	chr11	5969672	6068575	98904	Camk2b	-	3877	21	novel_not_in_catalog	Camk2b	novel	3780	22	NA	NA	-2213	0	intron_retention	FALSE	canonical	NA	NA	NA	NA	39	NA	NA	TRUE	NA	NA	NA	C	coding	413	1242	480	1721	5992846	5972218	TRUE	95	AAATAAAAAAAAAAAAAAAA	NA	NA	NA	NA	NA	NA	2.87152533333333
PB.10232.29	chr11	5971529	6065621	94093	Camk2b	-	1966	20	novel_in_catalog	Camk2b	novel	4023	21	NA	NA	-9	39	combination_of_known_junctions	FALSE	canonical	NA	NA	NA	NA	13	NA	NA	TRUE	NA	NA	NA	C	coding	527	1584	84	1667	6065538	5972218	TRUE	15	AAGCTCCACTGTGTCTGTTG	NA	NA	NA	NA	NA	NA	6.75220538166667e-05
PB.10232.30	chr11	5971607	6065619	94013	Camk2b	-	1931	21	full-splice_match	Camk2b	ENSMUST00000109813.8	4023	21	129	1963	-7	-39	multi-exon	FALSE	canonical	NA	NA	NA	NA	62	NA	NA	TRUE	NA	NA	NA	C	coding	542	1629	82	1710	6065538	5972218	TRUE	75	AAAACAAGCAAACAAACAAA	NA	NA	NA	NA	NA	NA	2.34621246470433
PB.10232.4	chr11	5969672	6002028	32357	Camk2b	-	3852	19	novel_not_in_catalog	Camk2b	novel	3780	22	NA	NA	-1580	0	intron_retention	FALSE	canonical	NA	NA	NA	NA	359	NA	NA	TRUE	NA	NA	NA	C	coding	413	1242	455	1696	5992846	5972218	TRUE	95	AAATAAAAAAAAAAAAAAAA	NA	NA	NA	NA	NA	NA	15.9882
PB.10232.5	chr11	5969672	6028950	59279	Camk2b	-	3586	19	novel_not_in_catalog	Camk2b	novel	3780	22	NA	NA	-28502	0	intron_retention	FALSE	canonical	NA	NA	NA	NA	8	NA	NA	TRUE	NA	NA	NA	C	coding	372	1119	312	1430	5992846	5972218	TRUE	95	AAATAAAAAAAAAAAAAAAA	NA	NA	NA	NA	NA	NA	8.09834666666667e-05
PB.10232.8	chr11	5969672	6065594	95923	Camk2b	-	3895	21	novel_not_in_catalog	Camk2b	novel	3780	22	NA	NA	-12	0	intron_retention	FALSE	canonical	NA	NA	NA	NA	157	NA	NA	TRUE	NA	NA	NA	C	coding	560	1683	57	1739	6065538	5972218	TRUE	95	AAATAAAAAAAAAAAAAAAA	NA	NA	NA	NA	NA	NA	66.7884833333333
PB.10232.9	chr11	5969672	6065594	95923	Camk2b	-	3882	19	novel_in_catalog	Camk2b	novel	3780	22	NA	NA	-12	0	intron_retention	FALSE	canonical	NA	NA	NA	NA	712	NA	NA	TRUE	NA	NA	NA	C	coding	419	1260	57	1316	6065538	5972809	TRUE	95	AAATAAAAAAAAAAAAAAAA	NA	NA	NA	NA	NA	NA	9.939365
PB.10235.1	chr11	6105986	6119536	13551	Nudcd3	-	2762	3	full-splice_match	Nudcd3	ENSMUST00000109805.7	2635	3	-127	0	-127	0	multi-exon	FALSE	canonical	NA	NA	NA	NA	15	NA	NA	TRUE	NA	NA	NA	C	coding	112	339	165	503	6119372	6108245	FALSE	10	AGTTCTGGTTCTGTCTGTGA	NA	NA	NA	NA	NA	NA	15.9222833333333
PB.10235.2	chr11	6105986	6185974	79989	Nudcd3	-	3011	5	novel_not_in_catalog	Nudcd3	novel	3927	6	NA	NA	7502	0	at_least_one_novel_splicesite	FALSE	canonical	NA	NA	NA	NA	2	NA	NA	TRUE	NA	NA	NA	C	coding	152	459	294	752	6150509	6108245	FALSE	10	AGTTCTGGTTCTGTCTGTGA	NA	NA	NA	NA	NA	NA	38.4362
PB.10235.3	chr11	6105986	6200443	94458	Nudcd3	-	3516	5	novel_in_catalog	Nudcd3	novel	3927	6	NA	NA	-28	0	combination_of_known_junctions	FALSE	canonical	NA	NA	NA	NA	17	NA	NA	TRUE	NA	NA	NA	C	coding	315	948	310	1257	6200134	6108245	FALSE	10	AGTTCTGGTTCTGTCTGTGA	NA	NA	NA	NA	NA	NA	8.074135
PB.10235.4	chr11	6105986	6200459	94474	Nudcd3	-	3676	6	full-splice_match	Nudcd3	ENSMUST00000066496.9	3927	6	-44	295	-44	0	multi-exon	FALSE	canonical	NA	NA	NA	NA	683	NA	NA	TRUE	NA	NA	NA	C	coding	363	1092	326	1417	6200134	6108245	FALSE	10	AGTTCTGGTTCTGTCTGTGA	NA	NA	NA	NA	NA	NA	53.83945
PB.10235.5	chr11	6147792	6200440	52649	Nudcd3	-	3657	3	incomplete-splice_match	Nudcd3	ENSMUST00000066496.9	3927	6	-25	42101	-25	-24867	3prime_fragment	FALSE	canonical	NA	NA	NA	NA	11	NA	NA	TRUE	NA	NA	NA	C	coding	229	690	307	996	6200134	6150453	FALSE	65	AAGAAAAAGAGGAAAAAGGG	NA	NA	NA	NA	NA	NA	10.5562383333333
PB.10235.6	chr11	6193418	6200205	6788	Nudcd3	-	322	2	incomplete-splice_match	Nudcd3	ENSMUST00000066496.9	3927	6	210	87727	210	-70493	3prime_fragment	FALSE	canonical	NA	NA	NA	NA	3	NA	NA	TRUE	NA	NA	NA	C	coding	83	249	72	320	6200134	6193420	FALSE	75	AGAAGAGAAAATAAGAAAAA	NA	NA	NA	NA	NA	NA	31.6599666666667
PB.10237.1	chr11	6255343	6267742	12400	Ddx56	-	5502	14	full-splice_match	Ddx56	ENSMUST00000004507.10	1956	14	30	-3576	4	3576	multi-exon	FALSE	canonical	NA	NA	NA	NA	4	NA	NA	TRUE	NA	NA	NA	C	coding	546	1641	24	1664	6267719	6259181	FALSE	10	TGTTAGTTTCACTGTGTCTC	NA	NA	NA	NA	NA	NA	49.3077333333333
PB.10237.4	chr11	6258966	6267742	8777	Ddx56	-	1829	14	novel_not_in_catalog	Ddx56	novel	1956	14	NA	NA	4	-47	at_least_one_novel_splicesite	FALSE	canonical	NA	NA	NA	NA	2	NA	NA	TRUE	NA	NA	NA	C	coding	300	903	24	926	6267719	6264733	TRUE	35	AATGTGGGAAAAGATTGCTT	NA	NA	NA	NA	NA	NA	0
PB.10237.5	chr11	6258966	6267743	8778	Ddx56	-	1899	14	novel_not_in_catalog	Ddx56	novel	1956	14	NA	NA	3	-47	at_least_one_novel_splicesite	FALSE	canonical	NA	NA	NA	NA	4	NA	NA	TRUE	NA	NA	NA	C	coding	468	1407	278	1684	6266959	6259181	FALSE	35	AATGTGGGAAAAGATTGCTT	NA	NA	NA	NA	NA	NA	0.3818255
PB.10237.6	chr11	6258966	6267743	8778	Ddx56	-	1880	14	full-splice_match	Ddx56	ENSMUST00000004507.10	1956	14	29	47	3	-47	multi-exon	FALSE	canonical	NA	NA	NA	NA	491	NA	NA	TRUE	NA	NA	NA	C	coding	546	1641	25	1665	6267719	6259181	FALSE	35	AATGTGGGAAAAGATTGCTT	NA	NA	NA	NA	NA	NA	0
PB.10237.7	chr11	6258966	6267743	8778	Ddx56	-	2008	13	novel_in_catalog	Ddx56	novel	1956	14	NA	NA	3	-47	intron_retention	FALSE	canonical	NA	NA	NA	NA	2	NA	NA	TRUE	NA	NA	NA	C	coding	415	1248	546	1793	6266672	6259181	FALSE	35	AATGTGGGAAAAGATTGCTT	NA	NA	NA	NA	NA	NA	0.4244255
PB.10237.8	chr11	6258966	6267743	8778	Ddx56	-	2596	13	novel_in_catalog	Ddx56	novel	1956	14	NA	NA	3	-47	intron_retention	FALSE	canonical	NA	NA	NA	NA	4	NA	NA	TRUE	NA	NA	NA	C	coding	307	924	25	948	6267719	6265478	TRUE	35	AATGTGGGAAAAGATTGCTT	NA	NA	NA	NA	NA	NA	1.05849866666667
PB.10237.9	chr11	6258966	6267745	8780	Ddx56	-	1828	14	novel_in_catalog	Ddx56	novel	1956	14	NA	NA	1	-47	combination_of_known_junctions	FALSE	canonical	NA	NA	NA	NA	41	NA	NA	TRUE	NA	NA	NA	C	coding	528	1587	27	1613	6267719	6259181	FALSE	35	AATGTGGGAAAAGATTGCTT	NA	NA	NA	NA	NA	NA	0.707579333333333
PB.10238.1	chr11	6270371	6274863	4493	Tmed4	-	1994	5	full-splice_match	Tmed4	ENSMUST00000004508.12	2003	5	7	2	2	-2	multi-exon	FALSE	canonical	NA	NA	NA	NA	377	NA	NA	TRUE	NA	NA	NA	C	coding	227	684	31	714	6274833	6271651	FALSE	25	AACTAAATTCTCCCTTTGTT	NA	NA	NA	NA	NA	NA	57.0504833333333
PB.10238.2	chr11	6270714	6274849	4136	Tmed4	-	1513	5	novel_not_in_catalog	Tmed4	novel	2003	5	NA	NA	16	-345	at_least_one_novel_splicesite	FALSE	canonical	NA	NA	NA	NA	6	NA	NA	TRUE	NA	NA	NA	C	coding	168	507	70	576	6274481	6271651	FALSE	40	TTTGATGTGAAATAATAGAT	NA	NA	NA	NA	NA	NA	9.94176833333333
PB.10238.3	chr11	6270714	6274854	4141	Tmed4	-	1817	4	full-splice_match	Tmed4	ENSMUST00000130621.1	886	4	16	-947	11	-345	multi-exon	FALSE	canonical	NA	NA	NA	NA	25	NA	NA	TRUE	NA	NA	NA	C	coding	168	507	374	880	6274481	6271651	FALSE	40	TTTGATGTGAAATAATAGAT	NA	NA	NA	NA	NA	NA	12.0083083333333
PB.10241.11	chr11	6291627	6356641	65015	Ogdh	+	3913	21	novel_in_catalog	Ogdh	novel	4127	23	NA	NA	-6	-1	combination_of_known_splicesites	FALSE	canonical	NA	NA	NA	NA	2	NA	NA	TRUE	NA	NA	NA	C	coding	950	2853	94	2946	6296978	6355674	FALSE	5	AGCCTGCCTGCTGTCGTGTG	NA	NA	NA	NA	NA	NA	1.959935
PB.10241.14	chr11	6291633	6356641	65009	Ogdh	+	4159	24	full-splice_match	Ogdh	ENSMUST00000093350.9	4075	24	-35	-49	0	-1	multi-exon	FALSE	canonical	NA	NA	NA	NA	345	NA	NA	TRUE	NA	NA	NA	C	coding	1034	3105	88	3192	6296978	6355674	FALSE	5	AGCCTGCCTGCTGTCGTGTG	NA	NA	NA	NA	NA	NA	29.13145
PB.10241.15	chr11	6291633	6356641	65009	Ogdh	+	4190	23	novel_in_catalog	Ogdh	novel	4075	24	NA	NA	0	-1	combination_of_known_junctions	FALSE	canonical	NA	NA	NA	NA	14	NA	NA	TRUE	NA	NA	NA	C	coding	1019	3060	164	3223	6296978	6355674	FALSE	5	AGCCTGCCTGCTGTCGTGTG	NA	NA	NA	NA	NA	NA	8.84135166666667
PB.10241.17	chr11	6291642	6356641	65000	Ogdh	+	4226	24	novel_in_catalog	Ogdh	novel	4075	24	NA	NA	1	-1	combination_of_known_junctions	FALSE	canonical	NA	NA	NA	NA	55	NA	NA	TRUE	NA	NA	NA	C	coding	1034	3105	155	3259	6296978	6355674	FALSE	5	AGCCTGCCTGCTGTCGTGTG	NA	NA	NA	NA	NA	NA	1.50412316666667
PB.10241.19	chr11	6291648	6356641	64994	Ogdh	+	4187	23	full-splice_match	Ogdh	ENSMUST00000101554.8	4106	23	-18	-63	7	-1	multi-exon	FALSE	canonical	NA	NA	NA	NA	116	NA	NA	TRUE	NA	NA	NA	C	coding	1023	3072	149	3220	6296978	6355674	FALSE	5	AGCCTGCCTGCTGTCGTGTG	NA	NA	NA	NA	NA	NA	29.6508166666667
PB.10241.2	chr11	6291613	6297676	6064	Ogdh	+	806	2	full-splice_match	Ogdh	ENSMUST00000125929.1	779	2	-28	1	-20	-1	multi-exon	FALSE	canonical	NA	NA	NA	NA	2	NA	NA	TRUE	NA	NA	NA	C	coding	79	240	108	347	6296978	6297217	FALSE	10	GATCCTTGTGTTTCTATTTT	NA	NA	NA	NA	NA	NA	1.42009766666667
PB.10241.20	chr11	6291686	6356641	64956	Ogdh	+	4029	23	novel_in_catalog	Ogdh	novel	4075	24	NA	NA	18	-1	combination_of_known_splicesites	FALSE	canonical	NA	NA	NA	NA	3	NA	NA	TRUE	NA	NA	NA	C	coding	983	2952	111	3062	6296978	6355674	FALSE	5	AGCCTGCCTGCTGTCGTGTG	NA	NA	NA	NA	NA	NA	5.6409638e-06
PB.10241.21	chr11	6291970	6356641	64672	Ogdh	+	4420	24	novel_in_catalog	Ogdh	novel	702	3	NA	NA	-15	-1	combination_of_known_junctions	FALSE	canonical	NA	NA	NA	NA	13	NA	NA	TRUE	NA	NA	NA	C	coding	1034	3105	349	3453	6296978	6355674	FALSE	5	AGCCTGCCTGCTGTCGTGTG	NA	NA	NA	NA	NA	NA	3.02582966666667
PB.10241.22	chr11	6291973	6356641	64669	Ogdh	+	4384	23	novel_in_catalog	Ogdh	novel	702	3	NA	NA	-12	-1	combination_of_known_junctions	FALSE	canonical	NA	NA	NA	NA	19	NA	NA	TRUE	NA	NA	NA	C	coding	1023	3072	346	3417	6296978	6355674	FALSE	5	AGCCTGCCTGCTGTCGTGTG	NA	NA	NA	NA	NA	NA	1.23978551666667
PB.10241.23	chr11	6291985	6356641	64657	Ogdh	+	4627	24	novel_in_catalog	Ogdh	novel	702	3	NA	NA	0	-1	combination_of_known_junctions	FALSE	canonical	NA	NA	NA	NA	2	NA	NA	TRUE	NA	NA	NA	C	coding	1034	3105	556	3660	6296978	6355674	FALSE	5	AGCCTGCCTGCTGTCGTGTG	NA	NA	NA	NA	NA	NA	0.777825166666667
PB.10241.24	chr11	6292288	6356641	64354	Ogdh	+	4291	23	novel_in_catalog	Ogdh	novel	621	3	NA	NA	116	-1	combination_of_known_junctions	FALSE	canonical	NA	NA	NA	NA	9	NA	NA	TRUE	NA	NA	NA	C	coding	1023	3072	253	3324	6296978	6355674	FALSE	5	AGCCTGCCTGCTGTCGTGTG	NA	NA	NA	NA	NA	NA	4.48302666666667
PB.10241.25	chr11	6292562	6356641	64080	Ogdh	+	4251	24	novel_in_catalog	Ogdh	novel	4114	23	NA	NA	-43	-1	combination_of_known_junctions	FALSE	canonical	NA	NA	NA	NA	23	NA	NA	TRUE	NA	NA	NA	C	coding	1034	3105	180	3284	6296978	6355674	FALSE	5	AGCCTGCCTGCTGTCGTGTG	NA	NA	NA	NA	NA	NA	4.65680716666667
PB.10241.26	chr11	6292567	6356641	64075	Ogdh	+	4258	24	novel_in_catalog	Ogdh	novel	4114	23	NA	NA	-38	-1	combination_of_known_splicesites	FALSE	canonical	NA	NA	NA	NA	2	NA	NA	TRUE	NA	NA	NA	C	coding	1038	3117	175	3291	6296978	6355674	FALSE	5	AGCCTGCCTGCTGTCGTGTG	NA	NA	NA	NA	NA	NA	2.26138266666667
PB.10241.27	chr11	6292571	6356641	64071	Ogdh	+	4209	23	novel_in_catalog	Ogdh	novel	4114	23	NA	NA	-34	-1	combination_of_known_junctions	FALSE	canonical	NA	NA	NA	NA	11	NA	NA	TRUE	NA	NA	NA	C	coding	1023	3072	171	3242	6296978	6355674	FALSE	5	AGCCTGCCTGCTGTCGTGTG	NA	NA	NA	NA	NA	NA	8.30243
PB.10241.28	chr11	6353995	6356641	2647	Ogdh	+	2341	3	incomplete-splice_match	Ogdh	ENSMUST00000081894.4	4114	23	61390	-49	61390	-1	5prime_fragment	FALSE	canonical	NA	NA	NA	NA	2	NA	NA	TRUE	NA	NA	NA	C	coding	199	600	775	1374	6354769	6355674	FALSE	5	AGCCTGCCTGCTGTCGTGTG	NA	NA	NA	NA	NA	NA	3.07540833333333
PB.10241.4	chr11	6291614	6356641	65028	Ogdh	+	3992	22	novel_in_catalog	Ogdh	novel	4127	23	NA	NA	-19	-1	combination_of_known_splicesites	FALSE	canonical	NA	NA	NA	NA	8	NA	NA	TRUE	NA	NA	NA	C	coding	972	2919	107	3025	6296978	6355674	FALSE	5	AGCCTGCCTGCTGTCGTGTG	NA	NA	NA	NA	NA	NA	0.8934395
PB.10241.5	chr11	6291614	6356641	65028	Ogdh	+	3752	20	novel_in_catalog	Ogdh	novel	4127	23	NA	NA	-19	-1	combination_of_known_splicesites	FALSE	canonical	NA	NA	NA	NA	4	NA	NA	TRUE	NA	NA	NA	C	coding	892	2679	107	2785	6296978	6355674	FALSE	5	AGCCTGCCTGCTGTCGTGTG	NA	NA	NA	NA	NA	NA	3.64431
PB.10241.6	chr11	6291625	6356641	65017	Ogdh	+	4134	23	full-splice_match	Ogdh	ENSMUST00000003461.14	4127	23	-8	1	-8	-1	multi-exon	FALSE	canonical	NA	NA	NA	NA	988	NA	NA	TRUE	NA	NA	NA	C	coding	1023	3072	96	3167	6296978	6355674	FALSE	5	AGCCTGCCTGCTGTCGTGTG	NA	NA	NA	NA	NA	NA	104.86395
PB.10241.7	chr11	6291627	6356641	65015	Ogdh	+	4012	23	novel_in_catalog	Ogdh	novel	4075	24	NA	NA	-6	-1	combination_of_known_splicesites	FALSE	canonical	NA	NA	NA	NA	5	NA	NA	TRUE	NA	NA	NA	C	coding	983	2952	94	3045	6296978	6355674	FALSE	5	AGCCTGCCTGCTGTCGTGTG	NA	NA	NA	NA	NA	NA	0.323020333333333
PB.10241.8	chr11	6291627	6356641	65015	Ogdh	+	4120	23	novel_in_catalog	Ogdh	novel	4075	24	NA	NA	-6	-1	combination_of_known_junctions	FALSE	canonical	NA	NA	NA	NA	33	NA	NA	TRUE	NA	NA	NA	C	coding	1019	3060	94	3153	6296978	6355674	FALSE	5	AGCCTGCCTGCTGTCGTGTG	NA	NA	NA	NA	NA	NA	4.629907
PB.10241.9	chr11	6291627	6356641	65015	Ogdh	+	4177	24	novel_in_catalog	Ogdh	novel	4075	24	NA	NA	-6	-1	combination_of_known_splicesites	FALSE	canonical	NA	NA	NA	NA	520	NA	NA	TRUE	NA	NA	NA	C	coding	1038	3117	94	3210	6296978	6355674	FALSE	5	AGCCTGCCTGCTGTCGTGTG	NA	NA	NA	NA	NA	NA	7.08641666666667
PB.10242.10	chr11	6389471	6406073	16603	Zmiz2	+	4138	21	novel_in_catalog	Zmiz2	novel	4319	21	NA	NA	0	-1	combination_of_known_junctions	FALSE	canonical	NA	NA	NA	NA	3	NA	NA	TRUE	NA	NA	NA	C	coding	885	2658	505	3162	6395638	6405097	FALSE	5	CTTGGCTGAGTCCTTCCTTT	NA	NA	NA	NA	NA	NA	1.44843823333333
PB.10242.11	chr11	6389476	6406074	16599	Zmiz2	+	4230	21	full-splice_match	Zmiz2	ENSMUST00000109786.7	4319	21	5	84	5	0	multi-exon	FALSE	canonical	NA	NA	NA	NA	4	NA	NA	TRUE	NA	NA	NA	C	coding	917	2754	500	3253	6395638	6405097	FALSE	5	TTGGCTGAGTCCTTCCTTTG	NA	NA	NA	NA	NA	NA	48.47655
PB.10242.12	chr11	6395571	6406073	10503	Zmiz2	+	3599	18	novel_not_in_catalog	Zmiz2	novel	3806	19	NA	NA	-34	-1	at_least_one_novel_splicesite	FALSE	canonical	NA	NA	NA	NA	2	NA	NA	TRUE	NA	NA	NA	C	coding	851	2556	68	2623	6395638	6405097	FALSE	5	CTTGGCTGAGTCCTTCCTTT	NA	NA	NA	NA	NA	NA	10.2900316666667
PB.10242.13	chr11	6397411	6406073	8663	Zmiz2	+	3022	13	incomplete-splice_match	Zmiz2	ENSMUST00000102914.9	3806	19	2223	1	682	-1	5prime_fragment	FALSE	canonical	NA	NA	NA	NA	2	NA	NA	TRUE	NA	NA	NA	C	coding	669	2010	37	2046	6397447	6405097	FALSE	5	CTTGGCTGAGTCCTTCCTTT	NA	NA	NA	NA	NA	NA	29.4768166666667
PB.10242.2	chr11	6388807	6406073	17267	Zmiz2	+	3923	20	novel_not_in_catalog	Zmiz2	novel	3806	19	NA	NA	-267	-1	at_least_one_novel_splicesite	FALSE	canonical	NA	NA	NA	NA	2	NA	NA	TRUE	NA	NA	NA	C	coding	883	2652	296	2947	6395638	6405097	FALSE	5	CTTGGCTGAGTCCTTCCTTT	NA	NA	NA	NA	NA	NA	7.98836833333333
PB.10242.3	chr11	6389442	6406073	16632	Zmiz2	+	3969	20	novel_not_in_catalog	Zmiz2	novel	4199	20	NA	NA	-29	-1	at_least_one_novel_splicesite	FALSE	canonical	NA	NA	NA	NA	2	NA	NA	TRUE	NA	NA	NA	C	coding	768	2307	687	2993	6396753	6405097	FALSE	5	CTTGGCTGAGTCCTTCCTTT	NA	NA	NA	NA	NA	NA	37.9213833333333
PB.10242.4	chr11	6389453	6406073	16621	Zmiz2	+	3836	18	novel_in_catalog	Zmiz2	novel	4199	20	NA	NA	-18	-1	combination_of_known_splicesites	FALSE	canonical	NA	NA	NA	NA	2	NA	NA	TRUE	NA	NA	NA	C	coding	834	2505	356	2860	6396247	6405097	FALSE	5	CTTGGCTGAGTCCTTCCTTT	NA	NA	NA	NA	NA	NA	1.93894383333333
PB.10242.5	chr11	6389457	6406073	16617	Zmiz2	+	3943	19	novel_in_catalog	Zmiz2	novel	4199	20	NA	NA	-14	-1	combination_of_known_junctions	FALSE	canonical	NA	NA	NA	NA	30	NA	NA	TRUE	NA	NA	NA	C	coding	891	2676	292	2967	6395638	6405097	FALSE	5	CTTGGCTGAGTCCTTCCTTT	NA	NA	NA	NA	NA	NA	24.5868166666667
PB.10242.6	chr11	6389466	6406073	16608	Zmiz2	+	3916	20	novel_in_catalog	Zmiz2	novel	4199	20	NA	NA	-5	-1	combination_of_known_junctions	FALSE	canonical	NA	NA	NA	NA	45	NA	NA	TRUE	NA	NA	NA	C	coding	885	2658	283	2940	6395638	6405097	FALSE	5	CTTGGCTGAGTCCTTCCTTT	NA	NA	NA	NA	NA	NA	27.2476
PB.10242.7	chr11	6389467	6406073	16607	Zmiz2	+	4011	20	full-splice_match	Zmiz2	ENSMUST00000012612.10	4199	20	103	85	-4	-1	multi-exon	FALSE	canonical	NA	NA	NA	NA	114	NA	NA	TRUE	NA	NA	NA	C	coding	917	2754	282	3035	6395638	6405097	FALSE	5	CTTGGCTGAGTCCTTCCTTT	NA	NA	NA	NA	NA	NA	1.25650833333333
PB.10242.8	chr11	6389469	6406073	16605	Zmiz2	+	4134	21	novel_not_in_catalog	Zmiz2	novel	4319	21	NA	NA	-2	-1	at_least_one_novel_splicesite	FALSE	canonical	NA	NA	NA	NA	9	NA	NA	TRUE	NA	NA	NA	C	coding	883	2652	507	3158	6395638	6405097	FALSE	5	CTTGGCTGAGTCCTTCCTTT	NA	NA	NA	NA	NA	NA	0.2261777795405
PB.10242.9	chr11	6389470	6406073	16604	Zmiz2	+	3834	19	novel_in_catalog	Zmiz2	novel	4199	20	NA	NA	-1	-1	combination_of_known_junctions	FALSE	canonical	NA	NA	NA	NA	329	NA	NA	TRUE	NA	NA	NA	C	coding	859	2580	279	2858	6395638	6405097	FALSE	5	CTTGGCTGAGTCCTTCCTTT	NA	NA	NA	NA	NA	NA	46.5372666666667
PB.10243.1	chr11	6415868	6419817	3950	Ppia	+	745	5	full-splice_match	Ppia	ENSMUST00000132846.1	1170	5	425	0	0	0	multi-exon	FALSE	canonical	NA	NA	NA	NA	7	NA	NA	TRUE	NA	NA	NA	A	coding	164	495	44	538	6415911	6419610	FALSE	10	TGTCCTTGTTTGTATTGGAG	NA	NA	NA	NA	NA	NA	728.591333333333
PB.10244.1	chr11	6427232	6444410	17179	H2az2	-	1597	5	full-splice_match	H2az2	ENSMUST00000109737.8	1633	5	33	3	33	-3	multi-exon	FALSE	canonical	NA	NA	NA	NA	154	NA	NA	TRUE	NA	NA	NA	C	coding	128	387	72	458	6444339	6428371	FALSE	20	AAAGCCATGTGTCCTGGTCC	NA	NA	NA	NA	NA	NA	62.7391166666667
PB.10244.2	chr11	6433039	6444416	11378	H2az2	-	829	4	novel_not_in_catalog	H2az2	novel	1633	5	NA	NA	27	-4901	at_least_one_novel_splicesite	FALSE	canonical	NA	NA	NA	NA	2	NA	NA	TRUE	NA	NA	NA	C	coding	119	360	208	567	6433788	6433301	FALSE	25	TTAATGGGGTGTATATGTTA	NA	NA	NA	NA	NA	NA	4.92025
PB.10245.1	chr11	6467600	6474477	6878	Purb	-	6878	1	full-splice_match	Purb	ENSMUST00000179343.2	8319	1	1440	1	1440	-1	mono-exon	FALSE	NA	NA	NA	NA	NA	273	NA	NA	NA	NA	NA	NA	C	coding	9	30	295	324	6474183	6474154	NA	5	AGTCTTGTGCCCTTGCCTCT	NA	NA	NA	NA	NA	NA	157.2705
PB.10246.1	chr11	6506551	6520938	14388	Myo1g	-	3284	22	full-splice_match	Myo1g	ENSMUST00000003459.3	3307	22	20	3	20	-3	multi-exon	TRUE	canonical	NA	NA	NA	NA	2	NA	NA	TRUE	NA	NA	NA	A	coding	1018	3057	103	3159	6520836	6506676	FALSE	10	TCAGTGTGGCTGCCACTGCT	NA	NA	NA	NA	NA	NA	0.407185333333333
PB.10247.10	chr11	6546969	6598592	51624	Ccm2	+	3450	9	novel_in_catalog	Ccm2	novel	1858	10	NA	NA	59	1848	intron_retention	FALSE	canonical	NA	NA	NA	NA	2	NA	NA	TRUE	NA	NA	NA	C	coding	395	1188	32	1219	6547000	6596361	FALSE	15	GATGGTGATCCTGGTGACTC	NA	NA	NA	NA	NA	NA	4.70919333333333
PB.10247.11	chr11	6553615	6596742	43128	Ccm2	+	1845	10	novel_not_in_catalog	Ccm2	novel	815	2	NA	NA	-6568	0	at_least_one_novel_splicesite	FALSE	canonical	NA	NA	NA	NA	6	NA	NA	TRUE	NA	NA	NA	C	coding	256	771	694	1464	6589551	6596361	FALSE	30	AATCTCCAGTTGTCAAGCAT	NA	NA	NA	NA	NA	NA	3.10400333333333
PB.10247.12	chr11	6561076	6596742	35667	Ccm2	+	1879	10	novel_in_catalog	Ccm2	novel	1551	9	NA	NA	-36	0	combination_of_known_junctions	FALSE	canonical	NA	NA	NA	NA	2	NA	NA	TRUE	NA	NA	NA	C	coding	447	1344	155	1498	6561230	6596361	FALSE	30	AATCTCCAGTTGTCAAGCAT	NA	NA	NA	NA	NA	NA	2.39876166666667
PB.10247.2	chr11	6546906	6596742	49837	Ccm2	+	1432	7	novel_in_catalog	Ccm2	novel	1858	10	NA	NA	-4	0	combination_of_known_splicesites	FALSE	canonical	NA	NA	NA	NA	2	NA	NA	TRUE	NA	NA	NA	C	coding	318	957	95	1051	6547000	6596361	FALSE	30	AATCTCCAGTTGTCAAGCAT	NA	NA	NA	NA	NA	NA	4.89159333333333
PB.10247.3	chr11	6546911	6596742	49832	Ccm2	+	1695	9	novel_in_catalog	Ccm2	novel	1858	10	NA	NA	1	0	combination_of_known_junctions	FALSE	canonical	NA	NA	NA	NA	2	NA	NA	TRUE	NA	NA	NA	C	coding	197	594	721	1314	6593090	6596361	FALSE	30	AATCTCCAGTTGTCAAGCAT	NA	NA	NA	NA	NA	NA	5.31622833333333
PB.10247.4	chr11	6546911	6596742	49832	Ccm2	+	1564	8	novel_in_catalog	Ccm2	novel	1858	10	NA	NA	1	0	combination_of_known_splicesites	FALSE	canonical	NA	NA	NA	NA	17	NA	NA	TRUE	NA	NA	NA	C	coding	256	771	413	1183	6589551	6596361	FALSE	30	AATCTCCAGTTGTCAAGCAT	NA	NA	NA	NA	NA	NA	2.46227833333333
PB.10247.5	chr11	6546914	6596742	49829	Ccm2	+	1387	7	novel_in_catalog	Ccm2	novel	1858	10	NA	NA	4	0	combination_of_known_splicesites	FALSE	canonical	NA	NA	NA	NA	9	NA	NA	TRUE	NA	NA	NA	C	coding	256	771	236	1006	6589551	6596361	FALSE	30	AATCTCCAGTTGTCAAGCAT	NA	NA	NA	NA	NA	NA	0.785535333333333
PB.10247.6	chr11	6546915	6596742	49828	Ccm2	+	1864	11	novel_not_in_catalog	Ccm2	novel	1858	10	NA	NA	5	0	at_least_one_novel_splicesite	FALSE	canonical	NA	NA	NA	NA	2	NA	NA	TRUE	NA	NA	NA	C	coding	465	1398	86	1483	6547000	6596361	FALSE	30	AATCTCCAGTTGTCAAGCAT	NA	NA	NA	NA	NA	NA	2.35569633333333
PB.10247.7	chr11	6546916	6596742	49827	Ccm2	+	1827	10	full-splice_match	Ccm2	ENSMUST00000000388.14	1858	10	29	2	6	0	multi-exon	FALSE	canonical	NA	NA	NA	NA	733	NA	NA	TRUE	NA	NA	NA	C	coding	453	1362	85	1446	6547000	6596361	FALSE	30	AATCTCCAGTTGTCAAGCAT	NA	NA	NA	NA	NA	NA	80.7639166666667
PB.10247.8	chr11	6546931	6596742	49812	Ccm2	+	1638	9	novel_in_catalog	Ccm2	novel	1858	10	NA	NA	21	0	combination_of_known_junctions	FALSE	canonical	NA	NA	NA	NA	271	NA	NA	TRUE	NA	NA	NA	C	coding	395	1188	70	1257	6547000	6596361	FALSE	30	AATCTCCAGTTGTCAAGCAT	NA	NA	NA	NA	NA	NA	24.4827666666667
PB.10247.9	chr11	6546931	6598592	51662	Ccm2	+	3662	10	full-splice_match	Ccm2	ENSMUST00000000388.14	1858	10	44	-1848	21	1848	multi-exon	FALSE	canonical	NA	NA	NA	NA	2	NA	NA	TRUE	NA	NA	NA	C	coding	453	1362	70	1431	6547000	6596361	FALSE	15	GATGGTGATCCTGGTGACTC	NA	NA	NA	NA	NA	NA	0.025964985
PB.10248.1	chr11	6597821	6605615	7795	Nacad	-	4626	6	novel_in_catalog	Nacad	novel	4892	8	NA	NA	438	2	intron_retention	FALSE	canonical	NA	NA	NA	NA	2	NA	NA	TRUE	NA	NA	NA	C	coding	1291	3876	72	3947	6605544	6598970	TRUE	10	CTCTGGAGTCCCCTCAGTTC	NA	NA	NA	NA	NA	NA	1.513384
PB.10248.2	chr11	6597823	6605632	7810	Nacad	-	4928	5	novel_in_catalog	Nacad	novel	4892	8	NA	NA	421	0	intron_retention	FALSE	canonical	NA	NA	NA	NA	2	NA	NA	TRUE	NA	NA	NA	C	coding	1328	3987	89	4075	6605544	6598999	TRUE	10	CCCTCTGGAGTCCCCTCAGT	NA	NA	NA	NA	NA	NA	1.92400833333333
PB.10248.4	chr11	6597824	6605634	7811	Nacad	-	4067	9	novel_not_in_catalog	Nacad	novel	4892	8	NA	NA	419	-1	at_least_one_novel_splicesite	FALSE	canonical	NA	NA	NA	NA	2	NA	NA	TRUE	NA	NA	NA	C	coding	1301	3906	91	3996	6605544	6597895	FALSE	15	ACCCTCTGGAGTCCCCTCAG	NA	NA	NA	NA	NA	NA	4.146525
PB.10248.5	chr11	6597824	6605634	7811	Nacad	-	4428	8	novel_in_catalog	Nacad	novel	4892	8	NA	NA	419	-1	combination_of_known_junctions	FALSE	canonical	NA	NA	NA	NA	5	NA	NA	TRUE	NA	NA	NA	C	coding	1273	3822	91	3912	6605544	6598897	TRUE	15	ACCCTCTGGAGTCCCCTCAG	NA	NA	NA	NA	NA	NA	15.5689333333333
PB.10248.7	chr11	6597824	6605781	7958	Nacad	-	4273	9	novel_not_in_catalog	Nacad	novel	4892	8	NA	NA	272	-1	at_least_one_novel_splicesite	FALSE	canonical	NA	NA	NA	NA	4	NA	NA	TRUE	NA	NA	NA	C	coding	1133	3402	801	4202	6602076	6597895	FALSE	15	ACCCTCTGGAGTCCCCTCAG	NA	NA	NA	NA	NA	NA	8.64406166666667
PB.10248.8	chr11	6597824	6606062	8239	Nacad	-	4900	8	full-splice_match	Nacad	ENSMUST00000045713.3	4892	8	-9	1	-9	-1	multi-exon	FALSE	canonical	NA	NA	NA	NA	270	NA	NA	TRUE	NA	NA	NA	C	coding	1436	4311	519	4829	6605544	6597895	FALSE	15	ACCCTCTGGAGTCCCCTCAG	NA	NA	NA	NA	NA	NA	2.49894
PB.10248.9	chr11	6597826	6605632	7807	Nacad	-	4702	7	novel_in_catalog	Nacad	novel	4892	8	NA	NA	421	-3	intron_retention	FALSE	canonical	NA	NA	NA	NA	2	NA	NA	TRUE	NA	NA	NA	C	coding	1296	3891	89	3979	6605544	6598872	TRUE	10	TCACCCTCTGGAGTCCCCTC	NA	NA	NA	NA	NA	NA	3.76059333333333
PB.10249.1	chr11	6615599	6626052	10454	Tbrg4	-	3123	12	full-splice_match	Tbrg4	ENSMUST00000000394.13	2290	12	-9	-824	-9	0	multi-exon	FALSE	canonical	NA	NA	NA	NA	74	NA	NA	TRUE	NA	NA	NA	C	coding	630	1893	217	2109	6624220	6616613	FALSE	15	ACATGGGCCACTGGCTTTTC	NA	NA	NA	NA	NA	NA	12.5818
PB.10249.2	chr11	6615599	6626061	10463	Tbrg4	-	3152	12	novel_in_catalog	Tbrg4	novel	2347	13	NA	NA	6	0	intron_retention	FALSE	canonical	NA	NA	NA	NA	4	NA	NA	TRUE	NA	NA	NA	C	coding	339	1020	1119	2138	6619999	6616613	FALSE	15	ACATGGGCCACTGGCTTTTC	NA	NA	NA	NA	NA	NA	2.24874490383333
PB.10249.3	chr11	6615599	6626064	10466	Tbrg4	-	3213	12	novel_in_catalog	Tbrg4	novel	2347	13	NA	NA	3	0	intron_retention	FALSE	canonical	NA	NA	NA	NA	18	NA	NA	TRUE	NA	NA	NA	C	coding	339	1020	1180	2199	6619999	6616613	FALSE	15	ACATGGGCCACTGGCTTTTC	NA	NA	NA	NA	NA	NA	11.198855
PB.10249.4	chr11	6615599	6626073	10475	Tbrg4	-	2295	13	novel_in_catalog	Tbrg4	novel	2347	13	NA	NA	-6	0	combination_of_known_junctions	FALSE	canonical	NA	NA	NA	NA	2	NA	NA	TRUE	NA	NA	NA	C	coding	630	1893	180	2072	6624220	6616613	TRUE	15	ACATGGGCCACTGGCTTTTC	NA	NA	NA	NA	NA	NA	3.55911333333333
PB.10249.5	chr11	6615599	6626078	10480	Tbrg4	-	3091	12	novel_in_catalog	Tbrg4	novel	2347	13	NA	NA	-11	0	intron_retention	FALSE	canonical	NA	NA	NA	NA	15	NA	NA	TRUE	NA	NA	NA	C	coding	630	1893	185	2077	6624220	6616613	FALSE	15	ACATGGGCCACTGGCTTTTC	NA	NA	NA	NA	NA	NA	0.668340716666667
PB.10249.6	chr11	6615601	6626057	10457	Tbrg4	-	2413	13	novel_in_catalog	Tbrg4	novel	2347	13	NA	NA	10	-2	combination_of_known_junctions	FALSE	canonical	NA	NA	NA	NA	4	NA	NA	TRUE	NA	NA	NA	C	coding	339	1020	1173	2192	6619999	6616613	TRUE	15	CCACATGGGCCACTGGCTTT	NA	NA	NA	NA	NA	NA	0.413596357105
PB.10249.7	chr11	6615602	6626042	10441	Tbrg4	-	2319	13	full-splice_match	Tbrg4	ENSMUST00000156969.7	2324	13	1	4	1	-3	multi-exon	FALSE	canonical	NA	NA	NA	NA	12	NA	NA	TRUE	NA	NA	NA	C	coding	630	1893	207	2099	6624220	6616613	TRUE	20	ACCACATGGGCCACTGGCTT	NA	NA	NA	NA	NA	NA	1.4540311
PB.10250.1	chr11	6658483	6677474	18992	Ramp3	+	1417	4	full-splice_match	Ramp3	ENSMUST00000139540.1	1333	4	-82	-2	-38	-1	multi-exon	FALSE	canonical	NA	NA	NA	NA	3	NA	NA	TRUE	NA	NA	NA	C	coding	116	351	331	681	6674801	6676738	FALSE	20	ACGTGGTATTTCTCATTTTA	NA	NA	NA	NA	NA	NA	1.203469
PB.10250.2	chr11	6658525	6677474	18950	Ramp3	+	1228	3	full-splice_match	Ramp3	ENSMUST00000045374.7	1233	3	4	1	4	-1	multi-exon	FALSE	canonical	NA	NA	NA	NA	40	NA	NA	TRUE	NA	NA	NA	C	coding	147	444	49	492	6658573	6676738	FALSE	20	ACGTGGTATTTCTCATTTTA	NA	NA	NA	NA	NA	NA	11.8754833333333
PB.10252.1	chr11	7206095	7213569	7475	Igfbp3	-	2084	5	full-splice_match	Igfbp3	ENSMUST00000020702.10	2421	5	328	9	328	-9	multi-exon	FALSE	canonical	NA	NA	NA	NA	30	NA	NA	TRUE	NA	NA	NA	A	coding	120	363	296	658	7210135	7208383	TRUE	45	AAAAAAAAAGCCCTTTTGTC	NA	NA	NA	NA	NA	NA	8.49896166666667
PB.10253.1	chr11	8431654	8445946	14293	Tns3	-	3707	7	incomplete-splice_match	Tns3	ENSMUST00000239091.1	7897	31	178941	2	22729	-2	5prime_fragment	FALSE	canonical	NA	NA	NA	NA	2	NA	NA	TRUE	NA	NA	NA	B	coding	125	378	490	867	8437240	8434494	FALSE	35	AATGAAGCATTTTTTTAAGT	NA	NA	NA	NA	NA	NA	0.826223152116667
PB.10253.2	chr11	8431654	8468520	36867	Tns3	-	4628	12	novel_in_catalog	Tns3	novel	7897	31	NA	NA	155	-2	combination_of_known_junctions	FALSE	canonical	NA	NA	NA	NA	35	NA	NA	TRUE	NA	NA	NA	B	coding	550	1653	136	1788	8453209	8434494	FALSE	35	AATGAAGCATTTTTTTAAGT	NA	NA	NA	NA	NA	NA	20.1205833333333
PB.10253.3	chr11	8431654	8478405	46752	Tns3	-	4628	13	incomplete-splice_match	Tns3	ENSMUST00000239091.1	7897	31	146482	2	-9730	-2	5prime_fragment	FALSE	canonical	NA	NA	NA	NA	38	NA	NA	TRUE	NA	NA	NA	B	coding	550	1653	136	1788	8453209	8434494	FALSE	35	AATGAAGCATTTTTTTAAGT	NA	NA	NA	NA	NA	NA	18.2190333333333
PB.10254.1	chr11	8993138	9011171	18034	Hus1	-	5053	7	full-splice_match	Hus1	ENSMUST00000152890.7	2792	7	-43	-2218	-7	-1	multi-exon	FALSE	canonical	NA	NA	NA	NA	2	NA	NA	TRUE	NA	NA	NA	C	coding	260	783	559	1341	9010613	8996850	FALSE	35	ACTTGGAATTCATTTATTAA	NA	NA	NA	NA	NA	NA	6.24776333333333
PB.10255.1	chr11	9048623	9069354	20732	Gm11992	+	2369	7	full-splice_match	Gm11992	ENSMUST00000043285.4	2400	7	29	2	29	-2	multi-exon	FALSE	canonical	NA	NA	NA	NA	2	NA	NA	TRUE	NA	NA	NA	A	coding	291	876	524	1399	9049146	9068384	FALSE	15	AATGCAGCTGCCTCTCTTCC	NA	NA	NA	NA	NA	NA	0.790166333333333
PB.10256.1	chr11	9118004	9136167	18164	Upp1	+	1257	9	full-splice_match	Upp1	ENSMUST00000101525.8	1157	9	-103	3	-99	0	multi-exon	FALSE	canonical	NA	NA	NA	NA	4	NA	NA	TRUE	NA	NA	NA	C	coding	311	936	255	1190	9125652	9136100	FALSE	15	ACATTGTGTGACTCTGCGGT	NA	NA	NA	NA	NA	NA	1.28713766666667
PB.10256.2	chr11	9118546	9136165	17620	Upp1	+	1211	9	full-splice_match	Upp1	ENSMUST00000164791.7	1252	9	39	2	-2	1	multi-exon	FALSE	canonical	NA	NA	NA	NA	13	NA	NA	TRUE	NA	NA	NA	C	coding	311	936	211	1146	9125652	9136100	FALSE	20	ACACATTGTGTGACTCTGCG	NA	NA	NA	NA	NA	NA	1.7577815
PB.10257.2	chr11	11114729	11261855	147127	Vwc2	+	1457	4	incomplete-splice_match	Vwc2	ENSMUST00000129670.7	3712	5	-15	7076	-15	-1671	3prime_fragment	FALSE	canonical	NA	NA	NA	NA	4	NA	NA	TRUE	NA	NA	NA	B	coding	318	957	166	1122	11115932	11261520	FALSE	20	CTCACTGTGTACCGGTATAT	NA	NA	NA	NA	NA	NA	5.31323
PB.10258.1	chr11	11686263	11772106	85844	Ikzf1	+	4032	7	full-splice_match	Ikzf1	ENSMUST00000018798.6	1542	7	-182	-2308	34	-6	multi-exon	FALSE	canonical	NA	NA	NA	NA	2	NA	NA	TRUE	NA	NA	NA	A	coding	428	1287	221	1507	11700219	11769581	FALSE	10	ACCTCACTGTTTGTTCTGTG	NA	NA	NA	NA	NA	NA	2.94117833333333
PB.10259.1	chr11	11800377	11808932	8556	Fignl1	-	2845	3	full-splice_match	Fignl1	ENSMUST00000047689.10	2961	3	27	89	0	-89	multi-exon	FALSE	canonical	NA	NA	NA	NA	5	NA	NA	TRUE	NA	NA	NA	A	coding	683	2052	169	2220	11803053	11801002	FALSE	20	ATTTTGACGGAGTTGCTTCA	NA	NA	NA	NA	NA	NA	0.788153
PB.10260.1	chr11	11814103	11890516	76414	Ddc	-	2062	15	full-splice_match	Ddc	ENSMUST00000109659.8	1954	15	-108	0	-108	0	multi-exon	TRUE	canonical	NA	NA	NA	NA	27	NA	NA	TRUE	NA	NA	NA	C	coding	513	1542	89	1630	11890428	11815228	TRUE	30	AACTGTATTGAGTAAGCGTC	NA	NA	NA	NA	NA	NA	7.801615
PB.10260.2	chr11	11814104	11880793	66690	Ddc	-	2025	14	incomplete-splice_match	Ddc	ENSMUST00000109659.8	1954	15	9615	1	-164	-1	5prime_fragment	FALSE	canonical	NA	NA	NA	NA	24	NA	NA	TRUE	NA	NA	NA	C	coding	480	1443	152	1594	11880642	11815228	TRUE	30	TAACTGTATTGAGTAAGCGT	NA	NA	NA	NA	NA	NA	2.55427666666667
PB.10261.1	chr11	11930508	11955216	24709	Grb10	-	4706	13	incomplete-splice_match	Grb10	ENSMUST00000093321.11	5061	17	82185	0	808	0	5prime_fragment	FALSE	canonical	NA	NA	NA	NA	2	NA	NA	TRUE	NA	NA	NA	C	coding	438	1317	435	1751	11954782	11933463	FALSE	0	CTTGGTGTCCTGTCGTGTTT	NA	NA	NA	NA	NA	NA	5.211005
PB.10261.10	chr11	11930508	12027968	97461	Grb10	-	4752	16	full-splice_match	Grb10	ENSMUST00000109654.7	4755	16	3	0	3	0	multi-exon	FALSE	canonical	NA	NA	NA	NA	3	NA	NA	TRUE	NA	NA	NA	C	coding	524	1575	223	1797	11970565	11933463	FALSE	0	CTTGGTGTCCTGTCGTGTTT	NA	NA	NA	NA	NA	NA	1.39525516666667
PB.10261.11	chr11	11930508	12037399	106892	Grb10	-	5059	17	full-splice_match	Grb10	ENSMUST00000093321.11	5061	17	2	0	2	0	multi-exon	FALSE	canonical	NA	NA	NA	NA	6	NA	NA	TRUE	NA	NA	NA	C	coding	579	1740	365	2104	11970565	11933463	FALSE	0	CTTGGTGTCCTGTCGTGTTT	NA	NA	NA	NA	NA	NA	0.9763165
PB.10261.2	chr11	11930508	12025100	94593	Grb10	-	4886	16	novel_not_in_catalog	Grb10	novel	4755	16	NA	NA	1224	0	at_least_one_novel_splicesite	FALSE	canonical	NA	NA	NA	NA	2	NA	NA	TRUE	NA	NA	NA	C	coding	524	1575	357	1931	11970565	11933463	FALSE	0	CTTGGTGTCCTGTCGTGTTT	NA	NA	NA	NA	NA	NA	1.722128
PB.10261.4	chr11	11930508	12025808	95301	Grb10	-	4988	18	novel_not_in_catalog	Grb10	novel	5061	17	NA	NA	516	0	at_least_one_novel_splicesite	FALSE	canonical	NA	NA	NA	NA	4	NA	NA	TRUE	NA	NA	NA	C	coding	579	1740	294	2033	11970565	11933463	FALSE	0	CTTGGTGTCCTGTCGTGTTT	NA	NA	NA	NA	NA	NA	1.0094129
PB.10261.5	chr11	11930508	12025876	95369	Grb10	-	4936	17	novel_not_in_catalog	Grb10	novel	5061	17	NA	NA	448	0	at_least_one_novel_splicesite	FALSE	canonical	NA	NA	NA	NA	7	NA	NA	TRUE	NA	NA	NA	C	coding	596	1791	191	1981	11970616	11933463	FALSE	0	CTTGGTGTCCTGTCGTGTTT	NA	NA	NA	NA	NA	NA	8.60695
PB.10261.6	chr11	11930508	12026313	95806	Grb10	-	5327	17	novel_in_catalog	Grb10	novel	5061	17	NA	NA	11	0	combination_of_known_junctions	FALSE	canonical	NA	NA	NA	NA	3	NA	NA	TRUE	NA	NA	NA	C	coding	579	1740	633	2372	11970565	11933463	FALSE	0	CTTGGTGTCCTGTCGTGTTT	NA	NA	NA	NA	NA	NA	2.2457
PB.10261.7	chr11	11930508	12026374	95867	Grb10	-	5223	16	novel_in_catalog	Grb10	novel	4755	16	NA	NA	-50	0	combination_of_known_junctions	FALSE	canonical	NA	NA	NA	NA	4	NA	NA	TRUE	NA	NA	NA	C	coding	524	1575	694	2268	11970565	11933463	FALSE	0	CTTGGTGTCCTGTCGTGTTT	NA	NA	NA	NA	NA	NA	6.631035
PB.10261.8	chr11	11930508	12026813	96306	Grb10	-	5003	17	novel_in_catalog	Grb10	novel	5061	17	NA	NA	-81	0	combination_of_known_junctions	FALSE	canonical	NA	NA	NA	NA	13	NA	NA	TRUE	NA	NA	NA	C	coding	633	1902	147	2048	12026667	11933463	FALSE	0	CTTGGTGTCCTGTCGTGTTT	NA	NA	NA	NA	NA	NA	8.83121666666667
PB.10261.9	chr11	11930508	12026824	96317	Grb10	-	4849	16	novel_in_catalog	Grb10	novel	4755	16	NA	NA	-92	0	combination_of_known_junctions	FALSE	canonical	NA	NA	NA	NA	38	NA	NA	TRUE	NA	NA	NA	C	coding	578	1737	158	1894	12026667	11933463	FALSE	0	CTTGGTGTCCTGTCGTGTTT	NA	NA	NA	NA	NA	NA	1.18769998341667
PB.10262.1	chr11	12236678	12464954	228277	Cobl	-	5610	15	full-splice_match	Cobl	ENSMUST00000046755.13	5615	15	3	2	3	0	multi-exon	FALSE	canonical	NA	NA	NA	NA	31	NA	NA	TRUE	NA	NA	NA	C	coding	1337	4014	233	4246	12464722	12238042	FALSE	20	AACTGTCGTGTGGACTTCAT	NA	NA	NA	NA	NA	NA	25.0989166666667
PB.10262.2	chr11	12236678	12464954	228277	Cobl	-	5535	14	full-splice_match	Cobl	ENSMUST00000109651.8	5541	14	6	0	3	0	multi-exon	FALSE	canonical	NA	NA	NA	NA	144	NA	NA	TRUE	NA	NA	NA	C	coding	1312	3939	233	4171	12464722	12238042	FALSE	20	AACTGTCGTGTGGACTTCAT	NA	NA	NA	NA	NA	NA	20.5236833333333
PB.10263.1	chr11	16257721	16284127	26407	Vstm2a	+	3208	5	full-splice_match	Vstm2a	ENSMUST00000109645.8	3264	5	-3	59	-3	-59	multi-exon	FALSE	canonical	NA	NA	NA	NA	11	NA	NA	TRUE	NA	NA	NA	C	coding	235	708	291	998	16258011	16281917	FALSE	35	GAAGAATGCTCATTAGATTC	NA	NA	NA	NA	NA	NA	23.3037166666667
PB.10263.2	chr11	16257742	16283851	26110	Vstm2a	+	2789	5	full-splice_match	Vstm2a	ENSMUST00000208926.1	1039	5	-321	-1429	18	-335	multi-exon	FALSE	canonical	NA	NA	NA	NA	112	NA	NA	TRUE	NA	NA	NA	C	coding	251	756	270	1025	16258011	16282087	FALSE	30	ACAAATGTATTTTCTTTCTA	NA	NA	NA	NA	NA	NA	52.3927
PB.10264.1	chr11	16500138	16508166	8029	Sec61g	-	1936	4	full-splice_match	Sec61g	ENSMUST00000109643.7	1862	4	318	-392	0	392	multi-exon	FALSE	canonical	NA	NA	NA	NA	84	NA	NA	TRUE	NA	NA	NA	A	non_coding	NA	NA	NA	NA	NA	NA	NA	15	GGTTTAATCTCTATTGGTTT	NA	NA	NA	NA	NA	NA	13.3683
PB.10265.1	chr11	16752210	16887458	135249	Egfr	+	2471	16	full-splice_match	Egfr	ENSMUST00000102884.9	2943	16	7	465	-1	-465	multi-exon	FALSE	canonical	NA	NA	NA	NA	3	NA	NA	TRUE	NA	NA	NA	C	coding	655	1968	274	2241	16752483	16887228	FALSE	15	AGCACTTCTTAGTCTCCTCT	NA	NA	NA	NA	NA	NA	6.42745166666667
PB.10266.1	chr11	16971450	17008655	37206	Plek	-	3810	10	full-splice_match	Plek	ENSMUST00000102881.9	4101	10	47	244	47	14	multi-exon	FALSE	canonical	NA	NA	NA	NA	8	NA	NA	TRUE	NA	NA	NA	C	coding	350	1053	58	1110	17008598	16974150	FALSE	15	AAGAGCTGTCTTTTTTGTGT	NA	NA	NA	NA	NA	NA	7.40121166666667
PB.10266.2	chr11	16971450	17052480	81031	Plek	-	4009	10	full-splice_match	Plek	ENSMUST00000020321.12	3896	10	-99	-14	-99	14	multi-exon	FALSE	canonical	NA	NA	NA	NA	9	NA	NA	TRUE	NA	NA	NA	C	coding	327	984	326	1309	16995328	16974150	FALSE	15	AAGAGCTGTCTTTTTTGTGT	NA	NA	NA	NA	NA	NA	3.528375
PB.10267.1	chr11	17051636	17079371	27736	Cnrip1	+	1549	4	novel_in_catalog	Cnrip1	novel	1654	3	NA	NA	50	0	combination_of_known_junctions	FALSE	canonical	NA	NA	NA	NA	21	NA	NA	TRUE	NA	NA	NA	C	coding	164	495	248	742	17052170	17078564	FALSE	20	ATGCCCCGACTTGAACTCTG	NA	NA	NA	NA	NA	NA	10.273695
PB.10267.2	chr11	17051809	17079371	27563	Cnrip1	+	1663	3	full-splice_match	Cnrip1	ENSMUST00000058159.5	1654	3	-9	0	6	0	multi-exon	FALSE	canonical	NA	NA	NA	NA	253	NA	NA	TRUE	NA	NA	NA	C	coding	164	495	362	856	17052170	17078564	FALSE	20	ATGCCCCGACTTGAACTCTG	NA	NA	NA	NA	NA	NA	34.16895
PB.10267.4	chr11	17051890	17200376	148487	Wdr92_Cnrip1	+	3190	7	fusion	Wdr92_Cnrip1	novel	1550	13	NA	NA	72	-32538	multi-exon	FALSE	canonical	NA	NA	NA	NA	4	NA	NA	TRUE	NA	NA	NA	A	coding	279	840	281	1120	17052170	17198306	FALSE	20	CTTGAATGTATTGTGTCAGC	NA	NA	NA	NA	NA	NA	8.61554833333333
PB.10267.7	chr11	17159322	17200375	41054	Ppp3r1	+	2800	6	full-splice_match	Ppp3r1	ENSMUST00000102880.4	2859	6	59	0	59	0	multi-exon	FALSE	canonical	NA	NA	NA	NA	540	NA	NA	TRUE	NA	NA	NA	C	coding	170	513	219	731	17159540	17198306	FALSE	20	GCTTGAATGTATTGTGTCAG	NA	NA	NA	NA	NA	NA	537.330333333333
PB.10267.8	chr11	17159322	17200375	41054	Ppp3r1	+	2760	5	novel_in_catalog	Ppp3r1	novel	2859	6	NA	NA	59	0	combination_of_known_splicesites	FALSE	canonical	NA	NA	NA	NA	10	NA	NA	TRUE	NA	NA	NA	C	coding	127	384	308	691	17193043	17198306	FALSE	20	GCTTGAATGTATTGTGTCAG	NA	NA	NA	NA	NA	NA	6.99875333333333
PB.10268.1	chr11	17203202	17211559	8358	Pno1	-	1531	7	full-splice_match	Pno1	ENSMUST00000020317.7	1544	7	9	4	9	-4	multi-exon	FALSE	canonical	NA	NA	NA	NA	83	NA	NA	TRUE	NA	NA	NA	A	coding	248	747	53	799	17211507	17203934	FALSE	30	AAAAGTAGCAGTCTCTTTTT	NA	NA	NA	NA	NA	NA	21.2432833333333
PB.10269.1	chr11	17211942	17233796	21855	Wdr92	+	1978	8	full-splice_match	Wdr92	ENSMUST00000046955.6	2002	8	24	0	24	0	multi-exon	FALSE	canonical	NA	NA	NA	NA	32	NA	NA	TRUE	NA	NA	NA	A	coding	357	1074	23	1096	17211964	17232914	FALSE	35	AAAATATTTGGAGGCGTTGA	NA	NA	NA	NA	NA	NA	13.1256166666667
PB.10270.1	chr11	17257569	17267230	9662	C1d	+	1060	5	full-splice_match	C1d	ENSMUST00000000594.8	2981	5	-25	1946	-10	606	multi-exon	FALSE	canonical	NA	NA	NA	NA	183	NA	NA	TRUE	NA	NA	NA	C	coding	141	426	100	525	17262657	17266695	FALSE	30	AAAACACGGTTGTATGTCCT	NA	NA	NA	NA	NA	NA	47.8945
PB.10270.2	chr11	17257664	17267230	9567	C1d	+	1314	5	full-splice_match	C1d	ENSMUST00000156784.1	684	5	-24	-606	-24	606	multi-exon	TRUE	canonical	NA	NA	NA	NA	10	NA	NA	TRUE	NA	NA	NA	C	coding	141	426	354	779	17262657	17266695	FALSE	30	AAAACACGGTTGTATGTCCT	NA	NA	NA	NA	NA	NA	5.58312666666667
PB.10271.1	chr11	17939898	17946943	7046	Etaa1	-	1790	2	incomplete-splice_match	Etaa1	ENSMUST00000076661.6	4185	6	6932	1142	6932	-1142	5prime_fragment	FALSE	canonical	NA	NA	NA	NA	2	NA	NA	TRUE	NA	NA	NA	A	coding	482	1449	14	1462	17946930	17940226	FALSE	35	AAACAACAACTTGGTTTTTT	NA	NA	NA	NA	NA	NA	6.88273166666667
PB.10272.1	chr11	18880665	19018922	138258	Meis1	-	3157	13	full-splice_match	Meis1	ENSMUST00000068264.13	3196	13	36	3	0	-3	multi-exon	FALSE	canonical	NA	NA	NA	NA	15	NA	NA	TRUE	NA	NA	NA	A	coding	368	1107	757	1863	19016305	18884024	TRUE	30	GAACTGTATTATTGCATTTA	NA	NA	NA	NA	NA	NA	7.09342
PB.10273.1	chr11	19924434	20022577	98144	Spred2	+	2860	6	full-splice_match	Spred2	ENSMUST00000093298.11	2852	6	-8	0	-8	0	multi-exon	TRUE	canonical	NA	NA	NA	NA	14	NA	NA	TRUE	NA	NA	NA	C	coding	410	1233	498	1730	19924931	20021447	FALSE	70	AAAGAAAAAAAAAAACCCTC	NA	NA	NA	NA	NA	NA	3.33023833333333
PB.10273.2	chr11	19924437	20024025	99589	Spred2	+	4305	6	full-splice_match	Spred2	ENSMUST00000093298.11	2852	6	-5	-1448	-5	-1	multi-exon	FALSE	canonical	NA	NA	NA	NA	56	NA	NA	TRUE	NA	NA	NA	C	coding	410	1233	495	1727	19924931	20021447	FALSE	15	ACTATTGGCTTTGGGGTATT	NA	NA	NA	NA	NA	NA	42.7502666666667
PB.10273.3	chr11	19924919	20022577	97659	Spred2	+	2197	5	novel_in_catalog	Spred2	novel	2852	6	NA	NA	477	0	combination_of_known_splicesites	FALSE	canonical	NA	NA	NA	NA	2	NA	NA	TRUE	NA	NA	NA	C	coding	226	681	387	1067	20018166	20021447	FALSE	70	AAAGAAAAAAAAAAACCCTC	NA	NA	NA	NA	NA	NA	1.24388746666667
PB.10273.4	chr11	19979527	20022577	43051	Spred2	+	2513	6	novel_not_in_catalog	Spred2	novel	4449	7	NA	NA	24957	0	at_least_one_novel_splicesite	FALSE	canonical	NA	NA	NA	NA	13	NA	NA	TRUE	NA	NA	NA	C	coding	407	1224	160	1383	19979686	20021447	FALSE	70	AAAGAAAAAAAAAAACCCTC	NA	NA	NA	NA	NA	NA	3.15317333333333
PB.10274.1	chr11	20062306	20112887	50582	Actr2	-	1709	3	novel_not_in_catalog	Actr2	novel	3631	9	NA	NA	-20	-2	at_least_one_novel_splicesite	FALSE	canonical	NA	NA	NA	NA	2	NA	NA	FALSE	NA	NA	NA	C	non_coding	NA	NA	NA	NA	NA	NA	NA	20	AATTTGAATTTTGTCTTTTT	NA	NA	NA	NA	NA	NA	143.959333333333
PB.10274.5	chr11	20064671	20112915	48245	Actr2	-	1266	9	full-splice_match	Actr2	ENSMUST00000000137.7	3631	9	-2	2367	-2	-2367	multi-exon	FALSE	canonical	NA	NA	NA	NA	7	NA	NA	TRUE	NA	NA	NA	C	coding	394	1185	64	1248	20112852	20064689	FALSE	20	ATCACGCCTCTAATGCTTTT	NA	NA	NA	NA	NA	NA	262.2985
PB.10274.6	chr11	20078686	20112920	34235	Actr2	-	2140	6	full-splice_match	Actr2	ENSMUST00000132022.1	2087	6	-53	0	-7	0	multi-exon	FALSE	canonical	NA	NA	NA	NA	5	NA	NA	TRUE	NA	NA	NA	C	coding	330	993	69	1061	20112852	20079765	FALSE	85	AAAAAAAAAAAAAAAAAGCC	NA	NA	NA	NA	NA	NA	5.67226833333333
PB.10276.1	chr11	20201360	20226855	25496	Rab1a	+	2898	6	full-splice_match	Rab1a	ENSMUST00000020358.11	2827	6	-72	1	-72	-1	multi-exon	FALSE	canonical	NA	NA	NA	NA	363	NA	NA	TRUE	NA	NA	NA	A	coding	205	618	271	888	20201630	20224845	FALSE	15	AGATGCGCTTGTTGGGTCTA	NA	NA	NA	NA	NA	NA	116.954666666667
PB.10277.1	chr11	20226415	20249453	23039	Cep68	-	5461	7	full-splice_match	Cep68	ENSMUST00000050611.13	4804	7	-35	-622	-24	622	multi-exon	FALSE	canonical	NA	NA	NA	NA	8	NA	NA	TRUE	NA	NA	NA	C	coding	733	2202	189	2390	20242197	20230428	TRUE	20	ATTCCCATCTAGCGTTCATG	NA	NA	NA	NA	NA	NA	11.69035
PB.10277.2	chr11	20228516	20249453	20938	Cep68	-	3360	7	full-splice_match	Cep68	ENSMUST00000050611.13	4804	7	-35	1479	-24	-1479	multi-exon	FALSE	canonical	NA	NA	NA	NA	20	NA	NA	TRUE	NA	NA	NA	C	coding	733	2202	189	2390	20242197	20230428	TRUE	70	AAAGAAGAAGAAGAAGAAGA	NA	NA	NA	NA	NA	NA	5.81412833333333
PB.10277.4	chr11	20238387	20249416	11030	Cep68	-	2168	4	full-splice_match	Cep68	ENSMUST00000109596.7	2171	4	2	1	2	0	multi-exon	FALSE	canonical	NA	NA	NA	NA	28	NA	NA	TRUE	NA	NA	NA	C	coding	660	1983	152	2134	20242197	20238421	FALSE	20	AGTCTTGTAGCTCAGTTGAC	NA	NA	NA	NA	NA	NA	0.516968738333333
PB.10277.5	chr11	20238387	20249424	11038	Cep68	-	2783	3	full-splice_match	Cep68	ENSMUST00000162811.1	2788	3	5	0	5	0	multi-exon	FALSE	canonical	NA	NA	NA	NA	16	NA	NA	TRUE	NA	NA	NA	C	coding	633	1902	160	2061	20242197	20239109	FALSE	20	AGTCTTGTAGCTCAGTTGAC	NA	NA	NA	NA	NA	NA	2.42396333333333
PB.10278.1	chr11	20302207	20332752	30546	Slc1a4	-	3938	8	full-splice_match	Slc1a4	ENSMUST00000109594.7	3926	8	-39	27	-39	-2	multi-exon	FALSE	canonical	NA	NA	NA	NA	222	NA	NA	TRUE	NA	NA	NA	A	coding	532	1599	281	1879	20332472	20304266	FALSE	25	AAGCCTGAGTAACGTGTTTT	NA	NA	NA	NA	NA	NA	48.0123666666667
PB.10279.1	chr11	20375295	20380262	4968	novelGene_1357	-	1395	4	intergenic	novelGene_1357	novel	NA	NA	NA	NA	NA	NA	multi-exon	FALSE	canonical	NA	NA	NA	NA	2	NA	NA	FALSE	NA	NA	NA	A	non_coding	NA	NA	NA	NA	NA	NA	NA	20	ATCCAGCTGCAGGATTCTGT	NA	NA	NA	NA	NA	NA	1.187843
PB.1028.1	chr2	4622060	4633742	11683	Prpf18	-	2673	3	novel_not_in_catalog	Prpf18	novel	3295	9	NA	NA	18339	-2	at_least_one_novel_splicesite	FALSE	canonical	NA	NA	NA	NA	2	NA	NA	TRUE	NA	NA	NA	C	coding	101	306	1623	1928	4623110	4622805	FALSE	25	AATACAGGTGCTGCTTGATT	NA	NA	NA	NA	NA	NA	2.63712333333333
PB.1028.2	chr2	4622060	4652134	30075	Prpf18	-	3595	11	novel_in_catalog	Prpf18	novel	3522	10	NA	NA	-21	-2	combination_of_known_junctions	FALSE	canonical	NA	NA	NA	NA	63	NA	NA	TRUE	NA	NA	NA	C	coding	351	1056	154	1209	4651981	4624446	FALSE	25	AATACAGGTGCTGCTTGATT	NA	NA	NA	NA	NA	NA	19.3657
PB.1028.3	chr2	4622552	4652116	29565	Prpf18	-	3058	10	full-splice_match	Prpf18	ENSMUST00000035721.13	3522	10	-30	494	-3	-494	multi-exon	FALSE	canonical	NA	NA	NA	NA	56	NA	NA	TRUE	NA	NA	NA	C	coding	342	1029	136	1164	4651981	4624446	FALSE	60	ACATAAAGAAGAAACTATAT	NA	NA	NA	NA	NA	NA	19.0496166666667
PB.1028.4	chr2	4623937	4652115	28179	Prpf18	-	1699	11	novel_in_catalog	Prpf18	novel	3522	10	NA	NA	-2	0	combination_of_known_junctions	FALSE	canonical	NA	NA	NA	NA	7	NA	NA	TRUE	NA	NA	NA	C	coding	351	1056	135	1190	4651981	4624446	FALSE	15	AAGTGTTATTTGTCTTGTGT	NA	NA	NA	NA	NA	NA	0
PB.10281.1	chr11	20543136	20649111	105976	Sertad2	+	2020	3	novel_in_catalog	Sertad2	novel	639	3	NA	NA	-117	46	combination_of_known_splicesites	FALSE	canonical	NA	NA	NA	NA	14	NA	NA	TRUE	NA	NA	NA	C	coding	309	930	715	1644	20647806	20648735	FALSE	80	AAAAAAAAAAAAGAATATAT	NA	NA	NA	NA	NA	NA	2.76284
PB.10281.2	chr11	20543145	20649111	105967	Sertad2	+	1926	2	full-splice_match	Sertad2	ENSMUST00000093292.10	5647	2	-189	3910	-108	46	multi-exon	FALSE	canonical	NA	NA	NA	NA	40	NA	NA	TRUE	NA	NA	NA	C	coding	309	930	621	1550	20647806	20648735	FALSE	80	AAAAAAAAAAAAGAATATAT	NA	NA	NA	NA	NA	NA	6.22204
PB.10281.3	chr11	20631967	20649111	17145	Sertad2	+	1617	2	full-splice_match	Sertad2	ENSMUST00000109586.2	5515	2	-12	3910	-12	46	multi-exon	FALSE	canonical	NA	NA	NA	NA	62	NA	NA	TRUE	NA	NA	NA	C	coding	309	930	312	1241	20647806	20648735	FALSE	80	AAAAAAAAAAAAGAATATAT	NA	NA	NA	NA	NA	NA	8.79771333333333
PB.10284.1	chr11	20685092	20741570	56479	Aftph	-	4142	10	novel_not_in_catalog	Aftph	novel	3998	9	NA	NA	19	-8	at_least_one_novel_splicesite	FALSE	canonical	NA	NA	NA	NA	6	NA	NA	TRUE	NA	NA	NA	C	coding	961	2886	298	3183	20727607	20686051	FALSE	40	AAAAGAAATTTAGCCTTTTG	NA	NA	NA	NA	NA	NA	3.64809
PB.10284.2	chr11	20685092	20741570	56479	Aftph	-	5533	9	novel_in_catalog	Aftph	novel	3998	9	NA	NA	19	-8	intron_retention	FALSE	canonical	NA	NA	NA	NA	16	NA	NA	TRUE	NA	NA	NA	C	coding	840	2523	298	2820	20727607	20698233	TRUE	40	AAAAGAAATTTAGCCTTTTG	NA	NA	NA	NA	NA	NA	13.8872666666667
PB.10284.3	chr11	20685092	20741570	56479	Aftph	-	3971	9	full-splice_match	Aftph	ENSMUST00000035350.11	3998	9	19	8	19	-8	multi-exon	FALSE	canonical	NA	NA	NA	NA	32	NA	NA	TRUE	NA	NA	NA	C	coding	904	2715	298	3012	20727607	20686051	FALSE	40	AAAAGAAATTTAGCCTTTTG	NA	NA	NA	NA	NA	NA	4.67897
PB.10284.4	chr11	20685092	20741592	56501	Aftph	-	4074	10	novel_in_catalog	Aftph	novel	3998	9	NA	NA	-3	-8	combination_of_known_junctions	FALSE	canonical	NA	NA	NA	NA	171	NA	NA	TRUE	NA	NA	NA	C	coding	931	2796	320	3115	20727607	20686051	FALSE	40	AAAAGAAATTTAGCCTTTTG	NA	NA	NA	NA	NA	NA	27.44625
PB.10284.5	chr11	20708625	20741570	32946	Aftph	-	2612	5	incomplete-splice_match	Aftph	ENSMUST00000177543.7	3082	8	-115	22883	19	2	3prime_fragment	FALSE	canonical	NA	NA	NA	NA	2	NA	NA	TRUE	NA	NA	NA	C	coding	763	2292	298	2589	20727607	20708648	FALSE	70	AAAAAAAAAAAAAGTAGTTT	NA	NA	NA	NA	NA	NA	0.262099
PB.10285.1	chr11	20823580	20830796	7217	Lgalsl	-	3724	4	full-splice_match	Lgalsl	ENSMUST00000144441.7	913	4	-41	-2770	-41	-4	multi-exon	FALSE	canonical	NA	NA	NA	NA	5	NA	NA	TRUE	NA	NA	NA	C	coding	125	378	555	932	20830093	20826372	FALSE	25	AAGATAGCTTCTGGGTTATT	NA	NA	NA	NA	NA	NA	9.692515
PB.10285.2	chr11	20823580	20831053	7474	Lgalsl	-	3355	5	full-splice_match	Lgalsl	ENSMUST00000047028.8	3362	5	3	4	3	-4	multi-exon	FALSE	canonical	NA	NA	NA	NA	159	NA	NA	TRUE	NA	NA	NA	C	coding	172	519	45	563	20831009	20826372	FALSE	25	AAGATAGCTTCTGGGTTATT	NA	NA	NA	NA	NA	NA	38.7198
PB.10286.1	chr11	20831118	20834186	3069	novelGene_Gm12037_AS	+	608	2	antisense	novelGene_Gm12037_AS	novel	NA	NA	NA	NA	NA	NA	multi-exon	FALSE	canonical	NA	NA	NA	NA	2	NA	NA	FALSE	NA	NA	NA	A	coding	100	303	267	569	20833845	20834147	FALSE	15	GACACTTCTGGTTGCATTTG	NA	NA	NA	NA	NA	NA	2.00853333333333
PB.10288.1	chr11	21119770	21149402	29633	Peli1	+	2362	7	novel_not_in_catalog	Peli1	novel	3703	6	NA	NA	-15699	0	intron_retention	FALSE	canonical	NA	NA	NA	NA	44	NA	NA	TRUE	NA	NA	NA	B	coding	418	1257	227	1483	21136115	21148523	FALSE	95	AAAAAAAAAAAGAAAAAAAA	NA	NA	NA	NA	NA	NA	51.8552833333333
PB.10289.1	chr11	21277991	21321125	43135	Vps54	+	3261	17	incomplete-splice_match	Vps54	ENSMUST00000109578.7	4273	23	38710	-3	88	3	5prime_fragment	FALSE	canonical	NA	NA	NA	NA	4	NA	NA	TRUE	NA	NA	NA	A	coding	625	1878	117	1994	21291079	21319858	FALSE	35	TTAAAAGGCAACTTTTTTCA	NA	NA	NA	NA	NA	NA	17.71485
PB.1029.1	chr2	4881813	4908485	26673	Sephs1	+	2998	9	full-splice_match	Sephs1	ENSMUST00000027973.13	5319	9	249	2072	249	348	multi-exon	FALSE	canonical	NA	NA	NA	NA	15	NA	NA	TRUE	NA	NA	NA	A	coding	392	1179	130	1308	4884413	4906795	FALSE	35	TGAGTGCAGAAACTATACTG	NA	NA	NA	NA	NA	NA	19.1826166666667
PB.10290.1	chr11	21321668	21371221	49554	Ugp2	-	2069	10	full-splice_match	Ugp2	ENSMUST00000060895.5	2044	10	-20	-5	-20	5	multi-exon	TRUE	canonical	NA	NA	NA	NA	111	NA	NA	TRUE	NA	NA	NA	C	coding	497	1494	222	1715	21354392	21322022	FALSE	10	GCTGTCTAGTGCTCACTCTT	NA	NA	NA	NA	NA	NA	38.25965
PB.10290.2	chr11	21321674	21370847	49174	Ugp2	-	2517	10	full-splice_match	Ugp2	ENSMUST00000102875.10	2683	10	-370	536	354	-1	multi-exon	FALSE	canonical	NA	NA	NA	NA	116	NA	NA	TRUE	NA	NA	NA	C	coding	508	1527	643	2169	21370205	21322022	FALSE	10	ACTTTTGCTGTCTAGTGCTC	NA	NA	NA	NA	NA	NA	12.9116166666667
PB.10291.2	chr11	21557246	21571796	14551	Mdh1	-	2159	8	novel_in_catalog	Mdh1	novel	1958	9	NA	NA	138	-459	intron_retention	FALSE	canonical	NA	NA	NA	NA	4	NA	NA	TRUE	NA	NA	NA	C	coding	295	888	65	952	21571732	21558453	FALSE	30	AAAATCTCTCAGACTCTGTT	NA	NA	NA	NA	NA	NA	11.4665133333333
PB.10291.6	chr11	21557246	21572043	14798	Mdh1	-	1513	9	full-splice_match	Mdh1	ENSMUST00000102874.10	2122	9	150	459	-109	-459	multi-exon	FALSE	canonical	NA	NA	NA	NA	4679	NA	NA	TRUE	NA	NA	NA	C	coding	334	1005	312	1316	21571732	21557443	FALSE	30	AAAATCTCTCAGACTCTGTT	NA	NA	NA	NA	NA	NA	831.983
PB.10292.1	chr11	21572224	21898672	326449	Wdpcp	+	2486	18	full-splice_match	Wdpcp	ENSMUST00000020568.9	2792	18	-11	317	-11	-317	multi-exon	FALSE	canonical	NA	NA	NA	NA	19	NA	NA	TRUE	NA	NA	NA	C	coding	722	2169	172	2340	21652250	21898526	FALSE	40	AAACAATTGTTTTCATAATG	NA	NA	NA	NA	NA	NA	4.26245833333333
PB.10292.2	chr11	21572250	21898682	326433	Wdpcp	+	2399	17	novel_in_catalog	Wdpcp	novel	2792	18	NA	NA	15	-307	combination_of_known_splicesites	FALSE	canonical	NA	NA	NA	NA	5	NA	NA	TRUE	NA	NA	NA	C	coding	643	1932	312	2243	21664332	21898526	FALSE	20	TTTCATAATGTGTATGCTTT	NA	NA	NA	NA	NA	NA	0.802893
PB.10293.1	chr11	21994778	22001641	6864	Otx1	-	2801	5	full-splice_match	Otx1	ENSMUST00000006071.13	2789	5	-26	14	-26	-9	multi-exon	FALSE	canonical	NA	NA	NA	NA	2	NA	NA	TRUE	NA	NA	NA	A	coding	354	1065	275	1339	21999473	21996240	FALSE	10	TGAGTGGCTTGTCAGCGTTG	NA	NA	NA	NA	NA	NA	0.675982166666667
PB.10294.1	chr11	22005828	22286972	281145	Ehbp1	-	5232	25	novel_not_in_catalog	Ehbp1	novel	5046	25	NA	NA	-177	0	at_least_one_novel_splicesite	FALSE	canonical	NA	NA	NA	NA	2	NA	NA	TRUE	NA	NA	NA	B	coding	1234	3705	575	4279	22285591	22006781	FALSE	30	AAACCCTGCTGCAATTTATT	NA	NA	NA	NA	NA	NA	7.861795
PB.10294.2	chr11	22005828	22287081	281254	Ehbp1	-	4931	25	novel_not_in_catalog	Ehbp1	novel	4971	25	NA	NA	-286	0	at_least_one_novel_splicesite	FALSE	canonical	NA	NA	NA	NA	2	NA	NA	TRUE	NA	NA	NA	B	coding	1209	3630	349	3978	22285591	22006781	FALSE	30	AAACCCTGCTGCAATTTATT	NA	NA	NA	NA	NA	NA	15.8676
PB.10294.3	chr11	22005828	22287081	281254	Ehbp1	-	5006	25	novel_not_in_catalog	Ehbp1	novel	5046	25	NA	NA	-286	0	at_least_one_novel_splicesite	FALSE	canonical	NA	NA	NA	NA	5	NA	NA	TRUE	NA	NA	NA	B	coding	1234	3705	349	4053	22285591	22006781	FALSE	30	AAACCCTGCTGCAATTTATT	NA	NA	NA	NA	NA	NA	0.0005663239896
PB.10295.1	chr11	22512131	22519235	7105	Tmem17	+	1526	4	full-splice_match	Tmem17	ENSMUST00000059319.7	1568	4	43	-1	43	1	multi-exon	FALSE	canonical	NA	NA	NA	NA	13	NA	NA	TRUE	NA	NA	NA	A	coding	198	597	354	950	22512484	22518659	FALSE	15	ATGCTTATCTGTGTAGTTCT	NA	NA	NA	NA	NA	NA	8.872285
PB.10296.1	chr11	22834739	22860522	25784	B3gnt2	-	2762	2	full-splice_match	B3gnt2	ENSMUST00000055549.3	2602	2	-34	-126	-34	8	multi-exon	FALSE	canonical	NA	NA	NA	NA	5	NA	NA	TRUE	NA	NA	NA	C	coding	397	1194	315	1508	22837186	22835993	FALSE	30	AATAAGTGATACTCTTTCTG	NA	NA	NA	NA	NA	NA	6.91818333333333
PB.10296.2	chr11	22834748	22859703	24956	B3gnt2	-	2658	2	full-splice_match	B3gnt2	ENSMUST00000062844.10	3057	2	398	1	-158	-1	multi-exon	FALSE	canonical	NA	NA	NA	NA	51	NA	NA	TRUE	NA	NA	NA	C	coding	397	1194	220	1413	22837186	22835993	FALSE	45	ATCACGTATAATAAGTGATA	NA	NA	NA	NA	NA	NA	31.6152666666667
PB.10297.1	chr11	22899753	22982265	82513	Commd1	-	774	3	full-splice_match	Commd1	ENSMUST00000159081.7	4508	3	117	3617	-13	6	multi-exon	FALSE	canonical	NA	NA	NA	NA	34	NA	NA	TRUE	NA	NA	NA	A	coding	188	567	11	577	22982255	22899950	FALSE	60	AAAAAAGAGAAACCTCTCAA	NA	NA	NA	NA	NA	NA	33.02535
PB.10298.1	chr11	22973220	22974907	1688	Zrsr1	+	1688	1	full-splice_match	Zrsr1	ENSMUST00000229075.1	1287	1	-8	-393	5	393	mono-exon	FALSE	NA	NA	NA	NA	NA	23	NA	NA	NA	NA	NA	NA	A	coding	428	1287	9	1295	22973228	22974514	NA	20	TTTTATATTGTCTGAATCTG	NA	NA	NA	NA	NA	NA	60.5679833333333
PB.10299.2	chr11	22990624	23003336	12713	Cct4	+	1935	14	full-splice_match	Cct4	ENSMUST00000173867.7	2484	14	105	444	-2	185	multi-exon	FALSE	canonical	NA	NA	NA	NA	559	NA	NA	TRUE	NA	NA	NA	C	coding	539	1620	131	1750	22990754	23003151	FALSE	35	ATATTAACTTGTCATTTTAA	NA	NA	NA	NA	NA	NA	89.58245
PB.10299.3	chr11	22990626	23003336	12711	Cct4	+	2340	13	novel_in_catalog	Cct4	novel	2484	14	NA	NA	0	185	intron_retention	FALSE	canonical	NA	NA	NA	NA	2	NA	NA	TRUE	NA	NA	NA	C	coding	364	1095	129	1223	22990754	23001035	TRUE	35	ATATTAACTTGTCATTTTAA	NA	NA	NA	NA	NA	NA	2.36915833333333
PB.10299.4	chr11	22990636	23003336	12701	Cct4	+	1988	14	novel_in_catalog	Cct4	novel	2484	14	NA	NA	-3	185	combination_of_known_junctions	FALSE	canonical	NA	NA	NA	NA	58	NA	NA	TRUE	NA	NA	NA	C	coding	483	1452	352	1803	22993308	23003151	FALSE	35	ATATTAACTTGTCATTTTAA	NA	NA	NA	NA	NA	NA	1.894535
PB.1030.1	chr2	4918861	4938729	19869	Phyh	+	1595	9	full-splice_match	Phyh	ENSMUST00000027975.7	1438	9	-158	1	-158	-1	multi-exon	FALSE	canonical	NA	NA	NA	NA	159	NA	NA	TRUE	NA	NA	NA	A	coding	338	1017	210	1226	4919070	4938360	FALSE	35	AGGCATATTAAGTCAATTTC	NA	NA	NA	NA	NA	NA	48.9162333333333
PB.10300.2	chr11	23020470	23023729	3260	Fam161a	+	964	2	incomplete-splice_match	Fam161a	ENSMUST00000058269.9	1927	4	7083	2	0	-1	5prime_fragment	FALSE	canonical	NA	NA	NA	NA	2	NA	NA	TRUE	NA	NA	NA	B	coding	178	537	246	782	23020715	23023547	FALSE	30	CATGTACCTCAAGACATTCC	NA	NA	NA	NA	NA	NA	3.40628
PB.10301.1	chr11	23067896	23074232	6337	Gm12059	+	1865	2	full-splice_match	Gm12059	ENSMUST00000128996.1	3105	2	-102	1342	-102	-1342	multi-exon	FALSE	canonical	NA	NA	NA	NA	2	NA	NA	TRUE	NA	NA	NA	A	non_coding	NA	NA	NA	NA	NA	NA	NA	20	ATCGGTTGTACCAAGTGCTT	NA	NA	NA	NA	NA	NA	1.00723583333333
PB.10302.1	chr11	23255910	23297012	41103	Xpo1	+	4935	25	full-splice_match	Xpo1	ENSMUST00000102869.7	6004	25	-168	1237	-131	-585	multi-exon	FALSE	canonical	NA	NA	NA	NA	55	NA	NA	TRUE	NA	NA	NA	A	coding	1067	3204	827	4030	23261853	23296107	FALSE	20	ATTTTCCCTTCACTGACTTA	NA	NA	NA	NA	NA	NA	34.00445
PB.10303.1	chr11	23306952	23363989	57038	Usp34	+	1895	15	incomplete-splice_match	Usp34	ENSMUST00000137823.7	11363	80	36	125755	36	-56663	3prime_fragment	FALSE	canonical	NA	NA	NA	NA	2	NA	NA	TRUE	NA	NA	NA	B	coding	624	1872	23	1894	23306974	23363988	FALSE	55	AAGAGGAGGAGGAAGAAGAA	NA	NA	NA	NA	NA	NA	34.7712666666667
PB.10305.1	chr11	23432284	23454792	22509	Usp34	+	1829	18	incomplete-splice_match	Usp34	ENSMUST00000130131.1	4439	24	12229	1894	12229	-1894	5prime_fragment	FALSE	canonical	NA	NA	NA	NA	2	NA	NA	TRUE	NA	NA	NA	B	coding	567	1704	14	1717	23432297	23454680	FALSE	20	TCAACTCTTGTGGCTCACGA	NA	NA	NA	NA	NA	NA	45.3783
PB.10307.1	chr11	23460667	23489736	29070	Usp34	+	2933	12	novel_in_catalog	Usp34	novel	12200	80	NA	NA	2590	-8	combination_of_known_junctions	FALSE	canonical	NA	NA	NA	NA	37	NA	NA	TRUE	NA	NA	NA	B	coding	763	2292	94	2385	23464267	23489188	FALSE	40	AAAAATAATGGTTTTATTTT	NA	NA	NA	NA	NA	NA	48.3135166666667
PB.10307.2	chr11	23472962	23488349	15388	Usp34	+	848	7	incomplete-splice_match	Usp34	ENSMUST00000137823.7	11363	80	166046	1395	2673	-19	internal_fragment	FALSE	canonical	NA	NA	NA	NA	4	NA	NA	TRUE	NA	NA	NA	B	coding	216	648	201	848	23473277	23488349	FALSE	70	AAAGAAAGAAAAACTAAAGG	NA	NA	NA	NA	NA	NA	0.997227166666667
PB.10307.3	chr11	23472962	23488349	15388	Usp34	+	599	5	incomplete-splice_match	Usp34	ENSMUST00000129368.2	865	7	2673	19	2673	-19	5prime_fragment	FALSE	canonical	NA	NA	NA	NA	8	NA	NA	TRUE	NA	NA	NA	B	coding	140	420	180	599	23486824	23488349	FALSE	70	AAAGAAAGAAAAACTAAAGG	NA	NA	NA	NA	NA	NA	0
PB.10307.4	chr11	23472962	23489736	16775	Usp34	+	2020	8	incomplete-splice_match	Usp34	ENSMUST00000137823.7	11363	80	166046	8	2673	-8	5prime_fragment	FALSE	canonical	NA	NA	NA	NA	34	NA	NA	TRUE	NA	NA	NA	B	coding	423	1272	201	1472	23473277	23489188	FALSE	40	AAAAATAATGGTTTTATTTT	NA	NA	NA	NA	NA	NA	16.4209
PB.10309.1	chr11	23489737	23498003	8267	Ahsa2	-	1806	9	full-splice_match	Ahsa2	ENSMUST00000020529.12	3023	9	27	1190	27	-154	multi-exon	TRUE	canonical	NA	NA	NA	NA	43	NA	NA	TRUE	NA	NA	NA	A	coding	331	996	150	1145	23497854	23490398	FALSE	25	ACATCAAGTGTGCTTTATTT	NA	NA	NA	NA	NA	NA	22.37
PB.10310.2	chr11	23605079	23606666	1588	0610010F05Rik	-	1186	2	novel_not_in_catalog	0610010F05Rik	novel	2569	23	NA	NA	-11257	6751	at_least_one_novel_splicesite	FALSE	canonical	NA	NA	NA	NA	2	NA	NA	TRUE	NA	NA	NA	B	coding	142	429	178	606	23606087	23605659	FALSE	40	AAATTCTTAGTCAAATGGAT	NA	NA	NA	NA	NA	NA	108.440833333333
PB.10311.1	chr11	23646847	23665903	19057	Pex13	-	3722	4	full-splice_match	Pex13	ENSMUST00000020523.3	4146	4	56	368	-51	-368	multi-exon	FALSE	canonical	NA	NA	NA	NA	3	NA	NA	TRUE	NA	NA	NA	C	coding	405	1218	60	1277	23665844	23649292	FALSE	25	TTAATTTCTTTTTTTAAGAT	NA	NA	NA	NA	NA	NA	45.2773
PB.10311.2	chr11	23648824	23665874	17051	Pex13	-	1716	4	full-splice_match	Pex13	ENSMUST00000020523.3	4146	4	85	2345	-22	632	multi-exon	FALSE	canonical	NA	NA	NA	NA	65	NA	NA	TRUE	NA	NA	NA	C	coding	405	1218	31	1248	23665844	23649292	FALSE	25	TATTATGTCCAGTGTTGAAT	NA	NA	NA	NA	NA	NA	0
PB.10311.3	chr11	23648825	23665869	17045	Pex13	-	2211	4	novel_not_in_catalog	Pex13	novel	4146	4	NA	NA	-17	631	at_least_one_novel_splicesite	FALSE	canonical	NA	NA	NA	NA	14	NA	NA	TRUE	NA	NA	NA	C	coding	259	780	965	1744	23655790	23649292	FALSE	25	GTATTATGTCCAGTGTTGAA	NA	NA	NA	NA	NA	NA	1.07041866666667
PB.10312.1	chr11	23666399	23732876	66478	Pus10	+	3229	19	novel_not_in_catalog	Pus10	novel	3559	18	NA	NA	-112	0	at_least_one_novel_splicesite	FALSE	canonical	NA	NA	NA	NA	2	NA	NA	TRUE	NA	NA	NA	C	coding	363	1092	621	1712	23699960	23731359	FALSE	10	TTTGAGCATTGTTTTTTTTT	NA	NA	NA	NA	NA	NA	0.488286
PB.10312.2	chr11	23666399	23732876	66478	Pus10	+	3167	18	full-splice_match	Pus10	ENSMUST00000058163.10	3559	18	392	0	-112	0	multi-exon	FALSE	canonical	NA	NA	NA	NA	6	NA	NA	TRUE	NA	NA	NA	C	coding	527	1584	67	1650	23667289	23731359	FALSE	10	TTTGAGCATTGTTTTTTTTT	NA	NA	NA	NA	NA	NA	8.002095
PB.10313.1	chr11	23862648	23895257	32610	Papolg	-	4024	22	novel_not_in_catalog	Papolg	novel	3747	22	NA	NA	-4	-2	intron_retention	FALSE	canonical	NA	NA	NA	NA	5	NA	NA	TRUE	NA	NA	NA	C	coding	731	2196	519	2714	23891897	23863958	FALSE	15	TACTGTCTGTCTTTAATTTT	NA	NA	NA	NA	NA	NA	1.44552783333333
PB.10313.2	chr11	23862648	23895263	32616	Papolg	-	3755	22	full-splice_match	Papolg	ENSMUST00000020513.9	3747	22	-10	2	-10	-2	multi-exon	FALSE	canonical	NA	NA	NA	NA	24	NA	NA	TRUE	NA	NA	NA	C	coding	739	2220	226	2445	23895038	23863958	FALSE	15	TACTGTCTGTCTTTAATTTT	NA	NA	NA	NA	NA	NA	13.8874833333333
PB.10315.1	chr11	24076540	24173193	96654	Bcl11a_Gm12063	+	2178	8	fusion	Bcl11a_Gm12063	novel	2329	5	NA	NA	-19	-1	multi-exon	FALSE	canonical	NA	NA	NA	NA	2	NA	NA	TRUE	NA	NA	NA	B	coding	243	732	1054	1785	24078391	24172800	FALSE	5	AGGCGGTGTGTGCTTGTTTT	NA	NA	NA	NA	NA	NA	3.83410333333333
PB.10315.10	chr11	24078086	24173193	95108	Bcl11a	+	3182	5	novel_not_in_catalog	Bcl11a	novel	3061	5	NA	NA	30	-1	at_least_one_novel_splicesite	FALSE	canonical	NA	NA	NA	NA	4	NA	NA	TRUE	NA	NA	NA	C	coding	827	2484	306	2789	24078391	24172800	FALSE	5	AGGCGGTGTGTGCTTGTTTT	NA	NA	NA	NA	NA	NA	6.541939775e-08
PB.10315.11	chr11	24080689	24173193	92505	Bcl11a	+	2873	5	novel_not_in_catalog	Bcl11a	novel	1505	5	NA	NA	19	-1	at_least_one_novel_splicesite	FALSE	canonical	NA	NA	NA	NA	10	NA	NA	TRUE	NA	NA	NA	C	coding	775	2328	153	2480	24085422	24172800	FALSE	5	AGGCGGTGTGTGCTTGTTTT	NA	NA	NA	NA	NA	NA	7.32417333333333
PB.10315.12	chr11	24080691	24173193	92503	Bcl11a	+	1119	5	full-splice_match	Bcl11a	ENSMUST00000118955.1	1505	5	21	365	21	-1	multi-exon	FALSE	canonical	NA	NA	NA	NA	40	NA	NA	TRUE	NA	NA	NA	C	coding	191	576	151	726	24085422	24172800	FALSE	5	AGGCGGTGTGTGCTTGTTTT	NA	NA	NA	NA	NA	NA	13.909025
PB.10315.13	chr11	24080695	24173193	92499	Bcl11a	+	2715	5	novel_in_catalog	Bcl11a	novel	1505	5	NA	NA	25	-1	combination_of_known_junctions	FALSE	canonical	NA	NA	NA	NA	54	NA	NA	TRUE	NA	NA	NA	C	coding	721	2166	147	2312	24085422	24172790	FALSE	5	AGGCGGTGTGTGCTTGTTTT	NA	NA	NA	NA	NA	NA	21.3119833333333
PB.10315.14	chr11	24080695	24173193	92499	Bcl11a	+	2995	5	novel_not_in_catalog	Bcl11a	novel	1505	5	NA	NA	25	-1	at_least_one_novel_splicesite	FALSE	canonical	NA	NA	NA	NA	5	NA	NA	TRUE	NA	NA	NA	C	coding	783	2352	147	2498	24085422	24165166	TRUE	5	AGGCGGTGTGTGCTTGTTTT	NA	NA	NA	NA	NA	NA	10.9950716666667
PB.10315.2	chr11	24077152	24173193	96042	Bcl11a_Gm12063	+	1522	6	fusion	Bcl11a_Gm12063	novel	2329	5	NA	NA	593	-1	multi-exon	FALSE	canonical	NA	NA	NA	NA	5	NA	NA	TRUE	NA	NA	NA	B	coding	243	732	398	1129	24078391	24172800	FALSE	5	AGGCGGTGTGTGCTTGTTTT	NA	NA	NA	NA	NA	NA	4.52690166666667
PB.10315.3	chr11	24077157	24173193	96037	Bcl11a_Gm12063	+	3117	6	fusion	Bcl11a_Gm12063	novel	3061	5	NA	NA	598	-1	multi-exon	FALSE	canonical	NA	NA	NA	NA	3	NA	NA	TRUE	NA	NA	NA	B	coding	773	2322	393	2714	24078391	24172790	FALSE	5	AGGCGGTGTGTGCTTGTTTT	NA	NA	NA	NA	NA	NA	0.653711
PB.10315.4	chr11	24077460	24173193	95734	Bcl11a	+	1592	6	novel_not_in_catalog	Bcl11a	novel	2329	5	NA	NA	-596	-1	at_least_one_novel_splicesite	FALSE	canonical	NA	NA	NA	NA	10	NA	NA	TRUE	NA	NA	NA	C	coding	243	732	468	1199	24078391	24172800	FALSE	5	AGGCGGTGTGTGCTTGTTTT	NA	NA	NA	NA	NA	NA	4.23425166666667
PB.10315.5	chr11	24077552	24173193	95642	Bcl11a	+	1367	6	novel_not_in_catalog	Bcl11a	novel	2329	5	NA	NA	-504	-1	at_least_one_novel_splicesite	FALSE	canonical	NA	NA	NA	NA	3	NA	NA	TRUE	NA	NA	NA	C	coding	243	732	243	974	24078391	24172800	FALSE	5	AGGCGGTGTGTGCTTGTTTT	NA	NA	NA	NA	NA	NA	1.97728613175167
PB.10315.6	chr11	24077753	24173193	95441	Bcl11a	+	1763	5	full-splice_match	Bcl11a	ENSMUST00000109516.7	2329	5	-364	930	-303	-1	multi-exon	FALSE	canonical	NA	NA	NA	NA	57	NA	NA	TRUE	NA	NA	NA	C	coding	243	732	639	1370	24078391	24172800	FALSE	5	AGGCGGTGTGTGCTTGTTTT	NA	NA	NA	NA	NA	NA	6.80516333333333
PB.10315.7	chr11	24077755	24173193	95439	Bcl11a	+	3049	6	novel_not_in_catalog	Bcl11a	novel	3061	5	NA	NA	-301	-1	at_least_one_novel_splicesite	FALSE	canonical	NA	NA	NA	NA	7	NA	NA	TRUE	NA	NA	NA	C	coding	827	2484	173	2656	24078391	24172800	FALSE	5	AGGCGGTGTGTGCTTGTTTT	NA	NA	NA	NA	NA	NA	6.954885
PB.10315.8	chr11	24077996	24173193	95198	Bcl11a	+	3400	5	novel_not_in_catalog	Bcl11a	novel	3061	5	NA	NA	-60	-1	at_least_one_novel_splicesite	FALSE	canonical	NA	NA	NA	NA	4	NA	NA	TRUE	NA	NA	NA	C	coding	835	2508	396	2903	24078391	24165166	TRUE	5	AGGCGGTGTGTGCTTGTTTT	NA	NA	NA	NA	NA	NA	0.885990951166667
PB.10315.9	chr11	24078071	24173193	95123	Bcl11a	+	3045	5	full-splice_match	Bcl11a	ENSMUST00000000881.12	3061	5	15	1	15	-1	multi-exon	FALSE	canonical	NA	NA	NA	NA	92	NA	NA	TRUE	NA	NA	NA	C	coding	773	2322	321	2642	24078391	24172790	FALSE	5	AGGCGGTGTGTGCTTGTTTT	NA	NA	NA	NA	NA	NA	4.48978166666667
PB.1032.1	chr2	5020642	5064071	43430	Optn	-	2260	12	novel_in_catalog	Optn	novel	2614	14	NA	NA	-20	0	intron_retention	FALSE	canonical	NA	NA	NA	NA	3	NA	NA	TRUE	NA	NA	NA	C	coding	427	1284	268	1551	5046097	5021351	FALSE	15	TGTGTGTTATCTGATTTATT	NA	NA	NA	NA	NA	NA	2.55928333333333
PB.1032.2	chr2	5020642	5064113	43472	Optn	-	2682	14	full-splice_match	Optn	ENSMUST00000114996.7	2614	14	-68	0	-62	0	multi-exon	FALSE	canonical	NA	NA	NA	NA	23	NA	NA	TRUE	NA	NA	NA	C	coding	584	1755	219	1973	5054705	5021351	FALSE	15	TGTGTGTTATCTGATTTATT	NA	NA	NA	NA	NA	NA	5.265875
PB.10321.1	chr11	26387202	26471875	84674	Fancl	+	1656	14	full-splice_match	Fancl	ENSMUST00000004120.8	2724	14	1067	1	0	-1	multi-exon	FALSE	canonical	NA	NA	NA	NA	11	NA	NA	TRUE	NA	NA	NA	A	coding	375	1128	14	1141	26387215	26471360	FALSE	35	CAAGTCTAGTCATTAACACC	NA	NA	NA	NA	NA	NA	8.95513333333333
PB.10322.1	chr11	26471403	26593704	122302	Vrk2	-	1674	13	full-splice_match	Vrk2	ENSMUST00000078362.12	1889	13	216	-1	-82	1	multi-exon	FALSE	canonical	NA	NA	NA	NA	6	NA	NA	TRUE	NA	NA	NA	A	coding	503	1512	121	1632	26591722	26471445	FALSE	40	AACAACTTTTAAGCATTCCA	NA	NA	NA	NA	NA	NA	1.35795166666667
PB.10323.1	chr11	28387092	28584099	197008	Ccdc85a	-	3962	6	full-splice_match	Ccdc85a	ENSMUST00000146385.8	3798	6	-104	-60	-104	60	multi-exon	TRUE	canonical	NA	NA	NA	NA	2	NA	NA	TRUE	NA	NA	NA	C	coding	545	1638	558	2195	28583542	28388859	FALSE	25	AATATCATCCCTTGTGTGAT	NA	NA	NA	NA	NA	NA	1.382063
PB.10323.2	chr11	28387092	28584266	197175	Ccdc85a	-	4228	7	novel_in_catalog	Ccdc85a	novel	3798	6	NA	NA	0	60	intron_retention	FALSE	canonical	NA	NA	NA	NA	2	NA	NA	TRUE	NA	NA	NA	C	coding	578	1737	725	2461	28583542	28388859	FALSE	25	AATATCATCCCTTGTGTGAT	NA	NA	NA	NA	NA	NA	6.96726833333333
PB.10323.3	chr11	28387092	28584316	197225	Ccdc85a	-	4143	6	novel_in_catalog	Ccdc85a	novel	3798	6	NA	NA	8	60	intron_retention	FALSE	canonical	NA	NA	NA	NA	3	NA	NA	TRUE	NA	NA	NA	C	coding	533	1602	775	2376	28583542	28388859	FALSE	25	AATATCATCCCTTGTGTGAT	NA	NA	NA	NA	NA	NA	6.485265
PB.10323.4	chr11	28387149	28584344	197196	Ccdc85a	-	4015	5	full-splice_match	Ccdc85a	ENSMUST00000093253.9	5431	5	-48	1464	-20	3	multi-exon	FALSE	canonical	NA	NA	NA	NA	9	NA	NA	TRUE	NA	NA	NA	C	coding	500	1503	803	2305	28583542	28388859	FALSE	20	ATTTTTGTCTGTTTTGAAAT	NA	NA	NA	NA	NA	NA	2.294365
PB.10323.5	chr11	28388813	28584305	195493	Ccdc85a	-	2312	5	full-splice_match	Ccdc85a	ENSMUST00000093253.9	5431	5	-9	3128	-9	4	multi-exon	FALSE	canonical	NA	NA	NA	NA	2	NA	NA	TRUE	NA	NA	NA	C	coding	500	1503	764	2266	28583542	28388859	FALSE	75	AAAAAGAAGACAAAGAAGAA	NA	NA	NA	NA	NA	NA	8.00406666666667
PB.10324.1	chr11	28853219	28926733	73515	Efemp1	+	2012	11	full-splice_match	Efemp1	ENSMUST00000020759.11	2037	11	15	10	15	-10	multi-exon	FALSE	canonical	NA	NA	NA	NA	11	NA	NA	TRUE	NA	NA	NA	A	coding	493	1482	116	1597	28854474	28926318	FALSE	40	AAAATGAGAATCTGCCATGT	NA	NA	NA	NA	NA	NA	5.90466833333333
PB.10325.1	chr11	29130741	29161674	30934	Pnpt1	+	4321	26	novel_in_catalog	Pnpt1	novel	2707	28	NA	NA	-3	-6	intron_retention	FALSE	canonical	NA	NA	NA	NA	2	NA	NA	TRUE	NA	NA	NA	C	coding	416	1251	18	1268	29130758	29145503	TRUE	40	AAATAAGCTATTTTTATATC	NA	NA	NA	NA	NA	NA	4.82852666666667
PB.10325.2	chr11	29130744	29161672	30929	Pnpt1	+	2555	28	full-splice_match	Pnpt1	ENSMUST00000020756.8	2707	28	-4	156	0	-8	multi-exon	FALSE	canonical	NA	NA	NA	NA	9	NA	NA	TRUE	NA	NA	NA	C	coding	783	2352	15	2366	29130758	29161483	FALSE	50	AAAAATAAGCTATTTTTATA	NA	NA	NA	NA	NA	NA	10.1470216666667
PB.10327.1	chr11	29172094	29176139	4046	Ppp4r3b	+	2821	2	incomplete-splice_match	Ppp4r3b	ENSMUST00000102856.8	2410	12	-796	33502	-796	-12211	3prime_fragment	FALSE	canonical	NA	NA	NA	NA	2	NA	NA	TRUE	NA	NA	NA	C	non_coding	NA	NA	NA	NA	NA	NA	NA	20	AAACTTTTGAGTGTTTCTCT	NA	NA	NA	NA	NA	NA	3.71432166666667
PB.10327.2	chr11	29172776	29220005	47230	Ppp4r3b	+	4447	16	full-splice_match	Ppp4r3b	ENSMUST00000020755.11	5125	16	-114	792	-114	-792	multi-exon	FALSE	canonical	NA	NA	NA	NA	45	NA	NA	TRUE	NA	NA	NA	C	coding	820	2463	531	2993	29173306	29218551	FALSE	10	ATTGAGGCTTCTGTTTGTTT	NA	NA	NA	NA	NA	NA	11.9066283333333
PB.10327.3	chr11	29172963	29220005	47043	Ppp4r3b	+	3972	16	novel_not_in_catalog	Ppp4r3b	novel	5125	16	NA	NA	73	-792	at_least_one_novel_splicesite	FALSE	canonical	NA	NA	NA	NA	8	NA	NA	TRUE	NA	NA	NA	C	coding	724	2175	344	2518	29173306	29218551	FALSE	10	ATTGAGGCTTCTGTTTGTTT	NA	NA	NA	NA	NA	NA	8.95702
PB.10327.4	chr11	29172972	29209633	36662	Ppp4r3b	+	2320	12	full-splice_match	Ppp4r3b	ENSMUST00000102856.8	2410	12	82	8	82	-8	multi-exon	FALSE	canonical	NA	NA	NA	NA	7	NA	NA	TRUE	NA	NA	NA	C	coding	616	1851	335	2185	29173306	29209498	FALSE	40	AAAAATCACTTATTTTTTAT	NA	NA	NA	NA	NA	NA	2.5368
PB.10327.5	chr11	29172976	29220005	47030	Ppp4r3b	+	4226	16	novel_not_in_catalog	Ppp4r3b	novel	5125	16	NA	NA	86	-792	at_least_one_novel_splicesite	FALSE	canonical	NA	NA	NA	NA	5	NA	NA	TRUE	NA	NA	NA	C	coding	813	2442	331	2772	29173306	29218551	FALSE	10	ATTGAGGCTTCTGTTTGTTT	NA	NA	NA	NA	NA	NA	3.98652333333333
PB.10328.1	chr11	29221547	29247294	25748	Cfap36	-	1419	9	novel_in_catalog	Cfap36	novel	1664	10	NA	NA	-6	-15	combination_of_known_splicesites	FALSE	canonical	NA	NA	NA	NA	2	NA	NA	TRUE	NA	NA	NA	C	coding	190	573	510	1082	29230611	29221884	FALSE	65	AAAAATAAAACAAAATTTTG	NA	NA	NA	NA	NA	NA	26.25535
PB.10328.2	chr11	29221547	29247508	25962	Cfap36	-	1748	10	full-splice_match	Cfap36	ENSMUST00000020754.9	1664	10	-99	15	-99	-15	multi-exon	FALSE	canonical	NA	NA	NA	NA	285	NA	NA	TRUE	NA	NA	NA	C	coding	343	1032	380	1411	29247129	29221884	FALSE	65	AAAAATAAAACAAAATTTTG	NA	NA	NA	NA	NA	NA	51.5236333333333
PB.10328.3	chr11	29229931	29247289	17359	Cfap36	-	674	6	incomplete-splice_match	Cfap36	ENSMUST00000141862.7	884	7	-1	4159	-1	694	3prime_fragment	FALSE	canonical	NA	NA	NA	NA	4	NA	NA	TRUE	NA	NA	NA	C	coding	171	513	161	673	29247129	29229932	FALSE	70	AAGAAAGGAAACGAAAAAAG	NA	NA	NA	NA	NA	NA	2.87112510523167
PB.10329.2	chr11	29374165	29464050	89886	Ccdc88a	+	2770	15	incomplete-splice_match	Ccdc88a	ENSMUST00000239407.1	6051	31	-183	40755	-183	2822	3prime_fragment	FALSE	canonical	NA	NA	NA	NA	4	NA	NA	TRUE	NA	NA	NA	B	coding	862	2586	184	2769	29374348	29464049	FALSE	70	AAAAAGAAAACAAAACTTTA	NA	NA	NA	NA	NA	NA	15.4533166666667
PB.10330.1	chr11	29512879	29515017	2139	Prorsd1	-	899	2	full-splice_match	Prorsd1	ENSMUST00000039900.3	918	2	16	3	14	-3	multi-exon	FALSE	canonical	NA	NA	NA	NA	6	NA	NA	TRUE	NA	NA	NA	A	coding	169	510	18	527	29515000	29513251	FALSE	15	TTATTTCTTGTGTCTTTAAT	NA	NA	NA	NA	NA	NA	8.00781
PB.10331.1	chr11	29526376	29545248	18873	Mtif2	+	2710	13	novel_in_catalog	Mtif2	novel	2741	14	NA	NA	-32	0	intron_retention	FALSE	canonical	NA	NA	NA	NA	8	NA	NA	TRUE	NA	NA	NA	C	coding	581	1746	802	2547	29533333	29545085	FALSE	85	AAAAACCAAAAAAATAAAAA	NA	NA	NA	NA	NA	NA	7.32457833333333
PB.10331.2	chr11	29526397	29545248	18852	Mtif2	+	2445	14	full-splice_match	Mtif2	ENSMUST00000020749.12	2425	14	-51	31	-11	0	multi-exon	FALSE	canonical	NA	NA	NA	NA	3	NA	NA	TRUE	NA	NA	NA	C	coding	746	2241	42	2282	29526438	29545085	FALSE	85	AAAAACCAAAAAAATAAAAA	NA	NA	NA	NA	NA	NA	2.798267055
PB.10331.3	chr11	29526444	29545248	18805	Mtif2	+	2754	14	full-splice_match	Mtif2	ENSMUST00000093239.10	2741	14	-13	0	-3	0	multi-exon	FALSE	canonical	NA	NA	NA	NA	23	NA	NA	TRUE	NA	NA	NA	C	coding	727	2184	408	2591	29529936	29545085	FALSE	85	AAAAACCAAAAAAATAAAAA	NA	NA	NA	NA	NA	NA	10.0846516666667
PB.10332.1	chr11	29545847	29547847	2001	Rps27a	-	623	5	full-splice_match	Rps27a	ENSMUST00000102844.3	637	5	13	1	13	-1	multi-exon	FALSE	canonical	NA	NA	NA	NA	22	NA	NA	TRUE	NA	NA	NA	C	coding	156	471	120	590	29547728	29545880	FALSE	20	ACTTAGTATTGTGCTTTATT	NA	NA	NA	NA	NA	NA	150.747333333333
PB.10332.2	chr11	29545847	29547862	2016	Rps27a	-	543	6	full-splice_match	Rps27a	ENSMUST00000102845.10	791	6	247	1	-2	-1	multi-exon	FALSE	canonical	NA	NA	NA	NA	266	NA	NA	TRUE	NA	NA	NA	C	coding	156	471	40	510	29547728	29545880	FALSE	20	ACTTAGTATTGTGCTTTATT	NA	NA	NA	NA	NA	NA	435.7355
PB.10334.3	chr11	29718484	29742915	24432	Rtn4	+	1851	7	full-splice_match	Rtn4	ENSMUST00000060992.5	1773	7	-79	1	-79	-1	multi-exon	FALSE	canonical	NA	NA	NA	NA	692	NA	NA	TRUE	NA	NA	NA	C	coding	199	600	366	965	29718849	29742029	FALSE	10	ACCTTTGTGTTTAGTGTTTT	NA	NA	NA	NA	NA	NA	518.217666666667
PB.10335.1	chr11	29743051	29777132	34082	Eml6	-	3562	17	novel_not_in_catalog	Eml6	novel	8083	42	NA	NA	-12899	-3	at_least_one_novel_splicesite	FALSE	canonical	NA	NA	NA	NA	2	NA	NA	TRUE	NA	NA	NA	B	coding	649	1950	78	2027	29777055	29744586	FALSE	30	AAATATATTCTTTGTTCTTA	NA	NA	NA	NA	NA	NA	19.6049833333333
PB.10336.2	chr11	30023998	30025988	1991	Eml6	-	1202	2	incomplete-splice_match	Eml6	ENSMUST00000058902.5	8083	42	45	280950	45	-214655	3prime_fragment	FALSE	canonical	NA	NA	NA	NA	2	NA	NA	TRUE	NA	NA	NA	B	non_coding	NA	NA	NA	NA	NA	NA	NA	75	AAAGAAAGAAAGAAAGAAAG	NA	NA	NA	NA	NA	NA	5.89157333333333
PB.10337.1	chr11	30099396	30267326	167931	Sptbn1	-	8552	36	novel_in_catalog	Sptbn1	novel	8238	35	NA	NA	-112	0	combination_of_known_junctions	FALSE	canonical	NA	NA	NA	NA	2	NA	NA	TRUE	NA	NA	NA	C	coding	2363	7092	361	7452	30219726	30100496	FALSE	20	AGCCTATGACTAGCCGGTGT	NA	NA	NA	NA	NA	NA	8.12918666666667
PB.10337.2	chr11	30099396	30268176	168781	Sptbn1	-	8467	36	full-splice_match	Sptbn1	ENSMUST00000006629.13	8461	36	-7	1	-1	0	multi-exon	FALSE	canonical	NA	NA	NA	NA	61	NA	NA	TRUE	NA	NA	NA	C	coding	2363	7092	276	7367	30219726	30100496	FALSE	20	AGCCTATGACTAGCCGGTGT	NA	NA	NA	NA	NA	NA	368.927166666667
PB.10337.4	chr11	30112882	30268186	155305	Sptbn1	-	6276	29	incomplete-splice_match	Sptbn1	ENSMUST00000006629.13	8461	36	-17	13487	-11	-2934	3prime_fragment	FALSE	canonical	NA	NA	NA	NA	78	NA	NA	TRUE	NA	NA	NA	C	coding	1997	5991	286	6276	30219726	30112882	FALSE	65	AAAAGAAAAGAAATGATTGA	NA	NA	NA	NA	NA	NA	7.65990833333333
PB.10337.5	chr11	30137117	30268186	131070	Sptbn1	-	3606	16	incomplete-splice_match	Sptbn1	ENSMUST00000006629.13	8461	36	-17	37722	-11	-27169	3prime_fragment	FALSE	canonical	NA	NA	NA	NA	2	NA	NA	TRUE	NA	NA	NA	C	coding	1107	3321	286	3606	30219726	30137117	FALSE	55	AAAAATGAGATCGACAATTA	NA	NA	NA	NA	NA	NA	0
PB.10341.2	chr11	30268313	30280623	12311	Gm8098	+	1456	2	novel_not_in_catalog	Gm8098	novel	1499	2	NA	NA	849	132	at_least_one_novel_splicesite	FALSE	canonical	NA	NA	NA	NA	2	NA	NA	TRUE	NA	NA	NA	B	coding	97	294	99	392	30268411	30279559	FALSE	40	AAAATCTTTCTCAGGACATA	NA	NA	NA	NA	NA	NA	2.68900333333333
PB.10341.3	chr11	30268441	30287062	18622	Gm8098	+	1414	4	novel_not_in_catalog	Gm8098	novel	1499	2	NA	NA	977	6571	at_least_one_novel_splicesite	FALSE	canonical	NA	NA	NA	NA	2	NA	NA	TRUE	NA	NA	NA	B	non_coding	NA	NA	NA	NA	NA	NA	NA	35	AAAAGCAGAGTTGGCTCCAG	NA	NA	NA	NA	NA	NA	2.756955
PB.10342.1	chr11	30504578	30649615	145038	Acyp2	-	2304	4	full-splice_match	Acyp2	ENSMUST00000074613.3	863	4	-28	-1413	-28	1413	multi-exon	FALSE	canonical	NA	NA	NA	NA	2	NA	NA	TRUE	NA	NA	NA	C	coding	106	321	237	557	30649379	30506325	FALSE	25	ATTTGTGTGTAGAGGTCATA	NA	NA	NA	NA	NA	NA	7.31245166666667
PB.10342.2	chr11	30506013	30649567	143555	Acyp2	-	821	4	full-splice_match	Acyp2	ENSMUST00000074613.3	863	4	20	22	20	-22	multi-exon	FALSE	canonical	NA	NA	NA	NA	22	NA	NA	TRUE	NA	NA	NA	C	coding	106	321	189	509	30649379	30506325	FALSE	70	AAAATAAAATTAACTAAAAT	NA	NA	NA	NA	NA	NA	26.9652
PB.10346.2	chr11	30885378	31101470	216093	Asb3	+	1984	10	novel_in_catalog	Asb3	novel	1813	10	NA	NA	-38	137	combination_of_known_splicesites	FALSE	canonical	NA	NA	NA	NA	6	NA	NA	TRUE	NA	NA	NA	C	coding	525	1578	179	1756	30998326	31101242	FALSE	15	ATGTGGTGCTGGATGTGACT	NA	NA	NA	NA	NA	NA	15.99505
PB.10346.3	chr11	30885410	30893723	8314	Gpr75	+	2868	2	full-splice_match	Gpr75	ENSMUST00000109430.1	2926	2	52	6	52	-6	multi-exon	FALSE	canonical	NA	NA	NA	NA	21	NA	NA	TRUE	NA	NA	NA	C	coding	540	1623	242	1864	30891097	30892719	FALSE	50	AAAAAATAGAAGTGTGTTAC	NA	NA	NA	NA	NA	NA	13.08385
PB.10347.1	chr11	30899653	30954352	54700	Erlec1	-	2991	14	novel_not_in_catalog	Erlec1	novel	366	5	NA	NA	-17	31121	at_least_one_novel_splicesite	FALSE	canonical	NA	NA	NA	NA	12	NA	NA	TRUE	NA	NA	NA	C	coding	467	1404	278	1681	30954075	30900963	FALSE	10	ACATTTTTGTCTGTTTTTCT	NA	NA	NA	NA	NA	NA	7.50197333333333
PB.10347.2	chr11	30924110	30954376	30267	Erlec1	-	2112	14	novel_not_in_catalog	Erlec1	novel	366	5	NA	NA	-41	6664	at_least_one_novel_splicesite	FALSE	canonical	NA	NA	NA	NA	2	NA	NA	TRUE	NA	NA	NA	C	coding	504	1515	302	1816	30954075	30924406	FALSE	35	AATTGTGGACTCCAGTGAAA	NA	NA	NA	NA	NA	NA	17.3563166666667
PB.10347.4	chr11	30931604	30954368	22765	Erlec1	-	1918	14	full-splice_match	Erlec1	ENSMUST00000073192.13	2532	14	-216	830	-33	147	multi-exon	FALSE	canonical	NA	NA	NA	NA	76	NA	NA	TRUE	NA	NA	NA	C	coding	483	1452	294	1745	30954075	30931777	FALSE	15	GATCCTTGTCTCACTTCATT	NA	NA	NA	NA	NA	NA	16.88435
PB.10347.5	chr11	30935060	30954368	19309	Erlec1	-	1905	12	novel_in_catalog	Erlec1	novel	977	9	NA	NA	-33	-59	combination_of_known_junctions	FALSE	canonical	NA	NA	NA	NA	3	NA	NA	TRUE	NA	NA	NA	C	coding	431	1296	294	1589	30954075	30935376	FALSE	20	GATGGTGTCACATTTTTATG	NA	NA	NA	NA	NA	NA	1.92934
PB.10347.6	chr11	30942683	30954378	11696	Erlec1	-	1760	10	incomplete-splice_match	Erlec1	ENSMUST00000073192.13	2532	14	-226	11909	-43	-1	3prime_fragment	FALSE	canonical	NA	NA	NA	NA	4	NA	NA	TRUE	NA	NA	NA	C	coding	368	1107	304	1410	30954075	30943033	FALSE	60	GAAAAAAAAGACGACTTCAA	NA	NA	NA	NA	NA	NA	4.644095
PB.10348.1	chr11	30976722	30986349	9628	Chac2	-	1299	3	full-splice_match	Chac2	ENSMUST00000101394.4	1315	3	1	15	1	-15	multi-exon	FALSE	canonical	NA	NA	NA	NA	26	NA	NA	TRUE	NA	NA	NA	C	coding	178	537	104	640	30986246	30977381	FALSE	35	ATTTTACAATTATAATTTCT	NA	NA	NA	NA	NA	NA	7.50801166666667
PB.10348.2	chr11	30976729	30986349	9621	Chac2	-	1256	2	full-splice_match	Chac2	ENSMUST00000020553.4	1018	2	-15	-223	1	-22	multi-exon	FALSE	canonical	NA	NA	NA	NA	7	NA	NA	TRUE	NA	NA	NA	C	coding	166	501	104	604	30986246	30977381	FALSE	50	AAAACAGATTTTACAATTAT	NA	NA	NA	NA	NA	NA	2.54043666666667
PB.10351.1	chr11	31665187	31671716	6530	Bod1	-	1219	4	full-splice_match	Bod1	ENSMUST00000058060.13	1394	4	169	6	11	-6	multi-exon	FALSE	canonical	NA	NA	NA	NA	27	NA	NA	TRUE	NA	NA	NA	A	coding	173	522	16	537	31671701	31666738	TRUE	35	AATAAAGTTGTTTGACGATC	NA	NA	NA	NA	NA	NA	122.915833333333
PB.10353.1	chr11	32000381	32057801	57421	Nsg2	+	920	5	full-splice_match	Nsg2	ENSMUST00000020537.8	2239	5	-82	1401	-82	-1401	multi-exon	FALSE	canonical	NA	NA	NA	NA	3	NA	NA	TRUE	NA	NA	NA	C	coding	171	516	238	753	32001752	32057634	FALSE	20	AGTTGTCTGAATCGATCTTT	NA	NA	NA	NA	NA	NA	471.9985
PB.10353.10	chr11	32001115	32059202	58088	Nsg2	+	2186	5	novel_not_in_catalog	Nsg2	novel	641	3	NA	NA	613	0	at_least_one_novel_splicesite	FALSE	canonical	NA	NA	NA	NA	5	NA	NA	TRUE	NA	NA	NA	C	coding	171	516	103	618	32001752	32057634	FALSE	10	TGTCCTGACTGTCTGTCCAT	NA	NA	NA	NA	NA	NA	9.19488166666667
PB.10353.11	chr11	32001204	32059202	57999	Nsg2	+	2337	6	novel_not_in_catalog	Nsg2	novel	641	3	NA	NA	702	0	at_least_one_novel_splicesite	FALSE	canonical	NA	NA	NA	NA	2	NA	NA	TRUE	NA	NA	NA	C	coding	137	414	133	546	32001752	32055092	TRUE	10	TGTCCTGACTGTCTGTCCAT	NA	NA	NA	NA	NA	NA	17.2509166666667
PB.10353.12	chr11	32001208	32059202	57995	Nsg2	+	2628	4	incomplete-splice_match	Nsg2	ENSMUST00000020537.8	2239	5	745	0	706	0	5prime_fragment	FALSE	canonical	NA	NA	NA	NA	50	NA	NA	TRUE	NA	NA	NA	C	coding	171	516	545	1060	32001752	32057634	FALSE	10	TGTCCTGACTGTCTGTCCAT	NA	NA	NA	NA	NA	NA	17.0331166666667
PB.10353.13	chr11	32001226	32059202	57977	Nsg2	+	2039	6	novel_not_in_catalog	Nsg2	novel	641	3	NA	NA	724	0	at_least_one_novel_splicesite	FALSE	canonical	NA	NA	NA	NA	2	NA	NA	TRUE	NA	NA	NA	C	coding	171	516	111	626	32001752	32057634	TRUE	10	TGTCCTGACTGTCTGTCCAT	NA	NA	NA	NA	NA	NA	1.947159345e-05
PB.10353.14	chr11	32001234	32059202	57969	Nsg2	+	2186	5	novel_not_in_catalog	Nsg2	novel	641	3	NA	NA	732	0	at_least_one_novel_splicesite	FALSE	canonical	NA	NA	NA	NA	27	NA	NA	TRUE	NA	NA	NA	C	coding	171	516	103	618	32001752	32057634	FALSE	10	TGTCCTGACTGTCTGTCCAT	NA	NA	NA	NA	NA	NA	21.4554833333333
PB.10353.15	chr11	32002437	32059202	56766	Nsg2	+	2037	4	novel_not_in_catalog	Nsg2	novel	641	3	NA	NA	1935	0	at_least_one_novel_splicesite	FALSE	canonical	NA	NA	NA	NA	31	NA	NA	TRUE	NA	NA	NA	C	non_coding	NA	NA	NA	NA	NA	NA	NA	10	TGTCCTGACTGTCTGTCCAT	NA	NA	NA	NA	NA	NA	117.1274
PB.10353.2	chr11	32000431	32059202	58772	Nsg2	+	2271	5	full-splice_match	Nsg2	ENSMUST00000020537.8	2239	5	-32	0	-32	0	multi-exon	FALSE	canonical	NA	NA	NA	NA	2818	NA	NA	TRUE	NA	NA	NA	C	coding	171	516	188	703	32001752	32057634	FALSE	10	TGTCCTGACTGTCTGTCCAT	NA	NA	NA	NA	NA	NA	726.113166666667
PB.10353.3	chr11	32000433	32059202	58770	Nsg2	+	2390	6	novel_not_in_catalog	Nsg2	novel	2239	5	NA	NA	-30	0	at_least_one_novel_splicesite	FALSE	canonical	NA	NA	NA	NA	3	NA	NA	TRUE	NA	NA	NA	C	coding	137	414	186	599	32001752	32055092	TRUE	10	TGTCCTGACTGTCTGTCCAT	NA	NA	NA	NA	NA	NA	0
PB.10353.4	chr11	32000442	32059202	58761	Nsg2	+	2105	6	novel_not_in_catalog	Nsg2	novel	2239	5	NA	NA	-21	0	at_least_one_novel_splicesite	FALSE	canonical	NA	NA	NA	NA	30	NA	NA	TRUE	NA	NA	NA	C	coding	171	516	177	692	32001752	32057634	TRUE	10	TGTCCTGACTGTCTGTCCAT	NA	NA	NA	NA	NA	NA	0.128753882288429
PB.10353.5	chr11	32000446	32033410	32965	Nsg2	+	2026	4	full-splice_match	Nsg2	ENSMUST00000093219.3	1974	4	-56	4	-17	-4	multi-exon	FALSE	canonical	NA	NA	NA	NA	21	NA	NA	TRUE	NA	NA	NA	C	coding	100	303	173	475	32001752	32031859	FALSE	20	TCTTCTAATTGCATTGGTCA	NA	NA	NA	NA	NA	NA	19.6343666666667
PB.10353.8	chr11	32000463	32059202	58740	Nsg2	+	2301	7	novel_not_in_catalog	Nsg2	novel	2239	5	NA	NA	0	0	at_least_one_novel_splicesite	FALSE	canonical	NA	NA	NA	NA	708	NA	NA	TRUE	NA	NA	NA	C	coding	212	639	156	794	32001752	32057695	FALSE	10	TGTCCTGACTGTCTGTCCAT	NA	NA	NA	NA	NA	NA	1.90879333333333
PB.10353.9	chr11	32000463	32059202	58740	Nsg2	+	1583	7	novel_not_in_catalog	Nsg2	novel	2239	5	NA	NA	0	0	at_least_one_novel_splicesite	FALSE	canonical	NA	NA	NA	NA	123	NA	NA	TRUE	NA	NA	NA	C	coding	171	516	156	671	32001752	32057634	TRUE	10	TGTCCTGACTGTCTGTCCAT	NA	NA	NA	NA	NA	NA	8.475285
PB.10354.1	chr11	32205443	32208984	3542	Snrnp25	+	793	5	full-splice_match	Snrnp25	ENSMUST00000039601.9	821	5	28	0	-3	0	multi-exon	FALSE	canonical	NA	NA	NA	NA	35	NA	NA	TRUE	NA	NA	NA	A	coding	123	372	180	551	32205622	32208742	FALSE	55	AAAAATCAGAAAGCCATAGT	NA	NA	NA	NA	NA	NA	27.5836833333333
PB.10355.1	chr11	32209584	32222261	12678	Rhbdf1	-	2908	18	full-splice_match	Rhbdf1	ENSMUST00000020524.14	2946	18	39	-1	-2	1	multi-exon	TRUE	canonical	NA	NA	NA	NA	25	NA	NA	TRUE	NA	NA	NA	C	coding	856	2571	118	2688	32216258	32209804	FALSE	15	GAGGATTTGTCACTGTTTCC	NA	NA	NA	NA	NA	NA	2.4471616676446
PB.10355.2	chr11	32209584	32222261	12678	Rhbdf1	-	2973	18	novel_in_catalog	Rhbdf1	novel	2946	18	NA	NA	-2	1	combination_of_known_junctions	FALSE	canonical	NA	NA	NA	NA	5	NA	NA	TRUE	NA	NA	NA	C	coding	856	2571	183	2753	32216258	32209804	FALSE	15	GAGGATTTGTCACTGTTTCC	NA	NA	NA	NA	NA	NA	2.82956666666667
PB.10355.3	chr11	32209586	32222263	12678	Rhbdf1	-	2980	17	novel_in_catalog	Rhbdf1	novel	2946	18	NA	NA	-4	0	intron_retention	FALSE	canonical	NA	NA	NA	NA	2	NA	NA	TRUE	NA	NA	NA	C	coding	584	1755	1008	2762	32214088	32209804	FALSE	20	ATGAGGATTTGTCACTGTTT	NA	NA	NA	NA	NA	NA	2.07223383333333
PB.10356.1	chr11	32226472	32232699	6228	Mpg	+	2145	5	novel_in_catalog	Mpg	novel	1404	5	NA	NA	-33	-1	combination_of_known_junctions	FALSE	canonical	NA	NA	NA	NA	6	NA	NA	TRUE	NA	NA	NA	C	coding	212	639	803	1441	32229605	32231995	FALSE	20	ACATTGATGGCACGCGTGTG	NA	NA	NA	NA	NA	NA	6.56412333333333
PB.10356.2	chr11	32226472	32232699	6228	Mpg	+	1722	4	novel_not_in_catalog	Mpg	novel	1737	4	NA	NA	-33	-1	at_least_one_novel_splicesite	FALSE	canonical	NA	NA	NA	NA	4	NA	NA	TRUE	NA	NA	NA	C	coding	199	600	70	669	32226541	32231646	FALSE	20	ACATTGATGGCACGCGTGTG	NA	NA	NA	NA	NA	NA	0.806717833333333
PB.10356.3	chr11	32226499	32232699	6201	Mpg	+	2087	5	full-splice_match	Mpg	ENSMUST00000142964.7	1404	5	-6	-677	-6	-1	multi-exon	FALSE	canonical	NA	NA	NA	NA	2	NA	NA	TRUE	NA	NA	NA	C	coding	165	498	886	1383	32229978	32231995	FALSE	20	ACATTGATGGCACGCGTGTG	NA	NA	NA	NA	NA	NA	0.330474
PB.10356.4	chr11	32226500	32232699	6200	Mpg	+	1747	4	full-splice_match	Mpg	ENSMUST00000020528.13	1737	4	-11	1	-5	-1	multi-exon	FALSE	canonical	NA	NA	NA	NA	51	NA	NA	TRUE	NA	NA	NA	C	coding	333	1002	42	1043	32226541	32231995	FALSE	20	ACATTGATGGCACGCGTGTG	NA	NA	NA	NA	NA	NA	8.56082666666667
PB.10356.5	chr11	32226504	32232699	6196	Mpg	+	2066	4	novel_not_in_catalog	Mpg	novel	1737	4	NA	NA	-1	-1	at_least_one_novel_splicesite	FALSE	canonical	NA	NA	NA	NA	2	NA	NA	TRUE	NA	NA	NA	C	coding	165	498	865	1362	32229978	32231995	FALSE	20	ACATTGATGGCACGCGTGTG	NA	NA	NA	NA	NA	NA	5.28900166666667
PB.10357.2	chr11	32232668	32267662	34995	Nprl3	-	2620	11	novel_in_catalog	Nprl3	novel	3417	12	NA	NA	-4	267	intron_retention	FALSE	canonical	NA	NA	NA	NA	2	NA	NA	TRUE	NA	NA	NA	C	coding	392	1179	353	1531	32253907	32234544	TRUE	5	GGTTTTGTGTGTATGTGTGC	NA	NA	NA	NA	NA	NA	13.1755333333333
PB.10357.3	chr11	32232670	32267664	34995	Nprl3	-	2115	13	full-splice_match	Nprl3	ENSMUST00000020530.11	2865	13	43	707	-6	265	multi-exon	FALSE	canonical	NA	NA	NA	NA	102	NA	NA	TRUE	NA	NA	NA	C	coding	569	1710	125	1834	32267540	32232951	FALSE	10	ATGGTTTTGTGTGTATGTGT	NA	NA	NA	NA	NA	NA	19.68075
PB.10357.4	chr11	32232670	32267672	35003	Nprl3	-	1993	12	full-splice_match	Nprl3	ENSMUST00000141859.7	3417	12	17	1407	-14	265	multi-exon	FALSE	canonical	NA	NA	NA	NA	53	NA	NA	TRUE	NA	NA	NA	C	coding	449	1350	363	1712	32253907	32232951	FALSE	10	ATGGTTTTGTGTGTATGTGT	NA	NA	NA	NA	NA	NA	6.27250333333333
PB.10358.1	chr11	32283675	32284481	807	Hba-a1	+	551	3	full-splice_match	Hba-a1	ENSMUST00000093209.3	699	3	164	-16	-136	16	multi-exon	FALSE	canonical	NA	NA	NA	NA	446	NA	NA	TRUE	NA	NA	NA	A	coding	142	429	33	461	32283707	32284391	FALSE	25	AAGAAGCCTGCATGCCTGGT	NA	NA	NA	NA	NA	NA	662.041833333333
PB.10359.1	chr11	32347811	32428046	80236	Sh3pxd2b	+	7295	13	full-splice_match	Sh3pxd2b	ENSMUST00000038753.5	7413	13	-9	127	-9	-127	multi-exon	FALSE	canonical	NA	NA	NA	NA	11	NA	NA	TRUE	NA	NA	NA	C	coding	908	2727	84	2810	32347894	32423561	FALSE	30	AAAGATGTAGTGTTTGTGGA	NA	NA	NA	NA	NA	NA	7.46455833333333
PB.10361.1	chr11	32455415	32518708	63294	Ubtd2	+	2988	3	full-splice_match	Ubtd2	ENSMUST00000051053.4	1012	3	45	-2021	45	2021	multi-exon	FALSE	canonical	NA	NA	NA	NA	41	NA	NA	TRUE	NA	NA	NA	A	coding	234	705	63	767	32455477	32516487	FALSE	10	TCTCTTTGTCTTTGCCATTA	NA	NA	NA	NA	NA	NA	27.1050666666667
PB.10362.2	chr11	32533327	32624593	91267	Stk10	+	5010	19	full-splice_match	Stk10	ENSMUST00000102821.3	5026	19	22	-6	22	6	multi-exon	FALSE	canonical	NA	NA	NA	NA	11	NA	NA	TRUE	NA	NA	NA	C	coding	966	2901	78	2978	32533404	32622561	FALSE	15	AAGCACTGTTGTTCTTTCTG	NA	NA	NA	NA	NA	NA	4.35894166666667
PB.10363.1	chr11	32642726	32746661	103936	Fbxw11	+	4107	14	novel_in_catalog	Fbxw11	novel	4019	14	NA	NA	2	92	combination_of_known_junctions	FALSE	canonical	NA	NA	NA	NA	5	NA	NA	TRUE	NA	NA	NA	C	coding	510	1533	419	1951	32680252	32742620	TRUE	45	AATAAATTGCTAAGTAATGT	NA	NA	NA	NA	NA	NA	4.237575
PB.10363.2	chr11	32642746	32746661	103916	Fbxw11	+	3930	13	full-splice_match	Fbxw11	ENSMUST00000093205.12	3938	13	-120	128	22	92	multi-exon	FALSE	canonical	NA	NA	NA	NA	10	NA	NA	TRUE	NA	NA	NA	C	coding	542	1629	146	1774	32642891	32742620	TRUE	45	AATAAATTGCTAAGTAATGT	NA	NA	NA	NA	NA	NA	8.35895333333333
PB.10363.3	chr11	32642746	32746661	103916	Fbxw11	+	3828	12	novel_in_catalog	Fbxw11	novel	3821	13	NA	NA	22	92	combination_of_known_splicesites	FALSE	canonical	NA	NA	NA	NA	50	NA	NA	TRUE	NA	NA	NA	C	coding	508	1527	146	1672	32642891	32742620	TRUE	45	AATAAATTGCTAAGTAATGT	NA	NA	NA	NA	NA	NA	49.1176833333333
PB.10363.4	chr11	32642758	32746661	103904	Fbxw11	+	3973	13	novel_in_catalog	Fbxw11	novel	3821	13	NA	NA	-26	92	combination_of_known_splicesites	FALSE	canonical	NA	NA	NA	NA	6	NA	NA	TRUE	NA	NA	NA	C	coding	444	1335	483	1817	32711919	32742620	TRUE	45	AATAAATTGCTAAGTAATGT	NA	NA	NA	NA	NA	NA	3.68618833333333
PB.10363.5	chr11	32642758	32746661	103904	Fbxw11	+	3879	13	full-splice_match	Fbxw11	ENSMUST00000109366.7	3821	13	34	-92	-26	92	multi-exon	FALSE	canonical	NA	NA	NA	NA	31	NA	NA	TRUE	NA	NA	NA	C	coding	529	1590	134	1723	32642891	32742620	TRUE	45	AATAAATTGCTAAGTAATGT	NA	NA	NA	NA	NA	NA	19.8820666666667
PB.10363.6	chr11	32642759	32746661	103903	Fbxw11	+	4035	14	novel_in_catalog	Fbxw11	novel	4019	14	NA	NA	-25	92	combination_of_known_splicesites	FALSE	canonical	NA	NA	NA	NA	6	NA	NA	TRUE	NA	NA	NA	C	coding	510	1533	347	1879	32708200	32742620	TRUE	45	AATAAATTGCTAAGTAATGT	NA	NA	NA	NA	NA	NA	2.03256166666667
PB.10363.7	chr11	32642760	32746661	103902	Fbxw11	+	3979	14	full-splice_match	Fbxw11	ENSMUST00000076383.7	4019	14	-115	155	-24	92	multi-exon	FALSE	canonical	NA	NA	NA	NA	103	NA	NA	TRUE	NA	NA	NA	C	coding	563	1692	132	1823	32642891	32742620	TRUE	45	AATAAATTGCTAAGTAATGT	NA	NA	NA	NA	NA	NA	5.84191166666667
PB.10365.1	chr11	33150508	33163076	12569	Npm1	-	3282	11	full-splice_match	Npm1	ENSMUST00000075641.9	1633	11	130	-1779	0	1779	multi-exon	FALSE	canonical	NA	NA	NA	NA	14	NA	NA	TRUE	NA	NA	NA	C	coding	292	879	98	976	33162979	33152814	FALSE	35	AAGAAAGAATGTTGTTGGCT	NA	NA	NA	NA	NA	NA	16.71115
PB.10365.2	chr11	33152511	33163077	10567	Npm1	-	1280	11	full-splice_match	Npm1	ENSMUST00000075641.9	1633	11	129	224	0	0	multi-exon	FALSE	canonical	NA	NA	NA	NA	461	NA	NA	TRUE	NA	NA	NA	C	coding	292	879	99	977	33162979	33152814	FALSE	15	AGCACTGTTTCTATTTGCTT	NA	NA	NA	NA	NA	NA	131.439833333333
PB.10365.3	chr11	33152511	33163096	10586	Npm1	-	3241	10	novel_in_catalog	Npm1	novel	1633	11	NA	NA	-19	0	intron_retention	FALSE	canonical	NA	NA	NA	NA	9	NA	NA	TRUE	NA	NA	NA	C	coding	261	786	118	903	33162979	33155982	TRUE	15	AGCACTGTTTCTATTTGCTT	NA	NA	NA	NA	NA	NA	4.69110333333333
PB.10365.4	chr11	33154927	33163077	8151	Npm1	-	1157	10	full-splice_match	Npm1	ENSMUST00000109354.9	1157	10	0	0	0	0	multi-exon	FALSE	canonical	NA	NA	NA	NA	9	NA	NA	TRUE	NA	NA	NA	C	coding	257	774	99	872	33162979	33155212	FALSE	45	AATAAGGATGTATGTGACAA	NA	NA	NA	NA	NA	NA	8.56176666666667
PB.10365.5	chr11	33156717	33163077	6361	Npm1	-	708	8	incomplete-splice_match	Npm1	ENSMUST00000101375.4	966	10	-1	1389	0	-691	3prime_fragment	FALSE	canonical	NA	NA	NA	NA	3	NA	NA	TRUE	NA	NA	NA	C	coding	203	609	99	707	33162979	33156718	FALSE	65	AAAAATCAAACCAAAATGGA	NA	NA	NA	NA	NA	NA	67.0514333333333
PB.10366.1	chr11	33213207	33475000	261794	Ranbp17	-	2108	17	incomplete-splice_match	Ranbp17	ENSMUST00000102815.9	5001	28	38746	1412	-22486	-1412	5prime_fragment	FALSE	canonical	NA	NA	NA	NA	2	NA	NA	TRUE	NA	NA	NA	A	coding	604	1815	99	1913	33474902	33213402	FALSE	30	AGCACATGTTTCAAGTCTAT	NA	NA	NA	NA	NA	NA	6.260355
PB.10367.1	chr11	33629782	33843576	213795	Kcnip1	-	1839	9	full-splice_match	Kcnip1	ENSMUST00000109340.8	1840	9	9	-8	9	8	multi-exon	TRUE	canonical	NA	NA	NA	NA	35	NA	NA	TRUE	NA	NA	NA	C	coding	227	684	387	1070	33843190	33630551	FALSE	25	AATTACTTCTTCTATGACTC	NA	NA	NA	NA	NA	NA	13.4733333333333
PB.10367.2	chr11	33629782	33843579	213798	Kcnip1	-	1809	8	full-splice_match	Kcnip1	ENSMUST00000065970.5	1749	8	-52	-8	6	8	multi-exon	FALSE	canonical	NA	NA	NA	NA	62	NA	NA	TRUE	NA	NA	NA	C	coding	216	651	390	1040	33843190	33630551	FALSE	25	AATTACTTCTTCTATGACTC	NA	NA	NA	NA	NA	NA	17.6649166666667
PB.10367.3	chr11	33629782	33843585	213804	Kcnip1	-	2003	8	full-splice_match	Kcnip1	ENSMUST00000101368.8	2322	8	-124	443	0	8	multi-exon	FALSE	canonical	NA	NA	NA	NA	3	NA	NA	TRUE	NA	NA	NA	C	coding	188	567	668	1234	33645604	33630551	FALSE	25	AATTACTTCTTCTATGACTC	NA	NA	NA	NA	NA	NA	4.566575
PB.10367.5	chr11	33629782	33993052	363271	Kcnip1	-	1663	8	full-splice_match	Kcnip1	ENSMUST00000238903.1	1591	8	-64	-8	-64	8	multi-exon	FALSE	canonical	NA	NA	NA	NA	12	NA	NA	TRUE	NA	NA	NA	C	coding	225	678	217	894	33992836	33630551	FALSE	25	AATTACTTCTTCTATGACTC	NA	NA	NA	NA	NA	NA	3.2286
PB.10368.1	chr11	33963277	33973637	10361	Kcnmb1	+	3923	4	full-splice_match	Kcnmb1	ENSMUST00000020362.2	4191	4	264	4	264	-4	multi-exon	FALSE	canonical	NA	NA	NA	NA	2	NA	NA	TRUE	NA	NA	NA	A	coding	191	576	75	650	33964701	33970364	FALSE	30	GAAACGTTTTCAAGTTCCTA	NA	NA	NA	NA	NA	NA	1.6406
PB.10369.1	chr11	34047198	34091271	44074	Lcp2	+	2342	21	full-splice_match	Lcp2	ENSMUST00000052413.11	3644	21	278	1024	30	518	multi-exon	FALSE	canonical	NA	NA	NA	NA	10	NA	NA	TRUE	NA	NA	NA	A	coding	533	1602	157	1758	34047354	34090687	FALSE	25	AAGACAACGTTGTTTGGTCC	NA	NA	NA	NA	NA	NA	3.45403
PB.1037.1	chr2	5794665	5844961	50297	Cdc123	-	1194	13	novel_not_in_catalog	Cdc123	novel	1827	13	NA	NA	-20	0	at_least_one_novel_splicesite	FALSE	canonical	NA	NA	NA	NA	2	NA	NA	TRUE	NA	NA	NA	C	coding	219	660	346	1005	5821364	5794854	FALSE	30	AAGGAAGCCTACTGTGATGG	NA	NA	NA	NA	NA	NA	26.2295166666667
PB.1037.2	chr2	5794665	5844967	50303	Cdc123	-	1056	11	novel_in_catalog	Cdc123	novel	1827	13	NA	NA	-26	0	combination_of_known_splicesites	FALSE	canonical	NA	NA	NA	NA	3	NA	NA	TRUE	NA	NA	NA	C	coding	228	687	181	867	5841977	5794854	FALSE	30	AAGGAAGCCTACTGTGATGG	NA	NA	NA	NA	NA	NA	9.15317833333333
PB.1037.3	chr2	5794667	5845184	50518	Cdc123	-	1351	12	novel_in_catalog	Cdc123	novel	1827	13	NA	NA	-20	-2	combination_of_known_splicesites	FALSE	canonical	NA	NA	NA	NA	17	NA	NA	TRUE	NA	NA	NA	C	coding	295	888	277	1164	5844908	5794854	FALSE	35	ATAAGGAAGCCTACTGTGAT	NA	NA	NA	NA	NA	NA	36.7737666666667
PB.1037.4	chr2	5794671	5844961	50291	Cdc123	-	1214	12	novel_in_catalog	Cdc123	novel	1827	13	NA	NA	-20	-6	combination_of_known_splicesites	FALSE	canonical	NA	NA	NA	NA	2	NA	NA	TRUE	NA	NA	NA	C	coding	325	978	54	1031	5844908	5794854	FALSE	45	AAACATAAGGAAGCCTACTG	NA	NA	NA	NA	NA	NA	2.55401833333333
PB.1037.5	chr2	5794671	5844961	50291	Cdc123	-	1140	12	novel_in_catalog	Cdc123	novel	1827	13	NA	NA	-20	-6	combination_of_known_splicesites	FALSE	canonical	NA	NA	NA	NA	2	NA	NA	TRUE	NA	NA	NA	C	coding	260	783	175	957	5841977	5794854	FALSE	45	AAACATAAGGAAGCCTACTG	NA	NA	NA	NA	NA	NA	8.55753166666667
PB.1037.6	chr2	5794671	5845210	50540	Cdc123	-	1496	13	full-splice_match	Cdc123	ENSMUST00000043864.8	1827	13	-46	377	-46	-6	multi-exon	FALSE	canonical	NA	NA	NA	NA	204	NA	NA	TRUE	NA	NA	NA	C	coding	336	1011	303	1313	5844908	5794854	FALSE	45	AAACATAAGGAAGCCTACTG	NA	NA	NA	NA	NA	NA	5.28988
PB.1037.7	chr2	5804986	5844961	39976	Cdc123	-	666	9	incomplete-splice_match	Cdc123	ENSMUST00000043864.8	1827	13	203	10692	-20	-37	3prime_fragment	FALSE	canonical	NA	NA	NA	NA	10	NA	NA	TRUE	NA	NA	NA	C	coding	204	612	54	665	5844908	5804987	FALSE	60	AAAAAGAAGAAATTTGCAGA	NA	NA	NA	NA	NA	NA	44.1163166666667
PB.1037.8	chr2	5822372	5844961	22590	Cdc123	-	1116	5	full-splice_match	Cdc123	ENSMUST00000150876.1	562	5	-110	-444	-20	444	multi-exon	FALSE	canonical	NA	NA	NA	NA	3	NA	NA	TRUE	NA	NA	NA	C	coding	122	369	54	422	5844908	5823066	FALSE	30	TTAACTAGAAGTTTATTGTC	NA	NA	NA	NA	NA	NA	2.28002166666667
PB.10370.1	chr11	34227196	34783867	556672	Dock2	-	6003	52	full-splice_match	Dock2	ENSMUST00000093193.11	6409	52	25	381	16	-381	multi-exon	TRUE	canonical	NA	NA	NA	NA	4	NA	NA	TRUE	NA	NA	NA	A	coding	1828	5487	45	5531	34783823	34227668	FALSE	15	AACCTTGTTGCTGAGTCTCT	NA	NA	NA	NA	NA	NA	2.08658333333333
PB.10371.1	chr11	35089046	35121700	32655	novelGene_Slit3_AS	-	612	2	antisense	novelGene_Slit3_AS	novel	NA	NA	NA	NA	NA	NA	multi-exon	FALSE	canonical	NA	NA	NA	NA	2	NA	NA	FALSE	NA	NA	NA	A	non_coding	NA	NA	NA	NA	NA	NA	NA	40	AATAAACAATTGTCTAGTTT	NA	NA	NA	NA	NA	NA	6.33902333333333
PB.10372.1	chr11	35121456	35708290	586835	Slit3	+	4779	36	full-splice_match	Slit3	ENSMUST00000069837.3	5228	36	232	217	232	-217	multi-exon	TRUE	canonical	NA	NA	NA	NA	14	NA	NA	TRUE	NA	NA	NA	C	coding	1523	4572	60	4631	35121515	35708142	FALSE	75	AAAATAAACAAAAATAGAAC	NA	NA	NA	NA	NA	NA	43.8049666666667
PB.10372.2	chr11	35649046	35712029	62984	Slit3	+	6176	16	incomplete-splice_match	Slit3	ENSMUST00000069837.3	5228	36	527822	-3522	104361	3522	5prime_fragment	FALSE	canonical	NA	NA	NA	NA	61	NA	NA	TRUE	NA	NA	NA	C	coding	735	2208	82	2289	35651125	35708142	FALSE	15	ACTCTGTAGTGTGTGTTTCA	NA	NA	NA	NA	NA	NA	31.7152166666667
PB.10379.1	chr11	35797381	35798263	883	Fbll1	-	883	1	full-splice_match	Fbll1	ENSMUST00000160726.3	1503	1	621	-1	621	1	mono-exon	FALSE	NA	NA	NA	NA	NA	10	NA	NA	NA	NA	NA	NA	A	coding	210	633	142	774	35798122	35797490	NA	25	ACAGTTGAGGCCAGAGTGGG	NA	NA	NA	NA	NA	NA	111.916333333333
PB.1038.1	chr2	5845251	5868737	23487	Nudt5	+	1444	11	novel_not_in_catalog	Nudt5	novel	4764	10	NA	NA	-2	1	at_least_one_novel_splicesite	FALSE	canonical	NA	NA	NA	NA	2	NA	NA	TRUE	NA	NA	NA	C	coding	218	657	249	905	5854859	5868198	FALSE	30	AAAGAAGACTTGGGGGTTTT	NA	NA	NA	NA	NA	NA	0.901657666666667
PB.1038.2	chr2	5845268	5868736	23469	Nudt5	+	1356	10	full-splice_match	Nudt5	ENSMUST00000026927.9	4764	10	249	3159	15	0	multi-exon	FALSE	canonical	NA	NA	NA	NA	29	NA	NA	TRUE	NA	NA	NA	C	coding	218	657	162	818	5854859	5868198	FALSE	35	AAAAGAAGACTTGGGGGTTT	NA	NA	NA	NA	NA	NA	6.53299666666667
PB.1038.3	chr2	5845268	5870816	25549	Nudt5	+	3436	10	full-splice_match	Nudt5	ENSMUST00000026927.9	4764	10	249	1079	15	-1079	multi-exon	FALSE	canonical	NA	NA	NA	NA	3	NA	NA	TRUE	NA	NA	NA	C	coding	218	657	162	818	5854859	5868198	FALSE	30	AGAACTGGGTGGTGTCAAAT	NA	NA	NA	NA	NA	NA	7.01780833333333
PB.10380.1	chr11	35808382	35834498	26117	Rars	-	2193	16	novel_in_catalog	Rars	novel	2109	15	NA	NA	8	-1	combination_of_known_junctions	FALSE	canonical	NA	NA	NA	NA	44	NA	NA	TRUE	NA	NA	NA	C	coding	588	1767	327	2093	35828777	35808482	FALSE	10	ATGCCAGGTGTGTTTCTTTG	NA	NA	NA	NA	NA	NA	9.455345
PB.10380.2	chr11	35808382	35834498	26117	Rars	-	2100	15	full-splice_match	Rars	ENSMUST00000018992.3	2109	15	8	1	8	-1	multi-exon	FALSE	canonical	NA	NA	NA	NA	116	NA	NA	TRUE	NA	NA	NA	C	coding	660	1983	18	2000	35834481	35808482	FALSE	10	ATGCCAGGTGTGTTTCTTTG	NA	NA	NA	NA	NA	NA	28.8085833333333
PB.10381.1	chr11	35838407	35888201	49795	Wwc1	-	3284	16	incomplete-splice_match	Wwc1	ENSMUST00000018993.6	4531	23	92326	7	-12489	-7	5prime_fragment	FALSE	canonical	NA	NA	NA	NA	4	NA	NA	TRUE	NA	NA	NA	C	coding	751	2256	258	2513	35883372	35839178	FALSE	35	AAGAAAGAGCTTCTTGTCAT	NA	NA	NA	NA	NA	NA	13.0068166666667
PB.10381.2	chr11	35838407	35980305	141899	Wwc1	-	4302	23	full-splice_match	Wwc1	ENSMUST00000018993.6	4531	23	222	7	222	-7	multi-exon	FALSE	canonical	NA	NA	NA	NA	8	NA	NA	TRUE	NA	NA	NA	C	coding	1104	3315	217	3531	35980089	35839178	FALSE	35	AAGAAAGAGCTTCTTGTCAT	NA	NA	NA	NA	NA	NA	57.4258833333333
PB.10382.1	chr11	36007676	36106737	99062	Tenm2	-	6134	17	incomplete-splice_match	Tenm2	ENSMUST00000163524.7	8668	29	837429	14	325539	-14	5prime_fragment	FALSE	canonical	NA	NA	NA	NA	88	NA	NA	TRUE	NA	NA	NA	B	coding	1836	5511	265	5775	36072815	36008035	FALSE	80	AAAAGAAACAAATTAAAAAA	NA	NA	NA	NA	NA	NA	48.2153333333333
PB.10388.1	chr11	40679316	40692637	13322	Mat2b	-	1782	7	novel_in_catalog	Mat2b	novel	1949	7	NA	NA	-9	-2	combination_of_known_junctions	FALSE	canonical	NA	NA	NA	NA	33	NA	NA	TRUE	NA	NA	NA	C	coding	102	309	98	406	40692540	40685263	TRUE	20	AACACTTTGGCTTTATTTTG	NA	NA	NA	NA	NA	NA	2.1883
PB.10388.2	chr11	40679316	40692647	13332	Mat2b	-	1706	6	novel_in_catalog	Mat2b	novel	1949	7	NA	NA	-19	-2	combination_of_known_splicesites	FALSE	canonical	NA	NA	NA	NA	4	NA	NA	TRUE	NA	NA	NA	C	coding	296	891	108	998	40692540	40680024	FALSE	20	AACACTTTGGCTTTATTTTG	NA	NA	NA	NA	NA	NA	0.2268033370154
PB.10388.3	chr11	40679316	40692658	13343	Mat2b	-	1831	7	full-splice_match	Mat2b	ENSMUST00000040167.10	1949	7	116	2	-30	-2	multi-exon	FALSE	canonical	NA	NA	NA	NA	345	NA	NA	TRUE	NA	NA	NA	C	coding	334	1005	119	1123	40692540	40680024	FALSE	20	AACACTTTGGCTTTATTTTG	NA	NA	NA	NA	NA	NA	68.2282833333333
PB.10388.4	chr11	40679316	40695013	15698	Mat2b	-	1861	7	full-splice_match	Mat2b	ENSMUST00000101347.9	2053	7	190	2	-26	-2	multi-exon	FALSE	canonical	NA	NA	NA	NA	173	NA	NA	TRUE	NA	NA	NA	C	coding	323	972	182	1153	40694832	40680024	FALSE	20	AACACTTTGGCTTTATTTTG	NA	NA	NA	NA	NA	NA	44.3854833333333
PB.10388.5	chr11	40679316	40695015	15700	Mat2b	-	1749	6	novel_in_catalog	Mat2b	novel	2053	7	NA	NA	-28	-2	combination_of_known_splicesites	FALSE	canonical	NA	NA	NA	NA	25	NA	NA	TRUE	NA	NA	NA	C	coding	285	858	184	1041	40694832	40680024	FALSE	20	AACACTTTGGCTTTATTTTG	NA	NA	NA	NA	NA	NA	1.06598975833333
PB.10389.1	chr11	40733658	40740044	6387	Nudcd2	+	1584	4	full-splice_match	Nudcd2	ENSMUST00000020578.10	1577	4	-9	2	-9	-2	multi-exon	FALSE	canonical	NA	NA	NA	NA	54	NA	NA	TRUE	NA	NA	NA	C	coding	157	474	309	782	40733966	40739242	FALSE	20	AATATTTTACTTTTTCTTTT	NA	NA	NA	NA	NA	NA	11.43115
PB.10389.2	chr11	40733658	40740044	6387	Nudcd2	+	1685	4	full-splice_match	Nudcd2	ENSMUST00000141839.1	577	4	-547	-561	-9	-2	multi-exon	FALSE	canonical	NA	NA	NA	NA	6	NA	NA	TRUE	NA	NA	NA	C	coding	101	306	578	883	40734235	40739242	FALSE	20	AATATTTTACTTTTTCTTTT	NA	NA	NA	NA	NA	NA	2.34086333333333
PB.1039.1	chr2	5870979	5873909	2931	Sec61a2	-	1210	2	incomplete-splice_match	Sec61a2	ENSMUST00000124859.1	676	3	887	-1014	381	8	5prime_fragment	FALSE	canonical	NA	NA	NA	NA	2	NA	NA	TRUE	NA	NA	NA	C	non_coding	NA	NA	NA	NA	NA	NA	NA	20	TTCTCTAAGAGTATTTCTGT	NA	NA	NA	NA	NA	NA	7.22567833333333
PB.1039.2	chr2	5870984	5895403	24420	Sec61a2	-	2422	12	full-splice_match	Sec61a2	ENSMUST00000102981.9	2448	12	29	-3	29	3	multi-exon	TRUE	canonical	NA	NA	NA	NA	78	NA	NA	TRUE	NA	NA	NA	C	coding	476	1431	141	1571	5895263	5871835	FALSE	30	AAGTGTTCTCTAAGAGTATT	NA	NA	NA	NA	NA	NA	50.8403833333333
PB.1039.3	chr2	5881808	5895370	13563	Sec61a2	-	1342	6	incomplete-splice_match	Sec61a2	ENSMUST00000026926.4	756	8	-51	3953	-36	0	3prime_fragment	FALSE	canonical	NA	NA	NA	NA	5	NA	NA	TRUE	NA	NA	NA	C	coding	197	594	108	701	5895263	5882449	FALSE	95	AAAAAAAAAAAAAAAAAAAG	NA	NA	NA	NA	NA	NA	11.2542033333333
PB.10390.1	chr11	40748554	40755271	6718	Ccng1	-	3470	6	full-splice_match	Ccng1	ENSMUST00000020576.7	3512	6	40	2	40	-2	multi-exon	FALSE	canonical	NA	NA	NA	NA	57	NA	NA	TRUE	NA	NA	NA	C	coding	294	885	272	1156	40754068	40750868	FALSE	10	AACCTTCCTTGTTTTGGTTT	NA	NA	NA	NA	NA	NA	20.7930666666667
PB.10390.2	chr11	40748554	40755288	6735	Ccng1	-	3408	5	novel_in_catalog	Ccng1	novel	3512	6	NA	NA	23	-2	combination_of_known_splicesites	FALSE	canonical	NA	NA	NA	NA	18	NA	NA	TRUE	NA	NA	NA	C	coding	187	564	289	852	40754068	40751311	TRUE	10	AACCTTCCTTGTTTTGGTTT	NA	NA	NA	NA	NA	NA	2.257575
PB.10390.3	chr11	40750758	40755231	4474	Ccng1	-	1226	6	full-splice_match	Ccng1	ENSMUST00000020576.7	3512	6	80	2206	80	-1668	multi-exon	FALSE	canonical	NA	NA	NA	NA	4	NA	NA	TRUE	NA	NA	NA	C	coding	294	885	232	1116	40754068	40750868	FALSE	65	AAAACATAAAGGAAAAGTGA	NA	NA	NA	NA	NA	NA	4.81966
PB.10391.1	chr11	41910195	42000849	90655	Gabrg2	-	4041	9	full-splice_match	Gabrg2	ENSMUST00000070725.10	4041	9	8	-8	8	8	multi-exon	FALSE	canonical	NA	NA	NA	NA	31	NA	NA	TRUE	NA	NA	NA	C	coding	466	1401	520	1920	42000330	41912316	FALSE	15	ACCTCAGTTGTCTGGTTGGA	NA	NA	NA	NA	NA	NA	49.2557
PB.10391.2	chr11	41911712	42000569	88858	Gabrg2	-	2115	9	novel_in_catalog	Gabrg2	novel	2234	10	NA	NA	-37	-1	combination_of_known_splicesites	FALSE	canonical	NA	NA	NA	NA	2	NA	NA	TRUE	NA	NA	NA	C	coding	423	1272	240	1511	42000330	41912316	FALSE	15	ATAGCATTGTCTTTTTTTTT	NA	NA	NA	NA	NA	NA	14.1311933333333
PB.10391.3	chr11	41911712	42000795	89084	Gabrg2	-	2470	9	full-splice_match	Gabrg2	ENSMUST00000070725.10	4041	9	62	1509	62	-1	multi-exon	FALSE	canonical	NA	NA	NA	NA	35	NA	NA	TRUE	NA	NA	NA	C	coding	466	1401	466	1866	42000330	41912316	FALSE	15	ATAGCATTGTCTTTTTTTTT	NA	NA	NA	NA	NA	NA	11.009265
PB.10391.4	chr11	41911714	42000863	89150	Gabrg2	-	2560	10	full-splice_match	Gabrg2	ENSMUST00000070735.9	2234	10	-331	5	-6	-3	multi-exon	FALSE	canonical	NA	NA	NA	NA	156	NA	NA	TRUE	NA	NA	NA	C	coding	474	1425	534	1958	42000330	41912316	FALSE	20	ATATAGCATTGTCTTTTTTT	NA	NA	NA	NA	NA	NA	27.44105
PB.10392.3	chr11	42132685	42182253	49569	Gabra1	-	2265	10	full-splice_match	Gabra1	ENSMUST00000020707.11	4688	10	677	1746	-90	-1746	multi-exon	FALSE	canonical	NA	NA	NA	NA	2	NA	NA	TRUE	NA	NA	NA	C	coding	455	1368	104	1471	42179633	42133479	FALSE	35	AAAAACTATCCTTTTTACTC	NA	NA	NA	NA	NA	NA	103.976333333333
PB.10395.1	chr11	43420251	43426180	5930	Pttg1	-	1188	5	full-splice_match	Pttg1	ENSMUST00000121638.7	948	5	-217	-23	22	-1	multi-exon	FALSE	canonical	NA	NA	NA	NA	2	NA	NA	TRUE	NA	NA	NA	C	coding	199	600	511	1110	43425670	43420329	FALSE	30	TAACCAACCCCTGATTGGTA	NA	NA	NA	NA	NA	NA	4.65377833333333
PB.10395.2	chr11	43420251	43426212	5962	Pttg1	-	701	6	full-splice_match	Pttg1	ENSMUST00000020687.14	741	6	39	1	1	-1	multi-exon	FALSE	canonical	NA	NA	NA	NA	44	NA	NA	TRUE	NA	NA	NA	C	coding	199	600	24	623	43425670	43420329	FALSE	30	TAACCAACCCCTGATTGGTA	NA	NA	NA	NA	NA	NA	25.4903666666667
PB.10395.3	chr11	43420252	43426224	5973	Pttg1	-	1410	5	full-splice_match	Pttg1	ENSMUST00000020685.9	634	5	3	-779	3	-2	multi-exon	FALSE	canonical	NA	NA	NA	NA	2	NA	NA	TRUE	NA	NA	NA	C	coding	188	567	36	602	43425670	43421060	FALSE	25	TTAACCAACCCCTGATTGGT	NA	NA	NA	NA	NA	NA	7.906195
PB.10396.1	chr11	43433728	43447032	13305	Slu7	+	2707	16	full-splice_match	Slu7	ENSMUST00000020681.9	3625	16	-31	949	-16	-949	multi-exon	FALSE	canonical	NA	NA	NA	NA	57	NA	NA	TRUE	NA	NA	NA	C	coding	585	1758	109	1866	43437361	43446191	FALSE	30	AAACGTTGGATTTTCGTACA	NA	NA	NA	NA	NA	NA	16.8053833333333
PB.10396.2	chr11	43433744	43445383	11640	Slu7	+	1581	15	incomplete-splice_match	Slu7	ENSMUST00000020681.9	3625	16	-15	2598	0	-2	3prime_fragment	FALSE	canonical	NA	NA	NA	NA	45	NA	NA	TRUE	NA	NA	NA	C	coding	496	1488	93	1580	43437361	43445382	FALSE	70	AGAAGAAGAAGAAAAAGAAG	NA	NA	NA	NA	NA	NA	2.60373583333333
PB.10396.3	chr11	43433744	43447032	13289	Slu7	+	2770	17	novel_in_catalog	Slu7	novel	1662	16	NA	NA	0	-949	combination_of_known_junctions	FALSE	canonical	NA	NA	NA	NA	56	NA	NA	TRUE	NA	NA	NA	C	coding	585	1758	172	1929	43437361	43446191	FALSE	30	AAACGTTGGATTTTCGTACA	NA	NA	NA	NA	NA	NA	13.6667333333333
PB.10396.4	chr11	43433744	43447032	13289	Slu7	+	2823	17	novel_not_in_catalog	Slu7	novel	3625	16	NA	NA	0	-949	at_least_one_novel_splicesite	FALSE	canonical	NA	NA	NA	NA	4	NA	NA	TRUE	NA	NA	NA	C	coding	585	1758	225	1982	43437361	43446191	FALSE	30	AAACGTTGGATTTTCGTACA	NA	NA	NA	NA	NA	NA	1.96474833333333
PB.10396.5	chr11	43433746	43445383	11638	Slu7	+	1658	16	full-splice_match	Slu7	ENSMUST00000151880.7	1662	16	2	2	2	-2	multi-exon	FALSE	canonical	NA	NA	NA	NA	48	NA	NA	TRUE	NA	NA	NA	C	coding	496	1488	170	1657	43437361	43445382	FALSE	70	AGAAGAAGAAGAAAAAGAAG	NA	NA	NA	NA	NA	NA	0.0659241120966667
PB.10396.6	chr11	43433818	43445383	11566	Slu7	+	1779	16	novel_not_in_catalog	Slu7	novel	1662	16	NA	NA	59	-2	at_least_one_novel_splicesite	FALSE	canonical	NA	NA	NA	NA	5	NA	NA	TRUE	NA	NA	NA	C	coding	496	1488	291	1778	43437361	43445382	FALSE	70	AGAAGAAGAAGAAAAAGAAG	NA	NA	NA	NA	NA	NA	4.97155166666667
PB.10396.7	chr11	43441380	43447032	5653	Slu7	+	1978	9	incomplete-splice_match	Slu7	ENSMUST00000178622.2	3566	15	4037	949	-27	-949	5prime_fragment	FALSE	canonical	NA	NA	NA	NA	38	NA	NA	TRUE	NA	NA	NA	C	coding	378	1137	1	1137	43441380	43446191	FALSE	30	AAACGTTGGATTTTCGTACA	NA	NA	NA	NA	NA	NA	4.062195
PB.10397.1	chr11	43474268	43491509	17242	C1qtnf2	+	1233	4	full-splice_match	C1qtnf2	ENSMUST00000057679.9	1211	4	-38	16	-8	4	multi-exon	FALSE	canonical	NA	NA	NA	NA	4	NA	NA	TRUE	NA	NA	NA	A	coding	285	858	204	1061	43485830	43491337	FALSE	25	ATTTCTCTGTCCATCACCAA	NA	NA	NA	NA	NA	NA	0.9287725
PB.10399.1	chr11	43675740	43682713	6974	novelGene_Pwwp2a_AS	-	599	2	antisense	novelGene_Pwwp2a_AS	novel	NA	NA	NA	NA	NA	NA	multi-exon	FALSE	canonical	NA	NA	NA	NA	2	NA	NA	FALSE	NA	NA	NA	A	coding	98	297	113	409	43682601	43675930	FALSE	45	ATATTGACAATAAGAATCCT	NA	NA	NA	NA	NA	NA	5.73565833333333
PB.1040.1	chr2	5951469	5957752	6284	Upf2	+	367	2	incomplete-splice_match	Upf2	ENSMUST00000060092.12	5174	22	0	98951	0	-97750	3prime_fragment	FALSE	canonical	NA	NA	NA	NA	8	NA	NA	TRUE	NA	NA	NA	C	non_coding	NA	NA	NA	NA	NA	NA	NA	65	AAGGAAGAGGAAGAAAAGAA	NA	NA	NA	NA	NA	NA	0
PB.1040.2	chr2	5951470	6056697	105228	Upf2	+	5167	22	full-splice_match	Upf2	ENSMUST00000060092.12	5174	22	1	6	1	-1	multi-exon	TRUE	canonical	NA	NA	NA	NA	86	NA	NA	TRUE	NA	NA	NA	C	coding	1269	3810	103	3912	5957489	6055442	FALSE	20	ATTTGGCATGATTTGTTTTA	NA	NA	NA	NA	NA	NA	27.9038833333333
PB.10400.2	chr11	43730007	43748008	18002	Ttc1	-	1466	8	full-splice_match	Ttc1	ENSMUST00000048578.2	1438	8	-26	-2	0	2	multi-exon	FALSE	canonical	NA	NA	NA	NA	242	NA	NA	TRUE	NA	NA	NA	C	coding	292	879	121	999	43745414	43730474	FALSE	20	AGTTGGGGACTATGTTGTTA	NA	NA	NA	NA	NA	NA	41.2714333333333
PB.10401.1	chr11	43775310	43836423	61114	Adra1b	-	2434	2	full-splice_match	Adra1b	ENSMUST00000124306.1	3047	2	-91	704	-91	-704	multi-exon	FALSE	canonical	NA	NA	NA	NA	27	NA	NA	TRUE	NA	NA	NA	A	coding	515	1548	336	1883	43836088	43775861	FALSE	15	CGCCTTTGAGTGATTTGTGA	NA	NA	NA	NA	NA	NA	2.62950166666667
PB.10402.1	chr11	44454577	44470488	15912	Ublcp1	-	2055	11	novel_not_in_catalog	Ublcp1	novel	2088	11	NA	NA	10	-4	intron_retention	FALSE	canonical	NA	NA	NA	NA	15	NA	NA	TRUE	NA	NA	NA	C	coding	318	957	88	1044	44466968	44455588	FALSE	30	AAAACATTGGTTATCTGTTT	NA	NA	NA	NA	NA	NA	26.08045
PB.10402.2	chr11	44454577	44470957	16381	Ublcp1	-	2541	11	full-splice_match	Ublcp1	ENSMUST00000102795.3	2088	11	-459	6	-459	-4	multi-exon	FALSE	canonical	NA	NA	NA	NA	135	NA	NA	TRUE	NA	NA	NA	C	coding	318	957	574	1530	44466968	44455588	FALSE	30	AAAACATTGGTTATCTGTTT	NA	NA	NA	NA	NA	NA	4.756185
PB.10404.2	chr11	44518986	44565518	46533	Rnf145	+	3546	11	full-splice_match	Rnf145	ENSMUST00000019333.9	3570	11	22	2	3	-2	multi-exon	FALSE	canonical	NA	NA	NA	NA	12	NA	NA	TRUE	NA	NA	NA	C	coding	663	1992	322	2313	44524960	44564285	FALSE	20	AACCGTTGTATTCCTGTGAT	NA	NA	NA	NA	NA	NA	60.8055666666667
PB.10404.3	chr11	44519471	44565518	46048	Rnf145	+	3455	11	novel_in_catalog	Rnf145	novel	4214	6	NA	NA	29	-2	combination_of_known_junctions	FALSE	canonical	NA	NA	NA	NA	108	NA	NA	TRUE	NA	NA	NA	C	coding	663	1992	231	2222	44524960	44564285	FALSE	20	AACCGTTGTATTCCTGTGAT	NA	NA	NA	NA	NA	NA	21.3438833333333
PB.10407.1	chr11	45852099	45910617	58519	Clint1	+	3255	12	full-splice_match	Clint1	ENSMUST00000109260.2	3398	12	135	8	135	-8	multi-exon	FALSE	canonical	NA	NA	NA	NA	8	NA	NA	TRUE	NA	NA	NA	C	coding	623	1872	54	1925	45852152	45909287	FALSE	30	AAAACCAACGTGGGCCCGCC	NA	NA	NA	NA	NA	NA	22.23695
PB.10407.2	chr11	45883747	45910617	26871	Clint1	+	3178	11	incomplete-splice_match	Clint1	ENSMUST00000109261.10	3452	12	31783	8	1350	-8	5prime_fragment	FALSE	canonical	NA	NA	NA	NA	18	NA	NA	TRUE	NA	NA	NA	C	coding	598	1797	52	1848	45883798	45909287	FALSE	30	AAAACCAACGTGGGCCCGCC	NA	NA	NA	NA	NA	NA	19.6664333333333
PB.1041.1	chr2	6100042	6130126	30085	Proser2	-	2292	4	incomplete-splice_match	Proser2	ENSMUST00000126551.1	945	5	13	-1148	13	-17	intron_retention	FALSE	canonical	NA	NA	NA	NA	3	NA	NA	TRUE	NA	NA	NA	C	coding	471	1416	583	1998	6114030	6100336	FALSE	95	ATAAAAAAAAAAAAAAAAAA	NA	NA	NA	NA	NA	NA	0.104915416666667
PB.1041.2	chr2	6100045	6130145	30101	Proser2	-	2040	4	full-splice_match	Proser2	ENSMUST00000054254.11	2061	4	1	20	1	-20	multi-exon	FALSE	canonical	NA	NA	NA	NA	2	NA	NA	TRUE	NA	NA	NA	C	coding	471	1416	334	1749	6114030	6100336	FALSE	95	AAAATAAAAAAAAAAAAAAA	NA	NA	NA	NA	NA	NA	0.1011781695129
PB.1041.3	chr2	6100045	6130198	30154	Proser2	-	1947	4	full-splice_match	Proser2	ENSMUST00000114942.8	4398	4	13	2438	13	-20	multi-exon	FALSE	canonical	NA	NA	NA	NA	12	NA	NA	TRUE	NA	NA	NA	C	coding	471	1416	241	1656	6114030	6100336	FALSE	95	AAAATAAAAAAAAAAAAAAA	NA	NA	NA	NA	NA	NA	0.9602585
PB.10410.1	chr11	45946847	45955498	8652	Thg1l	-	2250	6	full-splice_match	Thg1l	ENSMUST00000011398.12	2250	6	-4	4	-4	-4	multi-exon	FALSE	canonical	NA	NA	NA	NA	2	NA	NA	TRUE	NA	NA	NA	C	coding	269	810	121	930	45955378	45948167	FALSE	30	TTAATTGGTTCCTACAGAAT	NA	NA	NA	NA	NA	NA	5.38141333333333
PB.10410.2	chr11	45947863	45955494	7632	Thg1l	-	1230	6	full-splice_match	Thg1l	ENSMUST00000011398.12	2250	6	0	1020	0	-1020	multi-exon	FALSE	canonical	NA	NA	NA	NA	7	NA	NA	TRUE	NA	NA	NA	C	coding	269	810	117	926	45955378	45948167	FALSE	20	GCTGGAGGAGTCATTTTTAG	NA	NA	NA	NA	NA	NA	7.919775
PB.10411.1	chr11	46056016	46147340	91325	Adam19	+	6356	23	full-splice_match	Adam19	ENSMUST00000011400.7	6383	23	24	3	24	-3	multi-exon	TRUE	canonical	NA	NA	NA	NA	11	NA	NA	TRUE	NA	NA	NA	A	coding	920	2763	99	2861	46056114	46143845	FALSE	20	AAATGTTCTCTGTTTGGATG	NA	NA	NA	NA	NA	NA	8.76410166666667
PB.10412.1	chr11	46148499	46166352	17854	Nipal4	-	2944	6	full-splice_match	Nipal4	ENSMUST00000020679.2	3444	6	156	344	156	-344	multi-exon	FALSE	canonical	NA	NA	NA	NA	23	NA	NA	TRUE	NA	NA	NA	C	coding	406	1221	77	1297	46166276	46150146	FALSE	25	TTGACAAATGTCCTGACCTT	NA	NA	NA	NA	NA	NA	4.67193833333333
PB.10412.2	chr11	46150229	46166350	16122	Nipal4	-	1212	6	full-splice_match	Nipal4	ENSMUST00000020679.2	3444	6	158	2074	158	-2074	multi-exon	FALSE	canonical	NA	NA	NA	NA	2	NA	NA	TRUE	NA	NA	NA	C	coding	379	1137	75	1211	46166276	46150230	FALSE	35	AGAATGTCCTTGTAGATAAC	NA	NA	NA	NA	NA	NA	3.634395e-06
PB.10413.1	chr11	46193858	46312303	118446	Cyfip2	-	6596	31	full-splice_match	Cyfip2	ENSMUST00000165599.8	6659	31	55	8	-9	-3	multi-exon	FALSE	canonical	NA	NA	NA	NA	26	NA	NA	TRUE	NA	NA	NA	C	coding	1253	3762	393	4154	46291629	46196300	FALSE	25	AAACCAGCATCTTCGTCCTG	NA	NA	NA	NA	NA	NA	4.55569166666667
PB.10413.10	chr11	46236901	46284174	47274	Cyfip2	-	3958	20	novel_not_in_catalog	Cyfip2	novel	6659	31	NA	NA	-13505	-40830	at_least_one_novel_splicesite	FALSE	canonical	NA	NA	NA	NA	2	NA	NA	TRUE	NA	NA	NA	C	coding	769	2310	7	2316	46284168	46238543	FALSE	30	ATAACTGTAATTTTGCTACC	NA	NA	NA	NA	NA	NA	3.88103333333333
PB.10413.11	chr11	46261461	46312303	50843	Cyfip2	-	1599	14	incomplete-splice_match	Cyfip2	ENSMUST00000093166.10	6298	31	-9	67606	-9	30116	3prime_fragment	FALSE	canonical	NA	NA	NA	NA	10	NA	NA	TRUE	NA	NA	NA	C	coding	499	1497	101	1597	46291629	46261463	FALSE	55	AAAGAAAAAGAATGTCCTTA	NA	NA	NA	NA	NA	NA	8.76513166666667
PB.10413.2	chr11	46193858	46312320	118463	Cyfip2	-	6396	32	novel_in_catalog	Cyfip2	novel	6298	31	NA	NA	-26	-3	combination_of_known_junctions	FALSE	canonical	NA	NA	NA	NA	8	NA	NA	TRUE	NA	NA	NA	C	coding	1278	3837	118	3954	46291629	46196300	FALSE	25	AAACCAGCATCTTCGTCCTG	NA	NA	NA	NA	NA	NA	9.87039
PB.10413.3	chr11	46193858	46312328	118471	Cyfip2	-	6329	31	full-splice_match	Cyfip2	ENSMUST00000093166.10	6298	31	-34	3	30	-3	multi-exon	FALSE	canonical	NA	NA	NA	NA	301	NA	NA	TRUE	NA	NA	NA	C	coding	1253	3762	126	3887	46291629	46196300	FALSE	25	AAACCAGCATCTTCGTCCTG	NA	NA	NA	NA	NA	NA	313.0935
PB.10413.4	chr11	46193858	46312723	118866	Cyfip2	-	6460	31	full-splice_match	Cyfip2	ENSMUST00000093165.11	6604	31	136	8	136	-3	multi-exon	FALSE	canonical	NA	NA	NA	NA	673	NA	NA	TRUE	NA	NA	NA	C	coding	1253	3762	257	4018	46291629	46196300	FALSE	25	AAACCAGCATCTTCGTCCTG	NA	NA	NA	NA	NA	NA	18.8925666666667
PB.10413.6	chr11	46196090	46312287	116198	Cyfip2	-	4348	31	full-splice_match	Cyfip2	ENSMUST00000165599.8	6659	31	71	2240	7	-19	multi-exon	FALSE	canonical	NA	NA	NA	NA	16	NA	NA	TRUE	NA	NA	NA	C	coding	1253	3762	377	4138	46291629	46196300	FALSE	85	AAAAAAAAAACAACAAAAAC	NA	NA	NA	NA	NA	NA	16.1003333333333
PB.10413.7	chr11	46196090	46312320	116231	Cyfip2	-	4164	32	novel_in_catalog	Cyfip2	novel	6298	31	NA	NA	-26	-19	combination_of_known_junctions	FALSE	canonical	NA	NA	NA	NA	12	NA	NA	TRUE	NA	NA	NA	C	coding	1278	3837	118	3954	46291629	46196300	FALSE	85	AAAAAAAAAACAACAAAAAC	NA	NA	NA	NA	NA	NA	0.4990985
PB.10413.8	chr11	46196090	46312327	116238	Cyfip2	-	4096	31	full-splice_match	Cyfip2	ENSMUST00000093166.10	6298	31	-33	2235	31	-19	multi-exon	FALSE	canonical	NA	NA	NA	NA	211	NA	NA	TRUE	NA	NA	NA	C	coding	1253	3762	125	3886	46291629	46196300	FALSE	85	AAAAAAAAAACAACAAAAAC	NA	NA	NA	NA	NA	NA	31.6366
PB.10413.9	chr11	46196090	46312586	116497	Cyfip2	-	4091	31	full-splice_match	Cyfip2	ENSMUST00000093165.11	6604	31	273	2240	-228	-19	multi-exon	FALSE	canonical	NA	NA	NA	NA	200	NA	NA	TRUE	NA	NA	NA	C	coding	1253	3762	120	3881	46291629	46196300	FALSE	85	AAAAAAAAAACAACAAAAAC	NA	NA	NA	NA	NA	NA	0.01179756
PB.10414.1	chr11	46235550	46239871	4322	Fndc9	+	2371	2	novel_not_in_catalog	Fndc9	novel	2290	2	NA	NA	19	-1	at_least_one_novel_splicesite	FALSE	canonical	NA	NA	NA	NA	17	NA	NA	TRUE	NA	NA	NA	C	coding	226	681	156	836	46237656	46238336	FALSE	5	AGTGGTTTCTGCCTGGCTCT	NA	NA	NA	NA	NA	NA	12.3802
PB.10414.2	chr11	46235552	46239871	4320	Fndc9	+	2268	2	full-splice_match	Fndc9	ENSMUST00000060185.2	2290	2	21	1	21	-1	multi-exon	FALSE	canonical	NA	NA	NA	NA	111	NA	NA	TRUE	NA	NA	NA	C	coding	226	681	53	733	46237656	46238336	FALSE	5	AGTGGTTTCTGCCTGGCTCT	NA	NA	NA	NA	NA	NA	13.4560166666667
PB.10417.1	chr11	46325152	46436844	111693	Itk	-	4083	17	novel_not_in_catalog	Itk	novel	4272	17	NA	NA	-47329	-2	at_least_one_novel_splicesite	FALSE	canonical	NA	NA	NA	NA	2	NA	NA	TRUE	NA	NA	NA	A	coding	494	1485	294	1778	46363875	46327457	FALSE	20	TATAGGCCCTGTGACTTGAG	NA	NA	NA	NA	NA	NA	0.300140333333333
PB.10418.1	chr11	46436963	46441523	4561	Med7	+	1190	2	full-splice_match	Med7	ENSMUST00000128940.1	702	2	-15	-473	2	-4	multi-exon	FALSE	canonical	NA	NA	NA	NA	3	NA	NA	TRUE	NA	NA	NA	C	coding	233	702	247	948	46440580	46441281	FALSE	35	TAATAACGAATTGTCATTCT	NA	NA	NA	NA	NA	NA	1.32938916666667
PB.10418.2	chr11	46436963	46441524	4562	Med7	+	1179	3	full-splice_match	Med7	ENSMUST00000020665.12	1193	3	11	3	2	-3	multi-exon	FALSE	canonical	NA	NA	NA	NA	4	NA	NA	TRUE	NA	NA	NA	C	coding	233	702	235	936	46440580	46441281	FALSE	35	AATAACGAATTGTCATTCTT	NA	NA	NA	NA	NA	NA	4.86454
PB.10418.3	chr11	46436966	46441524	4559	Med7	+	1006	2	full-splice_match	Med7	ENSMUST00000152119.1	381	2	41	-666	5	-3	multi-exon	FALSE	canonical	NA	NA	NA	NA	3	NA	NA	TRUE	NA	NA	NA	C	coding	233	702	62	763	46440580	46441281	FALSE	35	AATAACGAATTGTCATTCTT	NA	NA	NA	NA	NA	NA	0.7004685
PB.10418.4	chr11	46436966	46441602	4637	Med7	+	1436	3	full-splice_match	Med7	ENSMUST00000109232.3	2547	3	-8	1119	5	75	multi-exon	FALSE	canonical	NA	NA	NA	NA	24	NA	NA	TRUE	NA	NA	NA	C	coding	233	702	414	1115	46440580	46441281	FALSE	40	ATAAAATGTTTAGATTTATT	NA	NA	NA	NA	NA	NA	9.72718
PB.10419.1	chr11	46454963	46481248	26286	Havcr2	+	2686	7	full-splice_match	Havcr2	ENSMUST00000020668.14	2721	7	28	7	-6	2	multi-exon	FALSE	canonical	NA	NA	NA	NA	5	NA	NA	TRUE	NA	NA	NA	A	coding	281	846	39	884	46455001	46479446	FALSE	40	ATTTAAACCAGATCAATGGT	NA	NA	NA	NA	NA	NA	2.89982833333333
PB.1042.1	chr2	6188820	6213047	24228	Echdc3	-	1510	5	full-splice_match	Echdc3	ENSMUST00000042658.4	1851	5	-14	355	-14	-355	multi-exon	TRUE	canonical	NA	NA	NA	NA	8	NA	NA	TRUE	NA	NA	NA	A	coding	300	903	88	990	6212960	6189340	FALSE	20	AGAGCTGGGTCATTTCATTT	NA	NA	NA	NA	NA	NA	0.796944
PB.10421.1	chr11	46728510	46728692	183	Gm12174	+	183	1	full-splice_match	Gm12174	ENSMUST00000119853.1	813	1	692	-62	692	62	mono-exon	FALSE	NA	NA	NA	NA	NA	7	NA	NA	NA	NA	NA	NA	A	non_coding	NA	NA	NA	NA	NA	NA	NA	65	GAAAAAAAAAAGAATATTTC	NA	NA	NA	NA	NA	NA	0
PB.10422.1	chr11	48800047	48806085	6039	Rack1	+	1849	7	full-splice_match	Rack1	ENSMUST00000139959.7	1542	7	-310	3	-285	-3	multi-exon	FALSE	canonical	NA	NA	NA	NA	11	NA	NA	TRUE	NA	NA	NA	C	coding	247	744	1066	1809	48802202	48806045	FALSE	30	AAACTGGCTTCTATATGTGA	NA	NA	NA	NA	NA	NA	14.46805
PB.10422.2	chr11	48800058	48806085	6028	Rack1	+	1400	8	full-splice_match	Rack1	ENSMUST00000020640.7	1447	8	-302	349	-274	-3	multi-exon	FALSE	canonical	NA	NA	NA	NA	303	NA	NA	TRUE	NA	NA	NA	C	coding	317	954	407	1360	48800464	48806045	FALSE	30	AAACTGGCTTCTATATGTGA	NA	NA	NA	NA	NA	NA	349.379333333333
PB.10423.1	chr11	48806404	48817371	10968	Trim41	-	3450	6	full-splice_match	Trim41	ENSMUST00000047145.13	3432	6	-18	0	-18	0	multi-exon	FALSE	canonical	NA	NA	NA	NA	52	NA	NA	TRUE	NA	NA	NA	A	coding	625	1878	732	2609	48816640	48807245	FALSE	10	TTTTTTTGTGGACTCTTTTA	NA	NA	NA	NA	NA	NA	44.0797333333333
PB.10424.1	chr11	48865247	48871389	6143	Irgm1	-	2272	3	full-splice_match	Irgm1	ENSMUST00000049519.3	2259	3	-15	2	-15	2	multi-exon	FALSE	canonical	NA	NA	NA	NA	2	NA	NA	TRUE	NA	NA	NA	C	coding	393	1182	537	1718	48866982	48865801	FALSE	20	AATGCCTTTGTATTATCTCT	NA	NA	NA	NA	NA	NA	1.50117833333333
PB.10424.2	chr11	48865247	48871543	6297	Irgm1	-	2207	2	full-splice_match	Irgm1	ENSMUST00000097271.3	2082	2	-123	-2	-123	2	multi-exon	FALSE	canonical	NA	NA	NA	NA	20	NA	NA	TRUE	NA	NA	NA	C	coding	393	1182	472	1653	48866982	48865801	FALSE	20	AATGCCTTTGTATTATCTCT	NA	NA	NA	NA	NA	NA	4.26031666666667
PB.10426.1	chr11	49058233	49064204	5972	Tgtp2	-	1771	2	full-splice_match	Tgtp2	ENSMUST00000046745.6	2810	2	0	1039	0	-1039	multi-exon	FALSE	canonical	NA	NA	NA	NA	15	NA	NA	TRUE	NA	NA	NA	A	coding	415	1248	261	1508	49059743	49058496	FALSE	10	GATTTGGTTTGCATTTTTCT	NA	NA	NA	NA	NA	NA	1.985
PB.10427.2	chr11	49203500	49218809	15310	Zfp62	+	3920	4	full-splice_match	Zfp62	ENSMUST00000109198.7	3872	4	208	-256	2	0	multi-exon	FALSE	canonical	NA	NA	NA	NA	4	NA	NA	TRUE	NA	NA	NA	C	coding	907	2724	195	2918	49215084	49217807	FALSE	45	ACAAATAGTAGAGAGTCATT	NA	NA	NA	NA	NA	NA	17.30355
PB.10428.1	chr11	49244178	49263022	18845	Mgat1	+	3164	4	full-splice_match	Mgat1	ENSMUST00000167400.7	3151	4	-13	0	-13	0	multi-exon	TRUE	canonical	NA	NA	NA	NA	100	NA	NA	TRUE	NA	NA	NA	C	coding	447	1344	834	2177	49260692	49262035	FALSE	35	AAAAATAAGTGTGTGTGTGT	NA	NA	NA	NA	NA	NA	15.8936666666667
PB.10428.2	chr11	49244221	49263022	18802	Mgat1	+	3165	4	novel_not_in_catalog	Mgat1	novel	3151	4	NA	NA	-25	0	at_least_one_novel_splicesite	FALSE	canonical	NA	NA	NA	NA	2	NA	NA	TRUE	NA	NA	NA	C	coding	447	1344	835	2178	49260692	49262035	FALSE	35	AAAAATAAGTGTGTGTGTGT	NA	NA	NA	NA	NA	NA	4.82669833333333
PB.10428.3	chr11	49244232	49263022	18791	Mgat1	+	3079	4	novel_not_in_catalog	Mgat1	novel	3151	4	NA	NA	-14	0	at_least_one_novel_splicesite	FALSE	canonical	NA	NA	NA	NA	4	NA	NA	TRUE	NA	NA	NA	C	coding	447	1344	749	2092	49260692	49262035	FALSE	35	AAAAATAAGTGTGTGTGTGT	NA	NA	NA	NA	NA	NA	0.145735333333333
PB.10428.4	chr11	49244235	49263022	18788	Mgat1	+	3180	4	novel_not_in_catalog	Mgat1	novel	3151	4	NA	NA	-11	0	at_least_one_novel_splicesite	FALSE	canonical	NA	NA	NA	NA	2	NA	NA	TRUE	NA	NA	NA	C	coding	447	1344	850	2193	49260692	49262035	FALSE	35	AAAAATAAGTGTGTGTGTGT	NA	NA	NA	NA	NA	NA	2.84981666666667
PB.10428.5	chr11	49244249	49263022	18774	Mgat1	+	2968	3	full-splice_match	Mgat1	ENSMUST00000081794.6	2976	3	3	5	3	0	multi-exon	FALSE	canonical	NA	NA	NA	NA	162	NA	NA	TRUE	NA	NA	NA	C	coding	447	1344	638	1981	49260692	49262035	FALSE	35	AAAAATAAGTGTGTGTGTGT	NA	NA	NA	NA	NA	NA	15.7093333333333
PB.10428.7	chr11	49250412	49263022	12611	Mgat1	+	2821	3	full-splice_match	Mgat1	ENSMUST00000101293.10	2729	3	-100	8	-100	0	multi-exon	FALSE	canonical	NA	NA	NA	NA	130	NA	NA	TRUE	NA	NA	NA	C	coding	447	1344	491	1834	49260692	49262035	FALSE	35	AAAAATAAGTGTGTGTGTGT	NA	NA	NA	NA	NA	NA	10.2863816666667
PB.10429.1	chr11	49265350	49282619	17270	Olfr1393	+	2813	5	novel_not_in_catalog	Olfr1393	novel	2837	3	NA	NA	-12954	-150	at_least_one_novel_splicesite	FALSE	canonical	NA	NA	NA	NA	3	NA	NA	TRUE	NA	NA	NA	A	coding	267	804	476	1279	49279399	49281085	FALSE	35	AATAAATTTTGTGTGAACTG	NA	NA	NA	NA	NA	NA	22.4109833333333
PB.10429.2	chr11	49265360	49276775	11416	novelGene_1383	+	1425	2	intergenic	novelGene_1383	novel	NA	NA	NA	NA	NA	NA	multi-exon	FALSE	canonical	NA	NA	NA	NA	2	NA	NA	FALSE	NA	NA	NA	A	non_coding	NA	NA	NA	NA	NA	NA	NA	10	ATTCCGGTTGTCTTGAGTGT	NA	NA	NA	NA	NA	NA	6.24377666666667
PB.10430.3	chr11	49674713	49712395	37683	Cnot6	-	2183	12	full-splice_match	Cnot6	ENSMUST00000020624.6	2498	12	315	0	315	0	multi-exon	TRUE	canonical	NA	NA	NA	NA	5	NA	NA	TRUE	NA	NA	NA	C	coding	552	1659	45	1703	49702652	49675193	FALSE	90	AAAAAAAAAAAAAAAGCAAA	NA	NA	NA	NA	NA	NA	17.0463166666667
PB.10430.4	chr11	49674713	49712524	37812	Cnot6	-	2327	12	full-splice_match	Cnot6	ENSMUST00000145353.7	5736	12	199	3210	186	0	multi-exon	FALSE	canonical	NA	NA	NA	NA	24	NA	NA	TRUE	NA	NA	NA	C	coding	557	1674	174	1847	49702652	49675193	FALSE	90	AAAAAAAAAAAAAAAGCAAA	NA	NA	NA	NA	NA	NA	24.3478
PB.10431.1	chr11	49678665	49679061	397	Gm12191	-	397	1	full-splice_match	Gm12191	ENSMUST00000118307.1	348	1	-4	-45	-4	45	mono-exon	FALSE	NA	NA	NA	NA	NA	23	NA	NA	NA	NA	NA	NA	A	coding	115	348	5	352	49679057	49678710	NA	85	AAAAAAAAAAAAAGAAATTA	NA	NA	NA	NA	NA	NA	8.45117333333333
PB.10432.1	chr11	49713750	49727649	13900	novelGene_1384	+	2014	4	intergenic	novelGene_1384	novel	NA	NA	NA	NA	NA	NA	multi-exon	FALSE	canonical	NA	NA	NA	NA	2	NA	NA	FALSE	NA	NA	NA	A	non_coding	NA	NA	NA	NA	NA	NA	NA	20	ATTCAGAGTCCATCTCTGGT	NA	NA	NA	NA	NA	NA	0.267584666666667
PB.10433.1	chr11	49794155	49838612	44458	Gfpt2	+	2978	19	full-splice_match	Gfpt2	ENSMUST00000020629.4	2947	19	-32	1	-23	-1	multi-exon	FALSE	canonical	NA	NA	NA	NA	14	NA	NA	TRUE	NA	NA	NA	C	coding	682	2049	83	2131	49794237	49837765	FALSE	15	TTTTTCCGACTTGTTTGAAT	NA	NA	NA	NA	NA	NA	4.42316666666667
PB.10433.2	chr11	49819066	49838621	19556	Gfpt2	+	2300	11	incomplete-splice_match	Gfpt2	ENSMUST00000020629.4	2947	19	24879	-8	24879	8	5prime_fragment	FALSE	canonical	NA	NA	NA	NA	2	NA	NA	TRUE	NA	NA	NA	C	coding	444	1335	110	1444	49819175	49837765	FALSE	25	CTTGTTTGAATTTAGTTAAC	NA	NA	NA	NA	NA	NA	1.846856
PB.10434.1	chr11	49846763	49873422	26660	Mapk9	+	1400	6	full-splice_match	Mapk9	ENSMUST00000148274.7	1245	6	-130	-25	-8	25	multi-exon	FALSE	canonical	NA	NA	NA	NA	2	NA	NA	TRUE	NA	NA	NA	C	coding	209	630	262	891	49854261	49872913	FALSE	30	GGACAACAAGGGAGCTTTGC	NA	NA	NA	NA	NA	NA	10.2159883333333
PB.10434.2	chr11	49846771	49886185	39415	Mapk9	+	4421	12	full-splice_match	Mapk9	ENSMUST00000020634.13	4675	12	18	236	0	-226	multi-exon	FALSE	canonical	NA	NA	NA	NA	27	NA	NA	TRUE	NA	NA	NA	C	coding	423	1272	254	1525	49854261	49883289	FALSE	30	AATAGATGTTGAAGTGTCGT	NA	NA	NA	NA	NA	NA	79.0795833333333
PB.10434.3	chr11	49846782	49886185	39404	Mapk9	+	4651	13	novel_in_catalog	Mapk9	novel	4675	12	NA	NA	11	-226	combination_of_known_junctions	FALSE	canonical	NA	NA	NA	NA	10	NA	NA	TRUE	NA	NA	NA	C	coding	316	951	805	1755	49869182	49883289	FALSE	30	AATAGATGTTGAAGTGTCGT	NA	NA	NA	NA	NA	NA	2.81466033333333
PB.10434.4	chr11	49846786	49883876	37091	Mapk9	+	2057	12	novel_in_catalog	Mapk9	novel	4677	12	NA	NA	15	566	combination_of_known_junctions	FALSE	canonical	NA	NA	NA	NA	2	NA	NA	TRUE	NA	NA	NA	C	coding	242	729	742	1470	49872827	49883289	FALSE	35	ATACAGCTATTCTTAAATTT	NA	NA	NA	NA	NA	NA	8.65179833333333
PB.10434.5	chr11	49846793	49883889	37097	Mapk9	+	2108	12	full-splice_match	Mapk9	ENSMUST00000164643.7	4682	12	42	2532	22	579	multi-exon	FALSE	canonical	NA	NA	NA	NA	6	NA	NA	TRUE	NA	NA	NA	C	coding	381	1146	232	1377	49854261	49883158	FALSE	25	TAAATTTGTGATGTTTTAGG	NA	NA	NA	NA	NA	NA	11.573655
PB.10434.6	chr11	49846806	49883885	37080	Mapk9	+	2332	13	novel_in_catalog	Mapk9	novel	4682	12	NA	NA	35	575	combination_of_known_junctions	FALSE	canonical	NA	NA	NA	NA	4	NA	NA	TRUE	NA	NA	NA	C	coding	274	825	781	1605	49869182	49883158	FALSE	20	TTCTTAAATTTGTGATGTTT	NA	NA	NA	NA	NA	NA	6.29168128666667e-05
PB.10434.7	chr11	49846844	49886185	39342	Mapk9	+	4348	12	full-splice_match	Mapk9	ENSMUST00000178543.7	4677	12	93	236	-49	-226	multi-exon	FALSE	canonical	NA	NA	NA	NA	11	NA	NA	TRUE	NA	NA	NA	C	coding	423	1272	181	1452	49854261	49883289	FALSE	30	AATAGATGTTGAAGTGTCGT	NA	NA	NA	NA	NA	NA	3.2045675
PB.10434.8	chr11	49846889	49886185	39297	Mapk9	+	4549	13	novel_in_catalog	Mapk9	novel	4682	12	NA	NA	-4	-226	combination_of_known_junctions	FALSE	canonical	NA	NA	NA	NA	124	NA	NA	TRUE	NA	NA	NA	C	coding	274	825	698	1522	49869182	49883158	FALSE	30	AATAGATGTTGAAGTGTCGT	NA	NA	NA	NA	NA	NA	13.61495
PB.10435.1	chr11	49901933	49980222	78290	Rasgef1c	+	2145	14	full-splice_match	Rasgef1c	ENSMUST00000093142.11	2216	14	78	-7	78	0	multi-exon	FALSE	canonical	NA	NA	NA	NA	12	NA	NA	TRUE	NA	NA	NA	C	coding	466	1401	42	1442	49957040	49979519	FALSE	25	ACATGAGTGTCCATATGTCT	NA	NA	NA	NA	NA	NA	35.5545
PB.10435.2	chr11	49902135	49980222	78088	Rasgef1c	+	2809	14	novel_not_in_catalog	Rasgef1c	novel	3378	14	NA	NA	-26	0	at_least_one_novel_splicesite	FALSE	canonical	NA	NA	NA	NA	3	NA	NA	TRUE	NA	NA	NA	C	coding	466	1401	706	2106	49957040	49979519	FALSE	25	ACATGAGTGTCCATATGTCT	NA	NA	NA	NA	NA	NA	0.449061
PB.10435.3	chr11	49902166	49980222	78057	Rasgef1c	+	2601	14	full-splice_match	Rasgef1c	ENSMUST00000063444.2	3378	14	5	772	5	0	multi-exon	FALSE	canonical	NA	NA	NA	NA	14	NA	NA	TRUE	NA	NA	NA	C	coding	466	1401	498	1898	49957040	49979519	FALSE	25	ACATGAGTGTCCATATGTCT	NA	NA	NA	NA	NA	NA	3.84875833333333
PB.10435.4	chr11	49902167	49980222	78056	Rasgef1c	+	2719	15	novel_not_in_catalog	Rasgef1c	novel	3378	14	NA	NA	6	0	at_least_one_novel_splicesite	FALSE	canonical	NA	NA	NA	NA	12	NA	NA	TRUE	NA	NA	NA	C	coding	466	1401	616	2016	49957040	49979519	FALSE	25	ACATGAGTGTCCATATGTCT	NA	NA	NA	NA	NA	NA	1.04845966666667
PB.10435.5	chr11	49957038	49980222	23185	Rasgef1c	+	1996	13	novel_not_in_catalog	Rasgef1c	novel	3378	14	NA	NA	-6747	0	at_least_one_novel_splicesite	FALSE	canonical	NA	NA	NA	NA	31	NA	NA	TRUE	NA	NA	NA	C	coding	199	600	694	1293	49967424	49979519	FALSE	25	ACATGAGTGTCCATATGTCT	NA	NA	NA	NA	NA	NA	2.56380666666667
PB.10436.2	chr11	50025403	50104710	79308	Rnf130	+	1404	9	full-splice_match	Rnf130	ENSMUST00000102776.4	1502	9	55	43	55	-43	multi-exon	FALSE	canonical	NA	NA	NA	NA	4	NA	NA	TRUE	NA	NA	NA	C	coding	276	831	428	1258	50052958	50104564	FALSE	80	AAAATAAATAAATAATAAAA	NA	NA	NA	NA	NA	NA	62.0861666666667
PB.10437.10	chr11	50131389	50172017	40629	Tbc1d9b	+	4383	21	novel_not_in_catalog	Tbc1d9b	novel	4407	21	NA	NA	-7	-13	at_least_one_novel_splicesite	FALSE	canonical	NA	NA	NA	NA	2	NA	NA	TRUE	NA	NA	NA	C	coding	1240	3723	51	3773	50131439	50171407	FALSE	65	AAAGAAAGAAAAAGCACACT	NA	NA	NA	NA	NA	NA	1.92332466666667
PB.10437.11	chr11	50131389	50172017	40629	Tbc1d9b	+	4333	21	novel_in_catalog	Tbc1d9b	novel	5213	22	NA	NA	-7	-13	combination_of_known_splicesites	FALSE	canonical	NA	NA	NA	NA	3	NA	NA	TRUE	NA	NA	NA	C	coding	1120	3363	361	3723	50145108	50171407	FALSE	65	AAAGAAAGAAAAAGCACACT	NA	NA	NA	NA	NA	NA	7.209815
PB.10437.12	chr11	50131399	50172017	40619	Tbc1d9b	+	4403	22	novel_not_in_catalog	Tbc1d9b	novel	5213	22	NA	NA	3	-13	at_least_one_novel_splicesite	FALSE	canonical	NA	NA	NA	NA	2	NA	NA	TRUE	NA	NA	NA	C	coding	1250	3753	41	3793	50131439	50171407	FALSE	65	AAAGAAAGAAAAAGCACACT	NA	NA	NA	NA	NA	NA	0.917758284449667
PB.10437.13	chr11	50131403	50172017	40615	Tbc1d9b	+	4276	21	novel_in_catalog	Tbc1d9b	novel	5213	22	NA	NA	1	-13	combination_of_known_splicesites	FALSE	canonical	NA	NA	NA	NA	2	NA	NA	TRUE	NA	NA	NA	C	coding	1209	3630	37	3666	50131439	50171407	FALSE	65	AAAGAAAGAAAAAGCACACT	NA	NA	NA	NA	NA	NA	5.98922166666667
PB.10437.2	chr11	50131376	50150798	19423	Tbc1d9b	+	2204	7	incomplete-splice_match	Tbc1d9b	ENSMUST00000093138.12	4407	21	-20	21232	-20	592	3prime_fragment	FALSE	canonical	NA	NA	NA	NA	2	NA	NA	TRUE	NA	NA	NA	C	coding	445	1338	64	1401	50131439	50149995	FALSE	55	AAAACCAAAAACCTCATATG	NA	NA	NA	NA	NA	NA	1.06713066666667
PB.10437.3	chr11	50131376	50172017	40642	Tbc1d9b	+	4360	22	novel_not_in_catalog	Tbc1d9b	novel	5213	22	NA	NA	-20	-13	at_least_one_novel_splicesite	FALSE	canonical	NA	NA	NA	NA	14	NA	NA	TRUE	NA	NA	NA	C	coding	1228	3687	64	3750	50131439	50171407	FALSE	65	AAAGAAAGAAAAAGCACACT	NA	NA	NA	NA	NA	NA	8.64546
PB.10437.4	chr11	50131380	50172017	40638	Tbc1d9b	+	4461	22	full-splice_match	Tbc1d9b	ENSMUST00000101270.4	5213	22	-16	768	-16	-13	multi-exon	FALSE	canonical	NA	NA	NA	NA	542	NA	NA	TRUE	NA	NA	NA	C	coding	1263	3792	60	3851	50131439	50171407	FALSE	65	AAAGAAAGAAAAAGCACACT	NA	NA	NA	NA	NA	NA	59.22815
PB.10437.5	chr11	50131380	50172017	40638	Tbc1d9b	+	4443	22	novel_not_in_catalog	Tbc1d9b	novel	5213	22	NA	NA	-16	-13	at_least_one_novel_splicesite	FALSE	canonical	NA	NA	NA	NA	12	NA	NA	TRUE	NA	NA	NA	C	coding	1257	3774	60	3833	50131439	50171407	FALSE	65	AAAGAAAGAAAAAGCACACT	NA	NA	NA	NA	NA	NA	0.796237166666667
PB.10437.6	chr11	50131381	50172017	40637	Tbc1d9b	+	4409	21	full-splice_match	Tbc1d9b	ENSMUST00000093138.12	4407	21	-15	13	-15	-13	multi-exon	FALSE	canonical	NA	NA	NA	NA	142	NA	NA	TRUE	NA	NA	NA	C	coding	1246	3741	59	3799	50131439	50171407	FALSE	65	AAAGAAAGAAAAAGCACACT	NA	NA	NA	NA	NA	NA	27.7023666666667
PB.10437.7	chr11	50131387	50172017	40631	Tbc1d9b	+	4213	21	novel_in_catalog	Tbc1d9b	novel	5213	22	NA	NA	-9	-13	combination_of_known_splicesites	FALSE	canonical	NA	NA	NA	NA	4	NA	NA	TRUE	NA	NA	NA	C	coding	852	2559	53	2611	50131439	50163830	TRUE	65	AAAGAAAGAAAAAGCACACT	NA	NA	NA	NA	NA	NA	5.40617833333333
PB.10437.8	chr11	50131388	50172017	40630	Tbc1d9b	+	4194	21	novel_in_catalog	Tbc1d9b	novel	5213	22	NA	NA	-8	-13	combination_of_known_splicesites	FALSE	canonical	NA	NA	NA	NA	187	NA	NA	TRUE	NA	NA	NA	C	coding	941	2826	759	3584	50148151	50171407	FALSE	65	AAAGAAAGAAAAAGCACACT	NA	NA	NA	NA	NA	NA	3.06435333333333
PB.10437.9	chr11	50131389	50172017	40629	Tbc1d9b	+	4344	20	novel_in_catalog	Tbc1d9b	novel	4407	21	NA	NA	-7	-13	combination_of_known_splicesites	FALSE	canonical	NA	NA	NA	NA	88	NA	NA	TRUE	NA	NA	NA	C	coding	1227	3684	51	3734	50131439	50171407	FALSE	65	AAAGAAAGAAAAAGCACACT	NA	NA	NA	NA	NA	NA	8.26471166666667
PB.10438.1	chr11	50174849	50200114	25266	Mrnip	+	1141	7	full-splice_match	Mrnip	ENSMUST00000020647.9	1142	7	0	1	0	-1	multi-exon	FALSE	canonical	NA	NA	NA	NA	44	NA	NA	TRUE	NA	NA	NA	C	coding	335	1008	38	1045	50174886	50200018	FALSE	15	AGTCCTCTTGCTGCTACACT	NA	NA	NA	NA	NA	NA	12.7547666666667
PB.10438.3	chr11	50174850	50200115	25266	Mrnip	+	1227	8	novel_not_in_catalog	Mrnip	novel	1142	7	NA	NA	1	0	at_least_one_novel_splicesite	FALSE	canonical	NA	NA	NA	NA	2	NA	NA	TRUE	NA	NA	NA	C	coding	270	813	318	1130	50191266	50200018	FALSE	10	GTCCTCTTGCTGCTACACTC	NA	NA	NA	NA	NA	NA	1.16373383333333
PB.10439.10	chr11	50200157	50215959	15803	Sqstm1	-	1800	8	novel_not_in_catalog	Sqstm1	novel	2673	8	NA	NA	-5132	-5	at_least_one_novel_splicesite	FALSE	canonical	NA	NA	NA	NA	2	NA	NA	TRUE	NA	NA	NA	C	coding	345	1038	130	1167	50215830	50200790	FALSE	25	AACCAGCCCTGTGATCCGTA	NA	NA	NA	NA	NA	NA	6.5573
PB.10439.11	chr11	50200157	50216186	16030	Sqstm1	-	2141	8	novel_not_in_catalog	Sqstm1	novel	2037	8	NA	NA	-5359	-5	at_least_one_novel_splicesite	FALSE	canonical	NA	NA	NA	NA	7	NA	NA	TRUE	NA	NA	NA	C	coding	383	1152	357	1508	50215830	50200790	FALSE	25	AACCAGCCCTGTGATCCGTA	NA	NA	NA	NA	NA	NA	1.840195
PB.10439.2	chr11	50200157	50210264	10108	Sqstm1	-	1912	8	novel_not_in_catalog	Sqstm1	novel	2037	8	NA	NA	501	-5	at_least_one_novel_splicesite	FALSE	canonical	NA	NA	NA	NA	3	NA	NA	TRUE	NA	NA	NA	C	coding	387	1164	116	1279	50210149	50200790	FALSE	25	AACCAGCCCTGTGATCCGTA	NA	NA	NA	NA	NA	NA	20.8557666666667
PB.10439.3	chr11	50200157	50210510	10354	Sqstm1	-	1882	8	novel_not_in_catalog	Sqstm1	novel	2037	8	NA	NA	255	-5	at_least_one_novel_splicesite	FALSE	canonical	NA	NA	NA	NA	2	NA	NA	TRUE	NA	NA	NA	C	coding	358	1077	173	1249	50207869	50200790	FALSE	25	AACCAGCCCTGTGATCCGTA	NA	NA	NA	NA	NA	NA	12.5911483333333
PB.10439.5	chr11	50200157	50210791	10635	Sqstm1	-	1996	8	full-splice_match	Sqstm1	ENSMUST00000102774.10	2037	8	36	5	0	-5	multi-exon	FALSE	canonical	NA	NA	NA	NA	886	NA	NA	TRUE	NA	NA	NA	C	coding	442	1329	35	1363	50210757	50200790	FALSE	25	AACCAGCCCTGTGATCCGTA	NA	NA	NA	NA	NA	NA	299.739
PB.10439.6	chr11	50200157	50210791	10635	Sqstm1	-	1882	8	full-splice_match	Sqstm1	ENSMUST00000015981.11	2673	8	0	791	0	-5	multi-exon	FALSE	canonical	NA	NA	NA	NA	213	NA	NA	TRUE	NA	NA	NA	C	coding	404	1215	35	1249	50210757	50200790	FALSE	25	AACCAGCCCTGTGATCCGTA	NA	NA	NA	NA	NA	NA	36.21195
PB.10439.7	chr11	50200157	50210791	10635	Sqstm1	-	3447	7	novel_in_catalog	Sqstm1	novel	2673	8	NA	NA	0	-5	combination_of_known_junctions	FALSE	canonical	NA	NA	NA	NA	2	NA	NA	TRUE	NA	NA	NA	C	coding	410	1233	35	1267	50210757	50202337	FALSE	25	AACCAGCCCTGTGATCCGTA	NA	NA	NA	NA	NA	NA	5.56237166666667
PB.10439.8	chr11	50200157	50211459	11303	Sqstm1	-	2131	9	novel_not_in_catalog	Sqstm1	novel	2037	8	NA	NA	-632	-5	at_least_one_novel_splicesite	FALSE	canonical	NA	NA	NA	NA	222	NA	NA	TRUE	NA	NA	NA	C	coding	442	1329	170	1498	50210757	50200790	FALSE	25	AACCAGCCCTGTGATCCGTA	NA	NA	NA	NA	NA	NA	37.5750666666667
PB.10439.9	chr11	50200157	50211461	11305	Sqstm1	-	2019	9	novel_not_in_catalog	Sqstm1	novel	2673	8	NA	NA	-634	-5	at_least_one_novel_splicesite	FALSE	canonical	NA	NA	NA	NA	106	NA	NA	TRUE	NA	NA	NA	C	coding	404	1215	172	1386	50210757	50200790	FALSE	25	AACCAGCCCTGTGATCCGTA	NA	NA	NA	NA	NA	NA	9.40954166666667
PB.1044.10	chr2	6544841	6884613	339773	Celf2	-	3984	13	novel_in_catalog	Celf2	novel	2338	12	NA	NA	15	0	intron_retention	FALSE	canonical	NA	NA	NA	NA	2	NA	NA	TRUE	NA	NA	NA	B	coding	490	1473	267	1739	6721594	6547086	FALSE	90	AAAACAAAAAAAAAAAAGAA	NA	NA	NA	NA	NA	NA	20.90445
PB.1044.11	chr2	6544841	6884993	340153	Celf2	-	3879	13	novel_in_catalog	Celf2	novel	8738	14	NA	NA	3	0	intron_retention	FALSE	canonical	NA	NA	NA	NA	19	NA	NA	TRUE	NA	NA	NA	B	coding	532	1599	36	1634	6884958	6547086	FALSE	90	AAAACAAAAAAAAAAAAGAA	NA	NA	NA	NA	NA	NA	0.00118966395
PB.1044.12	chr2	6544841	6885047	340207	Celf2	-	3915	13	novel_in_catalog	Celf2	novel	8738	14	NA	NA	-51	0	intron_retention	FALSE	canonical	NA	NA	NA	NA	14	NA	NA	TRUE	NA	NA	NA	B	coding	526	1581	90	1670	6884958	6547086	FALSE	90	AAAACAAAAAAAAAAAAGAA	NA	NA	NA	NA	NA	NA	27.03995
PB.1044.13	chr2	6546361	6722004	175644	Celf2	-	2443	13	novel_in_catalog	Celf2	novel	2338	12	NA	NA	-76	-27	intron_retention	FALSE	canonical	NA	NA	NA	NA	2	NA	NA	TRUE	NA	NA	NA	B	coding	490	1473	246	1718	6721594	6547086	FALSE	75	AAAAATAAAATAAAAATGAG	NA	NA	NA	NA	NA	NA	2.09097833333333
PB.1044.14	chr2	6546361	6884675	338315	Celf2	-	2526	13	novel_in_catalog	Celf2	novel	2338	12	NA	NA	-47	-27	intron_retention	FALSE	canonical	NA	NA	NA	NA	7	NA	NA	TRUE	NA	NA	NA	B	coding	490	1473	329	1801	6721594	6547086	FALSE	75	AAAAATAAAATAAAAATGAG	NA	NA	NA	NA	NA	NA	2.10066666666667
PB.1044.15	chr2	6546361	6884978	338618	Celf2	-	2194	12	novel_in_catalog	Celf2	novel	8856	12	NA	NA	18	-27	intron_retention	FALSE	canonical	NA	NA	NA	NA	2	NA	NA	TRUE	NA	NA	NA	B	coding	482	1449	21	1469	6884958	6547086	FALSE	75	AAAAATAAAATAAAAATGAG	NA	NA	NA	NA	NA	NA	6.23002
PB.1044.16	chr2	6546361	6885064	338704	Celf2	-	2412	13	incomplete-splice_match	Celf2	ENSMUST00000114934.10	5470	14	-68	4492	-68	-27	3prime_fragment	FALSE	canonical	NA	NA	NA	NA	13	NA	NA	TRUE	NA	NA	NA	B	coding	526	1581	107	1687	6884958	6547086	FALSE	75	AAAAATAAAATAAAAATGAG	NA	NA	NA	NA	NA	NA	0
PB.1044.17	chr2	6546361	6885096	338736	Celf2	-	2462	13	novel_in_catalog	Celf2	novel	2338	12	NA	NA	-100	-27	intron_retention	FALSE	canonical	NA	NA	NA	NA	21	NA	NA	TRUE	NA	NA	NA	B	coding	532	1599	139	1737	6884958	6547086	FALSE	75	AAAAATAAAATAAAAATGAG	NA	NA	NA	NA	NA	NA	6.749435
PB.1044.2	chr2	6539850	6884880	345031	Celf2	-	3454	14	novel_not_in_catalog	Celf2	novel	8738	14	NA	NA	12	-145	at_least_one_novel_splicesite	FALSE	canonical	NA	NA	NA	NA	2	NA	NA	TRUE	NA	NA	NA	B	coding	499	1500	4	1503	6884877	6547086	TRUE	30	ATTTGTGTGCAAAGTGAATG	NA	NA	NA	NA	NA	NA	94.1636
PB.1044.21	chr2	6559234	6721615	162382	Celf2	-	2461	9	incomplete-splice_match	Celf2	ENSMUST00000142941.7	2338	12	-2	12994	0	-5345	3prime_fragment	FALSE	canonical	NA	NA	NA	NA	2	NA	NA	TRUE	NA	NA	NA	B	coding	350	1053	22	1074	6721594	6560621	FALSE	70	AGAGAAAAAAAAAAAGATTG	NA	NA	NA	NA	NA	NA	0
PB.1044.22	chr2	6559234	6884986	325753	Celf2	-	2514	9	novel_in_catalog	Celf2	novel	8856	12	NA	NA	10	-5345	combination_of_known_splicesites	FALSE	canonical	NA	NA	NA	NA	3	NA	NA	TRUE	NA	NA	NA	B	coding	201	606	29	634	6884958	6604148	TRUE	70	AGAGAAAAAAAAAAAGATTG	NA	NA	NA	NA	NA	NA	27.2487
PB.1044.24	chr2	6584869	6885001	300133	Celf2	-	1567	10	novel_not_in_catalog	Celf2	novel	4798	7	NA	NA	-5	910	at_least_one_novel_splicesite	FALSE	canonical	NA	NA	NA	NA	2	NA	NA	TRUE	NA	NA	NA	B	coding	370	1113	44	1156	6884958	6585280	FALSE	10	TCAACTTTTGGGGCGGGTTG	NA	NA	NA	NA	NA	NA	2.19810666666667
PB.1044.3	chr2	6539850	6884986	345137	Celf2	-	3578	14	novel_not_in_catalog	Celf2	novel	8738	14	NA	NA	10	-145	at_least_one_novel_splicesite	FALSE	canonical	NA	NA	NA	NA	91	NA	NA	TRUE	NA	NA	NA	B	coding	532	1599	29	1627	6884958	6547086	TRUE	30	ATTTGTGTGCAAAGTGAATG	NA	NA	NA	NA	NA	NA	74.11045
PB.1044.6	chr2	6544774	6872444	327671	Celf2	-	2509	14	novel_in_catalog	Celf2	novel	5470	14	NA	NA	153	33	combination_of_known_junctions	FALSE	canonical	NA	NA	NA	NA	6	NA	NA	TRUE	NA	NA	NA	B	coding	515	1548	16	1563	6872429	6547086	TRUE	85	AGAAAAAAGAAAAAAAAAGA	NA	NA	NA	NA	NA	NA	17.7248333333333
PB.1044.7	chr2	6544841	6872298	327458	Celf2	-	3665	12	novel_not_in_catalog	Celf2	novel	2525	15	NA	NA	299	0	intron_retention	FALSE	canonical	NA	NA	NA	NA	2	NA	NA	TRUE	NA	NA	NA	B	coding	436	1311	110	1420	6721594	6547086	FALSE	90	AAAACAAAAAAAAAAAAGAA	NA	NA	NA	NA	NA	NA	14.99355
PB.1044.8	chr2	6544841	6872431	327591	Celf2	-	3813	13	novel_in_catalog	Celf2	novel	2338	12	NA	NA	166	0	intron_retention	FALSE	canonical	NA	NA	NA	NA	5	NA	NA	TRUE	NA	NA	NA	B	coding	521	1566	3	1568	6872429	6547086	FALSE	90	AAAACAAAAAAAAAAAAGAA	NA	NA	NA	NA	NA	NA	41.7831166666667
PB.1044.9	chr2	6544841	6872438	327598	Celf2	-	3802	13	novel_in_catalog	Celf2	novel	2525	15	NA	NA	159	0	intron_retention	FALSE	canonical	NA	NA	NA	NA	122	NA	NA	TRUE	NA	NA	NA	B	coding	515	1548	10	1557	6872429	6547086	FALSE	90	AAAACAAAAAAAAAAAAGAA	NA	NA	NA	NA	NA	NA	0.089718275
PB.10441.3	chr11	50225590	50235100	9511	Mgat4b	+	2260	14	novel_in_catalog	Mgat4b	novel	2429	15	NA	NA	255	-3	intron_retention	FALSE	canonical	NA	NA	NA	NA	45	NA	NA	TRUE	NA	NA	NA	B	coding	403	1212	578	1789	50231202	50234629	FALSE	25	AAGTATGTGTCTCATAGGTG	NA	NA	NA	NA	NA	NA	77.0108166666667
PB.10442.1	chr11	50221569	50225003	3435	novelGene_Mgat4b_AS	-	3284	2	antisense	novelGene_Mgat4b_AS	novel	NA	NA	NA	NA	NA	NA	multi-exon	FALSE	canonical	NA	NA	NA	NA	2	NA	NA	FALSE	NA	NA	NA	A	coding	68	207	94	300	50224910	50224553	FALSE	75	AAACAAACAAACATACAAAA	NA	NA	NA	NA	NA	NA	5.78475666666667
PB.10443.1	chr11	50235006	50237549	2544	Ltc4s	-	2069	4	full-splice_match	Ltc4s	ENSMUST00000221391.1	622	4	8	-1455	8	1455	multi-exon	FALSE	canonical	NA	NA	NA	NA	5	NA	NA	TRUE	NA	NA	NA	C	non_coding	NA	NA	NA	NA	NA	NA	NA	35	AAAGTAGTGTATGCATTCCA	NA	NA	NA	NA	NA	NA	1.4945
PB.10443.2	chr11	50236462	50238487	2026	Ltc4s	-	614	5	full-splice_match	Ltc4s	ENSMUST00000102772.3	649	5	45	-10	8	-1	multi-exon	FALSE	canonical	NA	NA	NA	NA	7	NA	NA	TRUE	NA	NA	NA	C	coding	150	453	53	505	50238435	50236571	FALSE	15	ATTCTCTGGGTCTGAGAGGG	NA	NA	NA	NA	NA	NA	9.87440833333333
PB.10447.2	chr11	50377729	50386527	8799	Hnrnph1	+	2247	14	novel_not_in_catalog	Hnrnph1	novel	2225	14	NA	NA	10	0	at_least_one_novel_splicesite	FALSE	canonical	NA	NA	NA	NA	8	NA	NA	TRUE	NA	NA	NA	C	coding	449	1350	147	1496	50378331	50385190	FALSE	15	ACACTCTGTCTGTGCTTTAG	NA	NA	NA	NA	NA	NA	46.0975833333333
PB.10447.3	chr11	50377777	50386527	8751	Hnrnph1	+	2167	14	full-splice_match	Hnrnph1	ENSMUST00000069304.13	2225	14	58	0	8	0	multi-exon	FALSE	canonical	NA	NA	NA	NA	42	NA	NA	TRUE	NA	NA	NA	C	coding	449	1350	67	1416	50378331	50385190	FALSE	15	ACACTCTGTCTGTGCTTTAG	NA	NA	NA	NA	NA	NA	134.544166666667
PB.10447.4	chr11	50377778	50386527	8750	Hnrnph1	+	2145	14	novel_not_in_catalog	Hnrnph1	novel	2225	14	NA	NA	9	0	at_least_one_novel_splicesite	FALSE	canonical	NA	NA	NA	NA	13	NA	NA	TRUE	NA	NA	NA	C	coding	442	1329	66	1394	50378331	50385190	FALSE	15	ACACTCTGTCTGTGCTTTAG	NA	NA	NA	NA	NA	NA	1.28648448e-06
PB.10447.5	chr11	50377780	50386527	8748	Hnrnph1	+	2115	13	novel_not_in_catalog	Hnrnph1	novel	2225	14	NA	NA	11	0	at_least_one_novel_splicesite	FALSE	canonical	NA	NA	NA	NA	4	NA	NA	TRUE	NA	NA	NA	C	coding	422	1269	96	1364	50378331	50385190	FALSE	15	ACACTCTGTCTGTGCTTTAG	NA	NA	NA	NA	NA	NA	35.3814666666667
PB.10447.6	chr11	50377798	50386527	8730	Hnrnph1	+	2634	13	incomplete-splice_match	Hnrnph1	ENSMUST00000109142.7	2427	15	808	1	29	0	5prime_fragment	FALSE	canonical	NA	NA	NA	NA	23	NA	NA	TRUE	NA	NA	NA	C	coding	449	1350	534	1883	50378331	50385190	FALSE	15	ACACTCTGTCTGTGCTTTAG	NA	NA	NA	NA	NA	NA	12.0555333333333
PB.10447.8	chr11	50381385	50386527	5143	Hnrnph1	+	2717	9	incomplete-splice_match	Hnrnph1	ENSMUST00000123371.7	4002	12	3616	-606	-1562	0	5prime_fragment	FALSE	canonical	NA	NA	NA	NA	51	NA	NA	TRUE	NA	NA	NA	C	coding	246	741	1226	1966	50382610	50385190	FALSE	15	ACACTCTGTCTGTGCTTTAG	NA	NA	NA	NA	NA	NA	43.8506
PB.10447.9	chr11	50382552	50386527	3976	Hnrnph1	+	1490	9	novel_not_in_catalog	Hnrnph1	novel	2225	14	NA	NA	-395	0	at_least_one_novel_splicesite	FALSE	canonical	NA	NA	NA	NA	40	NA	NA	TRUE	NA	NA	NA	C	coding	228	687	53	739	50382604	50385190	FALSE	15	ACACTCTGTCTGTGCTTTAG	NA	NA	NA	NA	NA	NA	2.3712941472625
PB.10448.1	chr11	50389289	50422049	32761	Rufy1	-	2477	18	novel_in_catalog	Rufy1	novel	2688	18	NA	NA	-58	-3	combination_of_known_junctions	FALSE	canonical	NA	NA	NA	NA	6	NA	NA	TRUE	NA	NA	NA	C	coding	619	1860	92	1951	50421958	50389815	FALSE	20	AAAGTGCTGGCCTCCAGCTT	NA	NA	NA	NA	NA	NA	11.2463116666667
PB.10448.2	chr11	50389289	50430821	41533	Rufy1	-	2381	18	full-splice_match	Rufy1	ENSMUST00000020643.3	2688	18	304	3	304	-3	multi-exon	FALSE	canonical	NA	NA	NA	NA	124	NA	NA	TRUE	NA	NA	NA	C	coding	600	1803	53	1855	50421789	50389815	FALSE	20	AAAGTGCTGGCCTCCAGCTT	NA	NA	NA	NA	NA	NA	16.7515333333333
PB.10448.3	chr11	50389289	50430832	41544	Rufy1	-	4435	18	novel_not_in_catalog	Rufy1	novel	2688	18	NA	NA	293	-3	at_least_one_novel_splicesite	FALSE	canonical	NA	NA	NA	NA	12	NA	NA	TRUE	NA	NA	NA	C	coding	374	1125	2785	3909	50407948	50389815	FALSE	20	AAAGTGCTGGCCTCCAGCTT	NA	NA	NA	NA	NA	NA	2.10459166666667
PB.10448.4	chr11	50408279	50430833	22555	Rufy1	-	2455	9	novel_not_in_catalog	Rufy1	novel	2688	18	NA	NA	292	-371	at_least_one_novel_splicesite	FALSE	canonical	NA	NA	NA	NA	4	NA	NA	TRUE	NA	NA	NA	C	coding	270	813	65	877	50421789	50409857	FALSE	30	AAGTAATGGCAGATTTCTGT	NA	NA	NA	NA	NA	NA	0.941763166666667
PB.10449.1	chr11	50784667	50798345	13679	Adamts2	+	2980	9	incomplete-splice_match	Adamts2	ENSMUST00000142118.2	5079	21	182583	1	2897	-1	5prime_fragment	FALSE	canonical	NA	NA	NA	NA	3	NA	NA	TRUE	NA	NA	NA	A	coding	422	1269	2	1270	50784668	50796635	FALSE	5	AGCTTGGGTTTGCTCGGCTG	NA	NA	NA	NA	NA	NA	5.73198666666667
PB.10450.1	chr11	50811084	50827724	16641	Zfp354c	-	5361	5	full-splice_match	Zfp354c	ENSMUST00000109135.8	5325	5	-34	-2	0	2	multi-exon	FALSE	canonical	NA	NA	NA	NA	21	NA	NA	TRUE	NA	NA	NA	C	coding	560	1683	199	1881	50826458	50814564	FALSE	35	TTATAAAGTGGTGAATGTGA	NA	NA	NA	NA	NA	NA	19.1994666666667
PB.10450.2	chr11	50814108	50827724	13617	Zfp354c	-	2337	5	full-splice_match	Zfp354c	ENSMUST00000109135.8	5325	5	-34	3022	0	456	multi-exon	FALSE	canonical	NA	NA	NA	NA	2	NA	NA	TRUE	NA	NA	NA	C	coding	560	1683	199	1881	50826458	50814564	FALSE	30	AACATACCTGTGTGTATGTA	NA	NA	NA	NA	NA	NA	0
PB.10450.3	chr11	50814108	50827732	13625	Zfp354c	-	2942	4	novel_in_catalog	Zfp354c	novel	5325	5	NA	NA	-8	456	intron_retention	FALSE	canonical	NA	NA	NA	NA	2	NA	NA	TRUE	NA	NA	NA	C	coding	487	1464	1023	2486	50817152	50814564	FALSE	30	AACATACCTGTGTGTATGTA	NA	NA	NA	NA	NA	NA	2.85214666666667
PB.10451.1	chr11	50832034	50841593	9560	Zfp879	-	2450	5	full-splice_match	Zfp879	ENSMUST00000049625.1	2408	5	-41	-1	-41	1	multi-exon	FALSE	canonical	NA	NA	NA	NA	8	NA	NA	TRUE	NA	NA	NA	C	coding	563	1692	257	1948	50840558	50832536	FALSE	30	AAACAAGTGCTTGTTTATTT	NA	NA	NA	NA	NA	NA	2.856395
PB.10451.2	chr11	50832044	50841517	9474	Zfp879	-	2352	5	novel_not_in_catalog	Zfp879	novel	2408	5	NA	NA	29	-9	at_least_one_novel_splicesite	FALSE	canonical	NA	NA	NA	NA	2	NA	NA	TRUE	NA	NA	NA	C	coding	559	1680	181	1860	50840558	50832536	FALSE	40	AATACTCTGGAAACAAGTGC	NA	NA	NA	NA	NA	NA	0.470712809683833
PB.10452.1	chr11	50872721	50887595	14875	Zfp454	-	2183	6	full-splice_match	Zfp454	ENSMUST00000163301.7	2090	6	-94	1	56	-1	multi-exon	FALSE	canonical	NA	NA	NA	NA	8	NA	NA	TRUE	NA	NA	NA	A	coding	536	1611	301	1911	50886401	50872993	FALSE	15	TTACAATTTGTTTCTTTTTT	NA	NA	NA	NA	NA	NA	5.08641333333333
PB.10453.1	chr11	50898709	50916160	17452	Zfp2	-	3042	6	novel_not_in_catalog	Zfp2	novel	2782	7	NA	NA	5	3	at_least_one_novel_splicesite	FALSE	canonical	NA	NA	NA	NA	12	NA	NA	TRUE	NA	NA	NA	B	coding	459	1380	537	1916	50901214	50899835	FALSE	10	GCCTTGGTCATGGTATTTCC	NA	NA	NA	NA	NA	NA	5.75320666666667
PB.10453.2	chr11	50898709	50916161	17453	Zfp2	-	3090	6	novel_not_in_catalog	Zfp2	novel	3069	6	NA	NA	4	3	at_least_one_novel_splicesite	FALSE	canonical	NA	NA	NA	NA	25	NA	NA	TRUE	NA	NA	NA	B	coding	459	1380	585	1964	50901214	50899835	FALSE	10	GCCTTGGTCATGGTATTTCC	NA	NA	NA	NA	NA	NA	14.51445
PB.10453.3	chr11	50905991	50916155	10165	Zfp2	-	577	5	novel_not_in_catalog	Zfp2	novel	2782	7	NA	NA	-3	-1	at_least_one_novel_splicesite	FALSE	canonical	NA	NA	NA	NA	2	NA	NA	TRUE	NA	NA	NA	B	non_coding	NA	NA	NA	NA	NA	NA	NA	25	ACTAAGTTCTTTAATGGTGT	NA	NA	NA	NA	NA	NA	2.84229166666667
PB.10454.1	chr11	50921786	50931626	9841	Zfp354b	-	2485	5	full-splice_match	Zfp354b	ENSMUST00000109124.9	2455	5	7	-37	7	37	multi-exon	FALSE	canonical	NA	NA	NA	NA	7	NA	NA	TRUE	NA	NA	NA	C	coding	601	1806	175	1980	50930933	50922291	FALSE	25	AGAACTGTCTTTAATTTTGT	NA	NA	NA	NA	NA	NA	2.8307
PB.10455.1	chr11	51059284	51071255	11972	Zfp354a	+	2461	5	novel_in_catalog	Zfp354a	novel	2592	5	NA	NA	-10	-107	combination_of_known_junctions	FALSE	canonical	NA	NA	NA	NA	11	NA	NA	TRUE	NA	NA	NA	A	coding	573	1722	170	1891	51060122	51070685	FALSE	25	ACCTCTTAAGTCTCTGGAAC	NA	NA	NA	NA	NA	NA	7.83490333333333
PB.10456.1	chr11	51263140	51281764	18625	Clk4	+	1671	11	full-splice_match	Clk4	ENSMUST00000109113.7	1627	11	-46	2	-10	0	multi-exon	FALSE	canonical	NA	NA	NA	NA	3	NA	NA	TRUE	NA	NA	NA	C	coding	301	906	419	1324	51273625	51281417	FALSE	20	CCACTTTGTGATTGAGTATT	NA	NA	NA	NA	NA	NA	3.61367333333333
PB.10456.2	chr11	51263146	51281773	18628	Clk4	+	3372	11	novel_in_catalog	Clk4	novel	1949	13	NA	NA	-4	7	intron_retention	FALSE	canonical	NA	NA	NA	NA	8	NA	NA	TRUE	NA	NA	NA	C	coding	301	906	2111	3016	51273625	51281417	FALSE	30	GATTGAGTATTCTTTATACA	NA	NA	NA	NA	NA	NA	29.9673833333333
PB.10456.3	chr11	51263159	51272805	9647	Clk4	+	1337	4	novel_in_catalog	Clk4	novel	742	7	NA	NA	-3	441	combination_of_known_splicesites	FALSE	canonical	NA	NA	NA	NA	2	NA	NA	TRUE	NA	NA	NA	C	non_coding	NA	NA	NA	NA	NA	NA	NA	35	AAAGAGACAATTGTGTTGTT	NA	NA	NA	NA	NA	NA	4.88421
PB.10456.4	chr11	51263161	51281763	18603	Clk4	+	1810	12	novel_in_catalog	Clk4	novel	1949	13	NA	NA	-1	-1	combination_of_known_junctions	FALSE	canonical	NA	NA	NA	NA	3	NA	NA	TRUE	NA	NA	NA	C	coding	301	906	559	1464	51273625	51281417	FALSE	25	ACCACTTTGTGATTGAGTAT	NA	NA	NA	NA	NA	NA	9.9245
PB.10456.5	chr11	51263163	51281769	18607	Clk4	+	2050	15	novel_in_catalog	Clk4	novel	1949	13	NA	NA	1	3	combination_of_known_splicesites	FALSE	canonical	NA	NA	NA	NA	2	NA	NA	TRUE	NA	NA	NA	C	coding	510	1533	166	1698	51267229	51281417	FALSE	20	TTGTGATTGAGTATTCTTTA	NA	NA	NA	NA	NA	NA	11.8431666666667
PB.10456.6	chr11	51263164	51281765	18602	Clk4	+	1959	14	novel_in_catalog	Clk4	novel	1949	13	NA	NA	0	1	combination_of_known_splicesites	FALSE	canonical	NA	NA	NA	NA	4	NA	NA	TRUE	NA	NA	NA	C	coding	445	1338	274	1611	51270543	51281417	FALSE	20	CACTTTGTGATTGAGTATTC	NA	NA	NA	NA	NA	NA	16.2771
PB.10456.7	chr11	51263172	51281770	18599	Clk4	+	1897	13	full-splice_match	Clk4	ENSMUST00000093132.12	1949	13	58	-6	-2	4	multi-exon	FALSE	canonical	NA	NA	NA	NA	28	NA	NA	TRUE	NA	NA	NA	C	coding	481	1446	99	1544	51267171	51281417	FALSE	20	TGTGATTGAGTATTCTTTAT	NA	NA	NA	NA	NA	NA	0
PB.10458.1	chr11	51584761	51603263	18503	Phykpl	+	1886	13	full-splice_match	Phykpl	ENSMUST00000167797.7	3116	13	4	1226	4	9	multi-exon	FALSE	canonical	NA	NA	NA	NA	6	NA	NA	TRUE	NA	NA	NA	C	coding	467	1404	61	1464	51584821	51602841	FALSE	35	ACTTCTAAGACCCATCAGCA	NA	NA	NA	NA	NA	NA	1.40890333333333
PB.10458.2	chr11	51584763	51601328	16566	Phykpl	+	1635	13	full-splice_match	Phykpl	ENSMUST00000020625.6	1609	13	-26	0	6	0	multi-exon	FALSE	canonical	NA	NA	NA	NA	3	NA	NA	TRUE	NA	NA	NA	C	coding	468	1407	59	1465	51584821	51601158	FALSE	35	TAAATTTGGTACATAATTGT	NA	NA	NA	NA	NA	NA	6.86147666666667
PB.10459.1	chr11	51600897	51604819	3923	Hnrnpab	-	978	4	incomplete-splice_match	Hnrnpab	ENSMUST00000074669.9	2370	7	2028	797	2028	-28	5prime_fragment	FALSE	canonical	NA	NA	NA	NA	23	NA	NA	TRUE	NA	NA	NA	B	coding	135	408	60	467	51604760	51601408	FALSE	80	AAATAAAAATGAAAAACAAA	NA	NA	NA	NA	NA	NA	99.3559666666667
PB.10459.2	chr11	51600897	51606368	5472	Hnrnpab	-	1315	7	incomplete-splice_match	Hnrnpab	ENSMUST00000109103.3	1437	8	479	-277	479	-28	5prime_fragment	FALSE	canonical	NA	NA	NA	NA	34	NA	NA	TRUE	NA	NA	NA	B	coding	256	771	34	804	51605625	51601408	FALSE	80	AAATAAAAATGAAAAACAAA	NA	NA	NA	NA	NA	NA	69.2238833333333
PB.10460.1	chr11	51619711	51623437	3727	Nhp2	+	789	4	full-splice_match	Nhp2	ENSMUST00000127405.1	1042	4	-24	277	-24	8	multi-exon	FALSE	canonical	NA	NA	NA	NA	119	NA	NA	TRUE	NA	NA	NA	C	coding	153	462	108	569	51619818	51623217	FALSE	10	GCAAGTGTGTGGGTGTTCTT	NA	NA	NA	NA	NA	NA	95.4867
PB.10460.2	chr11	51619785	51623436	3652	Nhp2	+	818	3	full-splice_match	Nhp2	ENSMUST00000001083.3	825	3	14	-7	14	7	multi-exon	FALSE	canonical	NA	NA	NA	NA	14	NA	NA	TRUE	NA	NA	NA	C	coding	87	264	34	297	51619818	51620081	TRUE	10	GGCAAGTGTGTGGGTGTTCT	NA	NA	NA	NA	NA	NA	5.15783833333333
PB.10461.2	chr11	51623670	51635738	12069	Rmnd5b	-	1862	11	novel_not_in_catalog	Rmnd5b	novel	1946	10	NA	NA	15	1	at_least_one_novel_splicesite	FALSE	canonical	NA	NA	NA	NA	2	NA	NA	TRUE	NA	NA	NA	C	coding	393	1182	268	1449	51629614	51624083	FALSE	20	AATGATTGCATGGTCTTGTG	NA	NA	NA	NA	NA	NA	8.32667333333333
PB.10461.3	chr11	51623670	51635762	12093	Rmnd5b	-	2010	11	novel_not_in_catalog	Rmnd5b	novel	1946	10	NA	NA	-9	1	at_least_one_novel_splicesite	FALSE	canonical	NA	NA	NA	NA	2	NA	NA	TRUE	NA	NA	NA	C	coding	393	1182	416	1597	51629614	51624083	FALSE	20	AATGATTGCATGGTCTTGTG	NA	NA	NA	NA	NA	NA	2.17373833333333
PB.10461.4	chr11	51623670	51635762	12093	Rmnd5b	-	1925	11	novel_not_in_catalog	Rmnd5b	novel	1946	10	NA	NA	-9	1	at_least_one_novel_splicesite	FALSE	canonical	NA	NA	NA	NA	2	NA	NA	TRUE	NA	NA	NA	C	coding	393	1182	331	1512	51629614	51624083	FALSE	20	AATGATTGCATGGTCTTGTG	NA	NA	NA	NA	NA	NA	1.00038954953378
PB.10461.5	chr11	51623670	51635771	12102	Rmnd5b	-	1678	9	novel_in_catalog	Rmnd5b	novel	1946	10	NA	NA	-18	1	combination_of_known_splicesites	FALSE	canonical	NA	NA	NA	NA	3	NA	NA	TRUE	NA	NA	NA	C	coding	272	819	447	1265	51627684	51624083	FALSE	20	AATGATTGCATGGTCTTGTG	NA	NA	NA	NA	NA	NA	11.0630866666667
PB.10461.6	chr11	51623672	51635771	12100	Rmnd5b	-	1891	10	novel_in_catalog	Rmnd5b	novel	1946	10	NA	NA	-18	1	combination_of_known_junctions	FALSE	canonical	NA	NA	NA	NA	13	NA	NA	TRUE	NA	NA	NA	C	coding	416	1251	230	1480	51629614	51624083	FALSE	20	CCAATGATTGCATGGTCTTG	NA	NA	NA	NA	NA	NA	23.49235
PB.10461.7	chr11	51623673	51635797	12125	Rmnd5b	-	1863	10	novel_not_in_catalog	Rmnd5b	novel	1946	10	NA	NA	-44	0	at_least_one_novel_splicesite	FALSE	canonical	NA	NA	NA	NA	2	NA	NA	TRUE	NA	NA	NA	C	coding	327	984	256	1239	51629614	51624379	TRUE	25	ACCAATGATTGCATGGTCTT	NA	NA	NA	NA	NA	NA	17.2772
PB.10461.8	chr11	51623673	51636119	12447	Rmnd5b	-	2169	10	full-splice_match	Rmnd5b	ENSMUST00000001081.9	1946	10	-223	0	-223	0	multi-exon	FALSE	canonical	NA	NA	NA	NA	555	NA	NA	TRUE	NA	NA	NA	C	coding	393	1182	578	1759	51629614	51624083	FALSE	25	ACCAATGATTGCATGGTCTT	NA	NA	NA	NA	NA	NA	10.8568133333333
PB.10462.1	chr11	51643064	51650870	7807	N4bp3	-	2549	6	novel_in_catalog	N4bp3	novel	2367	5	NA	NA	-28	-1	combination_of_known_junctions	FALSE	canonical	NA	NA	NA	NA	5	NA	NA	TRUE	NA	NA	NA	C	coding	537	1614	379	1992	51646244	51643621	FALSE	40	GAAAATGGAGGAATGTTATT	NA	NA	NA	NA	NA	NA	1.323795
PB.10462.2	chr11	51643085	51650886	7802	N4bp3	-	2616	6	novel_not_in_catalog	N4bp3	novel	2367	5	NA	NA	-44	-22	at_least_one_novel_splicesite	FALSE	canonical	NA	NA	NA	NA	2	NA	NA	TRUE	NA	NA	NA	C	coding	537	1614	467	2080	51646244	51643621	FALSE	10	AGTCTCTGGTCTTATGTGTT	NA	NA	NA	NA	NA	NA	1.2008955
PB.10462.3	chr11	51643087	51650837	7751	N4bp3	-	2544	6	novel_in_catalog	N4bp3	novel	2367	5	NA	NA	0	-24	combination_of_known_junctions	FALSE	canonical	NA	NA	NA	NA	2	NA	NA	TRUE	NA	NA	NA	C	coding	537	1614	397	2010	51646244	51643621	FALSE	10	GCAGTCTCTGGTCTTATGTG	NA	NA	NA	NA	NA	NA	0.212586
PB.10462.4	chr11	51643090	51650867	7778	N4bp3	-	2365	5	full-splice_match	N4bp3	ENSMUST00000001080.15	2367	5	-25	27	-25	-27	multi-exon	FALSE	canonical	NA	NA	NA	NA	120	NA	NA	TRUE	NA	NA	NA	C	coding	537	1614	221	1834	51646244	51643621	FALSE	15	ATTGCAGTCTCTGGTCTTAT	NA	NA	NA	NA	NA	NA	7.842975
PB.10463.1	chr11	51650929	51657680	6752	D930048N14Rik	+	3434	4	full-splice_match	D930048N14Rik	ENSMUST00000117859.7	3410	4	-25	1	-25	0	multi-exon	FALSE	canonical	NA	NA	NA	NA	3	NA	NA	TRUE	NA	NA	NA	C	coding	147	444	56	499	51650984	51654086	TRUE	20	ATGTGTCGTTCCTGACTACA	NA	NA	NA	NA	NA	NA	3.49186
PB.10463.2	chr11	51651122	51657678	6557	D930048N14Rik	+	2101	5	novel_not_in_catalog	D930048N14Rik	novel	3426	4	NA	NA	166	-2	at_least_one_novel_splicesite	FALSE	canonical	NA	NA	NA	NA	2	NA	NA	TRUE	NA	NA	NA	C	coding	149	450	58	507	51651179	51656084	FALSE	15	TTATGTGTCGTTCCTGACTA	NA	NA	NA	NA	NA	NA	0.655937333333333
PB.10464.1	chr11	51685381	51688652	3272	0610009B22Rik	-	1005	2	novel_not_in_catalog	0610009B22Rik	novel	813	2	NA	NA	1	5	at_least_one_novel_splicesite	FALSE	canonical	NA	NA	NA	NA	3	NA	NA	TRUE	NA	NA	NA	C	coding	140	423	317	739	51686069	51685647	FALSE	20	ATGTGTATGAATGCTTTTCC	NA	NA	NA	NA	NA	NA	4.53972833333333
PB.10464.2	chr11	51685382	51688633	3252	0610009B22Rik	-	797	2	full-splice_match	0610009B22Rik	ENSMUST00000007921.8	813	2	20	-4	20	4	multi-exon	FALSE	canonical	NA	NA	NA	NA	26	NA	NA	TRUE	NA	NA	NA	C	coding	140	423	110	532	51686069	51685647	FALSE	20	TATGTGTATGAATGCTTTTC	NA	NA	NA	NA	NA	NA	25.0832666666667
PB.10465.1	chr11	51692265	51713613	21349	Sec24a	-	3961	9	incomplete-splice_match	Sec24a	ENSMUST00000109097.8	6581	23	43005	1	42598	-1	5prime_fragment	FALSE	canonical	NA	NA	NA	NA	4	NA	NA	TRUE	NA	NA	NA	A	coding	345	1038	62	1099	51713552	51695127	FALSE	35	TATGAAAATGTTAGTTATTG	NA	NA	NA	NA	NA	NA	8.92951333333333
PB.10466.1	chr11	51763695	51791925	28231	Sar1b	+	1193	7	full-splice_match	Sar1b	ENSMUST00000020653.5	1201	7	8	0	1	0	multi-exon	FALSE	canonical	NA	NA	NA	NA	165	NA	NA	TRUE	NA	NA	NA	C	coding	198	597	115	711	51777504	51791443	FALSE	15	ACTCAGTGTTGGGCAGCTGT	NA	NA	NA	NA	NA	NA	70.1649166666667
PB.10466.2	chr11	51763695	51791925	28231	Sar1b	+	1118	6	novel_in_catalog	Sar1b	novel	1201	7	NA	NA	1	0	combination_of_known_splicesites	FALSE	canonical	NA	NA	NA	NA	17	NA	NA	TRUE	NA	NA	NA	C	coding	155	468	169	636	51779760	51791443	FALSE	15	ACTCAGTGTTGGGCAGCTGT	NA	NA	NA	NA	NA	NA	4.147665
PB.10467.1	chr11	51813456	51857109	43654	Jade2	-	6007	12	novel_in_catalog	Jade2	novel	6273	12	NA	NA	16	-1	combination_of_known_junctions	FALSE	canonical	NA	NA	NA	NA	9	NA	NA	TRUE	NA	NA	NA	C	coding	829	2490	79	2568	51849051	51816895	FALSE	10	CTGGCTGCCATGACGTTCTG	NA	NA	NA	NA	NA	NA	15.1212333333333
PB.10467.2	chr11	51813456	51857222	43767	Jade2	-	6208	13	novel_in_catalog	Jade2	novel	6099	13	NA	NA	-97	-1	combination_of_known_splicesites	FALSE	canonical	NA	NA	NA	NA	2	NA	NA	TRUE	NA	NA	NA	C	coding	865	2598	172	2769	51857051	51816895	FALSE	10	CTGGCTGCCATGACGTTCTG	NA	NA	NA	NA	NA	NA	4.32608333333333
PB.10467.3	chr11	51813456	51857407	43952	Jade2	-	6114	13	full-splice_match	Jade2	ENSMUST00000109091.1	6099	13	-11	-4	-11	-1	multi-exon	FALSE	canonical	NA	NA	NA	NA	3	NA	NA	TRUE	NA	NA	NA	C	coding	829	2490	186	2675	51849051	51816895	FALSE	10	CTGGCTGCCATGACGTTCTG	NA	NA	NA	NA	NA	NA	6.62276666666667
PB.10467.4	chr11	51813456	51857415	43960	Jade2	-	6034	12	full-splice_match	Jade2	ENSMUST00000020655.13	6273	12	238	1	-19	-1	multi-exon	FALSE	canonical	NA	NA	NA	NA	5	NA	NA	TRUE	NA	NA	NA	C	coding	829	2490	106	2595	51849051	51816895	FALSE	10	CTGGCTGCCATGACGTTCTG	NA	NA	NA	NA	NA	NA	13.6307833333333
PB.10467.5	chr11	51813456	51857715	44260	Jade2	-	6063	12	novel_not_in_catalog	Jade2	novel	6273	12	NA	NA	-62	-1	at_least_one_novel_splicesite	FALSE	canonical	NA	NA	NA	NA	112	NA	NA	TRUE	NA	NA	NA	C	coding	829	2490	135	2624	51849051	51816895	FALSE	10	CTGGCTGCCATGACGTTCTG	NA	NA	NA	NA	NA	NA	12.1847333333333
PB.10468.1	chr11	51855591	51859545	3955	novelGene_Jade2_AS	+	1584	3	antisense	novelGene_Jade2_AS	novel	NA	NA	NA	NA	NA	NA	multi-exon	FALSE	canonical	NA	NA	NA	NA	2	NA	NA	FALSE	NA	NA	NA	A	coding	63	192	227	418	51856010	51858379	FALSE	35	AAAACAGCTCAGATCCTCTG	NA	NA	NA	NA	NA	NA	1.52778166666667
PB.10469.1	chr11	51967655	51977334	9680	Cdkn2aipnl	+	2232	3	novel_in_catalog	Cdkn2aipnl	novel	1832	3	NA	NA	-6	0	intron_retention	FALSE	canonical	NA	NA	NA	NA	2	NA	NA	TRUE	NA	NA	NA	C	coding	87	264	65	328	51967719	51967982	TRUE	25	AAGTTAGGTTCAAGTTGTGT	NA	NA	NA	NA	NA	NA	2.43920166666667
PB.10469.2	chr11	51967666	51977334	9669	Cdkn2aipnl	+	1727	2	novel_in_catalog	Cdkn2aipnl	novel	1832	3	NA	NA	5	0	combination_of_known_splicesites	FALSE	canonical	NA	NA	NA	NA	6	NA	NA	TRUE	NA	NA	NA	C	coding	101	306	54	359	51967719	51975966	FALSE	25	AAGTTAGGTTCAAGTTGTGT	NA	NA	NA	NA	NA	NA	4.84297333333333
PB.10469.3	chr11	51967676	51977334	9659	Cdkn2aipnl	+	1817	3	full-splice_match	Cdkn2aipnl	ENSMUST00000102763.4	1832	3	15	0	15	0	multi-exon	FALSE	canonical	NA	NA	NA	NA	311	NA	NA	TRUE	NA	NA	NA	C	coding	116	351	44	394	51967719	51975911	FALSE	25	AAGTTAGGTTCAAGTTGTGT	NA	NA	NA	NA	NA	NA	32.8731333333333
PB.10470.1	chr11	51985558	51989489	3932	Ube2b	-	2131	2	incomplete-splice_match	Ube2b	ENSMUST00000020657.12	1792	6	10995	61	10990	-61	5prime_fragment	FALSE	canonical	NA	NA	NA	NA	3	NA	NA	TRUE	NA	NA	NA	C	non_coding	NA	NA	NA	NA	NA	NA	NA	15	ACTTGTGCAGTCTCTCTAGT	NA	NA	NA	NA	NA	NA	57.2664
PB.10470.2	chr11	51985558	52000479	14922	Ube2b	-	1636	5	novel_in_catalog	Ube2b	novel	1792	6	NA	NA	0	-61	combination_of_known_splicesites	FALSE	canonical	NA	NA	NA	NA	3	NA	NA	TRUE	NA	NA	NA	C	coding	122	369	144	512	52000336	51986682	FALSE	15	ACTTGTGCAGTCTCTCTAGT	NA	NA	NA	NA	NA	NA	49.1055
PB.10470.3	chr11	51986260	52000458	14199	Ube2b	-	3421	5	novel_in_catalog	Ube2b	novel	1792	6	NA	NA	21	407	intron_retention	FALSE	canonical	NA	NA	NA	NA	2	NA	NA	TRUE	NA	NA	NA	C	non_coding	NA	NA	NA	NA	NA	NA	NA	30	AAGAGACTTTGTCACTTATT	NA	NA	NA	NA	NA	NA	31.37275
PB.10470.4	chr11	51986260	52000463	14204	Ube2b	-	1008	6	full-splice_match	Ube2b	ENSMUST00000020657.12	1792	6	21	763	16	407	multi-exon	FALSE	canonical	NA	NA	NA	NA	321	NA	NA	TRUE	NA	NA	NA	C	coding	152	459	128	586	52000336	51986682	FALSE	30	AAGAGACTTTGTCACTTATT	NA	NA	NA	NA	NA	NA	13.5645116666667
PB.10470.5	chr11	51986260	52000808	14549	Ube2b	-	1038	7	full-splice_match	Ube2b	ENSMUST00000109086.7	585	7	-46	-407	-46	407	multi-exon	FALSE	canonical	NA	NA	NA	NA	87	NA	NA	TRUE	NA	NA	NA	C	coding	152	459	158	616	52000336	51986682	FALSE	30	AAGAGACTTTGTCACTTATT	NA	NA	NA	NA	NA	NA	58.00905
PB.10471.2	chr11	52004252	52033872	29621	Cdkl3	+	1997	13	novel_in_catalog	Cdkl3	novel	2008	13	NA	NA	-2	3	combination_of_known_splicesites	FALSE	canonical	NA	NA	NA	NA	2	NA	NA	TRUE	NA	NA	NA	B	coding	581	1746	182	1927	52004928	52033802	FALSE	20	ATATCCAGTTATTTGTGTTC	NA	NA	NA	NA	NA	NA	9.187015
PB.10472.2	chr11	52099336	52122737	23402	Ppp2ca	+	2030	7	novel_not_in_catalog	Ppp2ca	novel	566	2	NA	NA	655	3045	at_least_one_novel_splicesite	FALSE	canonical	NA	NA	NA	NA	231	NA	NA	TRUE	NA	NA	NA	C	coding	279	840	428	1267	52099763	52121974	FALSE	20	AACCTCTCTGGCAACTCCTT	NA	NA	NA	NA	NA	NA	308.5965
PB.10475.1	chr11	52231744	52246673	14930	Skp1a	+	1520	6	full-splice_match	Skp1a	ENSMUST00000037324.11	1440	6	-265	185	-251	-185	multi-exon	FALSE	canonical	NA	NA	NA	NA	895	NA	NA	TRUE	NA	NA	NA	C	coding	163	492	376	867	52236837	52246020	FALSE	15	ATGTGGTATGTCATCTTTTT	NA	NA	NA	NA	NA	NA	150.3365
PB.10475.2	chr11	52231995	52246673	14679	Skp1a	+	1358	7	novel_in_catalog	Skp1a	novel	642	6	NA	NA	0	-185	combination_of_known_junctions	FALSE	canonical	NA	NA	NA	NA	11	NA	NA	TRUE	NA	NA	NA	C	coding	128	387	319	705	52242595	52246020	FALSE	15	ATGTGGTATGTCATCTTTTT	NA	NA	NA	NA	NA	NA	31.3688
PB.10475.3	chr11	52232037	52246673	14637	Skp1a	+	1083	5	novel_in_catalog	Skp1a	novel	1440	6	NA	NA	0	-185	combination_of_known_junctions	FALSE	canonical	NA	NA	NA	NA	9	NA	NA	TRUE	NA	NA	NA	C	coding	115	348	83	430	52236837	52246020	FALSE	15	ATGTGGTATGTCATCTTTTT	NA	NA	NA	NA	NA	NA	103.39655
PB.10475.4	chr11	52232037	52246673	14637	Skp1a	+	1721	6	full-splice_match	Skp1a	ENSMUST00000109072.1	1754	6	-152	185	0	-185	multi-exon	FALSE	canonical	NA	NA	NA	NA	53	NA	NA	TRUE	NA	NA	NA	C	coding	165	498	571	1068	52232607	52246020	FALSE	15	ATGTGGTATGTCATCTTTTT	NA	NA	NA	NA	NA	NA	9.42855833333333
PB.10475.5	chr11	52232038	52246673	14636	Skp1a	+	1129	5	novel_in_catalog	Skp1a	novel	1440	6	NA	NA	1	-185	combination_of_known_splicesites	FALSE	canonical	NA	NA	NA	NA	123	NA	NA	TRUE	NA	NA	NA	C	coding	128	387	90	476	52242595	52246020	FALSE	15	ATGTGGTATGTCATCTTTTT	NA	NA	NA	NA	NA	NA	105.69015
PB.10477.1	chr11	52252283	52274889	22607	Tcf7	-	2492	9	novel_not_in_catalog	Tcf7	novel	813	9	NA	NA	-12	88	at_least_one_novel_splicesite	FALSE	canonical	NA	NA	NA	NA	5	NA	NA	TRUE	NA	NA	NA	B	coding	181	546	248	793	52260559	52253982	FALSE	20	TGACTGAGTAGCTGTTTGAG	NA	NA	NA	NA	NA	NA	3.55307
PB.10477.2	chr11	52252285	52274888	22604	Tcf7	-	2466	9	novel_not_in_catalog	Tcf7	novel	813	9	NA	NA	-11	86	at_least_one_novel_splicesite	FALSE	canonical	NA	NA	NA	NA	24	NA	NA	TRUE	NA	NA	NA	B	coding	279	840	247	1086	52260559	52253665	FALSE	15	TCTGACTGAGTAGCTGTTTG	NA	NA	NA	NA	NA	NA	1.43729828333333
PB.10477.3	chr11	52252289	52274888	22600	Tcf7	-	2578	10	novel_not_in_catalog	Tcf7	novel	813	9	NA	NA	-11	82	at_least_one_novel_splicesite	FALSE	canonical	NA	NA	NA	NA	8	NA	NA	TRUE	NA	NA	NA	B	coding	212	639	247	885	52260559	52253982	FALSE	30	AAAGTCTGACTGAGTAGCTG	NA	NA	NA	NA	NA	NA	0.215752653308
PB.10477.4	chr11	52252289	52274893	22605	Tcf7	-	2560	10	novel_not_in_catalog	Tcf7	novel	813	9	NA	NA	-16	82	at_least_one_novel_splicesite	FALSE	canonical	NA	NA	NA	NA	12	NA	NA	TRUE	NA	NA	NA	B	coding	310	933	252	1184	52260559	52253665	FALSE	30	AAAGTCTGACTGAGTAGCTG	NA	NA	NA	NA	NA	NA	6.12450666666667
PB.10478.1	chr11	52360904	52389394	28491	Vdac1	+	1975	9	full-splice_match	Vdac1	ENSMUST00000102758.7	2022	9	44	3	44	-3	multi-exon	FALSE	canonical	NA	NA	NA	NA	1669	NA	NA	TRUE	NA	NA	NA	C	coding	283	852	253	1104	52374302	52388523	FALSE	5	TCATCCTCTTGTTGTTTTTG	NA	NA	NA	NA	NA	NA	496.990666666667
PB.10478.2	chr11	52361047	52376701	15655	Vdac1	+	433	5	incomplete-splice_match	Vdac1	ENSMUST00000125694.7	951	10	-88	11795	-88	-74	3prime_fragment	FALSE	canonical	NA	NA	NA	NA	2	NA	NA	TRUE	NA	NA	NA	C	coding	108	324	110	433	52374302	52376701	FALSE	20	TAAGGTTCTCCTTACCCACG	NA	NA	NA	NA	NA	NA	0
PB.10478.3	chr11	52361076	52389395	28320	Vdac1	+	3486	8	novel_in_catalog	Vdac1	novel	2022	9	NA	NA	-59	-2	intron_retention	FALSE	canonical	NA	NA	NA	NA	8	NA	NA	TRUE	NA	NA	NA	C	coding	250	753	81	833	52374302	52385784	TRUE	5	CATCCTCTTGTTGTTTTTGT	NA	NA	NA	NA	NA	NA	14.0692166666667
PB.10478.5	chr11	52361150	52389394	28245	Vdac1	+	2676	10	novel_not_in_catalog	Vdac1	novel	951	10	NA	NA	15	-3	at_least_one_novel_splicesite	FALSE	canonical	NA	NA	NA	NA	2	NA	NA	TRUE	NA	NA	NA	C	coding	290	873	933	1805	52365155	52388523	FALSE	5	TCATCCTCTTGTTGTTTTTG	NA	NA	NA	NA	NA	NA	2.184005
PB.10478.6	chr11	52361155	52389394	28240	Vdac1	+	2511	9	novel_not_in_catalog	Vdac1	novel	891	8	NA	NA	20	-3	at_least_one_novel_splicesite	FALSE	canonical	NA	NA	NA	NA	2	NA	NA	TRUE	NA	NA	NA	C	coding	283	852	789	1640	52374302	52388523	FALSE	5	TCATCCTCTTGTTGTTTTTG	NA	NA	NA	NA	NA	NA	0.126348333333333
PB.10478.7	chr11	52361157	52389394	28238	Vdac1	+	2611	10	novel_not_in_catalog	Vdac1	novel	891	8	NA	NA	22	-3	at_least_one_novel_splicesite	FALSE	canonical	NA	NA	NA	NA	2	NA	NA	TRUE	NA	NA	NA	C	coding	283	852	889	1740	52374302	52388523	FALSE	5	TCATCCTCTTGTTGTTTTTG	NA	NA	NA	NA	NA	NA	1.807685
PB.10478.8	chr11	52361157	52389394	28238	Vdac1	+	2529	9	novel_not_in_catalog	Vdac1	novel	891	8	NA	NA	22	-3	at_least_one_novel_splicesite	FALSE	canonical	NA	NA	NA	NA	401	NA	NA	TRUE	NA	NA	NA	C	coding	365	1098	561	1658	52361717	52388523	FALSE	5	TCATCCTCTTGTTGTTTTTG	NA	NA	NA	NA	NA	NA	6.39104166666667
PB.10479.1	chr11	52396415	52404242	7828	9530068E07Rik	+	1386	2	full-splice_match	9530068E07Rik	ENSMUST00000153855.1	1373	2	-13	0	-13	0	multi-exon	FALSE	canonical	NA	NA	NA	NA	2	NA	NA	TRUE	NA	NA	NA	C	coding	232	699	78	776	52396492	52403632	FALSE	85	AAAAAGAAAAGAAAAAAAAG	NA	NA	NA	NA	NA	NA	4.37005
PB.10479.2	chr11	52396426	52408725	12300	9530068E07Rik	+	2471	3	full-splice_match	9530068E07Rik	ENSMUST00000036952.4	2467	3	-2	-2	-2	2	multi-exon	FALSE	canonical	NA	NA	NA	NA	449	NA	NA	TRUE	NA	NA	NA	C	coding	259	780	43	822	52396468	52407076	FALSE	20	AAATCTGCTTCTGTTAGTGT	NA	NA	NA	NA	NA	NA	74.4761666666667
PB.10479.3	chr11	52396443	52407228	10786	9530068E07Rik	+	957	3	full-splice_match	9530068E07Rik	ENSMUST00000036952.4	2467	3	15	1495	15	-1495	multi-exon	FALSE	canonical	NA	NA	NA	NA	2	NA	NA	TRUE	NA	NA	NA	C	coding	259	780	26	805	52396468	52407076	FALSE	10	GTATATGGCTTCTTTTTTCT	NA	NA	NA	NA	NA	NA	8.75939333333333
PB.10479.4	chr11	52396444	52408725	12282	9530068E07Rik	+	2408	3	novel_not_in_catalog	9530068E07Rik	novel	2472	3	NA	NA	16	2	at_least_one_novel_splicesite	FALSE	canonical	NA	NA	NA	NA	51	NA	NA	TRUE	NA	NA	NA	C	coding	244	735	25	759	52396468	52407076	FALSE	20	AAATCTGCTTCTGTTAGTGT	NA	NA	NA	NA	NA	NA	0.791597
PB.10481.1	chr11	53259816	53300437	40622	Hspa4	-	4596	19	full-splice_match	Hspa4	ENSMUST00000020630.7	4618	19	20	2	20	-2	multi-exon	FALSE	canonical	NA	NA	NA	NA	72	NA	NA	TRUE	NA	NA	NA	C	coding	842	2529	272	2800	53300166	53261612	FALSE	20	AATGGTTTTCTTAATTTTCT	NA	NA	NA	NA	NA	NA	118.942
PB.10481.2	chr11	53261572	53300437	38866	Hspa4	-	2840	19	full-splice_match	Hspa4	ENSMUST00000020630.7	4618	19	20	1758	20	1308	multi-exon	FALSE	canonical	NA	NA	NA	NA	75	NA	NA	TRUE	NA	NA	NA	C	coding	842	2529	272	2800	53300166	53261612	FALSE	20	TTTAAGTTGTCAACTTTGTT	NA	NA	NA	NA	NA	NA	0.000156294878883333
PB.10482.1	chr11	53324682	53327394	2713	Zcchc10	+	186	2	incomplete-splice_match	Zcchc10	ENSMUST00000018383.9	1267	4	3	5907	3	-5085	3prime_fragment	FALSE	canonical	NA	NA	NA	NA	2	NA	NA	TRUE	NA	NA	NA	C	non_coding	NA	NA	NA	NA	NA	NA	NA	75	AAAAGAAAAAGAAAATAGAT	NA	NA	NA	NA	NA	NA	0
PB.10482.2	chr11	53324683	53333300	8618	Zcchc10	+	1262	4	full-splice_match	Zcchc10	ENSMUST00000018383.9	1267	4	4	1	4	-1	multi-exon	FALSE	canonical	NA	NA	NA	NA	36	NA	NA	TRUE	NA	NA	NA	C	coding	178	537	19	555	53324701	53332593	FALSE	35	GGAATGATGTAAGTTTCAAG	NA	NA	NA	NA	NA	NA	9.65038333333333
PB.10484.1	chr11	53427920	53430826	2907	Uqcrq	-	1522	2	full-splice_match	Uqcrq	ENSMUST00000061326.4	1521	2	1	-2	1	2	multi-exon	FALSE	canonical	NA	NA	NA	NA	2	NA	NA	TRUE	NA	NA	NA	C	coding	82	249	138	386	53430689	53429056	FALSE	30	AATTAATTTTGCTAGTGTTA	NA	NA	NA	NA	NA	NA	36.5262333333333
PB.10484.3	chr11	53428953	53430804	1852	Uqcrq	-	467	2	full-splice_match	Uqcrq	ENSMUST00000061326.4	1521	2	23	1031	23	0	multi-exon	FALSE	canonical	NA	NA	NA	NA	488	NA	NA	TRUE	NA	NA	NA	C	coding	82	249	116	364	53430689	53429056	FALSE	5	CTTTGTGACTTTGTGTGCTT	NA	NA	NA	NA	NA	NA	376.082166666667
PB.10484.4	chr11	53428953	53430826	1874	Uqcrq	-	370	2	full-splice_match	Uqcrq	ENSMUST00000156503.1	375	2	5	0	1	0	multi-exon	FALSE	canonical	NA	NA	NA	NA	15	NA	NA	TRUE	NA	NA	NA	C	non_coding	NA	NA	NA	NA	NA	NA	NA	5	CTTTGTGACTTTGTGTGCTT	NA	NA	NA	NA	NA	NA	43.4916
PB.10485.1	chr11	53431032	53437898	6867	Gdf9	+	1304	2	novel_in_catalog	Gdf9	novel	429	3	NA	NA	9	-6	combination_of_known_splicesites	FALSE	canonical	NA	NA	NA	NA	2	NA	NA	TRUE	NA	NA	NA	B	coding	305	918	33	950	53436627	53437544	FALSE	25	ATAAATTGTGTGTGTTCTAT	NA	NA	NA	NA	NA	NA	0.575335666666667
PB.10485.2	chr11	53431032	53437899	6868	Gdf9	+	1613	4	novel_in_catalog	Gdf9	novel	429	3	NA	NA	9	-5	combination_of_known_junctions	FALSE	canonical	NA	NA	NA	NA	4	NA	NA	TRUE	NA	NA	NA	B	coding	353	1062	197	1258	53433670	53437544	FALSE	20	TAAATTGTGTGTGTTCTATT	NA	NA	NA	NA	NA	NA	0.722409
PB.10486.1	chr11	53457240	53467301	10062	Shroom1	+	2812	8	full-splice_match	Shroom1	ENSMUST00000109013.8	3312	8	35	465	-6	-1	multi-exon	FALSE	canonical	NA	NA	NA	NA	11	NA	NA	TRUE	NA	NA	NA	C	coding	823	2472	135	2606	53463255	53467095	FALSE	5	TGGCCTGGTGGTGTAGCTGT	NA	NA	NA	NA	NA	NA	1.3107745
PB.10486.2	chr11	53457253	53467295	10043	Shroom1	+	3769	6	novel_in_catalog	Shroom1	novel	2630	7	NA	NA	4	-3	intron_retention	FALSE	canonical	NA	NA	NA	NA	4	NA	NA	TRUE	NA	NA	NA	C	coding	264	795	2775	3569	53465989	53467095	FALSE	15	AAAGCCTGGCCTGGTGGTGT	NA	NA	NA	NA	NA	NA	2.98346833333333
PB.10486.3	chr11	53463691	53467295	3605	Shroom1	+	2159	5	incomplete-splice_match	Shroom1	ENSMUST00000018531.11	2630	7	6461	3	-1805	-3	intron_retention	FALSE	canonical	NA	NA	NA	NA	2	NA	NA	TRUE	NA	NA	NA	C	coding	488	1467	57	1523	53463747	53466659	FALSE	15	AAAGCCTGGCCTGGTGGTGT	NA	NA	NA	NA	NA	NA	1.0462895
PB.10486.4	chr11	53463821	53467293	3473	Shroom1	+	2047	7	novel_not_in_catalog	Shroom1	novel	3312	8	NA	NA	-1675	-5	intron_retention	FALSE	canonical	NA	NA	NA	NA	2	NA	NA	TRUE	NA	NA	NA	C	coding	549	1650	200	1849	53464020	53467095	FALSE	15	TCAAAGCCTGGCCTGGTGGT	NA	NA	NA	NA	NA	NA	0.0997908333333333
PB.10487.3	chr11	53476579	53480209	3631	Sowaha	-	3631	1	full-splice_match	Sowaha	ENSMUST00000104955.3	3702	1	65	6	65	-6	mono-exon	FALSE	NA	NA	NA	NA	NA	88	NA	NA	NA	NA	NA	NA	C	coding	548	1647	303	1949	53479907	53478261	NA	10	ATTTCGGCTTGTGTGGAGTG	NA	NA	NA	NA	NA	NA	150.980833333333
PB.10488.1	chr11	53519908	53549592	29685	Septin8	+	2690	10	full-splice_match	Septin8	ENSMUST00000121334.7	2801	10	138	-27	0	27	multi-exon	FALSE	canonical	NA	NA	NA	NA	46	NA	NA	TRUE	NA	NA	NA	C	coding	484	1455	103	1557	53520010	53548459	FALSE	35	ACATCATGTTACAGTAACTT	NA	NA	NA	NA	NA	NA	115.187
PB.10488.2	chr11	53519925	53541907	21983	Septin8	+	2063	10	novel_in_catalog	Septin8	novel	4436	10	NA	NA	-2	9	combination_of_known_junctions	FALSE	canonical	NA	NA	NA	NA	5	NA	NA	TRUE	NA	NA	NA	C	coding	427	1284	86	1369	53520010	53541213	FALSE	10	GTGTCTGGGACTTCTTTATG	NA	NA	NA	NA	NA	NA	20.8187666666667
PB.10488.4	chr11	53519927	53544094	24168	Septin8	+	4254	10	full-splice_match	Septin8	ENSMUST00000108987.7	4436	10	181	1	0	-1	multi-exon	FALSE	canonical	NA	NA	NA	NA	19	NA	NA	TRUE	NA	NA	NA	C	coding	429	1290	84	1373	53520010	53541213	FALSE	15	AGTTTTTCATGGTGTCATTT	NA	NA	NA	NA	NA	NA	26.7340833333333
PB.10488.5	chr11	53519931	53541908	21978	Septin8	+	1799	10	full-splice_match	Septin8	ENSMUST00000147912.1	1742	10	4	-61	4	10	multi-exon	FALSE	canonical	NA	NA	NA	NA	19	NA	NA	TRUE	NA	NA	NA	C	coding	442	1329	80	1408	53520010	53541517	FALSE	10	TGTCTGGGACTTCTTTATGG	NA	NA	NA	NA	NA	NA	15.43455
PB.10488.6	chr11	53520064	53549592	29529	Septin8	+	2820	10	novel_not_in_catalog	Septin8	novel	737	5	NA	NA	137	27	at_least_one_novel_splicesite	FALSE	canonical	NA	NA	NA	NA	81	NA	NA	TRUE	NA	NA	NA	C	coding	424	1275	413	1687	53534462	53548459	FALSE	35	ACATCATGTTACAGTAACTT	NA	NA	NA	NA	NA	NA	6.20405166666667
PB.10490.1	chr11	53567369	53603024	35656	Kif3a	+	4219	17	full-splice_match	Kif3a	ENSMUST00000057330.14	2290	17	-10	-1919	-10	1057	multi-exon	FALSE	canonical	NA	NA	NA	NA	12	NA	NA	TRUE	NA	NA	NA	C	coding	698	2097	158	2254	53567526	53601059	FALSE	25	TAATCAGGTGGACATTGTTC	NA	NA	NA	NA	NA	NA	80.38285
PB.10490.2	chr11	53567376	53601941	34566	Kif3a	+	3129	17	full-splice_match	Kif3a	ENSMUST00000057330.14	2290	17	-3	-836	-3	-26	multi-exon	FALSE	canonical	NA	NA	NA	NA	148	NA	NA	TRUE	NA	NA	NA	C	coding	698	2097	151	2247	53567526	53601059	FALSE	90	AAAAAAGAAAAAAGAAAAAA	NA	NA	NA	NA	NA	NA	0
PB.10490.3	chr11	53567376	53601941	34566	Kif3a	+	3108	17	novel_in_catalog	Kif3a	novel	2257	18	NA	NA	-3	-26	combination_of_known_splicesites	FALSE	canonical	NA	NA	NA	NA	6	NA	NA	TRUE	NA	NA	NA	C	coding	691	2076	151	2226	53567526	53601059	FALSE	90	AAAAAAGAAAAAAGAAAAAA	NA	NA	NA	NA	NA	NA	1.91991666666667
PB.10490.4	chr11	53567380	53601941	34562	Kif3a	+	3197	18	novel_in_catalog	Kif3a	novel	2178	19	NA	NA	1	-26	combination_of_known_splicesites	FALSE	canonical	NA	NA	NA	NA	4	NA	NA	TRUE	NA	NA	NA	C	coding	722	2169	147	2315	53567526	53601059	FALSE	90	AAAAAAGAAAAAAGAAAAAA	NA	NA	NA	NA	NA	NA	8.89172166666667
PB.10490.5	chr11	53567384	53601941	34558	Kif3a	+	3202	19	full-splice_match	Kif3a	ENSMUST00000118353.8	2178	19	-142	-882	5	-26	multi-exon	FALSE	canonical	NA	NA	NA	NA	109	NA	NA	TRUE	NA	NA	NA	C	coding	725	2178	143	2320	53567526	53601059	FALSE	90	AAAAAAGAAAAAAGAAAAAA	NA	NA	NA	NA	NA	NA	14.0248066666667
PB.10490.6	chr11	53567390	53586907	19518	Kif3a	+	1338	9	incomplete-splice_match	Kif3a	ENSMUST00000173744.7	2257	18	-7	14195	-7	12	3prime_fragment	FALSE	canonical	NA	NA	NA	NA	88	NA	NA	TRUE	NA	NA	NA	C	coding	400	1200	137	1336	53567526	53586905	FALSE	80	AGAAAAAAAGAAAAAGAGAA	NA	NA	NA	NA	NA	NA	0
PB.10491.1	chr11	53649523	53707322	57800	Rad50	-	5152	25	full-splice_match	Rad50	ENSMUST00000020649.13	5153	25	-3	4	-3	-4	multi-exon	FALSE	canonical	NA	NA	NA	NA	24	NA	NA	TRUE	NA	NA	NA	C	coding	1312	3939	268	4206	53707055	53650469	FALSE	15	TGTATTTGGGGCATGGATGT	NA	NA	NA	NA	NA	NA	7.56579833333333
PB.10491.2	chr11	53675958	53707317	31360	Rad50	-	3035	17	incomplete-splice_match	Rad50	ENSMUST00000020649.13	5153	25	2	26439	2	-1203	3prime_fragment	FALSE	canonical	NA	NA	NA	NA	3	NA	NA	TRUE	NA	NA	NA	C	coding	924	2772	263	3034	53707055	53675959	FALSE	60	AAAAAGAAGAATTAATCCAC	NA	NA	NA	NA	NA	NA	0
PB.10491.3	chr11	53684251	53707317	23067	Rad50	-	2106	12	incomplete-splice_match	Rad50	ENSMUST00000020649.13	5153	25	2	34732	2	-996	3prime_fragment	FALSE	canonical	NA	NA	NA	NA	2	NA	NA	TRUE	NA	NA	NA	C	coding	614	1842	263	2104	53707055	53684253	FALSE	65	AAAGAAAAAGGAAGAACAGT	NA	NA	NA	NA	NA	NA	0
PB.10492.1	chr11	53770051	53777323	7273	Irf1	+	2100	10	full-splice_match	Irf1	ENSMUST00000108920.8	2137	10	37	0	0	0	multi-exon	FALSE	canonical	NA	NA	NA	NA	8	NA	NA	TRUE	NA	NA	NA	A	coding	329	990	234	1223	53771289	53776446	FALSE	15	AGCGTGTGGCTTTTTATTTA	NA	NA	NA	NA	NA	NA	3.71970666666667
PB.10493.1	chr11	53864543	53891734	27192	Slc22a5	-	3135	10	full-splice_match	Slc22a5	ENSMUST00000019044.7	3062	10	-74	1	-74	-1	multi-exon	FALSE	canonical	NA	NA	NA	NA	15	NA	NA	TRUE	NA	NA	NA	C	coding	557	1674	196	1869	53891539	53865809	FALSE	40	ACCAATTGAATACAATCTTT	NA	NA	NA	NA	NA	NA	10.05459
PB.10494.1	chr11	53949975	53980339	30365	Slc22a21	-	3322	9	novel_in_catalog	Slc22a21	novel	3461	10	NA	NA	-7	-10	combination_of_known_junctions	FALSE	canonical	NA	NA	NA	NA	2	NA	NA	TRUE	NA	NA	NA	C	coding	487	1464	483	1946	53979857	53951351	FALSE	75	AAAAAATAAATAAATAATAG	NA	NA	NA	NA	NA	NA	1.13873683333333
PB.10495.1	chr11	53983126	54028150	45025	Slc22a4	-	2259	10	novel_not_in_catalog	Slc22a4	novel	2263	10	NA	NA	-60	-3	at_least_one_novel_splicesite	FALSE	canonical	NA	NA	NA	NA	2	NA	NA	TRUE	NA	NA	NA	C	coding	310	933	843	1775	53997471	53983610	FALSE	30	TTAGATGGTAACAATGCTTG	NA	NA	NA	NA	NA	NA	2.38257833333333
PB.10495.2	chr11	53983127	54028324	45198	Slc22a4	-	2493	10	full-splice_match	Slc22a4	ENSMUST00000020586.6	2263	10	-234	4	-234	-4	multi-exon	FALSE	canonical	NA	NA	NA	NA	11	NA	NA	TRUE	NA	NA	NA	C	coding	553	1662	349	2010	54027976	53983610	FALSE	35	ATTAGATGGTAACAATGCTT	NA	NA	NA	NA	NA	NA	1.69607333333333
PB.10496.1	chr11	54054931	54069009	14079	Pdlim4	-	1174	7	full-splice_match	Pdlim4	ENSMUST00000018755.9	1182	7	5	3	5	-3	multi-exon	FALSE	canonical	NA	NA	NA	NA	33	NA	NA	TRUE	NA	NA	NA	A	coding	330	993	78	1070	54068932	54055035	FALSE	20	GAACTAGCTAGTGTCTGGCC	NA	NA	NA	NA	NA	NA	13.71675
PB.10497.2	chr11	54100844	54131653	30810	P4ha2	+	2344	16	full-splice_match	P4ha2	ENSMUST00000093107.11	2263	16	-80	-1	-80	1	multi-exon	FALSE	canonical	NA	NA	NA	NA	43	NA	NA	TRUE	NA	NA	NA	C	coding	535	1608	344	1951	54110227	54131260	FALSE	25	CCTTAAATAGCCTTATTTTG	NA	NA	NA	NA	NA	NA	9.654335
PB.10497.3	chr11	54101039	54131653	30615	P4ha2	+	2628	15	novel_in_catalog	P4ha2	novel	2263	16	NA	NA	-29	1	intron_retention	FALSE	canonical	NA	NA	NA	NA	11	NA	NA	TRUE	NA	NA	NA	C	coding	535	1608	628	2235	54110227	54131260	FALSE	25	CCTTAAATAGCCTTATTTTG	NA	NA	NA	NA	NA	NA	0.845007
PB.10498.1	chr11	54303820	54361514	57695	Acsl6	+	2540	21	full-splice_match	Acsl6	ENSMUST00000093106.11	5804	21	22	3242	22	13	multi-exon	FALSE	canonical	NA	NA	NA	NA	19	NA	NA	TRUE	NA	NA	NA	C	coding	697	2094	130	2223	54320178	54361197	FALSE	75	AAACATAAAGAAAAAACATA	NA	NA	NA	NA	NA	NA	14.2482166666667
PB.10498.10	chr11	54314954	54350584	35631	Acsl6	+	1945	18	incomplete-splice_match	Acsl6	ENSMUST00000101213.8	2730	21	18	10951	18	-10613	3prime_fragment	FALSE	canonical	NA	NA	NA	NA	2	NA	NA	TRUE	NA	NA	NA	C	coding	555	1665	281	1945	54320178	54350584	FALSE	55	AAAAAGCACATATTTAAACT	NA	NA	NA	NA	NA	NA	29.79075
PB.10498.11	chr11	54314989	54361514	46526	Acsl6	+	2635	21	novel_not_in_catalog	Acsl6	novel	2432	21	NA	NA	1	13	at_least_one_novel_splicesite	FALSE	canonical	NA	NA	NA	NA	2	NA	NA	TRUE	NA	NA	NA	C	coding	690	2073	246	2318	54320178	54361197	FALSE	75	AAACATAAAGAAAAAACATA	NA	NA	NA	NA	NA	NA	7.85578166666667
PB.10498.2	chr11	54304204	54361514	57311	Acsl6	+	2567	21	full-splice_match	Acsl6	ENSMUST00000108905.9	5807	21	2	3238	2	13	multi-exon	FALSE	canonical	NA	NA	NA	NA	75	NA	NA	TRUE	NA	NA	NA	C	coding	722	2169	82	2250	54304285	54361197	FALSE	75	AAACATAAAGAAAAAACATA	NA	NA	NA	NA	NA	NA	22.0806666666667
PB.10498.3	chr11	54304216	54361514	57299	Acsl6	+	2522	20	novel_in_catalog	Acsl6	novel	5807	21	NA	NA	14	13	combination_of_known_splicesites	FALSE	canonical	NA	NA	NA	NA	2	NA	NA	TRUE	NA	NA	NA	C	coding	711	2136	70	2205	54304285	54361197	FALSE	75	AAACATAAAGAAAAAACATA	NA	NA	NA	NA	NA	NA	0.642816333333333
PB.10498.4	chr11	54304219	54364752	60534	Acsl6	+	5790	21	full-splice_match	Acsl6	ENSMUST00000108905.9	5807	21	17	0	17	0	multi-exon	FALSE	canonical	NA	NA	NA	NA	8	NA	NA	TRUE	NA	NA	NA	C	coding	722	2169	67	2235	54304285	54361197	FALSE	35	AAAATTGTTCATAATTTTCT	NA	NA	NA	NA	NA	NA	20.6311
PB.10498.5	chr11	54314757	54361514	46758	Acsl6	+	2888	21	full-splice_match	Acsl6	ENSMUST00000101213.8	2730	21	-179	21	-139	13	multi-exon	FALSE	canonical	NA	NA	NA	NA	358	NA	NA	TRUE	NA	NA	NA	C	coding	697	2094	478	2571	54320178	54361197	FALSE	75	AAACATAAAGAAAAAACATA	NA	NA	NA	NA	NA	NA	12.5223
PB.10498.6	chr11	54314937	54361514	46578	Acsl6	+	3084	23	full-splice_match	Acsl6	ENSMUST00000101211.8	3106	23	1	21	1	13	multi-exon	FALSE	canonical	NA	NA	NA	NA	3	NA	NA	TRUE	NA	NA	NA	C	coding	697	2094	674	2767	54320178	54361197	FALSE	75	AAACATAAAGAAAAAACATA	NA	NA	NA	NA	NA	NA	0.640427166666667
PB.10498.7	chr11	54314937	54361514	46578	Acsl6	+	2630	20	novel_in_catalog	Acsl6	novel	2730	21	NA	NA	1	13	combination_of_known_splicesites	FALSE	canonical	NA	NA	NA	NA	5	NA	NA	TRUE	NA	NA	NA	C	coding	671	2016	298	2313	54320178	54361197	FALSE	75	AAACATAAAGAAAAAACATA	NA	NA	NA	NA	NA	NA	0.635511666666667
PB.10498.8	chr11	54314939	54361514	46576	Acsl6	+	2875	22	novel_in_catalog	Acsl6	novel	3106	23	NA	NA	3	13	combination_of_known_junctions	FALSE	canonical	NA	NA	NA	NA	74	NA	NA	TRUE	NA	NA	NA	C	coding	697	2094	465	2558	54320178	54361197	FALSE	75	AAACATAAAGAAAAAACATA	NA	NA	NA	NA	NA	NA	2.28051
PB.10498.9	chr11	54314949	54364752	49804	Acsl6	+	5934	21	full-splice_match	Acsl6	ENSMUST00000101213.8	2730	21	13	-3217	13	0	multi-exon	FALSE	canonical	NA	NA	NA	NA	47	NA	NA	TRUE	NA	NA	NA	C	coding	697	2094	286	2379	54320178	54361197	FALSE	35	AAAATTGTTCATAATTTTCT	NA	NA	NA	NA	NA	NA	21.94525
PB.10499.2	chr11	54438203	54518235	80033	Fnip1	+	6251	18	full-splice_match	Fnip1	ENSMUST00000046835.13	6255	18	4	0	4	0	multi-exon	FALSE	canonical	NA	NA	NA	NA	31	NA	NA	TRUE	NA	NA	NA	C	coding	1165	3498	95	3592	54438297	54515576	FALSE	15	ATGGGTAATGTTTGTGTTTC	NA	NA	NA	NA	NA	NA	26.8862333333333
PB.10501.1	chr11	54679404	54699283	19880	Rapgef6	+	2437	5	novel_not_in_catalog	Rapgef6	novel	7131	18	NA	NA	-12028	-2	at_least_one_novel_splicesite	FALSE	canonical	NA	NA	NA	NA	2	NA	NA	TRUE	NA	NA	NA	B	coding	231	696	264	959	54690281	54697805	FALSE	10	AACTGTGTGTGCTTCCTTCC	NA	NA	NA	NA	NA	NA	30.9891166666667
PB.10502.1	chr11	54717457	54787668	70212	Cdc42se2	-	2748	5	novel_in_catalog	Cdc42se2	novel	3069	6	NA	NA	7	-1	combination_of_known_splicesites	FALSE	canonical	NA	NA	NA	NA	9	NA	NA	TRUE	NA	NA	NA	C	coding	100	303	406	708	54720317	54719497	FALSE	10	AGTCTTTGTTTGGATTTTTC	NA	NA	NA	NA	NA	NA	6.13145
PB.10502.2	chr11	54717457	54787673	70217	Cdc42se2	-	3043	6	novel_not_in_catalog	Cdc42se2	novel	3069	6	NA	NA	2	-1	at_least_one_novel_splicesite	FALSE	canonical	NA	NA	NA	NA	2	NA	NA	TRUE	NA	NA	NA	C	coding	100	303	701	1003	54720317	54719497	FALSE	10	AGTCTTTGTTTGGATTTTTC	NA	NA	NA	NA	NA	NA	0.2354625
PB.10502.3	chr11	54717457	54787673	70217	Cdc42se2	-	2912	5	novel_in_catalog	Cdc42se2	novel	3069	6	NA	NA	2	-1	combination_of_known_splicesites	FALSE	canonical	NA	NA	NA	NA	58	NA	NA	TRUE	NA	NA	NA	C	coding	100	303	570	872	54720317	54719497	FALSE	10	AGTCTTTGTTTGGATTTTTC	NA	NA	NA	NA	NA	NA	29.1411
PB.10502.4	chr11	54717457	54787676	70220	Cdc42se2	-	2602	4	novel_in_catalog	Cdc42se2	novel	3069	6	NA	NA	-1	-1	combination_of_known_splicesites	FALSE	canonical	NA	NA	NA	NA	4	NA	NA	TRUE	NA	NA	NA	C	coding	57	174	145	318	54723648	54720259	TRUE	10	AGTCTTTGTTTGGATTTTTC	NA	NA	NA	NA	NA	NA	15.714
PB.10502.5	chr11	54717457	54787680	70224	Cdc42se2	-	3073	6	full-splice_match	Cdc42se2	ENSMUST00000064104.12	3069	6	-5	1	-5	-1	multi-exon	FALSE	canonical	NA	NA	NA	NA	527	NA	NA	TRUE	NA	NA	NA	C	coding	100	303	731	1033	54720317	54719497	FALSE	10	AGTCTTTGTTTGGATTTTTC	NA	NA	NA	NA	NA	NA	97.9503333333333
PB.10502.6	chr11	54719335	54787673	68339	Cdc42se2	-	1188	6	full-splice_match	Cdc42se2	ENSMUST00000064104.12	3069	6	2	1879	2	-1879	multi-exon	FALSE	canonical	NA	NA	NA	NA	2	NA	NA	TRUE	NA	NA	NA	C	non_coding	NA	NA	NA	NA	NA	NA	NA	30	ACCATTTATGTATATTTTGA	NA	NA	NA	NA	NA	NA	6.59832643333333e-08
PB.10502.7	chr11	54739981	54787673	47693	Cdc42se2	-	838	3	full-splice_match	Cdc42se2	ENSMUST00000136059.7	801	3	-32	-5	2	5	multi-exon	FALSE	canonical	NA	NA	NA	NA	2	NA	NA	TRUE	NA	NA	NA	C	non_coding	NA	NA	NA	NA	NA	NA	NA	85	TAAAAAAAAAAAAAAAGCAA	NA	NA	NA	NA	NA	NA	0.511214833333333
PB.10503.1	chr11	54838381	54860608	22228	Lyrm7	-	3105	5	full-splice_match	Lyrm7	ENSMUST00000144164.8	3431	5	304	22	1	-22	multi-exon	FALSE	canonical	NA	NA	NA	NA	5	NA	NA	TRUE	NA	NA	NA	C	coding	104	315	40	354	54860569	54841132	FALSE	85	AAATAAAAACAAAAAACAAA	NA	NA	NA	NA	NA	NA	6.53889333333333
PB.10503.2	chr11	54839811	54860590	20780	Lyrm7	-	1499	3	novel_in_catalog	Lyrm7	novel	279	4	NA	NA	-2	2	combination_of_known_splicesites	FALSE	canonical	NA	NA	NA	NA	2	NA	NA	TRUE	NA	NA	NA	C	coding	62	189	141	329	54841169	54840981	FALSE	25	AGAGAAGTGATTTCCTGTTT	NA	NA	NA	NA	NA	NA	2.03562476666667
PB.10503.3	chr11	54839831	54860590	20760	Lyrm7	-	1555	4	novel_in_catalog	Lyrm7	novel	3431	5	NA	NA	-2	-18	combination_of_known_splicesites	FALSE	canonical	NA	NA	NA	NA	6	NA	NA	TRUE	NA	NA	NA	C	coding	127	384	22	405	54860569	54840981	FALSE	55	AAAACAAGCAACTCAACTAC	NA	NA	NA	NA	NA	NA	1.11269042021667
PB.10503.4	chr11	54839831	54860706	20876	Lyrm7	-	1753	5	full-splice_match	Lyrm7	ENSMUST00000144164.8	3431	5	206	1472	-97	-18	multi-exon	FALSE	canonical	NA	NA	NA	NA	37	NA	NA	TRUE	NA	NA	NA	C	coding	104	315	138	452	54860569	54841132	FALSE	55	AAAACAAGCAACTCAACTAC	NA	NA	NA	NA	NA	NA	4.548665
PB.10504.1	chr11	54866445	54870496	4052	Hint1	+	569	3	full-splice_match	Hint1	ENSMUST00000020504.5	636	3	62	5	-36	-5	multi-exon	FALSE	canonical	NA	NA	NA	NA	281	NA	NA	TRUE	NA	NA	NA	A	coding	126	381	46	426	54866490	54870353	FALSE	20	TATGAGTGGATTTGTTACTC	NA	NA	NA	NA	NA	NA	299.836333333333
PB.10505.1	chr11	54902750	54910376	7627	Gpx3	+	1615	5	full-splice_match	Gpx3	ENSMUST00000082430.9	1594	5	-22	1	-22	-1	multi-exon	FALSE	canonical	NA	NA	NA	NA	90	NA	NA	TRUE	NA	NA	NA	A	coding	129	387	1228	1614	54909989	54910375	FALSE	25	AGTTCAGCCTACTTGGAATT	NA	NA	NA	NA	NA	NA	6.30830166666667
PB.10506.1	chr11	54910789	54956055	45267	Tnip1	-	2764	17	novel_in_catalog	Tnip1	novel	2686	18	NA	NA	-8	0	combination_of_known_splicesites	FALSE	canonical	NA	NA	NA	NA	2	NA	NA	TRUE	NA	NA	NA	C	coding	594	1785	232	2016	54939712	54911537	FALSE	30	AACATTTTGTGACTGGCTAA	NA	NA	NA	NA	NA	NA	0.681140833333333
PB.10506.2	chr11	54910789	54956071	45283	Tnip1	-	2878	18	novel_in_catalog	Tnip1	novel	2787	19	NA	NA	16	0	combination_of_known_junctions	FALSE	canonical	NA	NA	NA	NA	5	NA	NA	TRUE	NA	NA	NA	C	coding	646	1941	261	2201	54940846	54911466	FALSE	30	AACATTTTGTGACTGGCTAA	NA	NA	NA	NA	NA	NA	0.643325425633333
PB.10506.3	chr11	54910789	54956090	45302	Tnip1	-	2626	17	novel_in_catalog	Tnip1	novel	2834	18	NA	NA	-3	0	combination_of_known_junctions	FALSE	canonical	NA	NA	NA	NA	11	NA	NA	TRUE	NA	NA	NA	C	coding	594	1785	94	1878	54939712	54911537	FALSE	30	AACATTTTGTGACTGGCTAA	NA	NA	NA	NA	NA	NA	4.08199333333333
PB.10506.4	chr11	54910789	54956098	45310	Tnip1	-	2732	18	novel_in_catalog	Tnip1	novel	2834	18	NA	NA	6	0	combination_of_known_junctions	FALSE	canonical	NA	NA	NA	NA	62	NA	NA	TRUE	NA	NA	NA	C	coding	646	1941	115	2055	54940846	54911466	FALSE	30	AACATTTTGTGACTGGCTAA	NA	NA	NA	NA	NA	NA	7.172285
PB.10506.5	chr11	54910789	54956101	45313	Tnip1	-	2563	17	novel_in_catalog	Tnip1	novel	2834	18	NA	NA	3	0	combination_of_known_junctions	FALSE	canonical	NA	NA	NA	NA	47	NA	NA	TRUE	NA	NA	NA	C	coding	593	1782	105	1886	54939712	54911466	FALSE	30	AACATTTTGTGACTGGCTAA	NA	NA	NA	NA	NA	NA	9.72526666666667
PB.10506.6	chr11	54910789	54956101	45313	Tnip1	-	2809	18	full-splice_match	Tnip1	ENSMUST00000108889.9	2834	18	21	4	3	0	multi-exon	FALSE	canonical	NA	NA	NA	NA	26	NA	NA	TRUE	NA	NA	NA	C	coding	647	1944	118	2061	54940846	54911537	FALSE	30	AACATTTTGTGACTGGCTAA	NA	NA	NA	NA	NA	NA	0.435890836666667
PB.10506.7	chr11	54910789	54962909	52121	Tnip1	-	2805	18	full-splice_match	Tnip1	ENSMUST00000018482.12	2810	18	3	2	0	0	multi-exon	FALSE	canonical	NA	NA	NA	NA	2	NA	NA	TRUE	NA	NA	NA	C	coding	647	1944	114	2057	54940846	54911537	FALSE	30	AACATTTTGTGACTGGCTAA	NA	NA	NA	NA	NA	NA	6.95255e-08
PB.10506.8	chr11	54910791	54956081	45291	Tnip1	-	2960	18	novel_in_catalog	Tnip1	novel	2834	18	NA	NA	6	-2	combination_of_known_junctions	FALSE	canonical	NA	NA	NA	NA	12	NA	NA	TRUE	NA	NA	NA	C	coding	647	1944	271	2214	54940846	54911537	FALSE	20	TCAACATTTTGTGACTGGCT	NA	NA	NA	NA	NA	NA	0.142922272915
PB.10507.1	chr11	54979111	54985187	6077	Anxa6	-	705	4	incomplete-splice_match	Anxa6	ENSMUST00000108883.9	2489	26	48258	3	48228	-3	5prime_fragment	FALSE	canonical	NA	NA	NA	NA	2	NA	NA	TRUE	NA	NA	NA	C	non_coding	NA	NA	NA	NA	NA	NA	NA	25	AAATGAGTGATGTGTGTGCT	NA	NA	NA	NA	NA	NA	17.0987166666667
PB.10507.2	chr11	54979111	55033439	54329	Anxa6	-	2357	25	novel_in_catalog	Anxa6	novel	2489	26	NA	NA	6	-3	combination_of_known_splicesites	FALSE	canonical	NA	NA	NA	NA	2	NA	NA	TRUE	NA	NA	NA	C	coding	632	1899	108	2006	55021554	54979462	FALSE	25	AAATGAGTGATGTGTGTGCT	NA	NA	NA	NA	NA	NA	1.866006
PB.10507.3	chr11	54979111	55033447	54337	Anxa6	-	2409	25	novel_in_catalog	Anxa6	novel	2489	26	NA	NA	-2	-3	combination_of_known_splicesites	FALSE	canonical	NA	NA	NA	NA	5	NA	NA	TRUE	NA	NA	NA	C	coding	326	981	116	1096	55021554	54996391	TRUE	25	AAATGAGTGATGTGTGTGCT	NA	NA	NA	NA	NA	NA	0.365405298166667
PB.10507.4	chr11	54979111	55033452	54342	Anxa6	-	2475	25	full-splice_match	Anxa6	ENSMUST00000102727.2	2471	25	-7	3	-7	-3	multi-exon	FALSE	canonical	NA	NA	NA	NA	184	NA	NA	TRUE	NA	NA	NA	C	coding	667	2004	121	2124	55021554	54979462	FALSE	25	AAATGAGTGATGTGTGTGCT	NA	NA	NA	NA	NA	NA	25.3195833333333
PB.10507.5	chr11	54979111	55033456	54346	Anxa6	-	2400	24	novel_in_catalog	Anxa6	novel	2471	25	NA	NA	-11	-3	combination_of_known_splicesites	FALSE	canonical	NA	NA	NA	NA	4	NA	NA	TRUE	NA	NA	NA	C	coding	326	981	125	1105	55021554	54996391	TRUE	25	AAATGAGTGATGTGTGTGCT	NA	NA	NA	NA	NA	NA	0.000158354805302667
PB.10507.6	chr11	54979114	55033456	54343	Anxa6	-	2494	26	full-splice_match	Anxa6	ENSMUST00000108883.9	2489	26	-11	6	-11	-6	multi-exon	FALSE	canonical	NA	NA	NA	NA	624	NA	NA	TRUE	NA	NA	NA	C	coding	673	2022	125	2146	55021554	54979462	FALSE	30	ATGAAATGAGTGATGTGTGT	NA	NA	NA	NA	NA	NA	58.5568166666667
PB.10507.7	chr11	54979114	55033462	54349	Anxa6	-	2530	26	novel_not_in_catalog	Anxa6	novel	2489	26	NA	NA	-17	-6	at_least_one_novel_splicesite	FALSE	canonical	NA	NA	NA	NA	55	NA	NA	TRUE	NA	NA	NA	C	coding	683	2052	131	2182	55021554	54979462	FALSE	30	ATGAAATGAGTGATGTGTGT	NA	NA	NA	NA	NA	NA	4.35329833333333
PB.10507.8	chr11	54990968	55033436	42469	Anxa6	-	2020	19	novel_in_catalog	Anxa6	novel	2096	20	NA	NA	9	-18	combination_of_known_splicesites	FALSE	canonical	NA	NA	NA	NA	2	NA	NA	TRUE	NA	NA	NA	C	coding	326	981	105	1085	55021554	54996391	TRUE	85	TGAAAAAAAAAAAAAAAACA	NA	NA	NA	NA	NA	NA	2.88131666666667
PB.10508.1	chr11	55097911	55110898	12988	Gm2a	+	2200	4	full-splice_match	Gm2a	ENSMUST00000000608.7	4127	4	-204	2131	-204	-2131	multi-exon	FALSE	canonical	NA	NA	NA	NA	513	NA	NA	TRUE	NA	NA	NA	C	coding	193	582	254	835	55098164	55109533	FALSE	0	TGTGTGGGCTCCTTTTCTTG	NA	NA	NA	NA	NA	NA	55.6374166666667
PB.10508.2	chr11	55098062	55113024	14963	Gm2a	+	4175	4	full-splice_match	Gm2a	ENSMUST00000000608.7	4127	4	-53	5	-53	-5	multi-exon	FALSE	canonical	NA	NA	NA	NA	2	NA	NA	TRUE	NA	NA	NA	C	coding	193	582	103	684	55098164	55109533	FALSE	25	TGAAAGTTTCTGTTAATTTC	NA	NA	NA	NA	NA	NA	3.13763166666667
PB.10508.3	chr11	55098076	55109765	11690	Gm2a	+	902	4	full-splice_match	Gm2a	ENSMUST00000000608.7	4127	4	-39	3264	-39	-3264	multi-exon	FALSE	canonical	NA	NA	NA	NA	2	NA	NA	TRUE	NA	NA	NA	C	coding	193	582	89	670	55098164	55109533	FALSE	50	AAAACAGTCAAGGAATGGGA	NA	NA	NA	NA	NA	NA	20.5834833333333
PB.10509.1	chr11	55204338	55236329	31992	Slc36a1	+	5275	11	full-splice_match	Slc36a1	ENSMUST00000108872.8	5264	11	-12	1	-12	-1	multi-exon	TRUE	canonical	NA	NA	NA	NA	70	NA	NA	TRUE	NA	NA	NA	A	coding	475	1428	157	1584	55213935	55232638	FALSE	25	AGAGGTTGCAAACTGTGTCT	NA	NA	NA	NA	NA	NA	29.8224166666667
PB.10510.1	chr11	55394500	55420289	25790	Sparc	-	2286	11	full-splice_match	Sparc	ENSMUST00000213866.1	1366	11	1	-921	1	0	multi-exon	FALSE	canonical	NA	NA	NA	NA	3	NA	NA	TRUE	NA	NA	NA	C	coding	332	999	203	1201	55420087	55395585	FALSE	5	TGTCCTGTCCCGGGTGATGG	NA	NA	NA	NA	NA	NA	149.767
PB.10510.2	chr11	55395437	55420159	24723	Sparc	-	1442	10	full-splice_match	Sparc	ENSMUST00000018737.12	2300	10	-79	937	-79	-16	multi-exon	FALSE	canonical	NA	NA	NA	NA	1034	NA	NA	TRUE	NA	NA	NA	C	coding	302	909	386	1294	55409984	55395585	FALSE	95	AAAAAAAAAAAAAAAACAAA	NA	NA	NA	NA	NA	NA	26.3434
PB.10511.1	chr11	55446642	55461210	14569	Atox1	-	511	4	full-splice_match	Atox1	ENSMUST00000108857.1	541	4	29	1	-13	-1	multi-exon	FALSE	canonical	NA	NA	NA	NA	137	NA	NA	TRUE	NA	NA	NA	C	non_coding	NA	NA	NA	NA	NA	NA	NA	20	ATGAAGTGTCTGGTGTATGT	NA	NA	NA	NA	NA	NA	109.9392
PB.10513.12	chr11	57011730	57330036	318307	Gria1	+	5533	17	novel_in_catalog	Gria1	novel	5546	16	NA	NA	-80	-204	combination_of_known_splicesites	FALSE	canonical	NA	NA	NA	NA	7	NA	NA	TRUE	NA	NA	NA	C	coding	806	2421	305	2725	57012034	57310643	TRUE	20	ACCTGGGCCTTTTATTTAAC	NA	NA	NA	NA	NA	NA	24.47035
PB.10513.14	chr11	57011732	57330036	318305	Gria1	+	5395	16	novel_not_in_catalog	Gria1	novel	5399	16	NA	NA	-78	-204	at_least_one_novel_splicesite	FALSE	canonical	NA	NA	NA	NA	2	NA	NA	TRUE	NA	NA	NA	C	coding	900	2703	303	3005	57012034	57327646	FALSE	20	ACCTGGGCCTTTTATTTAAC	NA	NA	NA	NA	NA	NA	1.49085416666667
PB.10513.15	chr11	57011732	57330036	318305	Gria1	+	5254	15	novel_in_catalog	Gria1	novel	5399	16	NA	NA	-78	-204	combination_of_known_splicesites	FALSE	canonical	NA	NA	NA	NA	3	NA	NA	TRUE	NA	NA	NA	C	coding	853	2562	303	2864	57012034	57327646	FALSE	20	ACCTGGGCCTTTTATTTAAC	NA	NA	NA	NA	NA	NA	2.0029125
PB.10513.17	chr11	57012926	57330036	317111	Gria1	+	5189	16	novel_not_in_catalog	Gria1	novel	5361	16	NA	NA	-120	-204	at_least_one_novel_splicesite	FALSE	canonical	NA	NA	NA	NA	3	NA	NA	TRUE	NA	NA	NA	C	coding	838	2517	283	2799	57015279	57327646	FALSE	20	ACCTGGGCCTTTTATTTAAC	NA	NA	NA	NA	NA	NA	107.646666666667
PB.10513.3	chr11	57011391	57330036	318646	Gria1	+	5177	17	novel_in_catalog	Gria1	novel	5546	16	NA	NA	4	-204	combination_of_known_junctions	FALSE	canonical	NA	NA	NA	NA	9	NA	NA	TRUE	NA	NA	NA	C	coding	838	2517	271	2787	57015279	57327646	FALSE	20	ACCTGGGCCTTTTATTTAAC	NA	NA	NA	NA	NA	NA	51.21195
[truncated: 40,758 more rows]
[truncated: 3 more columns]
