# Supplementary material for: Long read, isoform aware sequencing of mouse nucleus accumbens after chronic cocaine treatment
Source: Sci Rep. 2021 Mar 24;11:6729. doi: 10.1038/s41598-021-86068-7 (PMC7991652; doi:10.1038/s41598-021-86068-7)
Supplement: Supplementary file 3 — Supplementary Information 3. [file 41598_2021_86068_MOESM3_ESM.csv]

Transcript	Primers	Primer Sequence	PCR product size	Amplicon sequence	Average TPM	Coding_prediction	CAGE_overlap	GENCODE_classification	BWMT_classification	Nac_shortread_classification	Transcript location	Amplicon_alignment	Notes	ddCT_Mean	ddCT_Median	ddCT_Stdev	ddCT_sample.C11	ddCT_sample.C12	ddCT_sample.C13	ddCT_sample.C14	ddCT_sample.C15	ddCT_sample.S11	ddCT_sample.S13	ddCT_sample.S14	ddCT_sample.S15
PB.6281.2	PB.6281.2_RT1_F	GGGGAACGAGAATGAAGACAAC	118	GGGGAACGAGAATGAAGACAACCCATTTTGGGTACCAGAAAGACTCACCCGAAAAATCCAGACTGACCAAGGGAATACTAATGTCCCTCGTCTTGGTGATGTCCAGGGCGTCAATAATAAAG	50.3	noncoding	FALSE	intergenic	incomplete-splice_match	genic	chr7:4455497-4460517	Multiple alignment	Repeat: IAPEz-int (ERVK family)	0.024421444	0.01937	0.01144219	0.02828	0.018248	0.015222	0.026552	0.01937	0.018254	0.039304	0.009906	0.044657
	PB.6281.2_RT1_R	CTTTATTATTGACGCCCTGGACAT
PB.12682.1	PB.12682.1_RT1_F	GGGGAACGAGAATGAAGACAAC	100	GGGGAACGAGAATGAAGACAACCCATTTTGGGTACCAGAAAGACTCACCCGAAAAATCCAGACTGACCAAGGGAATACTAATGTCCCTCGTCTTGGTGA	20	noncoding	FALSE	intergenic	full-splice_match	intergenic	chr13:100589007-100594048	Multiple alignment	Repeat: IAP (ERVK family)	0.023856	0.019788	0.011294455	0.023061	0.019788	0.015474	0.024784	0.019177	0.019011	0.039953	0.009246	0.04421
	PB.12682.1_RT1_R	TCACCAAGACGAGGGACATTAGTAT
PB.9458.1	PB.9458.1_RT1_F	GGAAGGCACTCATGCACTTG	173	GGAAGGCACTCATGCACTTGGTTCTGCTGTAGACTCCACTCTCTTCAGTACCACAACAGGACTACTTATTCCTTAGGCGATGTACAGCCAAACAAGGTGACTAGCTGCCTGCCAGGAGACCTTATTAAAAGATTTCATTTCTTCGCATCCAGCTCTGTTTCCTGAGGCATTTGC	6.7	noncoding	TRUE	intergenic	full-splice_match	full-splice_match	chr10:22054390-22058654	Correct		0.026300222	0.018178	0.022664898	0.07197	0.014524	0.018178	0.003065	0.015044	0.031159	0.046937	0.001143	0.034682
	PB.9458.1_RT1_R	GCAAATGCCTCAGGAAACAGAG
PB.1234.1	PB.1234.1_RT1_F	CTGAGCCGTCCCCCGAAA	110	CTGAGCCGTCCCCCGAAACAACAAAAAACAAACAAACCCGAAATCAACCCGCATATCCCAAACCAGCCAACCAACCCCTCCCACAAGCTCCTCTGGACCGACTGATGGGC	25.6	coding	TRUE	intergenic	incomplete-splice_match	novel_in_catalog	chr2:29845026-29846310	Correct	TSS and TES differ from BWMT	0.016773778	0.015302	0.009290181	0.033836	0.011196	0.008061	0.028466	0.006858	0.015302	0.020814	0.01062	0.015811
	PB.1234.1_RT1_R	GCCCATCAGTCGGTCCAG
PB.11907.1	PB.11907.1_RT1_F	CTTTGCTCAGAGCCTGAAACCT	102	CTTTGCTCAGAGCCTGAAACCTGCTTGCTCAGGGGTGGAGCTTCCCGCTCAATCGTTCTGCCACGCCCACTGCTGGAACCTGCTGCTTTGCTGTTTGGAGCC	19	noncoding	TRUE	intergenic	full-splice_match	full-splice_match	chr12:85524729-85525380	Correct	TSS and TES differ from BWMT	0.023647556	0.024677	0.011526484	0.035989	0.012788	0.012444	0.042726	0.010704	0.02543	0.03213	0.01594	0.024677
	PB.11907.1_RT1_R	GGCTCCAAACAGCAAAGCA
PB.4422.1	PB.4422.1_RT1_F	GCTTTACAAGAATGAAGACAACCCA	124	GCTTTACAAGAATGAAGACAACCCATTTTGGATACCAGAAAGACTCACCCGAAAAATCCAGACTGACCAAGGGAATACTGATGTCCCTCGTCTTGGTGATGTCCAGGGCGTCAATAATAAAG	54.7	noncoding	TRUE	intergenic	full-splice_match	full-splice_match	chr5:30223098-30232390	Multiple alignment	Repeat: IAP (ERVK family)	0.139611889	0.113147	0.06679484	0.129201	0.113147	0.099702	0.145339	0.104203	0.113027	0.257433	0.054223	0.240232
	PB.4422.1_RT1_R	CTTTATTATTGACGCCCTGGACAT
PB.1934.1	PB.1934.1_RT1_F	ACTGATCCAGGTCTAAGAACCGC	112	ACTGATCCAGGTCTAAGAACCGCCTGTGTATTTATTCCAAGCAAGGATTTTCTTCAGCTTGGCAGAGGATACAGAAAGCTGACCCCCGTCATTTACACACTTCAGAATCACA	20.5	coding	TRUE	fusion	fusion	fusion	chr2:132686954-132795072	Correct	Fusion: Chgb and Shld1 genes	0.000375	0.000317	0.000144427	0.000274	0.000278	0.000187	0.000658	0.000316	0.000494	0.000479	0.000372	0.000317
	PB.1934.1_RT1_R	TGTGATTCTGAAGTGTGTAAATGACG
PB.5170.6	PB.5170.6_RT1_F	CTTTGTGCAGCCGATCCTCT	130	CTTTGTGCAGCCGATCCTCTTCAGCCCTGTGAAGATGGTGGACCGCGAGCAACTGGTGCAGAAAGCCCGGCTGGCCGAGCAGGCGGAGCGCTACGACGATATGGCCGCGGCCATGAAGAACGTGACCGAGC	2.1	coding	TRUE	fusion	incomplete-splice_match	incomplete-splice_match	chr5:135908410-135963193	Correct		0.021411125	0.022149	0.003326872	0.025286	0.018664	Failed	0.022017	0.016464	0.022742	0.018241	0.025594	0.022281
	PB.5170.6_RT1_R	GCTCGGTCACGTTCTTCATG
PB.10535.4	PB.10535.4_RT1_F	AACTTCTGAACCGGAGAACAAGG	118	AACTTCTGAACCGGAGAACAAGGGCTCTGTGGAAATCATGAGGAAGGACTTAAATGATGCCCGGGACCTGCATGGTCAGGCAGAATCAGCGGCTGCTGTGTGGAAGGGGCATGTTA	109.2	coding	TRUE	fusion	fusion	fusion	chr11:58932289-58978069	Correct	Fusion: Rnf187 and 2310058D17Rik	0.000069	0.000069	5.37E-05	0.000107	Failed	0.000031	Failed	Failed	Failed	Failed	Failed	Failed
	PB.10535.4_RT1_R	TAACATGCCCCTTCCACACA
PB.742.2	PB.742.2_RT1_F	GATGTTTTGAGCTCACCCTCC	165	GATGTTTTGAGCTCACCCTCCTCCCTTATCCCCCAAAGCTGAGATGTGCCACTGGTGAACTAAGGCTGATGAAGAAACCTGAGCACACTGTGGGATGCTCAGCTGTAATACAGGCACTGGCACTTTCTACTGAAGCAGGTTCTGAGACACTGATTTGCAGAGTTT	50.3	coding	TRUE	genic	full-splice_match	full-splice_match	chr1:160574943-160579814	Correct	TES differ from BWMT	0.019298778	0.018339	0.005218375	0.029829	0.016162	0.013948	0.025288	0.018339	0.019797	0.019087	0.014147	0.017092
	PB.742.2_RT1_R	AAACTCTGCAAATCAGTGTCTCAGA
PB.14317.1	PB.14317.1_RT1_F	AGACGGCAAGCTAAAAGAGATGC	166	AGACGGCAAGCTAAAAGAGATGCTGGTAAATTTGGAACGTGGTTGCCTAAGTGGACTAGTCTTCCCTTCTCTCGACCAGTGCCTGCAACCTGGTCCCTTTAAGAGACCAGAACTGCGTCCGGCGTCGCAGCCCTAAAGGGATCCTCTCCTGTGCTCCTCCCCTG	14.5	coding	TRUE	genic	genic	full-splice_match	chr16:30597250-30602727	Correct		0.000459	0.000419	0.000267845	0.001082	0.000437	0.00048	0.000584	0.0004	0.000308	0.000305	0.000116	0.000419
	PB.14317.1_RT1_R	CAGGGGAGGAGCACAGGA
PB.13345.3	PB.13345.3_RT1_F	GAGAGGCAAGGATGGTTGCT	110	GAGAGGCAAGGATGGTTGCTGTTACTTTGTGATGAGATCTGGGATGAATTGCTCGCTTTAAAAATGCTGCTTTGGATTCTGTTGCTGGAGACGTCTCTTTGTTTTGCC	3.4	coding	TRUE	genic	full-splice_match	genic	chr14:108909991-108914278	Correct	TSS differ from BWMT	0.000597778	0.000491	0.000313739	0.001256	0.000429	0.000298	0.000694	0.000319	0.000491	0.000351	0.000862	0.00068
	PB.13345.3_RT1_R	GGCAAAACAAAGAGACGTCTCC
PB.11833.1	PB.11833.1_RT1_F	GACCCTGGAGGTCGCTAGAG	105	GACCCTGGAGGTCGCTAGAGCCCTCGCCACTCTCGGAACCATAATAAAAACAAGGCGCTGAAGAGGCTACCACTGCGTGCTGGGAGATGGGATTGGGCCCTGAG	8	noncoding	TRUE	genic	full-splice_match	full-splice_match	chr12:80435214-80435935	Correct	TSS and TES shorter than BWMT	0.001842375	0.0018845	0.000573407	0.002967	0.001217	0.00117	0.001978	Failed	0.002111	0.001527	0.00188	0.001889
	PB.11833.1_RT1_R	CTCAGGGCCCAATCCCAT
PB.3984.1	PB.3984.1_RT1_F	CCGCCGGGAGCTCACTTA	130	CCGCCGGGAGCTCACTTACAGGCCCTCCAAGCAGTACAACGAGAGGTCTGGAAGCCACTGGCCGCTGCTTATCAGGACCAGCTGGATCAGCCAGTGATACCACACCCCTTCCGTGTCGGTGACGCCGTGT	5.5	coding	TRUE	antisense	novel_not_in_catalog	antisense	chr4:134159795-134164627	Correct		0.002606667	0.002588	0.000387157	0.00322	0.002163	0.002588	0.003033	0.002792	0.002139	0.002286	0.002829	0.00241
	PB.3984.1_RT1_R	ACACGGCGTCACCGACAC
PB.14337.1	PB.14337.1_RT1_F	GGGGAACGAGAATGAAGACAA	121	GGGGAACGAGAATGAAGACAACCCATTTTGGGTACCAGAAAGACTCACCCGAAAAATCCAGACTGACCAAGGGAATACTAATGTCCCTCGTCTTGGTGATGTCCAGGGCGTCAATAA	20.6	noncoding	FALSE	antisense	antisense	antisense	chr16:32148233-32153283	Multiple alignment	Repeat: IAP (ERVK family)	0.016613667	0.016916	0.003280352	0.016974	0.015282	0.010637	0.022969	0.018755	0.017158	0.016916	0.015755	0.015077
	PB.14337.1_RT1_R	ATTATTGACGCCCTGGACATC
PB.1567.2	PB.1567.2_RT1_F	GGGGAACGAGAATGAAGACAA	112	GGGGAACGAGAATGAAGACAACCCATTTTGGGTACCAGAAAGACTCACCCGAAAAATCCAGACTGACCAAGGGAATACTAATGTCCCTCGTCTTGGTGATGTCCAGGGCGTC	44	noncoding	FALSE	antisense	antisense	antisense	chr2:84505366-84510365	Multiple alignment	Repeat: IAP (ERVK family)	0.010627778	0.011151	0.002487966	0.011583	0.008658	0.006896	0.015752	0.011151	0.009245	0.0113	0.011504	0.009561
	PB.1567.2_RT1_R	GACGCCCTGGACATCACC
PB.6104.1	PB.6104.1_RT1_F	CACCAAGAGGTACAGGGCCT	122	CAGCTACATGGGTCTCAAATACTCAAGAGTTCACTCTGCGGCTGAGGATGACCTCAAGCCTCTGATCTTCCTGCTGGGATCACTGAGAGCTGGGATTACAGCATTGGACGCGTTCTC	45	noncoding	TRUE	antisense	fusion	full-splice_match	chr6:124980016-124997387	Correct	3' end derived from IAPEz-int (ERVK family)	0.001924778	0.001753	0.000407342	0.002868	0.001626	0.00176	0.00222	0.001753	0.001673	0.001675	0.001682	0.002066
	PB.6104.1_RT1_R	CTGAGGGTGGCCTTGAACTC
