# Supplementary material for: Long read, isoform aware sequencing of mouse nucleus accumbens after chronic cocaine treatment
Source: Sci Rep. 2021 Mar 24;11:6729. doi: 10.1038/s41598-021-86068-7 (PMC7991652; doi:10.1038/s41598-021-86068-7)
Supplement: Supplementary file 4 — Supplementary Information 4. [file 41598_2021_86068_MOESM4_ESM.zip]

Archive with 1 entries (1 files):
- File_S3.gtf
