# Supplementary material for: Long read, isoform aware sequencing of mouse nucleus accumbens after chronic cocaine treatment
Source: Sci Rep. 2021 Mar 24;11:6729. doi: 10.1038/s41598-021-86068-7 (PMC7991652; doi:10.1038/s41598-021-86068-7)
Supplement: Supplementary file 5 — Supplementary Information 5. [file 41598_2021_86068_MOESM5_ESM.txt]

isoform	chrom	strand	length	exons	structural_category	associated_gene	associated_transcript	ref_length	ref_exons	diff_to_TSS	diff_to_TTS	diff_to_gene_TSS	diff_to_gene_TTS	subcategory	RTS_stage	all_canonical	min_sample_cov	min_cov	min_cov_pos	sd_cov	FL	n_indels	n_indels_junc	bite	iso_exp	gene_exp	ratio_exp	FSM_class	coding	ORF_length	CDS_length	CDS_start	CDS_end	CDS_genomic_start	CDS_genomic_end	predicted_NMD	perc_A_downstream_TTS	seq_A_downstream_TTS	dist_to_cage_peak	within_cage_peak	dist_to_polya_site	within_polya_site	polyA_motif	polyA_dist
PB.10.1	chr1	+	2019	13	novel_not_in_catalog	Atp6v1h	novel	4492	5	NA	NA	-51110	26	at_least_one_novel_splicesite	FALSE	canonical	NA	NA	NA	NA	2	NA	NA	TRUE	NA	NA	NA	C	coding	462	1389	351	1739	5084460	5162165	FALSE	35	AAACATGTTCTTAAATTTTG	NA	NA	NA	NA	NA	NA
PB.10.10	chr1	+	1861	13	full-splice_match	Atp6v1h	TCONS_00000112	1811	13	-24	-26	-2	26	multi-exon	FALSE	canonical	NA	NA	NA	NA	613	NA	NA	TRUE	NA	NA	NA	C	coding	462	1389	193	1581	5084460	5162165	FALSE	35	AAACATGTTCTTAAATTTTG	NA	NA	NA	NA	NA	NA
PB.10.11	chr1	+	2188	13	full-splice_match	Atp6v1h	TCONS_00000102	3021	13	70	763	-4	26	multi-exon	FALSE	canonical	NA	NA	NA	NA	13	NA	NA	TRUE	NA	NA	NA	C	coding	462	1389	520	1908	5084460	5162165	FALSE	35	AAACATGTTCTTAAATTTTG	NA	NA	NA	NA	NA	NA
PB.10.3	chr1	+	1791	12	novel_in_catalog	Atp6v1h	novel	2674	13	NA	NA	-12	26	combination_of_known_splicesites	FALSE	canonical	NA	NA	NA	NA	2	NA	NA	TRUE	NA	NA	NA	C	coding	428	1287	225	1511	5084460	5162165	FALSE	35	AAACATGTTCTTAAATTTTG	NA	NA	NA	NA	NA	NA
PB.10.5	chr1	+	1777	12	novel_in_catalog	Atp6v1h	novel	2674	13	NA	NA	0	26	combination_of_known_splicesites	FALSE	canonical	NA	NA	NA	NA	4	NA	NA	TRUE	NA	NA	NA	C	coding	432	1299	199	1497	5084460	5162165	FALSE	35	AAACATGTTCTTAAATTTTG	NA	NA	NA	NA	NA	NA
PB.10.6	chr1	+	1839	13	novel_not_in_catalog	Atp6v1h	novel	3953	13	NA	NA	-3	26	at_least_one_novel_splicesite	FALSE	canonical	NA	NA	NA	NA	51	NA	NA	TRUE	NA	NA	NA	C	coding	447	1344	216	1559	5084482	5162165	FALSE	35	AAACATGTTCTTAAATTTTG	NA	NA	NA	NA	NA	NA
PB.10.7	chr1	+	1916	14	full-splice_match	Atp6v1h	TCONS_00000097	2049	14	49	84	-3	26	multi-exon	FALSE	canonical	NA	NA	NA	NA	116	NA	NA	TRUE	NA	NA	NA	C	coding	480	1443	194	1636	5084460	5162165	FALSE	35	AAACATGTTCTTAAATTTTG	NA	NA	NA	NA	NA	NA
PB.10.8	chr1	+	1826	13	novel_in_catalog	Atp6v1h	novel	2049	14	NA	NA	-3	26	combination_of_known_splicesites	FALSE	canonical	NA	NA	NA	NA	67	NA	NA	TRUE	NA	NA	NA	C	coding	450	1353	194	1546	5084460	5162165	FALSE	35	AAACATGTTCTTAAATTTTG	NA	NA	NA	NA	NA	NA
PB.10.9	chr1	+	855	5	novel_in_catalog	Atp6v1h	novel	2674	13	NA	NA	-3	26	combination_of_known_splicesites	FALSE	canonical	NA	NA	NA	NA	16	NA	NA	TRUE	NA	NA	NA	C	non_coding	NA	NA	NA	NA	NA	NA	NA	35	AAACATGTTCTTAAATTTTG	NA	NA	NA	NA	NA	NA
PB.1001.1	chr1	-	1297	6	full-splice_match	Hsd11b1	TCONS_00025232	1623	6	267	59	267	-4	multi-exon	FALSE	canonical	NA	NA	NA	NA	3	NA	NA	TRUE	NA	NA	NA	A	coding	292	879	101	979	193242262	193222011	FALSE	50	AAAACTAGTAACTATGAATG	NA	NA	NA	NA	NA	NA
PB.1002.1	chr1	-	761	2	full-splice_match	G0s2	TCONS_00025246	871	2	110	0	110	0	multi-exon	FALSE	canonical	NA	NA	NA	NA	8	NA	NA	TRUE	NA	NA	NA	A	coding	103	312	148	459	193272774	193272463	FALSE	25	ATCTCATTATTTAATTCTTG	NA	NA	NA	NA	NA	NA
PB.1003.1	chr1	+	3589	20	full-splice_match	Lamb3	TCONS_00012514	3605	20	3	13	3	3	multi-exon	TRUE	canonical	NA	NA	NA	NA	8	NA	NA	TRUE	NA	NA	NA	C	coding	1055	3168	67	3234	193321094	193343510	FALSE	45	AAGAAGAAAATGATCTGGCT	NA	NA	NA	NA	NA	NA
PB.1003.2	chr1	+	2064	9	incomplete-splice_match	Lamb3	TCONS_00012514	3605	20	13322	7	1592	-4	5prime_fragment	FALSE	canonical	NA	NA	NA	NA	46	NA	NA	TRUE	NA	NA	NA	C	coding	554	1665	39	1703	193334055	193343510	FALSE	30	AAAATGATCTGGCTTTGCAT	NA	NA	NA	NA	NA	NA
PB.1003.3	chr1	+	1448	6	incomplete-splice_match	Lamb3	TCONS_00012514	3605	20	14538	7	2808	-4	5prime_fragment	FALSE	canonical	NA	NA	NA	NA	4	NA	NA	TRUE	NA	NA	NA	C	coding	292	879	209	1087	193335441	193343510	FALSE	30	AAAATGATCTGGCTTTGCAT	NA	NA	NA	NA	NA	NA
PB.1004.3	chr1	-	2417	14	novel_in_catalog	Camk1g	novel	2599	15	NA	NA	20	-1	combination_of_known_junctions	FALSE	canonical	NA	NA	NA	NA	2	NA	NA	TRUE	NA	NA	NA	C	coding	491	1476	61	1536	193362104	193347357	TRUE	15	ATGAGGTTTTGCTCATTCTG	NA	NA	NA	NA	NA	NA
PB.1004.4	chr1	-	2500	14	novel_in_catalog	Camk1g	novel	2599	15	NA	NA	3	-1	combination_of_known_junctions	FALSE	canonical	NA	NA	NA	NA	10	NA	NA	TRUE	NA	NA	NA	C	coding	381	1146	474	1619	193356324	193347357	TRUE	15	ATGAGGTTTTGCTCATTCTG	NA	NA	NA	NA	NA	NA
PB.1004.5	chr1	-	2725	12	novel_in_catalog	Camk1g	novel	2469	13	NA	NA	-23	-1	intron_retention	FALSE	canonical	NA	NA	NA	NA	2	NA	NA	TRUE	NA	NA	NA	C	coding	555	1668	177	1844	193362104	193347357	TRUE	15	ATGAGGTTTTGCTCATTCTG	NA	NA	NA	NA	NA	NA
PB.1004.6	chr1	-	2530	13	full-splice_match	Camk1g	TCONS_00025255	2469	13	-62	1	-62	-1	multi-exon	FALSE	canonical	NA	NA	NA	NA	271	NA	NA	TRUE	NA	NA	NA	C	coding	477	1434	216	1649	193362104	193347357	TRUE	15	ATGAGGTTTTGCTCATTCTG	NA	NA	NA	NA	NA	NA
PB.1004.7	chr1	-	805	4	incomplete-splice_match	Camk1g	TCONS_00025251	1968	12	-15	9557	5	-1107	3prime_fragment	FALSE	canonical	NA	NA	NA	NA	2	NA	NA	TRUE	NA	NA	NA	C	coding	99	300	96	395	193362104	193356313	FALSE	40	AGAAATTTCGAGTAGATGAT	NA	NA	NA	NA	NA	NA
PB.1005.1	chr1	-	2652	1	full-splice_match	Plxna2	TCONS_00025309	610	1	-1350	-692	-2	0	mono-exon	FALSE	NA	NA	NA	NA	NA	4	NA	NA	NA	NA	NA	NA	C	coding	164	495	663	1157	194620207	194619713	NA	20	ACATTTATTCTTCCTCTATT	NA	NA	NA	NA	NA	NA
PB.1006.3	chr1	+	10982	32	full-splice_match	Plxna2	TCONS_00012541	11040	32	42	16	42	-9	multi-exon	FALSE	canonical	NA	NA	NA	NA	59	NA	NA	TRUE	NA	NA	NA	C	coding	1894	5685	606	6290	194643760	194812161	FALSE	60	AAAAAAAAATCTTAAATCTT	NA	NA	NA	NA	NA	NA
PB.1007.1	chr1	+	2524	8	full-splice_match	Cd34	TCONS_00012567	2554	8	31	-1	1	1	multi-exon	FALSE	canonical	NA	NA	NA	NA	23	NA	NA	TRUE	NA	NA	NA	C	coding	325	978	61	1038	194938966	194959794	FALSE	20	TTGATGTGGCCCTATAATGC	NA	NA	NA	NA	NA	NA
PB.1007.2	chr1	+	2323	8	full-splice_match	Cd34	TCONS_00012559	2454	8	114	17	-18	-17	multi-exon	FALSE	canonical	NA	NA	NA	NA	35	NA	NA	TRUE	NA	NA	NA	C	coding	382	1149	34	1182	194938966	194960121	FALSE	45	AAATTGATGATGAAATATTT	NA	NA	NA	NA	NA	NA
PB.1008.1	chr1	+	5112	8	novel_in_catalog	A330023F24Rik	novel	5178	8	NA	NA	-3	-2	combination_of_known_junctions	FALSE	canonical	NA	NA	NA	NA	5	NA	NA	TRUE	NA	NA	NA	B	coding	103	312	1239	1550	195034029	195034340	FALSE	25	AATCTATCATGTCTGTTTTA	NA	NA	NA	NA	NA	NA
PB.1011.1	chr1	-	2714	9	full-splice_match	Cr1l	TCONS_00025353	4988	9	199	2075	-32	0	multi-exon	FALSE	canonical	NA	NA	NA	NA	4	NA	NA	TRUE	NA	NA	NA	C	coding	394	1185	83	1267	195131305	195098829	FALSE	80	AAAAAAAAAAAAAACCCACA	NA	NA	NA	NA	NA	NA
PB.1011.2	chr1	-	2589	9	full-splice_match	Cr1l	TCONS_00025351	4674	9	10	2075	10	0	multi-exon	FALSE	canonical	NA	NA	NA	NA	2	NA	NA	TRUE	NA	NA	NA	C	coding	334	1005	138	1142	195129947	195098829	FALSE	80	AAAAAAAAAAAAAACCCACA	NA	NA	NA	NA	NA	NA
PB.1011.3	chr1	-	1553	9	full-splice_match	Cr1l	TCONS_00025353	4988	9	27	3408	2	-56	multi-exon	FALSE	canonical	NA	NA	NA	NA	3	NA	NA	TRUE	NA	NA	NA	C	coding	394	1185	255	1439	195131305	195098829	FALSE	20	AAGAGTTGTCTTGGTCATGG	NA	NA	NA	NA	NA	NA
PB.1011.4	chr1	-	1574	10	novel_in_catalog	Cr1l	novel	1651	10	NA	NA	-7	0	combination_of_known_junctions	FALSE	canonical	NA	NA	NA	NA	4	NA	NA	TRUE	NA	NA	NA	C	coding	402	1209	300	1508	195131063	195103862	FALSE	20	AAGATCTAGGTGTGTGGTTC	NA	NA	NA	NA	NA	NA
PB.1011.5	chr1	-	1635	10	full-splice_match	Cr1l	TCONS_00025365	1651	10	10	6	4	0	multi-exon	FALSE	canonical	NA	NA	NA	NA	15	NA	NA	TRUE	NA	NA	NA	C	coding	440	1323	247	1569	195131305	195103862	FALSE	20	AAGATCTAGGTGTGTGGTTC	NA	NA	NA	NA	NA	NA
PB.1011.6	chr1	-	1332	10	full-splice_match	Cr1l	TCONS_00025359	1458	10	24	102	-1	0	multi-exon	FALSE	canonical	NA	NA	NA	NA	5	NA	NA	TRUE	NA	NA	NA	C	coding	380	1143	124	1266	195129947	195103862	FALSE	20	AAGATCTAGGTGTGTGGTTC	NA	NA	NA	NA	NA	NA
PB.102.1	chr1	-	2504	1	full-splice_match	8030445P17Rik	TCONS_00013751	2741	1	237	0	237	0	mono-exon	FALSE	NA	NA	NA	NA	NA	2	NA	NA	NA	NA	NA	NA	A	non_coding	NA	NA	NA	NA	NA	NA	NA	80	AAAAAAAAAAAAAAAAGCCT	NA	NA	NA	NA	NA	NA
PB.106.1	chr1	-	658	1	full-splice_match		TCONS_00013768	2435	1	1776	1	481	-1	mono-exon	FALSE	NA	NA	NA	NA	NA	14	NA	NA	NA	NA	NA	NA	C	non_coding	NA	NA	NA	NA	NA	NA	NA	15	AAGATTCTGGTCTGTGGTGT	NA	NA	NA	NA	NA	NA
PB.107.1	chr1	-	4700	13	novel_in_catalog	Phf3	novel	7525	14	NA	NA	-46	442	combination_of_known_junctions	FALSE	canonical	NA	NA	NA	NA	3	NA	NA	TRUE	NA	NA	NA	C	coding	1316	3951	55	4005	30824515	30803799	FALSE	15	ACTTTGTGTGTGTGATTTGA	NA	NA	NA	NA	NA	NA
PB.107.2	chr1	-	6925	16	full-splice_match	Phf3	TCONS_00013842	7567	16	-123	765	-9	442	multi-exon	FALSE	canonical	NA	NA	NA	NA	20	NA	NA	TRUE	NA	NA	NA	C	coding	2025	6078	153	6230	30863230	30803799	FALSE	15	ACTTTGTGTGTGTGATTTGA	NA	NA	NA	NA	NA	NA
PB.108.1	chr1	-	3352	5	incomplete-splice_match	Ptp4a1	TCONS_00013865	4236	6	3240	1	357	0	5prime_fragment	FALSE	canonical	NA	NA	NA	NA	14	NA	NA	TRUE	NA	NA	NA	C	coding	50	153	297	449	30943966	30943206	FALSE	10	TCTGAGTGTTTCTGCATTTG	NA	NA	NA	NA	NA	NA
PB.108.2	chr1	-	2745	6	full-splice_match	Ptp4a1	TCONS_00013872	4129	6	104	1280	104	-3	multi-exon	FALSE	canonical	NA	NA	NA	NA	65	NA	NA	TRUE	NA	NA	NA	C	coding	173	522	601	1122	30946142	30943206	FALSE	20	AAATGTTTCCTTTTCCTAGT	NA	NA	NA	NA	NA	NA
PB.109.1	chr1	+	1990	9	full-splice_match	Khdrbs2	TCONS_00001142	2281	9	6	285	6	-285	multi-exon	FALSE	canonical	NA	NA	NA	NA	89	NA	NA	TRUE	NA	NA	NA	C	coding	349	1050	199	1248	32172918	32657541	FALSE	55	AAAAACTAAATTTGGAATTA	NA	NA	NA	NA	NA	NA
PB.109.2	chr1	+	1793	10	novel_not_in_catalog	Khdrbs2	novel	2281	9	NA	NA	8	-285	at_least_one_novel_splicesite	FALSE	canonical	NA	NA	NA	NA	2	NA	NA	TRUE	NA	NA	NA	C	coding	339	1020	163	1182	32172918	32657672	FALSE	55	AAAAACTAAATTTGGAATTA	NA	NA	NA	NA	NA	NA
PB.111.1	chr1	-	1952	14	full-splice_match	Prim2	TCONS_00013958	1975	14	22	1	22	-1	multi-exon	FALSE	canonical	NA	NA	NA	NA	16	NA	NA	TRUE	NA	NA	NA	A	coding	505	1518	160	1677	33669011	33454086	FALSE	25	ATATCTGTGCAAGTGGGAGT	NA	NA	NA	NA	NA	NA
PB.114.1	chr1	+	2491	8	full-splice_match	Rab23	TCONS_00001206	4322	8	-24	1855	-16	-2	multi-exon	FALSE	canonical	NA	NA	NA	NA	24	NA	NA	TRUE	NA	NA	NA	C	coding	237	714	461	1174	33723851	33739392	FALSE	10	AACGTGTGCTTTTCCTTTCT	NA	NA	NA	NA	NA	NA
PB.114.2	chr1	+	4313	8	full-splice_match	Rab23	TCONS_00001206	4322	8	7	2	-7	0	multi-exon	FALSE	canonical	NA	NA	NA	NA	11	NA	NA	TRUE	NA	NA	NA	C	coding	237	714	430	1143	33723851	33739392	FALSE	20	AATGAATTGTGTGTGGTGTG	NA	NA	NA	NA	NA	NA
PB.115.1	chr1	-	1719	2	full-splice_match	Bag2	TCONS_00013970	1750	2	30	1	-24	-1	multi-exon	FALSE	canonical	NA	NA	NA	NA	2	NA	NA	TRUE	NA	NA	NA	C	coding	123	372	226	597	33746978	33746607	FALSE	25	ACTTCTAGCATTGGCCATTA	NA	NA	NA	NA	NA	NA
PB.115.2	chr1	-	1797	3	full-splice_match	Bag2	TCONS_00013972	1860	3	61	2	-7	-2	multi-exon	FALSE	canonical	NA	NA	NA	NA	21	NA	NA	TRUE	NA	NA	NA	C	coding	210	633	44	676	33757691	33746607	FALSE	25	AACTTCTAGCATTGGCCATT	NA	NA	NA	NA	NA	NA
PB.116.1	chr1	-	3889	15	full-splice_match	Zfp451	TCONS_00013990	3958	15	67	2	-34	-2	multi-exon	FALSE	canonical	NA	NA	NA	NA	6	NA	NA	TRUE	NA	NA	NA	C	coding	1056	3171	103	3273	33814358	33762163	FALSE	40	AACTAAGAGGAAATTTTTTC	NA	NA	NA	NA	NA	NA
PB.116.2	chr1	-	6193	4	full-splice_match	Zfp451	TCONS_00013997	11876	4	127	5556	-17	-5556	multi-exon	FALSE	canonical	NA	NA	NA	NA	2	NA	NA	TRUE	NA	NA	NA	C	coding	559	1680	86	1765	33814358	33802120	FALSE	20	ATTACTGGAGTCCCATTTTT	NA	NA	NA	NA	NA	NA
PB.116.3	chr1	-	5194	4	full-splice_match	Zfp451	TCONS_00013997	11876	4	122	6560	-22	-6560	multi-exon	FALSE	canonical	NA	NA	NA	NA	3	NA	NA	TRUE	NA	NA	NA	C	coding	559	1680	91	1770	33814358	33802120	FALSE	20	AGAAGTTCTTTTTAGGTTTT	NA	NA	NA	NA	NA	NA
PB.119.1	chr1	-	2427	7	full-splice_match	Bend6	TCONS_00014006	2487	7	52	8	4	-8	multi-exon	FALSE	canonical	NA	NA	NA	NA	108	NA	NA	TRUE	NA	NA	NA	C	coding	281	846	288	1133	33883560	33853354	FALSE	40	AAAACTAATGCACTTTCTTA	NA	NA	NA	NA	NA	NA
PB.119.2	chr1	-	2219	6	full-splice_match	Bend6	TCONS_00014001	2231	6	4	8	4	-8	multi-exon	FALSE	canonical	NA	NA	NA	NA	28	NA	NA	TRUE	NA	NA	NA	C	coding	219	660	266	925	33878371	33853354	FALSE	40	AAAACTAATGCACTTTCTTA	NA	NA	NA	NA	NA	NA
PB.12.1	chr1	+	4709	4	novel_not_in_catalog	Oprk1	novel	4675	4	NA	NA	-36	0	at_least_one_novel_splicesite	FALSE	canonical	NA	NA	NA	NA	2	NA	NA	TRUE	NA	NA	NA	C	coding	205	618	249	866	5589049	5602288	FALSE	50	AAATAAATCCAAGCATCTGA	NA	NA	NA	NA	NA	NA
PB.12.2	chr1	+	4730	4	full-splice_match	Oprk1	TCONS_00000124	4739	4	2	7	2	0	multi-exon	FALSE	canonical	NA	NA	NA	NA	3	NA	NA	TRUE	NA	NA	NA	C	coding	380	1143	241	1383	5589049	5602784	FALSE	50	AAATAAATCCAAGCATCTGA	NA	NA	NA	NA	NA	NA
PB.12.3	chr1	+	4415	3	novel_in_catalog	Oprk1	novel	4675	4	NA	NA	-11	0	combination_of_known_splicesites	FALSE	canonical	NA	NA	NA	NA	2	NA	NA	TRUE	NA	NA	NA	C	coding	291	876	193	1068	5598600	5602784	FALSE	50	AAATAAATCCAAGCATCTGA	NA	NA	NA	NA	NA	NA
PB.12.4	chr1	+	1722	4	full-splice_match	Oprk1	TCONS_00000128	1376	4	-62	-284	2	-3	multi-exon	FALSE	canonical	NA	NA	NA	NA	15	NA	NA	TRUE	NA	NA	NA	C	coding	380	1143	214	1356	5589049	5602784	FALSE	85	AAGAAAATAAAAGAAAAAAA	NA	NA	NA	NA	NA	NA
PB.12.5	chr1	+	4673	4	full-splice_match	Oprk1	TCONS_00000126	4675	4	2	0	2	0	multi-exon	FALSE	canonical	NA	NA	NA	NA	19	NA	NA	TRUE	NA	NA	NA	C	coding	380	1143	184	1326	5589049	5602784	FALSE	50	AAATAAATCCAAGCATCTGA	NA	NA	NA	NA	NA	NA
PB.12.6	chr1	+	1684	4	full-splice_match	Oprk1	TCONS_00000126	4675	4	10	2981	-8	-3	multi-exon	FALSE	canonical	NA	NA	NA	NA	55	NA	NA	TRUE	NA	NA	NA	C	coding	380	1143	176	1318	5589049	5602784	FALSE	85	AAGAAAATAAAAGAAAAAAA	NA	NA	NA	NA	NA	NA
PB.12.7	chr1	+	1411	3	novel_in_catalog	Oprk1	novel	4739	4	NA	NA	-6	-3	combination_of_known_splicesites	FALSE	canonical	NA	NA	NA	NA	6	NA	NA	TRUE	NA	NA	NA	C	coding	291	876	170	1045	5598600	5602784	FALSE	85	AAGAAAATAAAAGAAAAAAA	NA	NA	NA	NA	NA	NA
PB.12.8	chr1	+	2687	4	full-splice_match	Oprk1	TCONS_00000126	4675	4	12	1976	-6	141	multi-exon	FALSE	canonical	NA	NA	NA	NA	2	NA	NA	TRUE	NA	NA	NA	C	coding	380	1143	174	1316	5589049	5602784	FALSE	75	AAAGAAAAAGAAAAGGATAA	NA	NA	NA	NA	NA	NA
PB.12.9	chr1	+	1581	3	full-splice_match	Oprk1	TCONS_00000129	2481	3	36	864	36	-3	multi-exon	FALSE	canonical	NA	NA	NA	NA	12	NA	NA	TRUE	NA	NA	NA	C	coding	380	1143	73	1215	5589049	5602784	FALSE	85	AAGAAAATAAAAGAAAAAAA	NA	NA	NA	NA	NA	NA
PB.122.3	chr1	+	7315	41	incomplete-splice_match	Dst	TCONS_00001225	18203	97	336522	13	7854	0	5prime_fragment	FALSE	canonical	NA	NA	NA	NA	2	NA	NA	TRUE	NA	NA	NA	B	coding	1882	5649	609	6257	34251827	34307592	FALSE	30	AACGTATGGAATACTTGGTT	NA	NA	NA	NA	NA	NA
PB.122.5	chr1	+	5855	31	incomplete-splice_match	Dst	TCONS_00001287	5922	32	1020	13	999	0	5prime_fragment	FALSE	canonical	NA	NA	NA	NA	33	NA	NA	TRUE	NA	NA	NA	B	coding	1588	4767	31	4797	34260209	34307592	FALSE	30	AACGTATGGAATACTTGGTT	NA	NA	NA	NA	NA	NA
PB.122.7	chr1	+	2762	12	incomplete-splice_match	Dst	TCONS_00001279	10048	42	52970	13	-3889	0	5prime_fragment	FALSE	canonical	NA	NA	NA	NA	30	NA	NA	TRUE	NA	NA	NA	B	coding	563	1692	13	1704	34289578	34307592	FALSE	30	AACGTATGGAATACTTGGTT	NA	NA	NA	NA	NA	NA
PB.123.1	chr1	-	1395	5	full-splice_match	Ccdc115	TCONS_00014036	1705	5	310	0	-37	0	multi-exon	FALSE	canonical	NA	NA	NA	NA	126	NA	NA	TRUE	NA	NA	NA	A	coding	180	543	25	567	34439338	34437498	FALSE	20	CAGAGCTCTCATTTTATTTT	NA	NA	NA	NA	NA	NA
PB.124.1	chr1	+	2579	9	full-splice_match	Imp4	TCONS_00001303	5836	9	-353	3610	-353	1232	multi-exon	FALSE	canonical	NA	NA	NA	NA	101	NA	NA	TRUE	NA	NA	NA	C	coding	291	876	428	1303	34439925	34444470	FALSE	5	TATGTTTTTTGTTTGTTTTG	NA	NA	NA	NA	NA	NA
PB.124.2	chr1	+	2299	9	full-splice_match	Imp4	TCONS_00001305	5948	9	38	3611	-9	1232	multi-exon	FALSE	canonical	NA	NA	NA	NA	7	NA	NA	TRUE	NA	NA	NA	C	coding	206	621	403	1023	34443437	34444470	FALSE	5	TATGTTTTTTGTTTGTTTTG	NA	NA	NA	NA	NA	NA
PB.124.4	chr1	+	1608	8	novel_in_catalog	Imp4	novel	5948	9	NA	NA	11	455	intron_retention	FALSE	canonical	NA	NA	NA	NA	11	NA	NA	TRUE	NA	NA	NA	C	coding	206	621	489	1109	34443437	34444470	FALSE	20	ATTCCCTGCCTAGCTCATTA	NA	NA	NA	NA	NA	NA
PB.125.1	chr1	+	492	3	incomplete-splice_match	Ptpn18	TCONS_00001320	1559	15	12984	9	29	-9	5prime_fragment	FALSE	canonical	NA	NA	NA	NA	3	NA	NA	TRUE	NA	NA	NA	A	coding	104	315	49	363	34472797	34473646	FALSE	45	AGAAAAAAATAGGGGCTTTG	NA	NA	NA	NA	NA	NA
PB.126.1	chr1	+	4330	2	full-splice_match	Amer3	TCONS_00001338	4392	2	56	6	56	-6	multi-exon	FALSE	canonical	NA	NA	NA	NA	127	NA	NA	TRUE	NA	NA	NA	C	coding	780	2343	74	2416	34586682	34589024	FALSE	45	AAAGAATGTATTGTCAAGAT	NA	NA	NA	NA	NA	NA
PB.126.2	chr1	+	5387	2	full-splice_match	Amer3	TCONS_00001338	4392	2	60	-1055	60	1055	multi-exon	FALSE	canonical	NA	NA	NA	NA	8	NA	NA	TRUE	NA	NA	NA	C	coding	780	2343	70	2412	34586682	34589024	FALSE	15	ACTGAGTTTCCTGGTCATTT	NA	NA	NA	NA	NA	NA
PB.128.1	chr1	-	4901	7	full-splice_match	Fam168b	TCONS_00014106	5030	7	128	1	27	-1	multi-exon	FALSE	canonical	NA	NA	NA	NA	451	NA	NA	TRUE	NA	NA	NA	A	coding	194	585	122	706	34836802	34818014	TRUE	15	ATATTCTGACCTTTTCGTGG	NA	NA	NA	NA	NA	NA
PB.13.1	chr1	-	3721	1	full-splice_match	Npbwr1	TCONS_00012780	3692	1	-30	1	-30	-1	mono-exon	FALSE	NA	NA	NA	NA	NA	2	NA	NA	NA	NA	NA	NA	A	coding	329	990	136	1125	5917293	5916304	NA	25	ACAAGTGTATATTGTGTTTC	NA	NA	NA	NA	NA	NA
PB.130.1	chr1	+	1970	8	full-splice_match	Plekhb2	TCONS_00001368	3279	8	-52	1361	-7	-1358	multi-exon	FALSE	canonical	NA	NA	NA	NA	3	NA	NA	TRUE	NA	NA	NA	C	coding	221	666	133	798	34861881	34877047	FALSE	30	TAAAATTTATGTTCTTTCAT	NA	NA	NA	NA	NA	NA
PB.130.10	chr1	+	3372	8	full-splice_match	Plekhb2	TCONS_00001371	3353	8	-27	8	-27	0	multi-exon	FALSE	canonical	NA	NA	NA	NA	4	NA	NA	TRUE	NA	NA	NA	C	coding	221	666	177	842	34861881	34877047	FALSE	25	AAACCGTGTCTCATTGTGAC	NA	NA	NA	NA	NA	NA
PB.130.2	chr1	+	5044	8	full-splice_match	Plekhb2	TCONS_00001368	3279	8	-48	-1717	-3	38	multi-exon	FALSE	canonical	NA	NA	NA	NA	4	NA	NA	TRUE	NA	NA	NA	C	coding	221	666	129	794	34861881	34877047	FALSE	15	CCTCCTTTGTGAAATGTCTT	NA	NA	NA	NA	NA	NA
PB.130.4	chr1	+	2905	4	novel_not_in_catalog	Plekhb2	novel	3279	8	NA	NA	8	0	intron_retention	FALSE	canonical	NA	NA	NA	NA	4	NA	NA	TRUE	NA	NA	NA	C	non_coding	NA	NA	NA	NA	NA	NA	NA	25	AAACCGTGTCTCATTGTGAC	NA	NA	NA	NA	NA	NA
PB.130.5	chr1	+	3417	9	full-splice_match	Plekhb2	TCONS_00001366	3412	9	-13	8	-13	0	multi-exon	FALSE	canonical	NA	NA	NA	NA	39	NA	NA	TRUE	NA	NA	NA	C	coding	221	666	222	887	34861881	34877047	FALSE	25	AAACCGTGTCTCATTGTGAC	NA	NA	NA	NA	NA	NA
PB.130.6	chr1	+	3300	8	full-splice_match	Plekhb2	TCONS_00001368	3279	8	-24	3	-8	0	multi-exon	FALSE	canonical	NA	NA	NA	NA	1331	NA	NA	TRUE	NA	NA	NA	C	coding	221	666	105	770	34861881	34877047	FALSE	25	AAACCGTGTCTCATTGTGAC	NA	NA	NA	NA	NA	NA
PB.130.9	chr1	+	3361	8	novel_not_in_catalog	Plekhb2	novel	3279	8	NA	NA	-2	0	intron_retention	FALSE	canonical	NA	NA	NA	NA	339	NA	NA	TRUE	NA	NA	NA	C	coding	221	666	166	831	34861881	34877047	FALSE	25	AAACCGTGTCTCATTGTGAC	NA	NA	NA	NA	NA	NA
PB.132.1	chr1	-	3591	1	full-splice_match		TCONS_00014120	534	1	-2641	-416	-2641	416	mono-exon	FALSE	NA	NA	NA	NA	NA	2	NA	NA	NA	NA	NA	NA	C	non_coding	NA	NA	NA	NA	NA	NA	NA	35	GCCATTAAGAAAATTCGTTC	NA	NA	NA	NA	NA	NA
PB.133.1	chr1	+	3470	2	full-splice_match	Hs6st1	TCONS_00001400	3719	2	248	1	248	-1	multi-exon	FALSE	canonical	NA	NA	NA	NA	54	NA	NA	TRUE	NA	NA	NA	A	coding	401	1206	41	1246	36068688	36104221	FALSE	5	ATTGTGTGCTGTGGTCTGTG	NA	NA	NA	NA	NA	NA
PB.134.2	chr1	-	3962	27	incomplete-splice_match	Uggt1	TCONS_00014166	5399	40	51689	0	-9838	0	5prime_fragment	FALSE	canonical	NA	NA	NA	NA	2	NA	NA	TRUE	NA	NA	NA	C	coding	1045	3138	85	3222	36192388	36144226	FALSE	20	AAAATGTGTGCTTTTTCTTC	NA	NA	NA	NA	NA	NA
PB.134.3	chr1	-	4276	30	incomplete-splice_match	Uggt1	TCONS_00014164	9033	41	46656	3459	10555	0	5prime_fragment	FALSE	canonical	NA	NA	NA	NA	2	NA	NA	TRUE	NA	NA	NA	C	coding	1131	3396	141	3536	36195966	36144226	FALSE	20	AAAATGTGTGCTTTTTCTTC	NA	NA	NA	NA	NA	NA
PB.134.4	chr1	-	5568	41	full-splice_match	Uggt1	TCONS_00014164	9033	41	6	3459	-6	0	multi-exon	FALSE	canonical	NA	NA	NA	NA	46	NA	NA	TRUE	NA	NA	NA	C	coding	1551	4656	173	4828	36244127	36144226	FALSE	20	AAAATGTGTGCTTTTTCTTC	NA	NA	NA	NA	NA	NA
PB.135.1	chr1	+	2112	7	novel_not_in_catalog	Arid5a	novel	4640	7	NA	NA	0	1	at_least_one_novel_splicesite	FALSE	canonical	NA	NA	NA	NA	2	NA	NA	TRUE	NA	NA	NA	C	coding	527	1584	205	1788	36317270	36320203	FALSE	20	AGCCCTGGGGTGTACAGCAC	NA	NA	NA	NA	NA	NA
PB.135.2	chr1	+	2176	7	full-splice_match	Arid5a	TCONS_00001438	4640	7	0	2464	0	1	multi-exon	FALSE	canonical	NA	NA	NA	NA	56	NA	NA	TRUE	NA	NA	NA	C	coding	590	1773	80	1852	36307833	36320203	FALSE	20	AGCCCTGGGGTGTACAGCAC	NA	NA	NA	NA	NA	NA
PB.135.3	chr1	+	2055	6	full-splice_match	Arid5a	TCONS_00001436	2056	6	0	1	0	1	multi-exon	FALSE	canonical	NA	NA	NA	NA	28	NA	NA	TRUE	NA	NA	NA	C	coding	431	1296	436	1731	36318570	36320203	FALSE	20	AGCCCTGGGGTGTACAGCAC	NA	NA	NA	NA	NA	NA
PB.135.4	chr1	+	2002	5	full-splice_match	Arid5a	TCONS_00001439	5504	5	0	3502	0	1	multi-exon	FALSE	canonical	NA	NA	NA	NA	2	NA	NA	TRUE	NA	NA	NA	C	coding	532	1599	80	1678	36307833	36320203	FALSE	20	AGCCCTGGGGTGTACAGCAC	NA	NA	NA	NA	NA	NA
PB.135.5	chr1	+	1936	5	novel_in_catalog	Arid5a	novel	2056	6	NA	NA	0	1	combination_of_known_splicesites	FALSE	canonical	NA	NA	NA	NA	2	NA	NA	TRUE	NA	NA	NA	C	coding	510	1533	80	1612	36307833	36320203	FALSE	20	AGCCCTGGGGTGTACAGCAC	NA	NA	NA	NA	NA	NA
PB.135.6	chr1	+	4624	7	full-splice_match	Arid5a	TCONS_00001438	4640	7	0	16	0	9	multi-exon	FALSE	canonical	NA	NA	NA	NA	6	NA	NA	TRUE	NA	NA	NA	C	coding	590	1773	80	1852	36307833	36320203	FALSE	15	AGTCCTGGCTCCCAGATTTG	NA	NA	NA	NA	NA	NA
PB.135.7	chr1	+	4503	6	full-splice_match	Arid5a	TCONS_00001418	5625	6	21	1101	0	9	multi-exon	FALSE	canonical	NA	NA	NA	NA	14	NA	NA	TRUE	NA	NA	NA	C	coding	431	1296	436	1731	36318570	36320203	FALSE	15	AGTCCTGGCTCCCAGATTTG	NA	NA	NA	NA	NA	NA
PB.135.8	chr1	+	5217	4	incomplete-splice_match	Arid5a	TCONS_00001426	7002	6	6513	3549	-1746	1	5prime_fragment	FALSE	canonical	NA	NA	NA	NA	4	NA	NA	TRUE	NA	NA	NA	C	coding	622	1869	3025	4893	36317270	36320203	FALSE	20	AGCCCTGGGGTGTACAGCAC	NA	NA	NA	NA	NA	NA
PB.136.10	chr1	-	2211	2	full-splice_match	Kansl3	TCONS_00014232	2177	2	-24	-10	0	10	multi-exon	FALSE	canonical	NA	NA	NA	NA	3	NA	NA	TRUE	NA	NA	NA	C	non_coding	NA	NA	NA	NA	NA	NA	NA	90	AAGAAAAAAACAAAAAAAAA	NA	NA	NA	NA	NA	NA
PB.136.3	chr1	-	4583	21	full-splice_match	Kansl3	TCONS_00014224	4663	21	48	32	22	-28	multi-exon	FALSE	canonical	NA	NA	NA	NA	3	NA	NA	TRUE	NA	NA	NA	C	coding	877	2634	81	2714	36367983	36337631	FALSE	80	AAAAAGAATAAAATACAAAA	NA	NA	NA	NA	NA	NA
PB.136.4	chr1	-	4689	22	full-splice_match	Kansl3	TCONS_00014214	4760	22	39	32	13	-28	multi-exon	FALSE	canonical	NA	NA	NA	NA	45	NA	NA	TRUE	NA	NA	NA	C	coding	804	2415	406	2820	36365570	36337631	FALSE	80	AAAAAGAATAAAATACAAAA	NA	NA	NA	NA	NA	NA
PB.136.5	chr1	-	4661	22	full-splice_match	Kansl3	TCONS_00014217	4721	22	28	32	2	-28	multi-exon	FALSE	canonical	NA	NA	NA	NA	22	NA	NA	TRUE	NA	NA	NA	C	coding	804	2415	378	2792	36365570	36337631	FALSE	80	AAAAAGAATAAAATACAAAA	NA	NA	NA	NA	NA	NA
PB.136.6	chr1	-	4559	22	novel_in_catalog	Kansl3	novel	3308	23	NA	NA	1	-28	intron_retention	FALSE	canonical	NA	NA	NA	NA	2	NA	NA	TRUE	NA	NA	NA	C	coding	845	2538	153	2690	36367809	36337631	FALSE	80	AAAAAGAATAAAATACAAAA	NA	NA	NA	NA	NA	NA
PB.136.7	chr1	-	4627	21	full-splice_match	Kansl3	TCONS_00014211	4682	21	23	32	-1	-28	multi-exon	FALSE	canonical	NA	NA	NA	NA	2	NA	NA	TRUE	NA	NA	NA	C	coding	778	2337	422	2758	36365570	36337631	FALSE	80	AAAAAGAATAAAATACAAAA	NA	NA	NA	NA	NA	NA
PB.136.8	chr1	-	4640	22	novel_in_catalog	Kansl3	novel	3364	23	NA	NA	2	-28	intron_retention	FALSE	canonical	NA	NA	NA	NA	5	NA	NA	TRUE	NA	NA	NA	C	coding	804	2415	357	2771	36365570	36337631	FALSE	80	AAAAAGAATAAAATACAAAA	NA	NA	NA	NA	NA	NA
PB.136.9	chr1	-	4707	22	full-splice_match	Kansl3	TCONS_00014213	4741	22	2	32	2	-28	multi-exon	FALSE	canonical	NA	NA	NA	NA	188	NA	NA	TRUE	NA	NA	NA	C	coding	903	2712	127	2838	36367983	36337631	FALSE	80	AAAAAGAATAAAATACAAAA	NA	NA	NA	NA	NA	NA
PB.137.1	chr1	-	6668	9	full-splice_match	Lman2l	TCONS_00014250	6826	9	8	150	-6	-150	multi-exon	FALSE	canonical	NA	NA	NA	NA	39	NA	NA	TRUE	NA	NA	NA	C	coding	358	1077	31	1107	36445233	36424361	FALSE	30	AAACCACCTGACCTTTGATT	NA	NA	NA	NA	NA	NA
PB.137.3	chr1	-	2153	9	novel_not_in_catalog	Lman2l	novel	6826	9	NA	NA	0	-1	at_least_one_novel_splicesite	FALSE	canonical	NA	NA	NA	NA	13	NA	NA	TRUE	NA	NA	NA	C	coding	330	993	25	1017	36445233	36424323	FALSE	15	ATGAGTTCTGGCTCAGTGGC	NA	NA	NA	NA	NA	NA
PB.137.4	chr1	-	2275	9	full-splice_match	Lman2l	TCONS_00014260	2290	9	14	1	0	-1	multi-exon	FALSE	canonical	NA	NA	NA	NA	282	NA	NA	TRUE	NA	NA	NA	C	coding	358	1077	25	1101	36445233	36424361	FALSE	15	ATGAGTTCTGGCTCAGTGGC	NA	NA	NA	NA	NA	NA
PB.137.5	chr1	-	2192	8	novel_in_catalog	Lman2l	novel	6826	9	NA	NA	0	-1	combination_of_known_splicesites	FALSE	canonical	NA	NA	NA	NA	5	NA	NA	TRUE	NA	NA	NA	C	coding	123	372	647	1018	36428210	36424361	FALSE	15	ATGAGTTCTGGCTCAGTGGC	NA	NA	NA	NA	NA	NA
PB.137.6	chr1	-	2242	8	full-splice_match	Lman2l	TCONS_00014257	3378	8	14	1122	0	-1	multi-exon	FALSE	canonical	NA	NA	NA	NA	81	NA	NA	TRUE	NA	NA	NA	C	coding	347	1044	25	1068	36445233	36424361	FALSE	15	ATGAGTTCTGGCTCAGTGGC	NA	NA	NA	NA	NA	NA
PB.137.7	chr1	-	1513	1	full-splice_match	Lman2l	TCONS_00014263	1513	1	0	0	0	0	mono-exon	FALSE	NA	NA	NA	NA	NA	3	NA	NA	NA	NA	NA	NA	C	coding	123	372	25	396	36445233	36444862	NA	80	AAAAAGAAAAAGAAAAACAT	NA	NA	NA	NA	NA	NA
PB.140.2	chr1	-	2685	4	full-splice_match	Ankrd39	TCONS_00014297	2646	4	-41	2	-29	-2	multi-exon	FALSE	canonical	NA	NA	NA	NA	15	NA	NA	TRUE	NA	NA	NA	C	non_coding	NA	NA	NA	NA	NA	NA	NA	90	CTAAAAAAAAAAAAAAAAAA	NA	NA	NA	NA	NA	NA
PB.140.3	chr1	-	1827	4	full-splice_match	Ankrd39	TCONS_00014299	664	4	24	-1187	12	-79	multi-exon	FALSE	canonical	NA	NA	NA	NA	2	NA	NA	TRUE	NA	NA	NA	C	coding	167	504	23	526	36547185	36539474	FALSE	30	AATGACTTGCCTTAAGTAGC	NA	NA	NA	NA	NA	NA
PB.140.4	chr1	-	1810	4	full-splice_match	Ankrd39	TCONS_00014298	2109	4	220	79	-6	-79	multi-exon	FALSE	canonical	NA	NA	NA	NA	7	NA	NA	TRUE	NA	NA	NA	C	coding	183	552	41	592	36547185	36539391	FALSE	30	AATGACTTGCCTTAAGTAGC	NA	NA	NA	NA	NA	NA
PB.141.1	chr1	-	3609	15	full-splice_match	Sema4c	TCONS_00014313	3640	15	18	13	-5	-13	multi-exon	FALSE	canonical	NA	NA	NA	NA	3	NA	NA	TRUE	NA	NA	NA	C	coding	834	2505	221	2725	36556040	36549539	FALSE	35	AACCCTGCCACACAGATATT	NA	NA	NA	NA	NA	NA
PB.141.2	chr1	-	3789	16	full-splice_match	Sema4c	TCONS_00014308	3903	16	98	16	-1	-13	multi-exon	FALSE	canonical	NA	NA	NA	NA	2	NA	NA	TRUE	NA	NA	NA	C	coding	834	2505	401	2905	36556040	36549539	FALSE	35	AACCCTGCCACACAGATATT	NA	NA	NA	NA	NA	NA
PB.141.3	chr1	-	3817	15	full-splice_match	Sema4c	TCONS_00014314	3773	15	-59	15	-59	-15	multi-exon	FALSE	canonical	NA	NA	NA	NA	61	NA	NA	TRUE	NA	NA	NA	C	coding	834	2505	431	2935	36556040	36549539	FALSE	35	TTAACCCTGCCACACAGATA	NA	NA	NA	NA	NA	NA
PB.142.1	chr1	+	594	4	full-splice_match	Cox5b	TCONS_00001508	865	4	-25	296	1	0	multi-exon	FALSE	canonical	NA	NA	NA	NA	562	NA	NA	TRUE	NA	NA	NA	C	coding	99	300	219	518	36691677	36693309	FALSE	20	ATAGCTGGCTAGTCTTATGT	NA	NA	NA	NA	NA	NA
PB.142.2	chr1	+	1021	3	novel_in_catalog	Cox5b	novel	362	4	NA	NA	-57	0	intron_retention	FALSE	canonical	NA	NA	NA	NA	3	NA	NA	TRUE	NA	NA	NA	C	non_coding	NA	NA	NA	NA	NA	NA	NA	20	ATAGCTGGCTAGTCTTATGT	NA	NA	NA	NA	NA	NA
PB.142.3	chr1	+	513	4	full-splice_match	Cox5b	TCONS_00001502	625	4	111	1	-50	0	multi-exon	FALSE	canonical	NA	NA	NA	NA	3	NA	NA	TRUE	NA	NA	NA	C	non_coding	NA	NA	NA	NA	NA	NA	NA	20	ATAGCTGGCTAGTCTTATGT	NA	NA	NA	NA	NA	NA
PB.142.4	chr1	+	809	4	full-splice_match	Cox5b	TCONS_00001506	1257	4	152	296	-9	0	multi-exon	FALSE	canonical	NA	NA	NA	NA	20	NA	NA	TRUE	NA	NA	NA	C	non_coding	NA	NA	NA	NA	NA	NA	NA	20	ATAGCTGGCTAGTCTTATGT	NA	NA	NA	NA	NA	NA
PB.143.1	chr1	-	3193	11	full-splice_match	Actr1b	TCONS_00014347	3169	11	-36	12	-36	0	multi-exon	TRUE	canonical	NA	NA	NA	NA	6	NA	NA	TRUE	NA	NA	NA	C	coding	329	990	242	1231	36706917	36700076	FALSE	35	CTTATGAGTAAATATAGCCG	NA	NA	NA	NA	NA	NA
PB.143.11	chr1	-	3266	11	novel_not_in_catalog	Actr1b	novel	3248	11	NA	NA	-28	0	at_least_one_novel_splicesite	FALSE	canonical	NA	NA	NA	NA	2	NA	NA	TRUE	NA	NA	NA	C	coding	345	1038	123	1160	36709853	36700378	TRUE	35	CTTATGAGTAAATATAGCCG	NA	NA	NA	NA	NA	NA
PB.143.12	chr1	-	2108	11	novel_not_in_catalog	Actr1b	novel	3248	11	NA	NA	-28	-1085	at_least_one_novel_splicesite	FALSE	canonical	NA	NA	NA	NA	3	NA	NA	TRUE	NA	NA	NA	C	coding	369	1110	123	1232	36709853	36700076	FALSE	5	CCCGGTGTGTGGCTCTGATT	NA	NA	NA	NA	NA	NA
PB.143.13	chr1	-	2119	11	full-splice_match	Actr1b	TCONS_00014347	3169	11	-52	1102	-52	-1089	multi-exon	FALSE	canonical	NA	NA	NA	NA	4	NA	NA	TRUE	NA	NA	NA	C	coding	329	990	258	1247	36706917	36700076	FALSE	10	AAGGCCCGGTGTGTGGCTCT	NA	NA	NA	NA	NA	NA
PB.143.14	chr1	-	2104	11	full-splice_match	Actr1b	TCONS_00014349	3275	11	69	1102	8	-1089	multi-exon	FALSE	canonical	NA	NA	NA	NA	6	NA	NA	TRUE	NA	NA	NA	C	coding	381	1146	87	1232	36709853	36700076	FALSE	10	AAGGCCCGGTGTGTGGCTCT	NA	NA	NA	NA	NA	NA
PB.143.15	chr1	-	2110	11	full-splice_match	Actr1b	TCONS_00014351	3248	11	48	1090	-13	-1089	multi-exon	FALSE	canonical	NA	NA	NA	NA	896	NA	NA	TRUE	NA	NA	NA	C	coding	376	1131	108	1238	36709853	36700076	FALSE	10	AAGGCCCGGTGTGTGGCTCT	NA	NA	NA	NA	NA	NA
PB.143.16	chr1	-	2163	11	novel_not_in_catalog	Actr1b	novel	3248	11	NA	NA	-15	-1089	at_least_one_novel_splicesite	FALSE	canonical	NA	NA	NA	NA	11	NA	NA	TRUE	NA	NA	NA	C	coding	345	1038	110	1147	36709853	36700378	TRUE	10	AAGGCCCGGTGTGTGGCTCT	NA	NA	NA	NA	NA	NA
PB.143.17	chr1	-	2217	12	novel_not_in_catalog	Actr1b	novel	3248	11	NA	NA	-16	-1089	at_least_one_novel_splicesite	FALSE	canonical	NA	NA	NA	NA	16	NA	NA	TRUE	NA	NA	NA	C	coding	302	909	437	1345	36702567	36700076	FALSE	10	AAGGCCCGGTGTGTGGCTCT	NA	NA	NA	NA	NA	NA
PB.143.19	chr1	-	2277	10	novel_in_catalog	Actr1b	novel	3248	11	NA	NA	-23	-1089	intron_retention	FALSE	canonical	NA	NA	NA	NA	11	NA	NA	TRUE	NA	NA	NA	C	coding	201	606	800	1405	36701816	36700076	FALSE	10	AAGGCCCGGTGTGTGGCTCT	NA	NA	NA	NA	NA	NA
PB.143.2	chr1	-	3342	10	novel_in_catalog	Actr1b	novel	3248	11	NA	NA	2	0	intron_retention	FALSE	canonical	NA	NA	NA	NA	12	NA	NA	TRUE	NA	NA	NA	C	coding	201	606	775	1380	36701816	36700076	FALSE	35	CTTATGAGTAAATATAGCCG	NA	NA	NA	NA	NA	NA
PB.143.20	chr1	-	2299	12	novel_not_in_catalog	Actr1b	novel	3248	11	NA	NA	-26	-1089	at_least_one_novel_splicesite	FALSE	canonical	NA	NA	NA	NA	60	NA	NA	TRUE	NA	NA	NA	C	coding	329	990	438	1427	36706917	36700076	FALSE	10	AAGGCCCGGTGTGTGGCTCT	NA	NA	NA	NA	NA	NA
PB.143.21	chr1	-	2451	9	novel_in_catalog	Actr1b	novel	3248	11	NA	NA	-26	-1089	intron_retention	FALSE	canonical	NA	NA	NA	NA	17	NA	NA	TRUE	NA	NA	NA	C	coding	147	444	121	564	36709853	36702055	TRUE	10	AAGGCCCGGTGTGTGGCTCT	NA	NA	NA	NA	NA	NA
PB.143.3	chr1	-	3295	12	novel_not_in_catalog	Actr1b	novel	3248	11	NA	NA	-4	0	at_least_one_novel_splicesite	FALSE	canonical	NA	NA	NA	NA	9	NA	NA	TRUE	NA	NA	NA	C	coding	302	909	425	1333	36702567	36700076	FALSE	35	CTTATGAGTAAATATAGCCG	NA	NA	NA	NA	NA	NA
PB.143.4	chr1	-	3197	11	full-splice_match	Actr1b	TCONS_00014351	3248	11	51	0	-10	0	multi-exon	FALSE	canonical	NA	NA	NA	NA	604	NA	NA	TRUE	NA	NA	NA	C	coding	376	1131	105	1235	36709853	36700076	FALSE	35	CTTATGAGTAAATATAGCCG	NA	NA	NA	NA	NA	NA
PB.143.6	chr1	-	3189	11	novel_not_in_catalog	Actr1b	novel	3248	11	NA	NA	-23	0	at_least_one_novel_splicesite	FALSE	canonical	NA	NA	NA	NA	2	NA	NA	TRUE	NA	NA	NA	C	coding	369	1110	118	1227	36709853	36700076	FALSE	35	CTTATGAGTAAATATAGCCG	NA	NA	NA	NA	NA	NA
PB.143.8	chr1	-	3541	9	novel_in_catalog	Actr1b	novel	3248	11	NA	NA	-26	0	intron_retention	FALSE	canonical	NA	NA	NA	NA	11	NA	NA	TRUE	NA	NA	NA	C	coding	147	444	121	564	36709853	36702055	TRUE	35	CTTATGAGTAAATATAGCCG	NA	NA	NA	NA	NA	NA
PB.143.9	chr1	-	3229	11	full-splice_match	Actr1b	TCONS_00014349	3275	11	34	12	-27	0	multi-exon	FALSE	canonical	NA	NA	NA	NA	86	NA	NA	TRUE	NA	NA	NA	C	coding	381	1146	122	1267	36709853	36700076	FALSE	35	CTTATGAGTAAATATAGCCG	NA	NA	NA	NA	NA	NA
PB.144.1	chr1	+	2217	13	full-splice_match	Zap70	TCONS_00001529	2245	13	28	0	28	0	multi-exon	FALSE	canonical	NA	NA	NA	NA	3	NA	NA	TRUE	NA	NA	NA	C	coding	618	1857	127	1983	36770811	36782584	FALSE	15	TGAGTATTCTCATCTTCCCT	NA	NA	NA	NA	NA	NA
PB.144.2	chr1	+	2291	13	full-splice_match	Zap70	TCONS_00001534	2288	13	-3	0	-3	0	multi-exon	FALSE	canonical	NA	NA	NA	NA	6	NA	NA	TRUE	NA	NA	NA	C	coding	618	1857	201	2057	36770811	36782584	FALSE	15	TGAGTATTCTCATCTTCCCT	NA	NA	NA	NA	NA	NA
PB.145.1	chr1	-	4094	21	novel_not_in_catalog	Tmem131	novel	6512	41	NA	NA	-194	2	at_least_one_novel_splicesite	FALSE	canonical	NA	NA	NA	NA	2	NA	NA	TRUE	NA	NA	NA	B	coding	1093	3282	93	3374	36818746	36792921	FALSE	30	AAAAGCCTTGAATTGTTTTG	NA	NA	NA	NA	NA	NA
PB.146.1	chr1	+	4093	26	full-splice_match	Inpp4a	TCONS_00001589	10369	26	-26	6302	0	0	multi-exon	FALSE	canonical	NA	NA	NA	NA	35	NA	NA	TRUE	NA	NA	NA	C	coding	955	2868	421	3288	37357919	37403629	FALSE	45	AAAACAACACTGTGGGTTAA	NA	NA	NA	NA	NA	NA
PB.146.2	chr1	+	2874	1	full-splice_match	Inpp4a	TCONS_00001603	2874	1	0	0	0	0	mono-exon	FALSE	NA	NA	NA	NA	NA	2	NA	NA	NA	NA	NA	NA	C	non_coding	NA	NA	NA	NA	NA	NA	NA	85	AAGAAAATAAAAAATAAAAA	NA	NA	NA	NA	NA	NA
PB.146.3	chr1	+	4032	25	full-splice_match	Inpp4a	TCONS_00001597	10336	25	2	6302	0	0	multi-exon	FALSE	canonical	NA	NA	NA	NA	2	NA	NA	TRUE	NA	NA	NA	C	coding	944	2835	393	3227	37357919	37403629	FALSE	45	AAAACAACACTGTGGGTTAA	NA	NA	NA	NA	NA	NA
PB.146.4	chr1	+	4182	26	novel_in_catalog	Inpp4a	novel	10369	26	NA	NA	0	0	combination_of_known_junctions	FALSE	canonical	NA	NA	NA	NA	4	NA	NA	TRUE	NA	NA	NA	C	coding	994	2985	393	3377	37357919	37403629	FALSE	45	AAAACAACACTGTGGGTTAA	NA	NA	NA	NA	NA	NA
PB.146.5	chr1	+	4047	25	novel_in_catalog	Inpp4a	novel	10366	26	NA	NA	0	0	combination_of_known_junctions	FALSE	canonical	NA	NA	NA	NA	13	NA	NA	TRUE	NA	NA	NA	C	coding	949	2850	393	3242	37357919	37403629	FALSE	45	AAAACAACACTGTGGGTTAA	NA	NA	NA	NA	NA	NA
PB.146.6	chr1	+	5686	26	full-splice_match	Inpp4a	TCONS_00001602	5691	26	2	3	0	-3	multi-exon	FALSE	canonical	NA	NA	NA	NA	30	NA	NA	TRUE	NA	NA	NA	C	coding	939	2820	393	3212	37357919	37408259	FALSE	30	AAACTGAGTCTCACTTGATT	NA	NA	NA	NA	NA	NA
PB.146.7	chr1	+	4009	24	novel_in_catalog	Inpp4a	novel	10336	25	NA	NA	5	0	combination_of_known_junctions	FALSE	canonical	NA	NA	NA	NA	2	NA	NA	TRUE	NA	NA	NA	C	coding	938	2817	388	3204	37357919	37403629	FALSE	45	AAAACAACACTGTGGGTTAA	NA	NA	NA	NA	NA	NA
PB.148.1	chr1	-	3794	3	full-splice_match	Coa5	TCONS_00014426	3863	3	61	8	-42	-8	multi-exon	FALSE	canonical	NA	NA	NA	NA	132	NA	NA	TRUE	NA	NA	NA	C	non_coding	NA	NA	NA	NA	NA	NA	NA	25	AAAACATCTTTGTTCTGTTT	NA	NA	NA	NA	NA	NA
PB.148.2	chr1	-	2260	3	full-splice_match	Coa5	TCONS_00014426	3863	3	59	1544	-44	-1544	multi-exon	FALSE	canonical	NA	NA	NA	NA	5	NA	NA	TRUE	NA	NA	NA	C	non_coding	NA	NA	NA	NA	NA	NA	NA	20	AACGTGTTTGTCCTTTTCAA	NA	NA	NA	NA	NA	NA
PB.149.1	chr1	+	2269	5	full-splice_match	Unc50	TCONS_00001617	2437	5	27	141	-4	-1	multi-exon	FALSE	canonical	NA	NA	NA	NA	2	NA	NA	TRUE	NA	NA	NA	C	coding	218	657	152	808	37431327	37437522	FALSE	25	TAAAGCTGTGACTGTTTATT	NA	NA	NA	NA	NA	NA
PB.149.2	chr1	+	2329	4	incomplete-splice_match	Unc50	TCONS_00001616	1094	6	43	0	-1	0	intron_retention	FALSE	canonical	NA	NA	NA	NA	3	NA	NA	TRUE	NA	NA	NA	C	coding	243	732	136	867	37431327	37437522	FALSE	25	AAAGCTGTGACTGTTTATTT	NA	NA	NA	NA	NA	NA
PB.149.3	chr1	+	1102	6	full-splice_match	Unc50	TCONS_00001622	1289	6	45	142	1	-2	multi-exon	FALSE	canonical	NA	NA	NA	NA	3	NA	NA	TRUE	NA	NA	NA	C	coding	259	780	159	938	37431297	37438818	FALSE	25	CTAAAGCTGTGACTGTTTAT	NA	NA	NA	NA	NA	NA
PB.149.4	chr1	+	1049	6	full-splice_match	Unc50	TCONS_00001616	1094	6	45	0	1	0	multi-exon	FALSE	canonical	NA	NA	NA	NA	33	NA	NA	TRUE	NA	NA	NA	C	coding	249	750	134	883	37431327	37438818	FALSE	25	AAAGCTGTGACTGTTTATTT	NA	NA	NA	NA	NA	NA
PB.149.5	chr1	+	1260	6	full-splice_match	Unc50	TCONS_00001623	1414	6	14	140	1	0	multi-exon	FALSE	canonical	NA	NA	NA	NA	74	NA	NA	TRUE	NA	NA	NA	C	coding	249	750	345	1094	37431327	37438818	FALSE	25	AAAGCTGTGACTGTTTATTT	NA	NA	NA	NA	NA	NA
PB.149.6	chr1	+	2461	5	incomplete-splice_match	Unc50	TCONS_00001623	1414	6	16	140	0	0	intron_retention	FALSE	canonical	NA	NA	NA	NA	3	NA	NA	TRUE	NA	NA	NA	C	coding	218	657	343	999	37431327	37437522	FALSE	25	AAAGCTGTGACTGTTTATTT	NA	NA	NA	NA	NA	NA
PB.15.1	chr1	+	6072	22	incomplete-splice_match	Rb1cc1	TCONS_00000158	7607	24	15355	1071	1998	0	5prime_fragment	FALSE	canonical	NA	NA	NA	NA	26	NA	NA	TRUE	NA	NA	NA	A	coding	1588	4767	4	4770	6230003	6274275	FALSE	15	ATGTTTCTATTCAGTCCTTC	NA	NA	NA	NA	NA	NA
PB.150.1	chr1	-	6137	8	incomplete-splice_match	Mgat4a	TCONS_00014439	1802	13	39440	-4978	39405	1	5prime_fragment	FALSE	canonical	NA	NA	NA	NA	16	NA	NA	TRUE	NA	NA	NA	A	coding	250	753	68	820	37456623	37444659	FALSE	35	AATGAGTGGATAGAATTTTT	NA	NA	NA	NA	NA	NA
PB.151.1	chr1	-	3832	5	incomplete-splice_match	2010300C02Rik	TCONS_00014457	4639	10	91401	2	-3442	0	5prime_fragment	FALSE	canonical	NA	NA	NA	NA	2	NA	NA	TRUE	NA	NA	NA	C	coding	984	2955	298	3252	37628387	37612257	FALSE	10	TTTCTGCTCTGTGCGTCAAT	NA	NA	NA	NA	NA	NA
PB.151.10	chr1	-	4786	11	novel_in_catalog	2010300C02Rik	novel	4888	12	NA	NA	1	0	intron_retention	FALSE	canonical	NA	NA	NA	NA	10	NA	NA	TRUE	NA	NA	NA	C	coding	1170	3513	694	4206	37644612	37612257	FALSE	10	TTTCTGCTCTGTGCGTCAAT	NA	NA	NA	NA	NA	NA
PB.151.11	chr1	-	4348	10	novel_in_catalog	2010300C02Rik	novel	4315	10	NA	NA	1	0	intron_retention	FALSE	canonical	NA	NA	NA	NA	9	NA	NA	TRUE	NA	NA	NA	C	coding	1181	3546	223	3768	37718939	37612257	FALSE	10	TTTCTGCTCTGTGCGTCAAT	NA	NA	NA	NA	NA	NA
PB.151.12	chr1	-	4226	10	full-splice_match	2010300C02Rik	TCONS_00014457	4639	10	411	2	121	0	multi-exon	FALSE	canonical	NA	NA	NA	NA	23	NA	NA	TRUE	NA	NA	NA	C	coding	1176	3531	116	3646	37644630	37612257	FALSE	10	TTTCTGCTCTGTGCGTCAAT	NA	NA	NA	NA	NA	NA
PB.151.14	chr1	-	4206	10	novel_not_in_catalog	2010300C02Rik	novel	4639	10	NA	NA	-11	0	intron_retention	FALSE	canonical	NA	NA	NA	NA	10	NA	NA	TRUE	NA	NA	NA	C	coding	1176	3531	96	3626	37644630	37612257	FALSE	10	TTTCTGCTCTGTGCGTCAAT	NA	NA	NA	NA	NA	NA
PB.151.2	chr1	-	3552	6	novel_in_catalog	2010300C02Rik	novel	4639	10	NA	NA	-6599	0	intron_retention	FALSE	canonical	NA	NA	NA	NA	2	NA	NA	TRUE	NA	NA	NA	C	coding	973	2922	51	2972	37631458	37612257	FALSE	10	TTTCTGCTCTGTGCGTCAAT	NA	NA	NA	NA	NA	NA
PB.151.3	chr1	-	4123	9	novel_not_in_catalog	2010300C02Rik	novel	4639	10	NA	NA	-19385	0	intron_retention	FALSE	canonical	NA	NA	NA	NA	2	NA	NA	TRUE	NA	NA	NA	C	coding	1097	3294	250	3543	37637847	37612257	FALSE	10	TTTCTGCTCTGTGCGTCAAT	NA	NA	NA	NA	NA	NA
PB.151.5	chr1	-	4299	10	novel_not_in_catalog	2010300C02Rik	novel	4639	10	NA	NA	3307	0	intron_retention	FALSE	canonical	NA	NA	NA	NA	6	NA	NA	TRUE	NA	NA	NA	C	coding	1170	3513	207	3719	37644612	37612257	FALSE	10	TTTCTGCTCTGTGCGTCAAT	NA	NA	NA	NA	NA	NA
PB.151.6	chr1	-	4881	11	novel_not_in_catalog	2010300C02Rik	novel	4888	12	NA	NA	-21539	0	intron_retention	FALSE	canonical	NA	NA	NA	NA	2	NA	NA	TRUE	NA	NA	NA	C	coding	1170	3513	789	4301	37644612	37612257	FALSE	10	TTTCTGCTCTGTGCGTCAAT	NA	NA	NA	NA	NA	NA
PB.151.7	chr1	-	4703	10	novel_in_catalog	2010300C02Rik	novel	4639	10	NA	NA	-301	0	intron_retention	FALSE	canonical	NA	NA	NA	NA	4	NA	NA	TRUE	NA	NA	NA	C	coding	1170	3513	611	4123	37644612	37612257	FALSE	10	TTTCTGCTCTGTGCGTCAAT	NA	NA	NA	NA	NA	NA
PB.151.8	chr1	-	4799	11	novel_not_in_catalog	2010300C02Rik	novel	4888	12	NA	NA	572	0	intron_retention	FALSE	canonical	NA	NA	NA	NA	25	NA	NA	TRUE	NA	NA	NA	C	coding	1170	3513	707	4219	37644612	37612257	FALSE	10	TTTCTGCTCTGTGCGTCAAT	NA	NA	NA	NA	NA	NA
PB.151.9	chr1	-	4381	10	novel_not_in_catalog	2010300C02Rik	novel	4639	10	NA	NA	552	0	intron_retention	FALSE	canonical	NA	NA	NA	NA	754	NA	NA	TRUE	NA	NA	NA	C	coding	1198	3597	205	3801	37718373	37612257	FALSE	10	TTTCTGCTCTGTGCGTCAAT	NA	NA	NA	NA	NA	NA
PB.153.1	chr1	-	3798	8	full-splice_match	Tsga10	TCONS_00014481	3953	8	-27	182	-25	-59	multi-exon	FALSE	canonical	NA	NA	NA	NA	11	NA	NA	TRUE	NA	NA	NA	A	coding	412	1239	67	1305	37864797	37835078	FALSE	15	GCTGTAGTACTGTGCATTTC	NA	NA	NA	NA	NA	NA
PB.154.1	chr1	+	5102	3	novel_not_in_catalog	Lipt1	novel	7513	3	NA	NA	-56	-5	at_least_one_novel_splicesite	FALSE	canonical	NA	NA	NA	NA	2	NA	NA	TRUE	NA	NA	NA	C	coding	367	1104	3762	4865	37874883	37875986	FALSE	20	AGAAACTGTGTCCTTTTCCT	NA	NA	NA	NA	NA	NA
PB.154.2	chr1	+	5075	3	full-splice_match	Lipt1	TCONS_00001669	7512	3	17	2420	17	-5	multi-exon	FALSE	canonical	NA	NA	NA	NA	6	NA	NA	TRUE	NA	NA	NA	C	coding	367	1104	3735	4838	37874883	37875986	FALSE	20	AGAAACTGTGTCCTTTTCCT	NA	NA	NA	NA	NA	NA
PB.154.3	chr1	+	1489	2	full-splice_match	Lipt1	TCONS_00001673	1485	2	-9	5	-9	-5	multi-exon	FALSE	canonical	NA	NA	NA	NA	9	NA	NA	TRUE	NA	NA	NA	C	coding	373	1122	131	1252	37874865	37875986	FALSE	20	AGAAACTGTGTCCTTTTCCT	NA	NA	NA	NA	NA	NA
PB.154.4	chr1	+	1625	2	full-splice_match	Lipt1	TCONS_00001674	4181	2	138	2418	-30	-3	multi-exon	FALSE	canonical	NA	NA	NA	NA	2	NA	NA	TRUE	NA	NA	NA	C	coding	373	1122	265	1386	37874865	37875986	FALSE	20	AAACTGTGTCCTTTTCCTTA	NA	NA	NA	NA	NA	NA
PB.154.5	chr1	+	1765	2	full-splice_match	Lipt1	TCONS_00001678	4425	2	242	2418	74	-3	multi-exon	FALSE	canonical	NA	NA	NA	NA	5	NA	NA	TRUE	NA	NA	NA	C	coding	373	1122	405	1526	37874865	37875986	FALSE	20	AAACTGTGTCCTTTTCCTTA	NA	NA	NA	NA	NA	NA
PB.154.6	chr1	+	1495	2	full-splice_match	Lipt1	TCONS_00001679	812	2	82	-765	82	-3	multi-exon	TRUE	canonical	NA	NA	NA	NA	2	NA	NA	TRUE	NA	NA	NA	C	coding	373	1122	135	1256	37874865	37875986	FALSE	20	AAACTGTGTCCTTTTCCTTA	NA	NA	NA	NA	NA	NA
PB.156.1	chr1	-	1298	8	novel_not_in_catalog	Mitd1	novel	2565	8	NA	NA	1	0	at_least_one_novel_splicesite	FALSE	canonical	NA	NA	NA	NA	2	NA	NA	TRUE	NA	NA	NA	C	coding	168	507	75	581	37890310	37881023	TRUE	25	AATTTCTGGATCCACTCACC	NA	NA	NA	NA	NA	NA
PB.156.2	chr1	-	1210	7	full-splice_match	Mitd1	TCONS_00014493	1231	7	18	3	-8	-1	multi-exon	FALSE	canonical	NA	NA	NA	NA	13	NA	NA	TRUE	NA	NA	NA	C	coding	249	750	84	833	37890310	37879268	FALSE	25	TAATTTCTGGATCCACTCAC	NA	NA	NA	NA	NA	NA
PB.157.3	chr1	+	628	5	full-splice_match	Mrpl30	TCONS_00001689	662	5	9	25	-2	1	multi-exon	FALSE	canonical	NA	NA	NA	NA	34	NA	NA	TRUE	NA	NA	NA	C	coding	160	483	71	553	37893965	37898264	FALSE	15	CTCCGCTGATGGAGTCCTGA	NA	NA	NA	NA	NA	NA
PB.158.1	chr1	-	5089	5	full-splice_match	Txndc9	TCONS_00014514	3381	5	90	-1798	-1	6	multi-exon	FALSE	canonical	NA	NA	NA	NA	3	NA	NA	TRUE	NA	NA	NA	C	coding	226	681	138	818	37995821	37987662	FALSE	20	AACTTGCTTCTTGGTCATGA	NA	NA	NA	NA	NA	NA
PB.158.2	chr1	-	3303	5	full-splice_match	Txndc9	TCONS_00014514	3381	5	78	0	6	0	multi-exon	FALSE	canonical	NA	NA	NA	NA	5	NA	NA	TRUE	NA	NA	NA	C	coding	218	657	174	830	37995797	37987662	FALSE	5	TCCCGTTCTCTGTTTGATGG	NA	NA	NA	NA	NA	NA
PB.158.3	chr1	-	1479	5	full-splice_match	Txndc9	TCONS_00014519	1444	5	680	-715	22	466	multi-exon	FALSE	canonical	NA	NA	NA	NA	32	NA	NA	TRUE	NA	NA	NA	C	coding	218	657	89	745	37995797	37987662	FALSE	50	AAAAGAGTATAGCATCAACT	NA	NA	NA	NA	NA	NA
PB.158.4	chr1	-	1011	5	full-splice_match	Txndc9	TCONS_00014516	1699	5	688	0	19	0	multi-exon	FALSE	canonical	NA	NA	NA	NA	19	NA	NA	TRUE	NA	NA	NA	C	coding	218	657	87	743	37995797	37987662	FALSE	25	ATTCACATGTCTGTTTTTAA	NA	NA	NA	NA	NA	NA
PB.158.5	chr1	-	2588	4	full-splice_match	Txndc9	TCONS_00014517	2605	4	19	-2	19	0	multi-exon	FALSE	canonical	NA	NA	NA	NA	2	NA	NA	TRUE	NA	NA	NA	C	coding	86	261	118	378	37995821	37995561	TRUE	25	ATTCACATGTCTGTTTTTAA	NA	NA	NA	NA	NA	NA
PB.158.6	chr1	-	1086	5	full-splice_match	Txndc9	TCONS_00014514	3381	5	90	2205	-1	0	multi-exon	FALSE	canonical	NA	NA	NA	NA	95	NA	NA	TRUE	NA	NA	NA	C	coding	226	681	138	818	37995821	37987662	FALSE	25	ATTCACATGTCTGTTTTTAA	NA	NA	NA	NA	NA	NA
PB.159.1	chr1	+	290	2	incomplete-splice_match	Eif5b	TCONS_00001710	5788	22	-5	34127	-5	-27546	3prime_fragment	FALSE	canonical	NA	NA	NA	NA	14	NA	NA	TRUE	NA	NA	NA	B	non_coding	NA	NA	NA	NA	NA	NA	NA	70	GAAAGAAGAAAAAGGAGAAA	NA	NA	NA	NA	NA	NA
PB.159.2	chr1	+	1301	5	incomplete-splice_match	Eif5b	TCONS_00001710	5788	22	-5	30209	-5	-23628	3prime_fragment	FALSE	canonical	NA	NA	NA	NA	166	NA	NA	TRUE	NA	NA	NA	B	coding	378	1134	167	1300	37998290	38021811	FALSE	20	TATGTCTTATACTGGTAGTG	NA	NA	NA	NA	NA	NA
PB.159.3	chr1	+	3169	21	incomplete-splice_match	Eif5b	TCONS_00001704	7797	24	21401	3556	-13552	2	5prime_fragment	FALSE	canonical	NA	NA	NA	NA	31	NA	NA	TRUE	NA	NA	NA	B	coding	709	2130	730	2859	38034076	38051713	FALSE	25	AAGCTTCTACAGATTTTGTG	NA	NA	NA	NA	NA	NA
PB.159.4	chr1	+	4511	20	incomplete-splice_match	Eif5b	TCONS_00001704	7797	24	23733	1941	-11220	1617	5prime_fragment	FALSE	canonical	NA	NA	NA	NA	9	NA	NA	TRUE	NA	NA	NA	B	coding	709	2130	457	2586	38034076	38051713	FALSE	25	ATCCAATTTTTCCAAGTCTT	NA	NA	NA	NA	NA	NA
PB.16.1	chr1	+	2709	18	novel_in_catalog	St18	novel	5892	24	NA	NA	-15	-4646	combination_of_known_splicesites	FALSE	canonical	NA	NA	NA	NA	3	NA	NA	TRUE	NA	NA	NA	B	coding	766	2298	410	2707	6795405	6844336	FALSE	75	AACAAAAGAAGAAAAAGAAG	NA	NA	NA	NA	NA	NA
PB.16.2	chr1	+	2654	18	incomplete-splice_match	St18	TCONS_00000191	5720	23	-7	16602	-7	-4646	3prime_fragment	FALSE	canonical	NA	NA	NA	NA	3	NA	NA	TRUE	NA	NA	NA	B	coding	801	2403	250	2652	6768898	6844336	FALSE	75	AACAAAAGAAGAAAAAGAAG	NA	NA	NA	NA	NA	NA
PB.16.3	chr1	+	2691	18	novel_not_in_catalog	St18	novel	7652	22	NA	NA	-50	-4646	at_least_one_novel_splicesite	FALSE	canonical	NA	NA	NA	NA	2	NA	NA	TRUE	NA	NA	NA	B	coding	801	2403	287	2689	6768898	6844336	FALSE	75	AACAAAAGAAGAAAAAGAAG	NA	NA	NA	NA	NA	NA
PB.160.1	chr1	-	4211	23	full-splice_match	Rev1	TCONS_00014526	4262	23	50	1	50	-1	multi-exon	TRUE	canonical	NA	NA	NA	NA	23	NA	NA	TRUE	NA	NA	NA	C	coding	1249	3750	162	3911	38108457	38053087	FALSE	10	ACAGGTTTTTTTTTTCTTGT	NA	NA	NA	NA	NA	NA
PB.160.2	chr1	-	1790	6	incomplete-splice_match	Rev1	TCONS_00014526	4262	23	33	34780	33	-2601	3prime_fragment	FALSE	canonical	NA	NA	NA	NA	3	NA	NA	TRUE	NA	NA	NA	C	coding	405	1218	179	1396	38108457	38087960	FALSE	30	TTACAGTGGTAATCTTAGAT	NA	NA	NA	NA	NA	NA
PB.162.1	chr1	-	5875	23	full-splice_match	Aff3	TCONS_00014563	5948	23	73	0	57	0	multi-exon	FALSE	canonical	NA	NA	NA	NA	29	NA	NA	TRUE	NA	NA	NA	C	coding	1151	3456	297	3752	38535663	38179449	FALSE	15	CTTGTGTGCAGCACTGCGAC	NA	NA	NA	NA	NA	NA
PB.164.1	chr1	-	5501	8	incomplete-splice_match	Lonrf2	TCONS_00014582	5077	11	7852	-829	7852	8	5prime_fragment	FALSE	canonical	NA	NA	NA	NA	76	NA	NA	TRUE	NA	NA	NA	B	coding	302	909	244	1152	38812548	38798029	FALSE	40	AACAAGGTGAATGACGAGTT	NA	NA	NA	NA	NA	NA
PB.164.2	chr1	-	2109	10	incomplete-splice_match	Lonrf2	TCONS_00014582	5077	11	3097	2833	3097	-2833	5prime_fragment	FALSE	canonical	NA	NA	NA	NA	2	NA	NA	TRUE	NA	NA	NA	B	coding	302	909	514	1422	38812548	38798029	FALSE	50	AAAAATGAGTTAAGAGATGT	NA	NA	NA	NA	NA	NA
PB.165.1	chr1	-	3102	7	novel_not_in_catalog	Chst10	novel	2975	7	NA	NA	128	0	intron_retention	FALSE	canonical	NA	NA	NA	NA	8	NA	NA	TRUE	NA	NA	NA	C	coding	374	1125	355	1479	38895958	38865498	FALSE	40	AAACAAAAGTGTATCTGGGT	NA	NA	NA	NA	NA	NA
PB.165.2	chr1	-	2107	8	novel_in_catalog	Chst10	novel	2364	9	NA	NA	-10	0	intron_retention	FALSE	canonical	NA	NA	NA	NA	2	NA	NA	TRUE	NA	NA	NA	C	coding	349	1050	230	1279	38895958	38864703	FALSE	40	AAACAAAAGTGTATCTGGGT	NA	NA	NA	NA	NA	NA
PB.165.3	chr1	-	3089	7	full-splice_match	Chst10	TCONS_00014584	2975	7	-122	8	2	0	multi-exon	FALSE	canonical	NA	NA	NA	NA	408	NA	NA	TRUE	NA	NA	NA	C	coding	374	1125	342	1466	38895958	38865498	FALSE	40	AAACAAAAGTGTATCTGGGT	NA	NA	NA	NA	NA	NA
PB.165.4	chr1	-	3240	8	novel_in_catalog	Chst10	novel	5201	7	NA	NA	0	0	intron_retention	FALSE	canonical	NA	NA	NA	NA	2	NA	NA	TRUE	NA	NA	NA	C	coding	332	999	619	1617	38882516	38865498	FALSE	40	AAACAAAAGTGTATCTGGGT	NA	NA	NA	NA	NA	NA
PB.165.5	chr1	-	3222	8	novel_in_catalog	Chst10	novel	2364	9	NA	NA	-4	0	intron_retention	FALSE	canonical	NA	NA	NA	NA	95	NA	NA	TRUE	NA	NA	NA	C	coding	356	1071	529	1599	38884449	38865498	FALSE	40	AAACAAAAGTGTATCTGGGT	NA	NA	NA	NA	NA	NA
PB.167.1	chr1	+	1010	5	full-splice_match	Pdcl3	TCONS_00001768	1635	5	-15	640	-15	-6	multi-exon	FALSE	canonical	NA	NA	NA	NA	2	NA	NA	TRUE	NA	NA	NA	C	coding	189	570	84	653	38994932	38996283	FALSE	70	AAAAAATAACAGTGCAAAAA	NA	NA	NA	NA	NA	NA
PB.167.2	chr1	+	1134	6	full-splice_match	Pdcl3	TCONS_00001763	3914	6	2182	598	-9	-6	multi-exon	FALSE	canonical	NA	NA	NA	NA	79	NA	NA	TRUE	NA	NA	NA	C	coding	240	723	55	777	38987844	38996283	FALSE	70	AAAAAATAACAGTGCAAAAA	NA	NA	NA	NA	NA	NA
PB.167.3	chr1	+	1369	5	novel_in_catalog	Pdcl3	novel	2250	6	NA	NA	-5	-6	intron_retention	FALSE	canonical	NA	NA	NA	NA	8	NA	NA	TRUE	NA	NA	NA	C	coding	202	609	404	1012	38995132	38996283	FALSE	70	AAAAAATAACAGTGCAAAAA	NA	NA	NA	NA	NA	NA
PB.168.1	chr1	+	3778	21	full-splice_match	Npas2	TCONS_00001776	4059	21	206	75	206	0	multi-exon	FALSE	canonical	NA	NA	NA	NA	5	NA	NA	TRUE	NA	NA	NA	C	coding	816	2451	99	2549	39263344	39362007	FALSE	10	AATTTCCTTGGTCCCTTGTT	NA	NA	NA	NA	NA	NA
PB.168.2	chr1	+	3703	20	novel_not_in_catalog	Npas2	novel	484	3	NA	NA	-80	0	at_least_one_novel_splicesite	FALSE	canonical	NA	NA	NA	NA	3	NA	NA	TRUE	NA	NA	NA	C	coding	782	2349	126	2474	39287538	39362007	FALSE	10	AATTTCCTTGGTCCCTTGTT	NA	NA	NA	NA	NA	NA
PB.168.3	chr1	+	4155	20	novel_in_catalog	Npas2	novel	4236	21	NA	NA	-68	0	combination_of_known_splicesites	FALSE	canonical	NA	NA	NA	NA	2	NA	NA	TRUE	NA	NA	NA	C	coding	763	2292	635	2926	39263354	39362007	FALSE	10	AATTTCCTTGGTCCCTTGTT	NA	NA	NA	NA	NA	NA
PB.168.4	chr1	+	4241	20	novel_in_catalog	Npas2	novel	4236	21	NA	NA	-62	0	combination_of_known_splicesites	FALSE	canonical	NA	NA	NA	NA	2	NA	NA	TRUE	NA	NA	NA	C	coding	774	2325	688	3012	39287562	39362007	FALSE	10	AATTTCCTTGGTCCCTTGTT	NA	NA	NA	NA	NA	NA
PB.168.5	chr1	+	3733	21	novel_not_in_catalog	Npas2	novel	484	3	NA	NA	-53	0	at_least_one_novel_splicesite	FALSE	canonical	NA	NA	NA	NA	10	NA	NA	TRUE	NA	NA	NA	C	coding	816	2451	54	2504	39263344	39362007	FALSE	10	AATTTCCTTGGTCCCTTGTT	NA	NA	NA	NA	NA	NA
PB.168.6	chr1	+	4289	21	full-splice_match	Npas2	TCONS_00001781	4236	21	-53	0	-53	0	multi-exon	FALSE	canonical	NA	NA	NA	NA	78	NA	NA	TRUE	NA	NA	NA	C	coding	816	2451	610	3060	39263344	39362007	FALSE	10	AATTTCCTTGGTCCCTTGTT	NA	NA	NA	NA	NA	NA
PB.168.8	chr1	+	2332	6	novel_not_in_catalog	Npas2	novel	4056	21	NA	NA	3177	0	at_least_one_novel_splicesite	FALSE	canonical	NA	NA	NA	NA	3	NA	NA	TRUE	NA	NA	NA	C	coding	290	873	231	1103	39344962	39362007	FALSE	10	AATTTCCTTGGTCCCTTGTT	NA	NA	NA	NA	NA	NA
PB.168.9	chr1	+	2140	5	incomplete-splice_match	Npas2	TCONS_00001785	2390	6	3613	75	3613	0	5prime_fragment	FALSE	canonical	NA	NA	NA	NA	30	NA	NA	TRUE	NA	NA	NA	C	coding	269	810	102	911	39345269	39362007	FALSE	10	AATTTCCTTGGTCCCTTGTT	NA	NA	NA	NA	NA	NA
PB.169.1	chr1	+	971	5	full-splice_match	Rpl31	TCONS_00001788	1049	5	75	3	-8	-3	multi-exon	FALSE	canonical	NA	NA	NA	NA	12	NA	NA	TRUE	NA	NA	NA	C	coding	125	378	19	396	39368149	39371333	FALSE	35	AAAGGCATGGTTTGAACATG	NA	NA	NA	NA	NA	NA
PB.169.2	chr1	+	630	4	full-splice_match	Rpl31	TCONS_00001801	630	4	3	-3	3	2	multi-exon	FALSE	canonical	NA	NA	NA	NA	111	NA	NA	TRUE	NA	NA	NA	C	coding	125	378	218	595	39368149	39371333	FALSE	5	CAGGGTTTGGTTTTCCTTTC	NA	NA	NA	NA	NA	NA
PB.169.3	chr1	+	486	5	full-splice_match	Rpl31	TCONS_00001800	487	5	5	-4	5	2	multi-exon	FALSE	canonical	NA	NA	NA	NA	128	NA	NA	TRUE	NA	NA	NA	C	coding	125	378	74	451	39368149	39371333	FALSE	5	CAGGGTTTGGTTTTCCTTTC	NA	NA	NA	NA	NA	NA
PB.170.3	chr1	-	4065	20	full-splice_match	Tbc1d8	TCONS_00014624	4451	20	15	371	15	4	multi-exon	FALSE	canonical	NA	NA	NA	NA	169	NA	NA	TRUE	NA	NA	NA	C	coding	1134	3405	175	3579	39478566	39372349	FALSE	30	ACTTTTTTAAAATGTCATTT	NA	NA	NA	NA	NA	NA
PB.170.4	chr1	-	4114	20	novel_in_catalog	Tbc1d8	novel	5378	23	NA	NA	11	4	intron_retention	FALSE	canonical	NA	NA	NA	NA	59	NA	NA	TRUE	NA	NA	NA	C	coding	1149	3450	179	3628	39478566	39372349	FALSE	30	ACTTTTTTAAAATGTCATTT	NA	NA	NA	NA	NA	NA
PB.170.5	chr1	-	3557	19	full-splice_match	Tbc1d8	TCONS_00014628	3512	19	-44	-1	11	1	multi-exon	FALSE	canonical	NA	NA	NA	NA	16	NA	NA	TRUE	NA	NA	NA	C	coding	1006	3021	179	3199	39478566	39373673	FALSE	35	AAACCACTGAACAGTGTGGC	NA	NA	NA	NA	NA	NA
PB.171.1	chr1	+	491	3	incomplete-splice_match	Cnot11	TCONS_00001812	635	5	2486	22	2486	-22	intron_retention	FALSE	canonical	NA	NA	NA	NA	2	NA	NA	TRUE	NA	NA	NA	B	coding	125	378	1	378	39542520	39545266	FALSE	35	AAAGTAAAATTTCCTTTTTC	NA	NA	NA	NA	NA	NA
PB.172.1	chr1	-	1962	6	novel_in_catalog	Rnf149	novel	2492	7	NA	NA	326	-5	combination_of_known_junctions	FALSE	canonical	NA	NA	NA	NA	2	NA	NA	TRUE	NA	NA	NA	C	coding	162	489	139	627	39576839	39555598	TRUE	45	AAAAATTTTTCTATGTAACA	NA	NA	NA	NA	NA	NA
PB.172.2	chr1	-	2074	7	full-splice_match	Rnf149	TCONS_00014652	2492	7	413	5	311	-5	multi-exon	FALSE	canonical	NA	NA	NA	NA	26	NA	NA	TRUE	NA	NA	NA	C	coding	249	750	154	903	39576839	39552472	FALSE	45	AAAAATTTTTCTATGTAACA	NA	NA	NA	NA	NA	NA
PB.173.1	chr1	-	5840	4	full-splice_match	Creg2	TCONS_00014665	6091	4	251	0	251	0	multi-exon	FALSE	canonical	NA	NA	NA	NA	37	NA	NA	TRUE	NA	NA	NA	C	coding	288	867	284	1150	39650940	39623096	FALSE	20	ACGTTTTAGATTTCCCAGTC	NA	NA	NA	NA	NA	NA
PB.173.2	chr1	-	2899	4	full-splice_match	Creg2	TCONS_00014665	6091	4	517	2675	517	-2663	multi-exon	FALSE	canonical	NA	NA	NA	NA	4	NA	NA	TRUE	NA	NA	NA	C	coding	288	867	18	884	39650940	39623096	FALSE	60	AAATTGGAAAGAAAGGAATA	NA	NA	NA	NA	NA	NA
PB.174.1	chr1	+	1935	2	full-splice_match	D930019O06Rik	TCONS_00001823	3663	2	121	1607	121	-1607	multi-exon	FALSE	canonical	NA	NA	NA	NA	3	NA	NA	TRUE	NA	NA	NA	A	coding	154	465	959	1423	39651255	39655271	FALSE	45	AAAATATATTTACATTATTT	NA	NA	NA	NA	NA	NA
PB.176.1	chr1	+	2986	10	incomplete-splice_match	Map4k4	TCONS_00001873	4509	19	12058	27	-2199	-4	5prime_fragment	FALSE	canonical	NA	NA	NA	NA	11	NA	NA	TRUE	NA	NA	NA	B	coding	414	1245	148	1392	40011800	40024712	FALSE	15	TTCATGGCTTCATGGTCATC	NA	NA	NA	NA	NA	NA
PB.179.1	chr1	+	4024	12	full-splice_match	Slc9a2	TCONS_00001977	5019	12	993	2	-30	-2	multi-exon	FALSE	canonical	NA	NA	NA	NA	5	NA	NA	TRUE	NA	NA	NA	A	coding	814	2445	308	2752	40681874	40767999	FALSE	20	AATGTCTCTCGAGCTGCAGG	NA	NA	NA	NA	NA	NA
PB.18.2	chr1	+	4248	6	full-splice_match	Pcmtd1	TCONS_00000219	5232	6	97	887	87	82	multi-exon	FALSE	canonical	NA	NA	NA	NA	95	NA	NA	TRUE	NA	NA	NA	C	coding	357	1074	316	1389	7120309	7169882	FALSE	15	ATTATCCAGTGGCCTGCCTC	NA	NA	NA	NA	NA	NA
PB.180.1	chr1	-	3172	6	full-splice_match	Mfsd9	TCONS_00014758	3160	6	-14	2	10	1	multi-exon	FALSE	canonical	NA	NA	NA	NA	11	NA	NA	TRUE	NA	NA	NA	A	coding	466	1401	59	1459	40790619	40773753	FALSE	10	AACGTGTGTGTGTGTGTCGT	NA	NA	NA	NA	NA	NA
PB.181.1	chr1	-	2185	4	novel_not_in_catalog	Pantr1	novel	2085	4	NA	NA	14	189	at_least_one_novel_splicesite	FALSE	canonical	NA	NA	NA	NA	5	NA	NA	TRUE	NA	NA	NA	C	non_coding	NA	NA	NA	NA	NA	NA	NA	30	AAGCTGCCTGGTTATACAAT	NA	NA	NA	NA	NA	NA
PB.181.2	chr1	-	657	4	full-splice_match	Pantr1	TCONS_00014817	680	4	24	-1	-1	0	multi-exon	FALSE	canonical	NA	NA	NA	NA	4	NA	NA	TRUE	NA	NA	NA	C	non_coding	NA	NA	NA	NA	NA	NA	NA	10	ACCTGCCTACTGTTTTCTGT	NA	NA	NA	NA	NA	NA
PB.181.3	chr1	-	873	3	full-splice_match	Pantr1	TCONS_00014819	499	3	-373	-1	-356	0	multi-exon	FALSE	canonical	NA	NA	NA	NA	14	NA	NA	TRUE	NA	NA	NA	C	coding	54	165	211	375	42694988	42694824	TRUE	10	ACCTGCCTACTGTTTTCTGT	NA	NA	NA	NA	NA	NA
PB.181.4	chr1	-	473	3	full-splice_match	Pantr1	TCONS_00014820	506	3	33	0	33	0	multi-exon	FALSE	canonical	NA	NA	NA	NA	19	NA	NA	TRUE	NA	NA	NA	C	non_coding	NA	NA	NA	NA	NA	NA	NA	15	AGACCTGCCTACTGTTTTCT	NA	NA	NA	NA	NA	NA
PB.181.5	chr1	-	522	4	full-splice_match	Pantr1	TCONS_00014807	561	4	31	8	31	0	multi-exon	FALSE	canonical	NA	NA	NA	NA	10	NA	NA	TRUE	NA	NA	NA	C	non_coding	NA	NA	NA	NA	NA	NA	NA	15	AGACCTGCCTACTGTTTTCT	NA	NA	NA	NA	NA	NA
PB.181.6	chr1	-	609	3	full-splice_match	Pantr1	TCONS_00014808	615	3	-2	8	-2	0	multi-exon	FALSE	canonical	NA	NA	NA	NA	17	NA	NA	TRUE	NA	NA	NA	C	non_coding	NA	NA	NA	NA	NA	NA	NA	15	AGACCTGCCTACTGTTTTCT	NA	NA	NA	NA	NA	NA
PB.181.7	chr1	-	545	4	full-splice_match	Pantr1	TCONS_00014818	546	4	0	1	0	0	multi-exon	FALSE	canonical	NA	NA	NA	NA	14	NA	NA	TRUE	NA	NA	NA	C	non_coding	NA	NA	NA	NA	NA	NA	NA	15	AGACCTGCCTACTGTTTTCT	NA	NA	NA	NA	NA	NA
PB.181.8	chr1	-	1681	4	novel_not_in_catalog	Pantr1	novel	343	3	NA	NA	18	7298	at_least_one_novel_splicesite	FALSE	canonical	NA	NA	NA	NA	9	NA	NA	TRUE	NA	NA	NA	C	coding	107	324	161	484	42666912	42660751	FALSE	15	TCCCATCCTTCGCTCTCAAG	NA	NA	NA	NA	NA	NA
PB.181.9	chr1	-	360	2	incomplete-splice_match	Pantr1	TCONS_00014817	680	4	0	18657	0	-5	3prime_fragment	FALSE	canonical	NA	NA	NA	NA	3	NA	NA	TRUE	NA	NA	NA	C	non_coding	NA	NA	NA	NA	NA	NA	NA	65	AAGAAAGAAGAGAAATGTAA	NA	NA	NA	NA	NA	NA
PB.182.1	chr1	+	2374	3	novel_not_in_catalog	Gm20646	novel	9428	2	NA	NA	-33	3158	at_least_one_novel_splicesite	FALSE	canonical	NA	NA	NA	NA	2	NA	NA	TRUE	NA	NA	NA	C	non_coding	NA	NA	NA	NA	NA	NA	NA	75	AAGAAAAGAAAAAAAGGAAG	NA	NA	NA	NA	NA	NA
PB.182.2	chr1	+	1496	3	novel_in_catalog	Gm20646	novel	9428	2	NA	NA	-13	-2	combination_of_known_junctions	FALSE	canonical	NA	NA	NA	NA	2	NA	NA	TRUE	NA	NA	NA	C	non_coding	NA	NA	NA	NA	NA	NA	NA	15	AAGTGTTGTGTACTGGCTGG	NA	NA	NA	NA	NA	NA
PB.182.3	chr1	+	1330	2	full-splice_match	Gm20646	TCONS_00002061	1316	2	-16	2	1	-2	multi-exon	FALSE	canonical	NA	NA	NA	NA	9	NA	NA	TRUE	NA	NA	NA	C	non_coding	NA	NA	NA	NA	NA	NA	NA	15	AAGTGTTGTGTACTGGCTGG	NA	NA	NA	NA	NA	NA
PB.184.1	chr1	-	1824	3	incomplete-splice_match	Pantr2	TCONS_00014829	1675	4	0	26	0	-15	intron_retention	FALSE	canonical	NA	NA	NA	NA	2	NA	NA	TRUE	NA	NA	NA	B	non_coding	NA	NA	NA	NA	NA	NA	NA	75	AATAAAAATAAGAATAATAA	NA	NA	NA	NA	NA	NA
PB.185.1	chr1	+	1368	11	full-splice_match	Mrps9	TCONS_00002079	1418	11	50	0	-2	0	multi-exon	FALSE	canonical	NA	NA	NA	NA	150	NA	NA	TRUE	NA	NA	NA	A	coding	390	1173	10	1182	42851292	42905496	FALSE	20	ATTCGCCCTTTTTTTTTAAA	NA	NA	NA	NA	NA	NA
PB.186.1	chr1	+	2038	2	full-splice_match	Gpr45	TCONS_00002097	2046	2	0	8	0	-8	multi-exon	FALSE	canonical	NA	NA	NA	NA	9	NA	NA	TRUE	NA	NA	NA	C	non_coding	NA	NA	NA	NA	NA	NA	NA	45	AAAAATGATGAATGTGTGAG	NA	NA	NA	NA	NA	NA
PB.186.2	chr1	+	3767	2	full-splice_match	Gpr45	TCONS_00002100	3776	2	3	6	3	-6	multi-exon	FALSE	canonical	NA	NA	NA	NA	9	NA	NA	TRUE	NA	NA	NA	C	coding	373	1122	516	1637	43032199	43033320	FALSE	35	ATAAAAGCATGTTTTTGCCA	NA	NA	NA	NA	NA	NA
PB.187.2	chr1	-	5049	12	full-splice_match	Tgfbrap1	TCONS_00014867	5385	12	287	49	5	-49	multi-exon	FALSE	canonical	NA	NA	NA	NA	10	NA	NA	TRUE	NA	NA	NA	C	coding	860	2583	77	2659	43075938	43049659	FALSE	5	TGTCCTTTTCTTGGGTCATT	NA	NA	NA	NA	NA	NA
PB.187.3	chr1	-	5582	13	full-splice_match	Tgfbrap1	TCONS_00014858	5607	13	-44	69	-16	-49	multi-exon	FALSE	canonical	NA	NA	NA	NA	42	NA	NA	TRUE	NA	NA	NA	C	coding	860	2583	610	3192	43075938	43049659	FALSE	5	TGTCCTTTTCTTGGGTCATT	NA	NA	NA	NA	NA	NA
PB.188.1	chr1	+	3404	4	full-splice_match	AI597479	TCONS_00002108	3458	4	43	11	15	-10	multi-exon	FALSE	canonical	NA	NA	NA	NA	42	NA	NA	TRUE	NA	NA	NA	A	coding	232	699	12	710	43098764	43113242	FALSE	45	AATAAAACTATCTTGAGCAG	NA	NA	NA	NA	NA	NA
PB.189.1	chr1	-	1809	6	full-splice_match	Fhl2	TCONS_00014885	1563	6	-246	0	-246	0	multi-exon	FALSE	canonical	NA	NA	NA	NA	88	NA	NA	TRUE	NA	NA	NA	A	coding	279	840	530	1369	43153231	43123514	FALSE	30	ACAGTGTGTGGACTAATGAT	NA	NA	NA	NA	NA	NA
PB.19.1	chr1	-	480	2	novel_not_in_catalog	Gm26901	novel	4861	12	NA	NA	-3	1	at_least_one_novel_splicesite	FALSE	canonical	NA	NA	NA	NA	2	NA	NA	TRUE	NA	NA	NA	C	non_coding	NA	NA	NA	NA	NA	NA	NA	5	ACTGGTTTTGTTGGTTGGTT	NA	NA	NA	NA	NA	NA
PB.19.2	chr1	-	2683	2	full-splice_match	Gm26901	TCONS_00012839	2683	2	6	-6	6	6	multi-exon	FALSE	canonical	NA	NA	NA	NA	2	NA	NA	TRUE	NA	NA	NA	C	coding	137	414	1260	1673	7350823	7350410	FALSE	20	ATCCGGTTGTCCGAGTGAAT	NA	NA	NA	NA	NA	NA
PB.190.1	chr1	+	2702	5	full-splice_match	Nck2	TCONS_00002123	2772	5	71	-1	71	1	multi-exon	FALSE	canonical	NA	NA	NA	NA	22	NA	NA	TRUE	NA	NA	NA	A	coding	380	1143	386	1528	43533568	43569342	FALSE	10	AAGGCTGTGTGTTTGTGTTT	NA	NA	NA	NA	NA	NA
PB.191.10	chr1	-	2060	15	full-splice_match	Uxs1	TCONS_00014931	4620	15	-4	2564	-4	-18	multi-exon	FALSE	canonical	NA	NA	NA	NA	99	NA	NA	TRUE	NA	NA	NA	C	coding	420	1263	97	1359	43827708	43750231	FALSE	25	AGACATGGGTTTTGAGCTAC	NA	NA	NA	NA	NA	NA
PB.191.2	chr1	-	1850	14	full-splice_match	Uxs1	TCONS_00014921	6454	14	27	4577	1	-16	multi-exon	FALSE	canonical	NA	NA	NA	NA	8	NA	NA	TRUE	NA	NA	NA	C	coding	235	708	440	1147	43780071	43750231	FALSE	30	ACATGGGTTTTGAGCTACAA	NA	NA	NA	NA	NA	NA
PB.191.3	chr1	-	1433	7	incomplete-splice_match	Uxs1	TCONS_00014915	6370	12	29467	4579	29467	-18	5prime_fragment	FALSE	canonical	NA	NA	NA	NA	2	NA	NA	TRUE	NA	NA	NA	C	coding	180	543	190	732	43771704	43750231	FALSE	25	AGACATGGGTTTTGAGCTAC	NA	NA	NA	NA	NA	NA
PB.191.4	chr1	-	2058	15	novel_not_in_catalog	Uxs1	novel	6729	15	NA	NA	442	-18	at_least_one_novel_splicesite	FALSE	canonical	NA	NA	NA	NA	4	NA	NA	TRUE	NA	NA	NA	C	coding	381	1146	212	1357	43807354	43750231	FALSE	25	AGACATGGGTTTTGAGCTAC	NA	NA	NA	NA	NA	NA
PB.191.5	chr1	-	2715	15	full-splice_match	Uxs1	TCONS_00014919	6729	15	-565	4579	160	-18	multi-exon	FALSE	canonical	NA	NA	NA	NA	3	NA	NA	TRUE	NA	NA	NA	C	coding	381	1146	869	2014	43807354	43750231	FALSE	25	AGACATGGGTTTTGAGCTAC	NA	NA	NA	NA	NA	NA
PB.191.6	chr1	-	2730	15	full-splice_match	Uxs1	TCONS_00014917	6744	15	-565	4579	160	-18	multi-exon	FALSE	canonical	NA	NA	NA	NA	2	NA	NA	TRUE	NA	NA	NA	C	coding	386	1161	869	2029	43807354	43750231	FALSE	25	AGACATGGGTTTTGAGCTAC	NA	NA	NA	NA	NA	NA
PB.191.7	chr1	-	2130	16	full-splice_match	Uxs1	TCONS_00014927	6728	16	19	4579	-7	-18	multi-exon	FALSE	canonical	NA	NA	NA	NA	3	NA	NA	TRUE	NA	NA	NA	C	coding	451	1356	74	1429	43827708	43750231	FALSE	25	AGACATGGGTTTTGAGCTAC	NA	NA	NA	NA	NA	NA
PB.191.8	chr1	-	2061	15	full-splice_match	Uxs1	TCONS_00014925	6650	15	10	4579	10	-18	multi-exon	FALSE	canonical	NA	NA	NA	NA	36	NA	NA	TRUE	NA	NA	NA	C	coding	425	1278	83	1360	43827708	43750231	FALSE	25	AGACATGGGTTTTGAGCTAC	NA	NA	NA	NA	NA	NA
PB.191.9	chr1	-	1936	14	novel_in_catalog	Uxs1	novel	6635	15	NA	NA	0	-18	combination_of_known_splicesites	FALSE	canonical	NA	NA	NA	NA	5	NA	NA	TRUE	NA	NA	NA	C	coding	380	1143	93	1235	43827708	43750231	FALSE	25	AGACATGGGTTTTGAGCTAC	NA	NA	NA	NA	NA	NA
PB.192.1	chr1	-	436	2	full-splice_match	Tpp2	TCONS_00014943	517	2	69	12	14	-12	multi-exon	FALSE	canonical	NA	NA	NA	NA	2	NA	NA	TRUE	NA	NA	NA	C	non_coding	NA	NA	NA	NA	NA	NA	NA	65	AAAAAAAAAAACCAGGCTAT	NA	NA	NA	NA	NA	NA
PB.193.1	chr1	+	3138	24	incomplete-splice_match	Tpp2	TCONS_00002175	4631	29	-30	12408	-22	8	3prime_fragment	FALSE	canonical	NA	NA	NA	NA	2	NA	NA	TRUE	NA	NA	NA	C	coding	1011	3033	105	3137	43934089	43990591	FALSE	65	AAAAAGAGAAAGACTTGAAA	NA	NA	NA	NA	NA	NA
PB.193.2	chr1	+	4659	29	full-splice_match	Tpp2	TCONS_00002169	4953	29	-10	304	-10	-1	multi-exon	FALSE	canonical	NA	NA	NA	NA	2	NA	NA	TRUE	NA	NA	NA	C	coding	1123	3372	93	3464	43934089	43999656	TRUE	30	ATTCACAATTGGTCTTAATT	NA	NA	NA	NA	NA	NA
PB.193.3	chr1	+	3733	28	incomplete-splice_match	Tpp2	TCONS_00002175	4631	29	-14	1577	-6	-913	3prime_fragment	FALSE	canonical	NA	NA	NA	NA	2	NA	NA	TRUE	NA	NA	NA	C	coding	1215	3645	89	3733	43934089	44001423	FALSE	50	AAAAATTGTATTCAAGTAAG	NA	NA	NA	NA	NA	NA
PB.193.4	chr1	+	4631	29	full-splice_match	Tpp2	TCONS_00002175	4631	29	-1	1	0	-1	multi-exon	FALSE	canonical	NA	NA	NA	NA	48	NA	NA	TRUE	NA	NA	NA	C	coding	1249	3750	76	3825	43934089	44002193	FALSE	30	ATTCACAATTGGTCTTAATT	NA	NA	NA	NA	NA	NA
PB.193.5	chr1	+	1380	7	full-splice_match	Tpp2	TCONS_00002174	1389	7	9	0	-9	0	multi-exon	FALSE	canonical	NA	NA	NA	NA	2	NA	NA	TRUE	NA	NA	NA	C	coding	316	951	66	1016	43934089	43956637	FALSE	90	AGAAAAAAAAAAAAAAAAGA	NA	NA	NA	NA	NA	NA
PB.194.1	chr1	-	1191	6	full-splice_match	Tex30	TCONS_00014982	960	6	15	-246	-3	1	multi-exon	FALSE	canonical	NA	NA	NA	NA	9	NA	NA	TRUE	NA	NA	NA	C	coding	225	678	239	916	44099862	44086890	FALSE	15	AATGGTGCCTTTGTTTTACT	NA	NA	NA	NA	NA	NA
PB.194.2	chr1	-	1252	7	full-splice_match	Tex30	TCONS_00014967	1266	7	12	2	4	1	multi-exon	FALSE	canonical	NA	NA	NA	NA	3	NA	NA	TRUE	NA	NA	NA	C	coding	225	678	300	977	44099862	44086890	FALSE	15	AATGGTGCCTTTGTTTTACT	NA	NA	NA	NA	NA	NA
PB.195.1	chr1	-	2006	10	full-splice_match	Poglut2	TCONS_00014992	2359	10	12	341	12	0	multi-exon	FALSE	canonical	NA	NA	NA	NA	8	NA	NA	TRUE	NA	NA	NA	C	coding	502	1509	298	1806	44118499	44107087	FALSE	20	AAGGGTCTGTTTTGTTACAG	NA	NA	NA	NA	NA	NA
PB.195.2	chr1	-	2137	9	full-splice_match	Poglut2	TCONS_00014993	2085	9	-54	2	1	0	multi-exon	FALSE	canonical	NA	NA	NA	NA	2	NA	NA	TRUE	NA	NA	NA	C	coding	282	849	309	1157	44118499	44112999	TRUE	20	AAGGGTCTGTTTTGTTACAG	NA	NA	NA	NA	NA	NA
PB.196.1	chr1	+	3786	10	full-splice_match	Bivm	TCONS_00002199	3570	10	-471	255	-11	5	multi-exon	FALSE	canonical	NA	NA	NA	NA	28	NA	NA	TRUE	NA	NA	NA	A	coding	502	1509	905	2413	44126392	44143142	FALSE	35	AATCCTATGAATTTTAATGT	NA	NA	NA	NA	NA	NA
PB.197.1	chr1	+	3683	15	full-splice_match	Ercc5	TCONS_00002203	3825	15	135	7	-30	-7	multi-exon	FALSE	canonical	NA	NA	NA	NA	2	NA	NA	TRUE	NA	NA	NA	C	coding	1002	3009	504	3512	44161014	44181082	FALSE	25	ACATCTGTTTTACTATCCAT	NA	NA	NA	NA	NA	NA
PB.197.2	chr1	+	3711	15	full-splice_match	Ercc5	TCONS_00002208	4073	15	169	193	4	-178	multi-exon	FALSE	canonical	NA	NA	NA	NA	3	NA	NA	TRUE	NA	NA	NA	C	coding	998	2994	718	3711	44161014	44181067	FALSE	65	AAAAAGAAAACCTAATTTAA	NA	NA	NA	NA	NA	NA
PB.197.3	chr1	+	3750	15	full-splice_match	Ercc5	TCONS_00002212	3907	15	67	90	5	-75	multi-exon	FALSE	canonical	NA	NA	NA	NA	58	NA	NA	TRUE	NA	NA	NA	C	coding	1170	3513	150	3662	44148063	44181082	FALSE	30	ATTTTGAATGTATAGTTTTA	NA	NA	NA	NA	NA	NA
PB.197.5	chr1	+	3632	15	full-splice_match	Ercc5	TCONS_00002210	3997	15	172	193	7	-178	multi-exon	FALSE	canonical	NA	NA	NA	NA	11	NA	NA	TRUE	NA	NA	NA	C	coding	998	2994	639	3632	44161014	44181067	FALSE	65	AAAAAGAAAACCTAATTTAA	NA	NA	NA	NA	NA	NA
PB.197.6	chr1	+	3892	15	full-splice_match	Ercc5	TCONS_00002209	4082	15	183	7	3	-7	multi-exon	FALSE	canonical	NA	NA	NA	NA	8	NA	NA	TRUE	NA	NA	NA	C	coding	1002	3009	713	3721	44161086	44181082	FALSE	25	ACATCTGTTTTACTATCCAT	NA	NA	NA	NA	NA	NA
PB.199.1	chr1	+	3035	13	full-splice_match	Gulp1	TCONS_00002230	3173	13	147	-9	-35	9	multi-exon	FALSE	canonical	NA	NA	NA	NA	3	NA	NA	TRUE	NA	NA	NA	C	coding	299	900	260	1159	44689188	44794971	FALSE	35	ATGCTCACTTAATAATCTAC	NA	NA	NA	NA	NA	NA
PB.199.2	chr1	+	2915	11	full-splice_match	Gulp1	TCONS_00002233	3138	11	220	3	4	-3	multi-exon	FALSE	canonical	NA	NA	NA	NA	5	NA	NA	TRUE	NA	NA	NA	C	coding	304	915	187	1101	44689188	44795021	FALSE	35	AAACTGTATGATATGCTCAC	NA	NA	NA	NA	NA	NA
PB.200.1	chr1	+	4782	51	full-splice_match	Col3a1	TCONS_00002251	5564	51	94	688	-15	5	multi-exon	FALSE	canonical	NA	NA	NA	NA	4	NA	NA	TRUE	NA	NA	NA	A	coding	263	792	1693	2484	45333633	45338743	TRUE	25	AACACTGTGTTACATTCTTT	NA	NA	NA	NA	NA	NA
PB.202.1	chr1	+	2957	21	full-splice_match	Wdr75	TCONS_00002278	2953	21	-8	4	-8	-1	multi-exon	FALSE	canonical	NA	NA	NA	NA	79	NA	NA	TRUE	NA	NA	NA	C	coding	830	2493	365	2857	45795522	45823515	FALSE	40	AAAATATTAAAGCCTTGTGT	NA	NA	NA	NA	NA	NA
PB.202.2	chr1	+	2557	20	novel_in_catalog	Wdr75	novel	2953	21	NA	NA	4	-1	combination_of_known_splicesites	FALSE	canonical	NA	NA	NA	NA	10	NA	NA	TRUE	NA	NA	NA	C	coding	810	2433	25	2457	45795522	45823515	FALSE	40	AAAATATTAAAGCCTTGTGT	NA	NA	NA	NA	NA	NA
PB.202.3	chr1	+	558	6	incomplete-splice_match	Wdr75	TCONS_00002283	3368	20	16	18209	3	-20	3prime_fragment	FALSE	canonical	NA	NA	NA	NA	2	NA	NA	TRUE	NA	NA	NA	C	coding	182	546	13	558	45795522	45805427	FALSE	75	AAAAAGAAAAAAACATGCAA	NA	NA	NA	NA	NA	NA
PB.203.1	chr1	-	200	1	full-splice_match	Gm5526	TCONS_00015043	423	1	367	-144	367	-47	mono-exon	FALSE	NA	NA	NA	NA	NA	12	NA	NA	NA	NA	NA	NA	A	non_coding	NA	NA	NA	NA	NA	NA	NA	85	AAAAAAAAAAAAAGAATAAT	NA	NA	NA	NA	NA	NA
PB.204.1	chr1	-	3274	8	full-splice_match	Slc40a1	TCONS_00015050	3370	8	4	92	4	-26	multi-exon	FALSE	canonical	NA	NA	NA	NA	34	NA	NA	TRUE	NA	NA	NA	A	coding	570	1713	316	2028	45925263	45909406	FALSE	10	TTTGCCTTTACTGAGTTGTG	NA	NA	NA	NA	NA	NA
PB.205.1	chr1	-	5095	10	full-splice_match	Slc39a10	TCONS_00015082	5498	10	403	0	403	0	multi-exon	TRUE	canonical	NA	NA	NA	NA	129	NA	NA	TRUE	NA	NA	NA	C	coding	833	2502	185	2686	46836140	46809953	FALSE	5	TGTGGTGTGTTTTCATTGTC	NA	NA	NA	NA	NA	NA
PB.205.2	chr1	-	3249	10	full-splice_match	Slc39a10	TCONS_00015082	5498	10	516	1733	516	-1733	multi-exon	FALSE	canonical	NA	NA	NA	NA	6	NA	NA	TRUE	NA	NA	NA	C	coding	833	2502	72	2573	46836140	46809953	FALSE	15	ATACTTGGTGTTGGATTTTT	NA	NA	NA	NA	NA	NA
PB.205.3	chr1	-	886	2	incomplete-splice_match	Slc39a10	TCONS_00015084	3200	8	400	17840	400	198	3prime_fragment	FALSE	canonical	NA	NA	NA	NA	5	NA	NA	TRUE	NA	NA	NA	C	coding	233	699	188	886	46836140	46835442	FALSE	65	AAAGAAAAAGGGAAGAGGAA	NA	NA	NA	NA	NA	NA
PB.208.1	chr1	+	2221	15	novel_in_catalog	Tmeff2	novel	3438	13	NA	NA	0	-1560	combination_of_known_junctions	FALSE	canonical	NA	NA	NA	NA	2	NA	NA	TRUE	NA	NA	NA	C	coding	374	1125	868	1992	50927948	51185481	FALSE	20	AATATAGTTTTTTCTTTCCC	NA	NA	NA	NA	NA	NA
PB.208.10	chr1	+	3033	2	full-splice_match	Cavin2	TCONS_00002410	3055	2	-14	36	6	-31	multi-exon	FALSE	canonical	NA	NA	NA	NA	25	NA	NA	TRUE	NA	NA	NA	A	coding	418	1257	275	1531	51289386	51301422	FALSE	80	AAATAAACCAAAAATAAAAA	NA	NA	NA	NA	NA	NA
PB.208.2	chr1	+	1775	12	novel_in_catalog	Tmeff2	novel	3438	13	NA	NA	0	-1560	combination_of_known_splicesites	FALSE	canonical	NA	NA	NA	NA	2	NA	NA	TRUE	NA	NA	NA	C	coding	374	1125	422	1546	50927948	51185481	FALSE	20	AATATAGTTTTTTCTTTCCC	NA	NA	NA	NA	NA	NA
PB.208.3	chr1	+	2050	10	full-splice_match	Tmeff2	TCONS_00002396	3343	10	-210	1503	36	-1503	multi-exon	FALSE	canonical	NA	NA	NA	NA	523	NA	NA	TRUE	NA	NA	NA	C	coding	374	1125	640	1764	50927948	51185481	FALSE	45	AACAAATGGCATTCCTAAAC	NA	NA	NA	NA	NA	NA
PB.208.4	chr1	+	3798	10	full-splice_match	Tmeff2	TCONS_00002394	4015	10	181	36	-65	-36	multi-exon	FALSE	canonical	NA	NA	NA	NA	16	NA	NA	TRUE	NA	NA	NA	C	coding	353	1062	495	1556	50927948	51300682	FALSE	80	AAATAAACCAAAAATAAAAA	NA	NA	NA	NA	NA	NA
PB.208.5	chr1	+	2116	5	novel_not_in_catalog	Tmeff2	novel	1489	5	NA	NA	0	17856	at_least_one_novel_splicesite	FALSE	canonical	NA	NA	NA	NA	2	NA	NA	TRUE	NA	NA	NA	C	coding	164	495	430	924	50927948	50944636	FALSE	40	AAAACTGGGACATTGGCCAA	NA	NA	NA	NA	NA	NA
PB.208.8	chr1	+	1719	9	novel_in_catalog	Tmeff2	novel	3343	10	NA	NA	2	-1562	combination_of_known_splicesites	FALSE	canonical	NA	NA	NA	NA	4	NA	NA	TRUE	NA	NA	NA	C	coding	354	1065	428	1492	50927948	51185481	FALSE	25	ACAATATAGTTTTTTCTTTC	NA	NA	NA	NA	NA	NA
PB.208.9	chr1	+	1657	9	novel_in_catalog	Tmeff2	novel	3343	10	NA	NA	2	-1560	combination_of_known_splicesites	FALSE	canonical	NA	NA	NA	NA	2	NA	NA	TRUE	NA	NA	NA	C	coding	279	840	428	1267	50927948	51181831	TRUE	20	AATATAGTTTTTTCTTTCCC	NA	NA	NA	NA	NA	NA
PB.211.1	chr1	-	4710	29	novel_not_in_catalog	Myo1b	novel	5078	30	NA	NA	16856	-7	at_least_one_novel_splicesite	FALSE	canonical	NA	NA	NA	NA	2	NA	NA	TRUE	NA	NA	NA	C	coding	986	2961	349	3309	51824184	51751173	FALSE	40	AAAGAAATTCTCCGAAGTCT	NA	NA	NA	NA	NA	NA
PB.211.2	chr1	-	4924	31	novel_not_in_catalog	Myo1b	novel	4767	31	NA	NA	-3	-7	at_least_one_novel_splicesite	FALSE	canonical	NA	NA	NA	NA	4	NA	NA	TRUE	NA	NA	NA	C	coding	1109	3330	194	3523	51883217	51751173	FALSE	40	AAAGAAATTCTCCGAAGTCT	NA	NA	NA	NA	NA	NA
PB.211.3	chr1	-	4928	30	full-splice_match	Myo1b	TCONS_00015205	5052	30	117	7	-13	-7	multi-exon	FALSE	canonical	NA	NA	NA	NA	3	NA	NA	TRUE	NA	NA	NA	C	coding	1107	3324	204	3527	51883217	51751173	FALSE	40	AAAGAAATTCTCCGAAGTCT	NA	NA	NA	NA	NA	NA
PB.211.4	chr1	-	4996	32	novel_not_in_catalog	Myo1b	novel	5676	32	NA	NA	-13	-32	at_least_one_novel_splicesite	FALSE	canonical	NA	NA	NA	NA	23	NA	NA	TRUE	NA	NA	NA	C	coding	1138	3417	204	3620	51883217	51751173	FALSE	80	AAAAAGAAAAAAAAAAAGTT	NA	NA	NA	NA	NA	NA
PB.211.5	chr1	-	3280	28	novel_not_in_catalog	Myo1b	novel	5014	31	NA	NA	-109	-1018	at_least_one_novel_splicesite	FALSE	canonical	NA	NA	NA	NA	2	NA	NA	TRUE	NA	NA	NA	C	coding	990	2973	147	3119	51820509	51751173	FALSE	35	AGAATAGTTCATTCCTAAGT	NA	NA	NA	NA	NA	NA
PB.211.6	chr1	-	3767	32	novel_not_in_catalog	Myo1b	novel	5676	32	NA	NA	1	-1018	at_least_one_novel_splicesite	FALSE	canonical	NA	NA	NA	NA	20	NA	NA	TRUE	NA	NA	NA	C	coding	1138	3417	190	3606	51883217	51751173	FALSE	35	AGAATAGTTCATTCCTAAGT	NA	NA	NA	NA	NA	NA
PB.212.1	chr1	+	2594	24	full-splice_match	Stat4	TCONS_00002444	2982	24	387	1	4	-1	multi-exon	TRUE	canonical	NA	NA	NA	NA	2	NA	NA	TRUE	NA	NA	NA	A	coding	748	2247	101	2347	52011784	52106936	FALSE	25	AAAACATTTGTTTCTGGTTT	NA	NA	NA	NA	NA	NA
PB.213.1	chr1	+	4220	25	full-splice_match	Stat1	TCONS_00002470	4241	25	-62	83	-10	-83	multi-exon	FALSE	canonical	NA	NA	NA	NA	3	NA	NA	TRUE	NA	NA	NA	C	coding	749	2250	344	2593	52122594	52159297	FALSE	20	TAGTGTTATGAGTTGGTTTA	NA	NA	NA	NA	NA	NA
PB.213.2	chr1	+	4220	25	full-splice_match	Stat1	TCONS_00002468	5151	25	-10	941	5	-83	multi-exon	FALSE	canonical	NA	NA	NA	NA	27	NA	NA	TRUE	NA	NA	NA	C	coding	749	2250	344	2593	52122594	52159297	FALSE	20	TAGTGTTATGAGTTGGTTTA	NA	NA	NA	NA	NA	NA
PB.213.3	chr1	+	4151	25	full-splice_match	Gm28177	TCONS_00002464	5129	25	37	941	37	-941	multi-exon	FALSE	canonical	NA	NA	NA	NA	6	NA	NA	TRUE	NA	NA	NA	A	coding	749	2250	275	2524	52122594	52159297	FALSE	20	TAGTGTTATGAGTTGGTTTA	NA	NA	NA	NA	NA	NA
PB.213.4	chr1	+	2746	23	full-splice_match	Stat1	TCONS_00002458	2834	23	50	38	0	-38	multi-exon	FALSE	canonical	NA	NA	NA	NA	3	NA	NA	TRUE	NA	NA	NA	C	coding	712	2139	299	2437	52122594	52155065	FALSE	75	AAAAAAAAAAAAGCATGAAT	NA	NA	NA	NA	NA	NA
PB.213.5	chr1	+	1792	3	novel_in_catalog	Stat1	novel	886	6	NA	NA	1732	-78	combination_of_known_splicesites	FALSE	canonical	NA	NA	NA	NA	4	NA	NA	TRUE	NA	NA	NA	C	coding	122	369	476	844	52159613	52159981	FALSE	30	TTATGAGTTGGTTTAATATA	NA	NA	NA	NA	NA	NA
PB.214.2	chr1	-	4186	16	incomplete-splice_match	Gls	TCONS_00015243	4470	18	12729	20	-3624	-9	5prime_fragment	FALSE	canonical	NA	NA	NA	NA	112	NA	NA	TRUE	NA	NA	NA	B	coding	491	1476	10	1485	52219558	52166158	FALSE	70	AAAACAAACTATGAGAAAAA	NA	NA	NA	NA	NA	NA
PB.216.1	chr1	-	3443	8	full-splice_match	Nab1	TCONS_00015290	3874	8	428	3	49	-3	multi-exon	FALSE	canonical	NA	NA	NA	NA	8	NA	NA	TRUE	NA	NA	NA	A	coding	486	1461	62	1522	52490736	52459218	FALSE	25	AAATCCTTGCTTAGAGTGCT	NA	NA	NA	NA	NA	NA
PB.217.2	chr1	-	4575	8	full-splice_match	Mfsd6	TCONS_00015303	5107	8	361	171	257	-4	multi-exon	FALSE	canonical	NA	NA	NA	NA	45	NA	NA	TRUE	NA	NA	NA	C	coding	738	2217	131	2347	52709704	52658535	FALSE	35	AAACTTGATTTGAGAATTTT	NA	NA	NA	NA	NA	NA
PB.218.1	chr1	-	2472	7	novel_not_in_catalog	Inpp1	novel	5767	6	NA	NA	-85	796	at_least_one_novel_splicesite	FALSE	canonical	NA	NA	NA	NA	2	NA	NA	TRUE	NA	NA	NA	C	coding	396	1191	486	1676	52799488	52789668	FALSE	75	AAAGAAAGAAAGAAAGAAAG	NA	NA	NA	NA	NA	NA
PB.218.2	chr1	-	2571	6	full-splice_match	Inpp1	TCONS_00015334	5767	6	-249	3445	-249	796	multi-exon	FALSE	canonical	NA	NA	NA	NA	119	NA	NA	TRUE	NA	NA	NA	C	coding	396	1191	585	1775	52799488	52789668	FALSE	75	AAAGAAAGAAAGAAAGAAAG	NA	NA	NA	NA	NA	NA
PB.219.1	chr1	+	1798	14	full-splice_match	Hibch	TCONS_00002547	1830	14	-93	125	24	-120	multi-exon	FALSE	canonical	NA	NA	NA	NA	37	NA	NA	TRUE	NA	NA	NA	A	coding	385	1158	158	1315	52845110	52920378	FALSE	10	AGGGGGTGTGTTGATGCCTT	NA	NA	NA	NA	NA	NA
PB.221.1	chr1	-	3047	13	full-splice_match	Pms1	TCONS_00015373	3054	13	3	4	0	-4	multi-exon	FALSE	canonical	NA	NA	NA	NA	4	NA	NA	TRUE	NA	NA	NA	C	coding	917	2754	151	2904	53282072	53189334	FALSE	25	AAAATTTTGTTTTCACGTCC	NA	NA	NA	NA	NA	NA
PB.221.2	chr1	-	3212	13	full-splice_match	Pms1	TCONS_00015371	3560	13	-8	356	-8	-4	multi-exon	FALSE	canonical	NA	NA	NA	NA	5	NA	NA	TRUE	NA	NA	NA	C	coding	917	2754	316	3069	53282072	53189334	FALSE	25	AAAATTTTGTTTTCACGTCC	NA	NA	NA	NA	NA	NA
PB.222.1	chr1	+	1823	4	full-splice_match	Ormdl1	TCONS_00002567	1910	4	16	71	16	-71	multi-exon	FALSE	canonical	NA	NA	NA	NA	25	NA	NA	TRUE	NA	NA	NA	A	coding	153	462	86	547	53298979	53308962	FALSE	30	AAGATTATTTTAAGTTTTCC	NA	NA	NA	NA	NA	NA
PB.223.1	chr1	+	1581	7	full-splice_match	Osgepl1	TCONS_00002581	1796	7	22	193	-8	-17	multi-exon	FALSE	canonical	NA	NA	NA	NA	2	NA	NA	TRUE	NA	NA	NA	C	coding	364	1095	237	1331	53314879	53323167	TRUE	70	AAAAAAAAAAACCAGTCAAG	NA	NA	NA	NA	NA	NA
PB.223.2	chr1	+	1646	8	full-splice_match	Osgepl1	TCONS_00002583	1868	8	29	193	-1	-17	multi-exon	FALSE	canonical	NA	NA	NA	NA	32	NA	NA	TRUE	NA	NA	NA	C	coding	414	1245	230	1474	53314879	53323245	TRUE	70	AAAAAAAAAAACCAGTCAAG	NA	NA	NA	NA	NA	NA
PB.224.1	chr1	-	2359	6	full-splice_match	Asnsd1	TCONS_00015401	2442	6	62	21	62	7	multi-exon	FALSE	canonical	NA	NA	NA	NA	44	NA	NA	TRUE	NA	NA	NA	C	coding	627	1884	384	2267	53348466	53344730	FALSE	20	GGGTGTAGTAGTTTCACATT	NA	NA	NA	NA	NA	NA
PB.224.2	chr1	-	937	6	full-splice_match	Asnsd1	TCONS_00015402	983	6	49	-3	49	3	multi-exon	TRUE	canonical	NA	NA	NA	NA	6	NA	NA	TRUE	NA	NA	NA	C	coding	150	453	397	849	53348466	53344730	FALSE	15	TGTGGGGTGTAGTAGTTTCA	NA	NA	NA	NA	NA	NA
PB.225.1	chr1	-	3231	8	full-splice_match	Stk17b	TCONS_00015421	3293	8	54	8	-13	2	multi-exon	TRUE	canonical	NA	NA	NA	NA	5	NA	NA	TRUE	NA	NA	NA	A	coding	372	1119	139	1257	53776638	53757488	FALSE	30	AATCTGAAGCTGCCTTAAGT	NA	NA	NA	NA	NA	NA
PB.226.1	chr1	-	6878	29	full-splice_match	Hecw2	TCONS_00015431	11778	29	597	4303	320	-4293	multi-exon	TRUE	canonical	NA	NA	NA	NA	10	NA	NA	TRUE	NA	NA	NA	A	coding	1578	4737	95	4831	54040492	53813222	FALSE	20	AAACTGCTTTTACTCGTTTG	NA	NA	NA	NA	NA	NA
PB.228.1	chr1	-	4619	18	full-splice_match	Gtf3c3	TCONS_00015453	4582	18	-38	1	-8	-1	multi-exon	FALSE	canonical	NA	NA	NA	NA	16	NA	NA	TRUE	NA	NA	NA	C	coding	882	2649	96	2744	54438914	54397880	FALSE	30	ACATTTCACCTTTTAAACTT	NA	NA	NA	NA	NA	NA
PB.228.2	chr1	-	3009	18	full-splice_match	Gtf3c3	TCONS_00015453	4582	18	-4	1577	-4	-1577	multi-exon	FALSE	canonical	NA	NA	NA	NA	13	NA	NA	TRUE	NA	NA	NA	C	coding	882	2649	62	2710	54438914	54397880	FALSE	35	GAAATGGACAATATTGCCTT	NA	NA	NA	NA	NA	NA
PB.23.1	chr1	+	1484	1	full-splice_match	Rrs1	TCONS_00000281	2048	1	558	6	558	-6	mono-exon	FALSE	NA	NA	NA	NA	NA	4	NA	NA	NA	NA	NA	NA	A	coding	199	600	57	656	9546022	9546621	NA	30	TAATTAGTATTTGCATTATT	NA	NA	NA	NA	NA	NA
PB.230.1	chr1	-	8019	27	full-splice_match	Pgap1	TCONS_00015461	10583	27	8	2556	8	-2556	multi-exon	TRUE	canonical	NA	NA	NA	NA	8	NA	NA	TRUE	NA	NA	NA	C	coding	922	2769	95	2863	54557580	54480706	FALSE	35	AAAACATGTTCCATACTCTG	NA	NA	NA	NA	NA	NA
PB.231.1	chr1	-	2284	1	full-splice_match	Ankrd44	TCONS_00015471	3274	1	984	6	984	4	mono-exon	FALSE	NA	NA	NA	NA	NA	2	NA	NA	NA	NA	NA	NA	A	non_coding	NA	NA	NA	NA	NA	NA	NA	10	TTGCAATGTGTGTTTTCTTT	NA	NA	NA	NA	NA	NA
PB.232.1	chr1	-	4630	15	incomplete-splice_match	Sf3b1	TCONS_00015507	6294	25	23871	11	4004	1	5prime_fragment	FALSE	canonical	NA	NA	NA	NA	22	NA	NA	TRUE	NA	NA	NA	C	coding	807	2424	45	2468	55003151	54987334	FALSE	40	AAAGTCATAGTATACCAGTT	NA	NA	NA	NA	NA	NA
PB.232.2	chr1	-	6097	24	full-splice_match	Sf3b1	TCONS_00015511	8016	24	55	1864	-32	-1833	multi-exon	FALSE	canonical	NA	NA	NA	NA	7	NA	NA	TRUE	NA	NA	NA	C	coding	1158	3477	2312	5788	55014539	54987334	FALSE	15	AATTTGTGTGTGTTTTTTGA	NA	NA	NA	NA	NA	NA
PB.232.3	chr1	-	4337	25	full-splice_match	Sf3b1	TCONS_00015517	6195	25	2	1856	2	-1833	multi-exon	TRUE	canonical	NA	NA	NA	NA	115	NA	NA	TRUE	NA	NA	NA	C	coding	1304	3915	114	4028	55027366	54987334	FALSE	15	AATTTGTGTGTGTTTTTTGA	NA	NA	NA	NA	NA	NA
PB.232.4	chr1	-	1551	12	incomplete-splice_match	Sf3b1	TCONS_00015508	6259	26	88	18014	1	-24	3prime_fragment	FALSE	canonical	NA	NA	NA	NA	9	NA	NA	TRUE	NA	NA	NA	C	coding	343	1029	522	1550	55014539	55003176	FALSE	80	AAGAACAAAAAGAAAGAAAA	NA	NA	NA	NA	NA	NA
PB.232.5	chr1	-	3010	11	novel_in_catalog	Sf3b1	novel	7517	26	NA	NA	-7	-24	intron_retention	FALSE	canonical	NA	NA	NA	NA	7	NA	NA	TRUE	NA	NA	NA	C	coding	343	1029	1981	3009	55014539	55003176	FALSE	80	AAGAACAAAAAGAAAGAAAA	NA	NA	NA	NA	NA	NA
PB.232.6	chr1	-	1506	11	incomplete-splice_match	Sf3b1	TCONS_00015517	6195	25	77	18006	-10	-24	3prime_fragment	FALSE	canonical	NA	NA	NA	NA	305	NA	NA	TRUE	NA	NA	NA	C	coding	489	1467	39	1505	55027366	55003176	FALSE	80	AAGAACAAAAAGAAAGAAAA	NA	NA	NA	NA	NA	NA
PB.232.7	chr1	-	3362	10	full-splice_match	Sf3b1	TCONS_00015522	3403	10	17	24	17	-24	multi-exon	FALSE	canonical	NA	NA	NA	NA	35	NA	NA	TRUE	NA	NA	NA	C	coding	343	1029	2333	3361	55014539	55003176	FALSE	80	AAGAACAAAAAGAAAGAAAA	NA	NA	NA	NA	NA	NA
PB.233.1	chr1	+	1653	5	full-splice_match	Coq10b	TCONS_00002659	1733	5	73	7	-26	-7	multi-exon	FALSE	canonical	NA	NA	NA	NA	51	NA	NA	TRUE	NA	NA	NA	A	coding	242	729	33	761	55052875	55071803	FALSE	25	ATAGTGACCTTGGTTATTTA	NA	NA	NA	NA	NA	NA
PB.234.1	chr1	-	2832	11	incomplete-splice_match	Hspd1	TCONS_00015529	2262	12	-201	9	-201	0	intron_retention	FALSE	canonical	NA	NA	NA	NA	2	NA	NA	TRUE	NA	NA	NA	C	coding	573	1722	658	2379	55086939	55078288	FALSE	5	TCTGGTTGTGTTACCCTTTC	NA	NA	NA	NA	NA	NA
PB.234.2	chr1	-	2267	12	full-splice_match	Hspd1	TCONS_00015535	2423	12	156	0	11	0	multi-exon	FALSE	canonical	NA	NA	NA	NA	342	NA	NA	TRUE	NA	NA	NA	C	coding	573	1722	93	1814	55086939	55078288	FALSE	5	TCTGGTTGTGTTACCCTTTC	NA	NA	NA	NA	NA	NA
PB.234.3	chr1	-	2413	12	incomplete-splice_match	Hspd1	TCONS_00015534	3152	15	3132	9	19	0	5prime_fragment	FALSE	canonical	NA	NA	NA	NA	271	NA	NA	TRUE	NA	NA	NA	C	coding	563	1692	269	1960	55086909	55078288	FALSE	5	TCTGGTTGTGTTACCCTTTC	NA	NA	NA	NA	NA	NA
PB.234.4	chr1	-	2266	12	full-splice_match	Hspd1	TCONS_00015533	2322	12	47	9	10	0	multi-exon	FALSE	canonical	NA	NA	NA	NA	222	NA	NA	TRUE	NA	NA	NA	C	coding	573	1722	92	1813	55086939	55078288	FALSE	5	TCTGGTTGTGTTACCCTTTC	NA	NA	NA	NA	NA	NA
PB.234.6	chr1	-	1259	9	incomplete-splice_match	Hspd1	TCONS_00015535	2423	12	145	2326	0	-2326	3prime_fragment	FALSE	canonical	NA	NA	NA	NA	2	NA	NA	TRUE	NA	NA	NA	C	coding	385	1155	104	1258	55086939	55080162	FALSE	60	AAAAAGAAAAGCTGAACGAG	NA	NA	NA	NA	NA	NA
PB.235.1	chr1	+	592	4	full-splice_match	Hspe1	TCONS_00002667	774	4	181	1	-1	-1	multi-exon	FALSE	canonical	NA	NA	NA	NA	131	NA	NA	TRUE	NA	NA	NA	A	coding	102	309	98	406	55088410	55091120	FALSE	25	AGTGGACAGTCTTTGGTAAT	NA	NA	NA	NA	NA	NA
PB.236.2	chr1	+	956	8	full-splice_match	Mob4	TCONS_00002674	2840	8	58	1826	2	74	multi-exon	FALSE	canonical	NA	NA	NA	NA	6	NA	NA	TRUE	NA	NA	NA	C	coding	225	678	12	689	55131300	55152806	FALSE	45	AAATGCTGCTAAACAATCAT	NA	NA	NA	NA	NA	NA
PB.237.1	chr1	-	3667	9	full-splice_match	Rftn2	TCONS_00015553	3677	9	7	3	7	-3	multi-exon	FALSE	canonical	NA	NA	NA	NA	13	NA	NA	TRUE	NA	NA	NA	C	coding	500	1503	517	2019	55226259	55171810	FALSE	25	AAATATGCCCATGTTTTGTT	NA	NA	NA	NA	NA	NA
PB.237.2	chr1	-	2065	9	full-splice_match	Rftn2	TCONS_00015553	3677	9	23	1589	23	0	multi-exon	FALSE	canonical	NA	NA	NA	NA	30	NA	NA	TRUE	NA	NA	NA	C	coding	500	1503	501	2003	55226259	55171810	FALSE	20	ATTTTGCTACTACTATCTTC	NA	NA	NA	NA	NA	NA
PB.238.1	chr1	+	2868	1	full-splice_match	Mars2	TCONS_00002707	11294	1	4	8422	4	-8422	mono-exon	FALSE	NA	NA	NA	NA	NA	12	NA	NA	NA	NA	NA	NA	A	coding	586	1761	60	1820	55237240	55239000	NA	15	ACCTTCTTTACAGCTGTTTG	NA	NA	NA	NA	NA	NA
PB.239.1	chr1	+	2074	5	incomplete-splice_match	Plcl1	TCONS_00002713	6580	6	292281	1339	1435	-1115	5prime_fragment	FALSE	canonical	NA	NA	NA	NA	4	NA	NA	TRUE	NA	NA	NA	A	coding	196	591	1	591	55698202	55751463	FALSE	35	AAAACAGAGTTCTTGATCTT	NA	NA	NA	NA	NA	NA
PB.24.1	chr1	+	2053	13	full-splice_match	Adhfe1	TCONS_00000289	2022	13	-3	-28	-3	28	multi-exon	FALSE	canonical	NA	NA	NA	NA	8	NA	NA	TRUE	NA	NA	NA	C	coding	419	1260	139	1398	9552923	9576274	FALSE	15	ATTTTATGCTTCCAGGTTTT	NA	NA	NA	NA	NA	NA
PB.24.2	chr1	+	2052	14	full-splice_match	Adhfe1	TCONS_00000284	3239	14	123	1064	16	5	multi-exon	FALSE	canonical	NA	NA	NA	NA	45	NA	NA	TRUE	NA	NA	NA	C	coding	465	1398	23	1420	9548093	9576274	FALSE	55	AAAGAAAAAAATGTGTACTG	NA	NA	NA	NA	NA	NA
PB.240.1	chr1	+	2983	2	full-splice_match	1700066M21Rik	TCONS_00002784	3008	2	22	3	2	-3	multi-exon	FALSE	canonical	NA	NA	NA	NA	9	NA	NA	TRUE	NA	NA	NA	A	coding	365	1098	30	1127	57377671	57383564	FALSE	25	AAATGTTATTTGGATGTGTT	NA	NA	NA	NA	NA	NA
PB.241.1	chr1	-	1188	8	full-splice_match	Tyw5	TCONS_00015657	1398	8	203	7	0	6	multi-exon	FALSE	canonical	NA	NA	NA	NA	13	NA	NA	TRUE	NA	NA	NA	C	coding	180	543	397	939	57393430	57388496	FALSE	35	ACATAAAGTCTATTGGTGGA	NA	NA	NA	NA	NA	NA
PB.241.2	chr1	-	1204	8	full-splice_match	Tyw5	TCONS_00015655	1847	8	630	13	0	3	multi-exon	FALSE	canonical	NA	NA	NA	NA	6	NA	NA	TRUE	NA	NA	NA	C	coding	315	948	11	958	57406461	57388496	FALSE	35	ACTACATAAAGTCTATTGGT	NA	NA	NA	NA	NA	NA
PB.242.1	chr1	+	1684	5	full-splice_match	Maip1	TCONS_00002797	3540	5	-193	2049	-34	-2049	multi-exon	FALSE	canonical	NA	NA	NA	NA	37	NA	NA	TRUE	NA	NA	NA	C	coding	291	876	639	1514	57406773	57415734	FALSE	25	AGATTGCTAGTGTTCTTTAA	NA	NA	NA	NA	NA	NA
PB.242.2	chr1	+	3101	5	full-splice_match	Maip1	TCONS_00002797	3540	5	431	8	0	-8	multi-exon	FALSE	canonical	NA	NA	NA	NA	8	NA	NA	TRUE	NA	NA	NA	C	coding	291	876	15	890	57406773	57415734	FALSE	40	AAAAGAAACTCTTTGGGTCA	NA	NA	NA	NA	NA	NA
PB.243.1	chr1	+	2677	14	full-splice_match	Spats2l	TCONS_00002810	4434	14	-99	1856	-12	0	multi-exon	TRUE	canonical	NA	NA	NA	NA	4	NA	NA	TRUE	NA	NA	NA	C	coding	558	1677	500	2176	57855486	57946463	FALSE	10	ACACCTGGCTTGCTCTTTCT	NA	NA	NA	NA	NA	NA
PB.243.2	chr1	+	3841	14	full-splice_match	Spats2l	TCONS_00002824	4393	14	126	426	-9	0	multi-exon	FALSE	canonical	NA	NA	NA	NA	2	NA	NA	TRUE	NA	NA	NA	C	coding	578	1737	174	1910	57832100	57946463	FALSE	20	TTCACGTCTGTAGAACCGTT	NA	NA	NA	NA	NA	NA
PB.243.3	chr1	+	2409	14	full-splice_match	Spats2l	TCONS_00002824	4393	14	128	1856	-7	0	multi-exon	FALSE	canonical	NA	NA	NA	NA	12	NA	NA	TRUE	NA	NA	NA	C	coding	578	1737	172	1908	57832100	57946463	FALSE	10	ACACCTGGCTTGCTCTTTCT	NA	NA	NA	NA	NA	NA
PB.243.4	chr1	+	2681	16	novel_not_in_catalog	Spats2l	novel	3929	14	NA	NA	-25	0	at_least_one_novel_splicesite	FALSE	canonical	NA	NA	NA	NA	2	NA	NA	TRUE	NA	NA	NA	C	coding	558	1677	504	2180	57855486	57946463	FALSE	10	ACACCTGGCTTGCTCTTTCT	NA	NA	NA	NA	NA	NA
PB.243.5	chr1	+	3933	14	full-splice_match	Spats2l	TCONS_00002808	5051	14	692	426	-7	0	multi-exon	FALSE	canonical	NA	NA	NA	NA	5	NA	NA	TRUE	NA	NA	NA	C	coding	557	1674	329	2002	57855486	57946463	FALSE	20	TTCACGTCTGTAGAACCGTT	NA	NA	NA	NA	NA	NA
PB.243.6	chr1	+	2491	14	full-splice_match	Spats2l	TCONS_00002829	3929	14	9	1429	9	0	multi-exon	FALSE	canonical	NA	NA	NA	NA	60	NA	NA	TRUE	NA	NA	NA	C	coding	558	1677	313	1989	57855486	57946463	FALSE	10	CACCTGGCTTGCTCTTTCTA	NA	NA	NA	NA	NA	NA
PB.243.7	chr1	+	493	6	incomplete-splice_match	Spats2l	TCONS_00002829	3929	14	16	65649	-13	3022	3prime_fragment	FALSE	canonical	NA	NA	NA	NA	2	NA	NA	TRUE	NA	NA	NA	C	coding	98	297	2	298	57774878	57855478	TRUE	60	AAAGAAGAAGGTAAGATTAA	NA	NA	NA	NA	NA	NA
PB.244.1	chr1	-	2453	7	full-splice_match	Kctd18	TCONS_00015688	2512	7	49	10	0	3	multi-exon	FALSE	canonical	NA	NA	NA	NA	24	NA	NA	TRUE	NA	NA	NA	C	coding	417	1254	130	1383	57967653	57956328	FALSE	30	AAAAATGTGACTTTTCTGTG	NA	NA	NA	NA	NA	NA
PB.244.2	chr1	-	2480	7	full-splice_match	Kctd18	TCONS_00015685	2637	7	0	157	0	3	multi-exon	FALSE	canonical	NA	NA	NA	NA	5	NA	NA	TRUE	NA	NA	NA	C	coding	209	630	781	1410	57961934	57956328	FALSE	30	AAAAATGTGACTTTTCTGTG	NA	NA	NA	NA	NA	NA
PB.244.3	chr1	-	2361	1	full-splice_match	Kctd18	TCONS_00015698	1824	1	-551	14	-85	-14	mono-exon	FALSE	NA	NA	NA	NA	NA	2	NA	NA	NA	NA	NA	NA	C	non_coding	NA	NA	NA	NA	NA	NA	NA	70	AAGAAAGAATACAAATGAAA	NA	NA	NA	NA	NA	NA
PB.245.1	chr1	+	4385	35	full-splice_match	Aox1	TCONS_00002847	4423	35	35	3	2	-3	multi-exon	TRUE	canonical	NA	NA	NA	NA	4	NA	NA	TRUE	NA	NA	NA	A	coding	1333	4002	52	4053	58030017	58106078	FALSE	25	AAATCGTTTGCTCTAAGGTG	NA	NA	NA	NA	NA	NA
PB.246.1	chr1	+	3960	12	full-splice_match	Bzw1	TCONS_00002879	3876	12	-84	0	-84	0	multi-exon	FALSE	canonical	NA	NA	NA	NA	301	NA	NA	TRUE	NA	NA	NA	C	coding	419	1260	414	1673	58394212	58405066	FALSE	10	ACGTACTGTGTCTGTGCTTT	NA	NA	NA	NA	NA	NA
PB.246.2	chr1	+	3523	11	full-splice_match	Bzw1	TCONS_00002876	5643	11	2111	9	4	0	multi-exon	FALSE	canonical	NA	NA	NA	NA	56	NA	NA	TRUE	NA	NA	NA	C	coding	378	1137	100	1236	58394212	58405066	FALSE	10	ACGTACTGTGTCTGTGCTTT	NA	NA	NA	NA	NA	NA
PB.247.1	chr1	-	1751	13	full-splice_match	Clk1	TCONS_00015739	1796	13	44	1	20	-1	multi-exon	FALSE	canonical	NA	NA	NA	NA	16	NA	NA	TRUE	NA	NA	NA	C	coding	483	1452	104	1555	58421934	58412197	FALSE	30	ATAAAGGTCTATAGCTTGGT	NA	NA	NA	NA	NA	NA
PB.247.2	chr1	-	3034	11	full-splice_match	Clk1	TCONS_00015732	4865	11	19	1812	-5	-1	multi-exon	FALSE	canonical	NA	NA	NA	NA	18	NA	NA	TRUE	NA	NA	NA	C	coding	333	1002	1837	2838	58419761	58412197	FALSE	30	ATAAAGGTCTATAGCTTGGT	NA	NA	NA	NA	NA	NA
PB.247.3	chr1	-	1687	12	full-splice_match	Clk1	TCONS_00015740	1705	12	17	1	-7	-1	multi-exon	FALSE	canonical	NA	NA	NA	NA	14	NA	NA	TRUE	NA	NA	NA	C	coding	258	777	715	1491	58417166	58412197	FALSE	30	ATAAAGGTCTATAGCTTGGT	NA	NA	NA	NA	NA	NA
PB.248.1	chr1	-	1057	7	full-splice_match	Ppil3	TCONS_00015750	1033	7	-25	1	-20	-1	multi-exon	FALSE	canonical	NA	NA	NA	NA	10	NA	NA	TRUE	NA	NA	NA	C	coding	161	486	363	848	58444591	58431204	FALSE	10	ATGTGAGTGTCCTTTTTTTT	NA	NA	NA	NA	NA	NA
PB.248.2	chr1	-	1095	7	full-splice_match	Ppil3	TCONS_00015749	1363	7	263	5	10	-2	multi-exon	FALSE	canonical	NA	NA	NA	NA	2	NA	NA	TRUE	NA	NA	NA	C	coding	161	486	405	890	58444591	58431204	FALSE	15	TCACATGTGAGTGTCCTTTT	NA	NA	NA	NA	NA	NA
PB.248.3	chr1	-	795	7	full-splice_match	Ppil3	TCONS_00015752	830	7	28	7	15	-4	multi-exon	FALSE	canonical	NA	NA	NA	NA	4	NA	NA	TRUE	NA	NA	NA	C	coding	161	486	107	592	58444591	58431204	FALSE	20	TATCACATGTGAGTGTCCTT	NA	NA	NA	NA	NA	NA
PB.249.1	chr1	+	2465	7	full-splice_match	Nif3l1	TCONS_00002894	3769	7	114	1190	-2	0	multi-exon	FALSE	canonical	NA	NA	NA	NA	125	NA	NA	TRUE	NA	NA	NA	C	coding	350	1053	472	1524	58447735	58461325	FALSE	55	AAAAAAAGGACACACTGTAT	NA	NA	NA	NA	NA	NA
PB.249.2	chr1	+	2123	6	full-splice_match	Nif3l1	TCONS_00002897	5245	6	372	2750	-105	0	multi-exon	FALSE	canonical	NA	NA	NA	NA	2	NA	NA	TRUE	NA	NA	NA	C	coding	322	969	214	1182	58447735	58461325	FALSE	55	AAAAAAAGGACACACTGTAT	NA	NA	NA	NA	NA	NA
PB.249.3	chr1	+	3403	7	full-splice_match	Nif3l1	TCONS_00002894	3769	7	446	-80	-31	80	multi-exon	FALSE	canonical	NA	NA	NA	NA	9	NA	NA	TRUE	NA	NA	NA	C	coding	350	1053	140	1192	58447735	58461325	FALSE	10	TTATTTCTTAGCCTGGCTTC	NA	NA	NA	NA	NA	NA
PB.249.4	chr1	+	1458	7	novel_in_catalog	Nif3l1	novel	5582	8	NA	NA	-49	139	combination_of_known_splicesites	FALSE	canonical	NA	NA	NA	NA	9	NA	NA	TRUE	NA	NA	NA	C	coding	350	1053	208	1260	58447735	58461325	FALSE	10	AATTTTTGTTTTGTTTCTTG	NA	NA	NA	NA	NA	NA
PB.250.1	chr1	-	3139	18	full-splice_match	Orc2	TCONS_00015769	3561	18	-5	427	-5	-427	multi-exon	FALSE	canonical	NA	NA	NA	NA	35	NA	NA	TRUE	NA	NA	NA	A	coding	576	1731	403	2133	58501416	58464204	FALSE	20	TGAAACCTGCTGGTCTGCAC	NA	NA	NA	NA	NA	NA
PB.251.3	chr1	-	4265	12	full-splice_match	Fam126b	TCONS_00015791	8851	12	59	4527	0	-24	multi-exon	FALSE	canonical	NA	NA	NA	NA	4	NA	NA	TRUE	NA	NA	NA	C	coding	530	1593	271	1863	58558027	58529658	FALSE	95	AAAAGAAAAAAAAAAAAAAA	NA	NA	NA	NA	NA	NA
PB.251.4	chr1	-	4359	13	full-splice_match	Fam126b	TCONS_00015793	4581	13	-13	235	-2	-24	multi-exon	FALSE	canonical	NA	NA	NA	NA	20	NA	NA	TRUE	NA	NA	NA	C	coding	586	1761	197	1957	58558027	58529658	FALSE	95	AAAAGAAAAAAAAAAAAAAA	NA	NA	NA	NA	NA	NA
PB.251.5	chr1	-	4197	12	full-splice_match	Fam126b	TCONS_00015792	8685	12	38	4450	-8	-24	multi-exon	FALSE	canonical	NA	NA	NA	NA	44	NA	NA	TRUE	NA	NA	NA	C	coding	530	1593	203	1795	58558027	58529658	FALSE	95	AAAAGAAAAAAAAAAAAAAA	NA	NA	NA	NA	NA	NA
PB.252.1	chr1	+	713	3	full-splice_match	Ndufb3	TCONS_00002918	763	3	8	42	8	-42	multi-exon	FALSE	canonical	NA	NA	NA	NA	92	NA	NA	TRUE	NA	NA	NA	C	coding	104	315	282	596	58591092	58595805	FALSE	25	TGTTTTTGTAACTCTTAAAT	NA	NA	NA	NA	NA	NA
PB.253.1	chr1	+	1857	6	incomplete-splice_match	Cflar	TCONS_00002947	1771	11	-83	20750	-11	-1	3prime_fragment	FALSE	canonical	NA	NA	NA	NA	2	NA	NA	TRUE	NA	NA	NA	C	coding	215	648	346	993	58726437	58732362	FALSE	10	ATCTCTTTGTGCATTTGCTT	NA	NA	NA	NA	NA	NA
PB.253.2	chr1	+	3007	11	incomplete-splice_match	Cflar	TCONS_00002930	6758	12	-18	3809	5	-11	3prime_fragment	FALSE	canonical	NA	NA	NA	NA	3	NA	NA	TRUE	NA	NA	NA	C	coding	481	1446	330	1775	58726437	58753922	FALSE	85	AAAAAAAAAAACTTAAAAAA	NA	NA	NA	NA	NA	NA
PB.253.3	chr1	+	1803	6	novel_not_in_catalog	Cflar	novel	2010	5	NA	NA	170	-1	at_least_one_novel_splicesite	FALSE	canonical	NA	NA	NA	NA	4	NA	NA	TRUE	NA	NA	NA	C	coding	215	648	292	939	58726437	58732362	FALSE	10	ATCTCTTTGTGCATTTGCTT	NA	NA	NA	NA	NA	NA
PB.253.4	chr1	+	1106	2	full-splice_match	Cflar	TCONS_00002950	1100	2	-6	0	2	0	multi-exon	FALSE	canonical	NA	NA	NA	NA	2	NA	NA	TRUE	NA	NA	NA	C	non_coding	NA	NA	NA	NA	NA	NA	NA	20	ATAGCTTTGGCTCATTCCAT	NA	NA	NA	NA	NA	NA
PB.254.1	chr1	+	2063	9	full-splice_match	Casp8	TCONS_00002962	2585	9	32	490	32	5	multi-exon	FALSE	canonical	NA	NA	NA	NA	9	NA	NA	TRUE	NA	NA	NA	A	coding	480	1443	362	1804	58823943	58846754	FALSE	10	ATGTATGTTTTGTTTTGCTT	NA	NA	NA	NA	NA	NA
PB.255.1	chr1	-	5848	14	full-splice_match	Trak2	TCONS_00015840	6084	14	39	197	32	0	multi-exon	FALSE	canonical	NA	NA	NA	NA	2	NA	NA	TRUE	NA	NA	NA	C	coding	607	1824	354	2177	58946337	58904121	FALSE	5	CCTGTGTCTCCTTGTGATTT	NA	NA	NA	NA	NA	NA
PB.255.2	chr1	-	6191	16	full-splice_match	Trak2	TCONS_00015849	6189	16	-3	1	-3	0	multi-exon	FALSE	canonical	NA	NA	NA	NA	56	NA	NA	TRUE	NA	NA	NA	C	coding	913	2742	396	3137	58946337	58903504	FALSE	5	CCTGTGTCTCCTTGTGATTT	NA	NA	NA	NA	NA	NA
PB.255.3	chr1	-	6211	16	novel_in_catalog	Trak2	novel	6189	16	NA	NA	0	0	combination_of_known_junctions	FALSE	canonical	NA	NA	NA	NA	11	NA	NA	TRUE	NA	NA	NA	C	coding	913	2742	416	3157	58946337	58903504	FALSE	5	CCTGTGTCTCCTTGTGATTT	NA	NA	NA	NA	NA	NA
PB.255.4	chr1	-	6006	15	full-splice_match	Trak2	TCONS_00015845	6279	15	69	204	62	-7	multi-exon	FALSE	canonical	NA	NA	NA	NA	10	NA	NA	TRUE	NA	NA	NA	C	coding	672	2019	324	2342	58946337	58904121	FALSE	15	AAATTGTCCTGTGTCTCCTT	NA	NA	NA	NA	NA	NA
PB.255.5	chr1	-	6263	17	novel_in_catalog	Trak2	novel	6458	17	NA	NA	-3	-7	combination_of_known_junctions	FALSE	canonical	NA	NA	NA	NA	108	NA	NA	TRUE	NA	NA	NA	C	coding	773	2322	895	3216	58922663	58903504	FALSE	15	AAATTGTCCTGTGTCTCCTT	NA	NA	NA	NA	NA	NA
PB.255.6	chr1	-	4164	16	full-splice_match	Trak2	TCONS_00015849	6189	16	-3	2028	-3	1027	multi-exon	FALSE	canonical	NA	NA	NA	NA	26	NA	NA	TRUE	NA	NA	NA	C	coding	913	2742	396	3137	58946337	58903504	FALSE	20	AGGTGCTTGCTTTGAAAGTG	NA	NA	NA	NA	NA	NA
PB.255.7	chr1	-	1475	10	incomplete-splice_match	Trak2	TCONS_00015849	6189	16	-53	15320	-17	4127	3prime_fragment	FALSE	canonical	NA	NA	NA	NA	5	NA	NA	TRUE	NA	NA	NA	C	coding	343	1029	446	1474	58946337	58915770	FALSE	60	AAGAAGAAATAAAAGAGCTT	NA	NA	NA	NA	NA	NA
PB.256.1	chr1	+	2342	12	full-splice_match	Stradb	TCONS_00002992	2960	12	16	602	16	-9	multi-exon	FALSE	canonical	NA	NA	NA	NA	106	NA	NA	TRUE	NA	NA	NA	C	coding	418	1257	409	1665	58977054	58994436	FALSE	45	AAAATTAAACATCTCTTTTA	NA	NA	NA	NA	NA	NA
PB.256.2	chr1	+	2137	11	full-splice_match	Stradb	TCONS_00002983	2070	11	49	-116	49	-9	multi-exon	FALSE	canonical	NA	NA	NA	NA	17	NA	NA	TRUE	NA	NA	NA	C	coding	148	447	1014	1460	58992741	58994436	FALSE	45	AAAATTAAACATCTCTTTTA	NA	NA	NA	NA	NA	NA
PB.256.3	chr1	+	1276	7	full-splice_match	Stradb	TCONS_00002982	1348	7	78	-6	78	6	multi-exon	FALSE	canonical	NA	NA	NA	NA	14	NA	NA	TRUE	NA	NA	NA	C	coding	209	630	347	976	58977054	58991218	FALSE	10	GCTTATGTCGTGTTTCTATC	NA	NA	NA	NA	NA	NA
PB.257.1	chr1	-	1824	13	full-splice_match	Tmem237	TCONS_00015865	1843	13	26	-7	8	7	multi-exon	FALSE	canonical	NA	NA	NA	NA	6	NA	NA	TRUE	NA	NA	NA	C	coding	398	1197	73	1269	59120014	59101137	FALSE	20	AACTGAAGGTTTTTCCTTTT	NA	NA	NA	NA	NA	NA
PB.257.2	chr1	-	1880	13	full-splice_match	Tmem237	TCONS_00015868	1869	13	-13	2	5	-2	multi-exon	FALSE	canonical	NA	NA	NA	NA	13	NA	NA	TRUE	NA	NA	NA	C	coding	413	1242	94	1335	59120014	59101137	FALSE	35	AAGCTTTATTAACTGAAGGT	NA	NA	NA	NA	NA	NA
PB.257.3	chr1	-	1811	13	full-splice_match	Tmem237	TCONS_00015869	1823	13	15	-3	11	2	multi-exon	FALSE	canonical	NA	NA	NA	NA	89	NA	NA	TRUE	NA	NA	NA	C	coding	403	1212	57	1268	59119735	59101137	FALSE	40	ACAAGCTTTATTAACTGAAG	NA	NA	NA	NA	NA	NA
PB.257.4	chr1	-	1601	13	full-splice_match	Tmem237	TCONS_00015867	1818	13	-124	341	-124	-19	multi-exon	FALSE	canonical	NA	NA	NA	NA	9	NA	NA	TRUE	NA	NA	NA	C	coding	406	1221	174	1394	59120359	59101137	FALSE	90	AAAAAAAAATAAAAATAAAA	NA	NA	NA	NA	NA	NA
PB.258.1	chr1	+	2319	1	full-splice_match	G730003C15Rik	TCONS_00003006	2309	1	-5	-5	-5	5	mono-exon	FALSE	NA	NA	NA	NA	NA	5	NA	NA	NA	NA	NA	NA	C	coding	50	153	289	441	59120116	59120268	NA	35	TAGTTCATTTCTAAAATGTA	NA	NA	NA	NA	NA	NA
PB.258.2	chr1	+	1115	1	full-splice_match	G730003C15Rik	TCONS_00003005	2307	1	1	1191	1	-1191	mono-exon	FALSE	NA	NA	NA	NA	NA	11	NA	NA	NA	NA	NA	NA	C	non_coding	NA	NA	NA	NA	NA	NA	NA	30	AAGTAGACTGGTTTATTTAG	NA	NA	NA	NA	NA	NA
PB.259.1	chr1	-	6318	34	full-splice_match	Als2	TCONS_00015901	6342	34	19	5	14	-5	multi-exon	TRUE	canonical	NA	NA	NA	NA	74	NA	NA	TRUE	NA	NA	NA	C	coding	1651	4956	117	5072	59220394	59164177	FALSE	25	ACGAAGCTGTTCTATGACTG	NA	NA	NA	NA	NA	NA
PB.259.2	chr1	-	2960	13	full-splice_match	Als2	TCONS_00015905	2977	13	0	17	0	-17	multi-exon	FALSE	canonical	NA	NA	NA	NA	6	NA	NA	TRUE	NA	NA	NA	C	coding	928	2787	136	2922	59220394	59191664	FALSE	85	TAAAAAAAAAAAAAAAAGAT	NA	NA	NA	NA	NA	NA
PB.26.2	chr1	+	3275	6	full-splice_match	Vxn	TCONS_00000294	3256	6	-19	0	-19	0	multi-exon	FALSE	canonical	NA	NA	NA	NA	190	NA	NA	TRUE	NA	NA	NA	C	coding	207	624	405	1028	9601584	9624896	FALSE	20	TCTGAGGCTCCCTCGATCAA	NA	NA	NA	NA	NA	NA
PB.260.1	chr1	+	2405	15	novel_in_catalog	Gm973	novel	3873	21	NA	NA	58	-700	combination_of_known_junctions	FALSE	canonical	NA	NA	NA	NA	5	NA	NA	TRUE	NA	NA	NA	C	coding	699	2097	307	2403	59524658	59627541	FALSE	75	AAGAAAAAAGAAGAAAAGGA	NA	NA	NA	NA	NA	NA
PB.260.2	chr1	+	3748	21	full-splice_match	Gm973	TCONS_00003045	3873	21	74	51	74	-3	multi-exon	FALSE	canonical	NA	NA	NA	NA	5	NA	NA	TRUE	NA	NA	NA	C	coding	1088	3267	291	3557	59524658	59636223	FALSE	25	AAACCATTTTGTTTTCTTTA	NA	NA	NA	NA	NA	NA
PB.260.3	chr1	+	3826	21	novel_in_catalog	Gm973	novel	3873	21	NA	NA	74	-3	combination_of_known_junctions	FALSE	canonical	NA	NA	NA	NA	20	NA	NA	TRUE	NA	NA	NA	C	coding	1114	3345	291	3635	59524658	59636223	FALSE	25	AAACCATTTTGTTTTCTTTA	NA	NA	NA	NA	NA	NA
PB.260.4	chr1	+	3525	19	full-splice_match	Gm973	TCONS_00003048	3645	19	74	46	74	2	multi-exon	FALSE	canonical	NA	NA	NA	NA	5	NA	NA	TRUE	NA	NA	NA	C	coding	1012	3039	291	3329	59524658	59636223	FALSE	15	ATTTTGTTTTCTTTAGGACT	NA	NA	NA	NA	NA	NA
PB.260.5	chr1	+	2081	13	incomplete-splice_match	Gm973	TCONS_00003048	3645	19	76	8922	76	-700	3prime_fragment	FALSE	canonical	NA	NA	NA	NA	2	NA	NA	TRUE	NA	NA	NA	C	coding	597	1791	289	2079	59524658	59627541	FALSE	75	AAGAAAAAAGAAGAAAAGGA	NA	NA	NA	NA	NA	NA
PB.260.7	chr1	+	3933	22	novel_in_catalog	Gm973	novel	4011	22	NA	NA	105	-3	combination_of_known_junctions	FALSE	canonical	NA	NA	NA	NA	2	NA	NA	TRUE	NA	NA	NA	C	coding	1160	3483	260	3742	59524658	59636223	FALSE	25	AAACCATTTTGTTTTCTTTA	NA	NA	NA	NA	NA	NA
PB.261.1	chr1	-	1125	5	novel_not_in_catalog	Sumo1	novel	1215	5	NA	NA	10	-10	at_least_one_novel_splicesite	FALSE	canonical	NA	NA	NA	NA	2	NA	NA	TRUE	NA	NA	NA	C	non_coding	NA	NA	NA	NA	NA	NA	NA	45	AAAAACATTACTGAAGCTCC	NA	NA	NA	NA	NA	NA
PB.261.2	chr1	-	1174	5	full-splice_match	Sumo1	TCONS_00015970	1215	5	31	10	-11	-10	multi-exon	FALSE	canonical	NA	NA	NA	NA	437	NA	NA	TRUE	NA	NA	NA	C	coding	101	306	113	418	59670691	59640200	FALSE	45	AAAAACATTACTGAAGCTCC	NA	NA	NA	NA	NA	NA
PB.261.3	chr1	-	1102	4	novel_in_catalog	Sumo1	novel	1215	5	NA	NA	-11	-10	intron_retention	FALSE	canonical	NA	NA	NA	NA	37	NA	NA	TRUE	NA	NA	NA	C	non_coding	NA	NA	NA	NA	NA	NA	NA	45	AAAAACATTACTGAAGCTCC	NA	NA	NA	NA	NA	NA
PB.262.1	chr1	+	1581	13	incomplete-splice_match	Nop58	TCONS_00003090	9425	15	-4	9944	-4	1	3prime_fragment	FALSE	canonical	NA	NA	NA	NA	4	NA	NA	TRUE	NA	NA	NA	C	coding	455	1365	216	1580	59685182	59709099	FALSE	70	AAAAGAAAGCAAAAAAAGCC	NA	NA	NA	NA	NA	NA
PB.262.2	chr1	+	1768	14	incomplete-splice_match	Nop58	TCONS_00003102	9507	15	-35	8392	3	-627	3prime_fragment	FALSE	canonical	NA	NA	NA	NA	26	NA	NA	TRUE	NA	NA	NA	C	coding	520	1560	209	1768	59685182	59710652	FALSE	10	GTATGTGATTTTGGTGTTGT	NA	NA	NA	NA	NA	NA
PB.262.4	chr1	+	1468	12	incomplete-splice_match	Nop58	TCONS_00003098	1713	13	5	4446	-3	0	3prime_fragment	FALSE	canonical	NA	NA	NA	NA	3	NA	NA	TRUE	NA	NA	NA	C	coding	422	1266	201	1466	59685182	59707062	FALSE	50	GTAAAGTCATTTAAGAATAA	NA	NA	NA	NA	NA	NA
PB.262.5	chr1	+	1998	15	full-splice_match	Nop58	TCONS_00003102	9507	15	-27	7536	-3	-2	multi-exon	FALSE	canonical	NA	NA	NA	NA	17	NA	NA	TRUE	NA	NA	NA	C	coding	536	1611	201	1811	59685182	59711321	FALSE	20	AAGGCAGTTTTGTGATCTCT	NA	NA	NA	NA	NA	NA
PB.262.6	chr1	+	1699	13	full-splice_match	Nop58	TCONS_00003098	1713	13	11	3	3	-3	multi-exon	FALSE	canonical	NA	NA	NA	NA	4	NA	NA	TRUE	NA	NA	NA	C	coding	444	1335	195	1529	59685182	59711337	FALSE	20	TAAGGCAGTTTTGTGATCTC	NA	NA	NA	NA	NA	NA
PB.262.7	chr1	+	1760	14	novel_not_in_catalog	Nop58	novel	9507	15	NA	NA	-4	-2	at_least_one_novel_splicesite	FALSE	canonical	NA	NA	NA	NA	2	NA	NA	TRUE	NA	NA	NA	C	coding	424	1275	184	1458	59685182	59710588	TRUE	20	AAGGCAGTTTTGTGATCTCT	NA	NA	NA	NA	NA	NA
PB.266.1	chr1	+	2728	8	full-splice_match	Fam117b	TCONS_00003139	5532	8	496	2308	-462	1523	multi-exon	FALSE	canonical	NA	NA	NA	NA	9	NA	NA	TRUE	NA	NA	NA	C	coding	344	1035	383	1417	59949184	59981727	FALSE	30	ATCAGTGTTGGTAAACATTG	NA	NA	NA	NA	NA	NA
PB.266.2	chr1	+	5011	8	full-splice_match	Fam117b	TCONS_00003139	5532	8	521	0	-437	0	multi-exon	FALSE	canonical	NA	NA	NA	NA	52	NA	NA	TRUE	NA	NA	NA	C	coding	344	1035	358	1392	59949184	59981727	FALSE	5	AGTCTTTCTTTCTCTGTGTG	NA	NA	NA	NA	NA	NA
PB.269.1	chr1	-	3498	11	full-splice_match	Ica1l	TCONS_00015998	3650	11	145	7	145	0	multi-exon	FALSE	canonical	NA	NA	NA	NA	9	NA	NA	TRUE	NA	NA	NA	C	coding	431	1296	154	1449	60028229	59991124	FALSE	40	AAAGCAATGTGTTCTCTAAA	NA	NA	NA	NA	NA	NA
PB.269.2	chr1	-	1932	11	full-splice_match	Ica1l	TCONS_00016006	3415	11	-22	1505	-22	544	multi-exon	FALSE	canonical	NA	NA	NA	NA	2	NA	NA	TRUE	NA	NA	NA	C	coding	431	1296	93	1388	60028229	59991124	FALSE	40	AGCAGGATGTAAAATCCATT	NA	NA	NA	NA	NA	NA
PB.269.3	chr1	-	1814	12	novel_not_in_catalog	Ica1l	novel	3757	11	NA	NA	3	305	at_least_one_novel_splicesite	FALSE	canonical	NA	NA	NA	NA	2	NA	NA	TRUE	NA	NA	NA	C	coding	431	1296	214	1509	60028229	59991124	FALSE	0	TGGCTCTGGTTTGGGGTTTT	NA	NA	NA	NA	NA	NA
PB.269.4	chr1	-	1340	4	incomplete-splice_match	Ica1l	TCONS_00016002	3757	11	216	25852	119	335	3prime_fragment	FALSE	canonical	NA	NA	NA	NA	2	NA	NA	TRUE	NA	NA	NA	C	coding	130	393	190	582	60028229	60015678	FALSE	15	ACCCAGCCTGATTTTCTTCT	NA	NA	NA	NA	NA	NA
PB.270.1	chr1	-	1747	12	incomplete-splice_match	Wdr12	TCONS_00016013	4678	16	464	9710	36	-828	internal_fragment	FALSE	canonical	NA	NA	NA	NA	2	NA	NA	TRUE	NA	NA	NA	C	coding	369	1110	170	1279	60094512	60078164	FALSE	25	GAATTCTGTCTACATTTTAC	NA	NA	NA	NA	NA	NA
PB.270.2	chr1	-	1657	13	full-splice_match	Wdr12	TCONS_00016023	10012	13	-4	8359	-4	-1276	multi-exon	FALSE	canonical	NA	NA	NA	NA	52	NA	NA	TRUE	NA	NA	NA	C	coding	423	1272	366	1637	60097547	60078164	FALSE	5	ACTTCCTTGTTGGGTCTTGT	NA	NA	NA	NA	NA	NA
PB.270.3	chr1	-	1948	14	full-splice_match	Wdr12	TCONS_00016025	3251	14	27	1276	27	-1276	multi-exon	FALSE	canonical	NA	NA	NA	NA	88	NA	NA	TRUE	NA	NA	NA	C	coding	423	1272	657	1928	60097547	60078164	FALSE	5	ACTTCCTTGTTGGGTCTTGT	NA	NA	NA	NA	NA	NA
PB.271.1	chr1	+	5528	16	full-splice_match	Carf	TCONS_00003167	5561	16	28	5	11	-1	multi-exon	FALSE	canonical	NA	NA	NA	NA	6	NA	NA	TRUE	NA	NA	NA	A	coding	689	2070	194	2263	60108126	60150687	FALSE	30	ATGTGTTAGTTTTTGAAAAT	NA	NA	NA	NA	NA	NA
PB.273.1	chr1	+	2203	13	full-splice_match	Cyp20a1	TCONS_00003211	2223	13	19	1	4	-1	multi-exon	FALSE	canonical	NA	NA	NA	NA	14	NA	NA	TRUE	NA	NA	NA	C	coding	462	1389	45	1433	60343386	60387289	FALSE	15	ATTTGGAGGATTGTTTTGTT	NA	NA	NA	NA	NA	NA
PB.273.2	chr1	+	2020	12	full-splice_match	Cyp20a1	TCONS_00003212	2056	12	34	2	19	-2	multi-exon	FALSE	canonical	NA	NA	NA	NA	4	NA	NA	TRUE	NA	NA	NA	C	coding	360	1083	169	1251	60354531	60387289	FALSE	15	TATTTGGAGGATTGTTTTGT	NA	NA	NA	NA	NA	NA
PB.274.1	chr1	+	4314	11	full-splice_match	Abi2	TCONS_00003227	6696	11	-59	2441	7	-14	multi-exon	FALSE	canonical	NA	NA	NA	NA	27	NA	NA	TRUE	NA	NA	NA	C	coding	493	1482	244	1725	60409803	60476915	FALSE	90	AAAAAAAAAAAAAAGAAAAG	NA	NA	NA	NA	NA	NA
PB.274.10	chr1	+	5756	11	full-splice_match	Abi2	TCONS_00003227	6696	11	152	788	-10	-1	multi-exon	FALSE	canonical	NA	NA	NA	NA	8	NA	NA	TRUE	NA	NA	NA	C	coding	493	1482	33	1514	60409803	60476915	FALSE	25	ATTGCAGTGTCTTGTAGAAT	NA	NA	NA	NA	NA	NA
PB.274.2	chr1	+	4207	10	full-splice_match	Abi2	TCONS_00003218	6675	10	25	2443	25	-16	multi-exon	FALSE	canonical	NA	NA	NA	NA	66	NA	NA	TRUE	NA	NA	NA	C	coding	464	1395	226	1620	60409803	60476915	FALSE	85	TTAAAAAAAAAAAAAAGAAA	NA	NA	NA	NA	NA	NA
PB.274.3	chr1	+	4436	12	full-splice_match	Abi2	TCONS_00003225	6843	12	-34	2441	32	-14	multi-exon	FALSE	canonical	NA	NA	NA	NA	7	NA	NA	TRUE	NA	NA	NA	C	coding	542	1629	219	1847	60409803	60476915	FALSE	90	AAAAAAAAAAAAAAGAAAAG	NA	NA	NA	NA	NA	NA
PB.274.4	chr1	+	5778	9	full-splice_match	Abi2	TCONS_00003232	6591	9	25	788	4	-1	multi-exon	FALSE	canonical	NA	NA	NA	NA	2	NA	NA	TRUE	NA	NA	NA	C	coding	458	1377	160	1536	60409803	60476915	FALSE	25	ATTGCAGTGTCTTGTAGAAT	NA	NA	NA	NA	NA	NA
PB.274.5	chr1	+	5776	10	full-splice_match	Abi2	TCONS_00003218	6675	10	111	788	24	-1	multi-exon	FALSE	canonical	NA	NA	NA	NA	16	NA	NA	TRUE	NA	NA	NA	C	coding	464	1395	140	1534	60409803	60476915	FALSE	25	ATTGCAGTGTCTTGTAGAAT	NA	NA	NA	NA	NA	NA
PB.274.6	chr1	+	4267	11	full-splice_match	Abi2	TCONS_00003219	6822	11	112	2443	25	-16	multi-exon	FALSE	canonical	NA	NA	NA	NA	24	NA	NA	TRUE	NA	NA	NA	C	coding	513	1542	139	1680	60409803	60476915	FALSE	85	TTAAAAAAAAAAAAAAGAAA	NA	NA	NA	NA	NA	NA
PB.274.7	chr1	+	5907	11	full-splice_match	Abi2	TCONS_00003219	6822	11	127	788	-15	-1	multi-exon	FALSE	canonical	NA	NA	NA	NA	25	NA	NA	TRUE	NA	NA	NA	C	coding	513	1542	124	1665	60409803	60476915	FALSE	25	ATTGCAGTGTCTTGTAGAAT	NA	NA	NA	NA	NA	NA
PB.274.8	chr1	+	3965	9	full-splice_match	Abi2	TCONS_00003222	5768	9	147	1656	-15	-16	multi-exon	TRUE	canonical	NA	NA	NA	NA	107	NA	NA	TRUE	NA	NA	NA	C	coding	446	1341	38	1378	60409803	60476915	FALSE	85	TTAAAAAAAAAAAAAAGAAA	NA	NA	NA	NA	NA	NA
PB.274.9	chr1	+	5903	12	full-splice_match	Abi2	TCONS_00003225	6843	12	152	788	-10	-1	multi-exon	FALSE	canonical	NA	NA	NA	NA	101	NA	NA	TRUE	NA	NA	NA	C	coding	542	1629	33	1661	60409803	60476915	FALSE	25	ATTGCAGTGTCTTGTAGAAT	NA	NA	NA	NA	NA	NA
PB.276.2	chr1	-	3002	9	novel_not_in_catalog	Raph1	novel	11356	14	NA	NA	1464	-6	intron_retention	FALSE	canonical	NA	NA	NA	NA	4	NA	NA	TRUE	NA	NA	NA	B	coding	915	2748	5	2752	60501797	60488300	TRUE	40	AAAGAACCTGGTTTTAAAGC	NA	NA	NA	NA	NA	NA
PB.280.2	chr1	+	4506	16	full-splice_match	Nrp2	TCONS_00003352	6534	16	-313	2341	104	-8	multi-exon	FALSE	canonical	NA	NA	NA	NA	36	NA	NA	TRUE	NA	NA	NA	C	coding	901	2706	817	3522	62704205	62795989	FALSE	85	AAAAAGAAAAAAGAAAAGAA	NA	NA	NA	NA	NA	NA
PB.285.1	chr1	+	298	1	full-splice_match	Gm20342	TCONS_00003371	9720	1	9384	38	9384	-38	mono-exon	FALSE	NA	NA	NA	NA	NA	2	NA	NA	NA	NA	NA	NA	A	non_coding	NA	NA	NA	NA	NA	NA	NA	80	AAAAAAACAAACAAACAAAC	NA	NA	NA	NA	NA	NA
PB.286.1	chr1	-	2665	19	full-splice_match	Ndufs1	TCONS_00016157	2590	19	57	-132	-6	1	multi-exon	FALSE	canonical	NA	NA	NA	NA	120	NA	NA	TRUE	NA	NA	NA	C	coding	727	2184	254	2437	63170909	63143831	FALSE	55	AAAAACACTGATATTAAAGT	NA	NA	NA	NA	NA	NA
PB.286.2	chr1	-	2513	19	full-splice_match	Ndufs1	TCONS_00016154	2661	19	141	7	9	1	multi-exon	FALSE	canonical	NA	NA	NA	NA	175	NA	NA	TRUE	NA	NA	NA	C	coding	727	2184	102	2285	63170909	63143831	FALSE	55	AAAAACACTGATATTAAAGT	NA	NA	NA	NA	NA	NA
PB.286.3	chr1	-	2621	20	full-splice_match	Ndufs1	TCONS_00016143	2776	20	137	18	5	1	multi-exon	FALSE	canonical	NA	NA	NA	NA	14	NA	NA	TRUE	NA	NA	NA	C	coding	727	2184	210	2393	63170909	63143831	FALSE	55	AAAAACACTGATATTAAAGT	NA	NA	NA	NA	NA	NA
PB.286.4	chr1	-	2785	20	incomplete-splice_match	Ndufs1	TCONS_00016150	2705	21	142	18	-1	1	5prime_fragment	FALSE	canonical	NA	NA	NA	NA	152	NA	NA	TRUE	NA	NA	NA	C	coding	727	2184	374	2557	63170909	63143831	FALSE	55	AAAAACACTGATATTAAAGT	NA	NA	NA	NA	NA	NA
PB.286.5	chr1	-	1543	10	full-splice_match	Ndufs1	TCONS_00016167	2235	10	130	562	-2	-562	multi-exon	FALSE	canonical	NA	NA	NA	NA	2	NA	NA	TRUE	NA	NA	NA	C	coding	332	999	271	1269	63170909	63159738	FALSE	5	CCATTCTTTTCTCCTGTTTT	NA	NA	NA	NA	NA	NA
PB.287.1	chr1	+	1086	6	full-splice_match	Eef1b2	TCONS_00003388	1939	6	15	838	15	-8	multi-exon	FALSE	canonical	NA	NA	NA	NA	178	NA	NA	TRUE	NA	NA	NA	A	coding	225	678	373	1050	63177212	63179612	FALSE	30	AAAGATAACCCTTGGCTCTT	NA	NA	NA	NA	NA	NA
PB.288.1	chr1	-	1760	3	full-splice_match	Gpr1	TCONS_00016174	1940	3	174	6	-146	-6	multi-exon	FALSE	canonical	NA	NA	NA	NA	2	NA	NA	TRUE	NA	NA	NA	A	coding	353	1062	383	1444	63184074	63183013	FALSE	35	GAAAAAGTATCAGGCTGGGT	NA	NA	NA	NA	NA	NA
PB.29.1	chr1	+	3671	17	full-splice_match	Sgk3	TCONS_00000319	3706	17	33	2	-3	-1	multi-exon	TRUE	canonical	NA	NA	NA	NA	2	NA	NA	TRUE	NA	NA	NA	C	coding	490	1473	248	1720	9865271	9898890	FALSE	30	TGAACAGTTGGACTATTTCA	NA	NA	NA	NA	NA	NA
PB.29.2	chr1	+	3478	18	full-splice_match	Sgk3	TCONS_00000324	3779	18	8	293	-7	-218	multi-exon	FALSE	canonical	NA	NA	NA	NA	16	NA	NA	TRUE	NA	NA	NA	C	coding	490	1473	344	1816	9865271	9898890	FALSE	15	ATTTTAGATTTTTGTTGTTT	NA	NA	NA	NA	NA	NA
PB.29.3	chr1	+	3631	17	full-splice_match	Sgk3	TCONS_00000331	3680	17	49	0	0	0	multi-exon	FALSE	canonical	NA	NA	NA	NA	15	NA	NA	TRUE	NA	NA	NA	C	coding	490	1473	206	1678	9865271	9898890	FALSE	30	AACAGTTGGACTATTTCATG	NA	NA	NA	NA	NA	NA
PB.290.1	chr1	+	2542	26	full-splice_match	Adam23	TCONS_00003439	6426	26	503	3381	187	-17	multi-exon	TRUE	canonical	NA	NA	NA	NA	62	NA	NA	TRUE	NA	NA	NA	C	coding	645	1938	366	2303	63515629	63592656	FALSE	70	AAAAAAAACAACAACAACTT	NA	NA	NA	NA	NA	NA
PB.290.2	chr1	+	5747	26	full-splice_match	Adam23	TCONS_00003439	6426	26	503	176	187	-176	multi-exon	FALSE	canonical	NA	NA	NA	NA	116	NA	NA	TRUE	NA	NA	NA	C	coding	645	1938	366	2303	63515629	63592656	FALSE	15	AGGATGTTGTAGTTTTGTGC	NA	NA	NA	NA	NA	NA
PB.291.1	chr1	+	1223	1	full-splice_match	Adam23	TCONS_00003451	3507	1	2280	4	2280	-4	mono-exon	FALSE	NA	NA	NA	NA	NA	2	NA	NA	NA	NA	NA	NA	C	non_coding	NA	NA	NA	NA	NA	NA	NA	85	AAAGAAAGAAAGAAAAAAAA	NA	NA	NA	NA	NA	NA
PB.292.1	chr1	-	1751	11	full-splice_match	Mdh1b	TCONS_00016210	1719	11	-34	2	-20	-2	multi-exon	FALSE	canonical	NA	NA	NA	NA	3	NA	NA	TRUE	NA	NA	NA	A	coding	500	1503	61	1563	63730292	63699009	FALSE	25	TTAATGTAGTGCTGTCAATC	NA	NA	NA	NA	NA	NA
PB.293.1	chr1	+	4481	12	full-splice_match	Fastkd2	TCONS_00003461	4486	12	13	-8	13	8	multi-exon	FALSE	canonical	NA	NA	NA	NA	2	NA	NA	TRUE	NA	NA	NA	C	coding	689	2070	153	2222	63731487	63752404	FALSE	25	AGTTTGATACTTGCACATGT	NA	NA	NA	NA	NA	NA
PB.293.2	chr1	+	2272	12	full-splice_match	Fastkd2	TCONS_00003461	4486	12	24	2190	-3	0	multi-exon	FALSE	canonical	NA	NA	NA	NA	58	NA	NA	TRUE	NA	NA	NA	C	coding	689	2070	142	2211	63731487	63752404	FALSE	15	ATTCGTGGATCAGCTGGCTG	NA	NA	NA	NA	NA	NA
PB.294.4	chr1	-	1563	4	full-splice_match	Klf7	TCONS_00016234	7662	4	-169	6268	-168	6211	multi-exon	FALSE	canonical	NA	NA	NA	NA	102	NA	NA	TRUE	NA	NA	NA	C	coding	301	903	660	1562	64121001	64035716	FALSE	75	AAACAAAACAAAACAAGACA	NA	NA	NA	NA	NA	NA
PB.295.1	chr1	+	1738	8	full-splice_match	Creb1	TCONS_00003539	8364	8	12	6614	-1	239	multi-exon	FALSE	canonical	NA	NA	NA	NA	2	NA	NA	TRUE	NA	NA	NA	C	coding	325	978	205	1182	64550863	64597378	FALSE	20	ATATTAGTGTGGTGTTGGGA	NA	NA	NA	NA	NA	NA
PB.296.1	chr1	-	2339	4	full-splice_match	Mettl21a_Gm28982	TCONS_00016255	2030	4	-313	4	-304	3	multi-exon	FALSE	canonical	NA	NA	NA	NA	41	NA	NA	TRUE	NA	NA	NA	A	coding	218	657	420	1076	64616419	64607740	FALSE	15	AGTACCTGTCAGTGTTGTCT	NA	NA	NA	NA	NA	NA
PB.296.2	chr1	-	1915	6	fusion	Mettl21a_2810408I11Rik	novel	2962	4	NA	NA	-5	-606	multi-exon	FALSE	canonical	NA	NA	NA	NA	2	NA	NA	TRUE	NA	NA	NA	A	coding	218	657	605	1261	64616419	64607740	FALSE	40	CTAAACTTGTAGGTTAGAAA	NA	NA	NA	NA	NA	NA
PB.296.3	chr1	-	1557	4	novel_not_in_catalog	Mettl21a	novel	2962	4	NA	NA	9	-613	at_least_one_novel_splicesite	FALSE	canonical	NA	NA	NA	NA	6	NA	NA	TRUE	NA	NA	NA	A	coding	218	657	254	910	64616419	64607740	FALSE	40	AAATTACCTAAACTTGTAGG	NA	NA	NA	NA	NA	NA
PB.297.1	chr1	+	2517	4	incomplete-splice_match	Ccnyl1	TCONS_00003561	2923	10	23275	0	1794	0	5prime_fragment	FALSE	canonical	NA	NA	NA	NA	14	NA	NA	TRUE	NA	NA	NA	A	coding	93	282	235	516	64718296	64723639	FALSE	30	AAAATATGGCGAGTGTGTTT	NA	NA	NA	NA	NA	NA
PB.299.2	chr1	-	3952	8	full-splice_match	Plekhm3	TCONS_00016277	8796	8	25	4819	-24	23	multi-exon	FALSE	canonical	NA	NA	NA	NA	7	NA	NA	TRUE	NA	NA	NA	C	coding	761	2286	416	2701	64938309	64795037	FALSE	55	ATAAATAGAATTAATGAATT	NA	NA	NA	NA	NA	NA
PB.299.3	chr1	-	3917	8	full-splice_match	Plekhm3	TCONS_00016278	8562	8	-24	4669	-24	19	multi-exon	FALSE	canonical	NA	NA	NA	NA	6	NA	NA	TRUE	NA	NA	NA	C	coding	761	2286	385	2670	64938309	64795037	FALSE	60	AAACATAAATAGAATTAATG	NA	NA	NA	NA	NA	NA
PB.300.1	chr1	-	642	1	full-splice_match	Rpl10a-ps1	TCONS_00016286	654	1	43	-31	43	31	mono-exon	FALSE	NA	NA	NA	NA	NA	30	NA	NA	NA	NA	NA	NA	A	coding	133	402	210	611	64994352	64993951	NA	100	AAAAAAAAAAAAAAAAAAAA	NA	NA	NA	NA	NA	NA
PB.301.1	chr1	-	1216	9	full-splice_match	D630023F18Rik	TCONS_00016319	1270	9	49	5	-3	-5	multi-exon	FALSE	canonical	NA	NA	NA	NA	2	NA	NA	TRUE	NA	NA	NA	C	coding	131	396	762	1157	65103103	65100453	FALSE	20	ACTAAGTGGCTCTTGCTTAT	NA	NA	NA	NA	NA	NA
PB.301.2	chr1	-	1117	8	full-splice_match	D630023F18Rik	TCONS_00016326	1156	8	41	-2	-11	-2	multi-exon	FALSE	canonical	NA	NA	NA	NA	3	NA	NA	TRUE	NA	NA	NA	C	coding	196	591	81	671	65123093	65105729	FALSE	20	AACTGGATGTCAGCTCTTTC	NA	NA	NA	NA	NA	NA
PB.302.1	chr1	-	2290	9	full-splice_match	Idh1	TCONS_00016340	2283	9	-16	9	5	-6	multi-exon	FALSE	canonical	NA	NA	NA	NA	5	NA	NA	TRUE	NA	NA	NA	C	coding	414	1245	208	1452	65175352	65159465	FALSE	15	TCTTCTTTGAAGTGTTTATT	NA	NA	NA	NA	NA	NA
PB.302.2	chr1	-	2245	9	full-splice_match	Idh1	TCONS_00016339	2302	9	44	13	-16	-8	multi-exon	FALSE	canonical	NA	NA	NA	NA	94	NA	NA	TRUE	NA	NA	NA	C	coding	414	1245	165	1409	65175352	65159465	FALSE	20	ACTCTTCTTTGAAGTGTTTA	NA	NA	NA	NA	NA	NA
PB.302.3	chr1	-	2430	10	novel_in_catalog	Idh1	novel	2382	10	NA	NA	9	-8	combination_of_known_splicesites	FALSE	canonical	NA	NA	NA	NA	2	NA	NA	TRUE	NA	NA	NA	C	coding	414	1245	350	1594	65175352	65159465	FALSE	20	ACTCTTCTTTGAAGTGTTTA	NA	NA	NA	NA	NA	NA
PB.302.4	chr1	-	2362	10	full-splice_match	Idh1	TCONS_00016336	2382	10	2	18	2	-8	multi-exon	FALSE	canonical	NA	NA	NA	NA	26	NA	NA	TRUE	NA	NA	NA	C	coding	414	1245	282	1526	65175352	65159465	FALSE	20	ACTCTTCTTTGAAGTGTTTA	NA	NA	NA	NA	NA	NA
PB.303.1	chr1	+	3176	2	incomplete-splice_match	Pikfyve	TCONS_00003606	5379	4	1682	1895	1682	-208	5prime_fragment	FALSE	canonical	NA	NA	NA	NA	24	NA	NA	TRUE	NA	NA	NA	A	non_coding	NA	NA	NA	NA	NA	NA	NA	25	ACTAGATTTCAGATCTCTTT	NA	NA	NA	NA	NA	NA
PB.304.1	chr1	+	2804	13	full-splice_match	Pth2r	TCONS_00003609	2414	13	-10	-380	-10	1	multi-exon	FALSE	canonical	NA	NA	NA	NA	5	NA	NA	TRUE	NA	NA	NA	A	coding	546	1641	350	1990	65311596	65388810	FALSE	30	ATGTTTGGTCTTAAGAAAGT	NA	NA	NA	NA	NA	NA
PB.305.1	chr1	+	9478	16	full-splice_match	Map2	TCONS_00003630	9509	16	23	8	-17	0	multi-exon	FALSE	canonical	NA	NA	NA	NA	5	NA	NA	TRUE	NA	NA	NA	C	coding	1828	5487	418	5904	66380512	66439007	FALSE	35	AACTACAAGTTTCAGATTTT	NA	NA	NA	NA	NA	NA
PB.305.3	chr1	+	9342	15	full-splice_match	Map2	TCONS_00003642	6258	15	309	-3393	30	0	multi-exon	FALSE	canonical	NA	NA	NA	NA	25	NA	NA	TRUE	NA	NA	NA	C	coding	1798	5397	372	5768	66380602	66439007	FALSE	35	AACTACAAGTTTCAGATTTT	NA	NA	NA	NA	NA	NA
PB.305.4	chr1	+	5232	12	novel_in_catalog	Map2	novel	9605	15	NA	NA	-47	0	combination_of_known_junctions	FALSE	canonical	NA	NA	NA	NA	2	NA	NA	TRUE	NA	NA	NA	C	coding	467	1404	255	1658	66380512	66439007	FALSE	35	AACTACAAGTTTCAGATTTT	NA	NA	NA	NA	NA	NA
PB.305.5	chr1	+	8897	12	novel_in_catalog	Map2	novel	9879	15	NA	NA	-38	0	combination_of_known_junctions	FALSE	canonical	NA	NA	NA	NA	519	NA	NA	TRUE	NA	NA	NA	C	coding	1670	5013	311	5323	66412427	66439007	FALSE	35	AACTACAAGTTTCAGATTTT	NA	NA	NA	NA	NA	NA
PB.306.1	chr1	+	1620	6	full-splice_match	Unc80	TCONS_00003693	1167	6	-147	-306	-52	70	multi-exon	FALSE	canonical	NA	NA	NA	NA	7	NA	NA	TRUE	NA	NA	NA	C	coding	273	822	165	986	66468447	66485862	FALSE	30	AAAAATTTCCCGATGTGTGT	NA	NA	NA	NA	NA	NA
PB.307.1	chr1	+	5697	33	incomplete-splice_match	Unc80	TCONS_00003694	9777	64	154880	-1053	20656	-14	5prime_fragment	FALSE	canonical	NA	NA	NA	NA	23	NA	NA	TRUE	NA	NA	NA	C	coding	1401	4206	439	4644	66631495	66695596	FALSE	85	AAAAAAAAAAAGAATAAAAT	NA	NA	NA	NA	NA	NA
PB.307.2	chr1	+	3046	14	incomplete-splice_match	Unc80	TCONS_00003685	13799	62	186213	3229	4832	-14	5prime_fragment	FALSE	canonical	NA	NA	NA	NA	16	NA	NA	TRUE	NA	NA	NA	C	coding	570	1713	19	1731	66654598	66695334	FALSE	85	AAAAAAAAAAAGAATAAAAT	NA	NA	NA	NA	NA	NA
PB.307.3	chr1	+	1651	1	full-splice_match	Unc80	TCONS_00003695	587	1	-1080	16	-1080	-16	mono-exon	FALSE	NA	NA	NA	NA	NA	2	NA	NA	NA	NA	NA	NA	C	non_coding	NA	NA	NA	NA	NA	NA	NA	90	AAAAAAAACAAAAAACAAAA	NA	NA	NA	NA	NA	NA
PB.307.4	chr1	+	4895	9	incomplete-splice_match	Unc80	TCONS_00003696	7034	10	3625	736	-2344	-6	5prime_fragment	FALSE	canonical	NA	NA	NA	NA	53	NA	NA	TRUE	NA	NA	NA	C	coding	436	1311	39	1349	66677393	66695596	FALSE	25	ATTTAATGTGCTCTAATTTC	NA	NA	NA	NA	NA	NA
PB.308.1	chr1	+	1071	1	full-splice_match	Gm37181	TCONS_00003699	230	1	-497	-344	-497	-25	mono-exon	FALSE	NA	NA	NA	NA	NA	2	NA	NA	NA	NA	NA	NA	A	non_coding	NA	NA	NA	NA	NA	NA	NA	95	AAAAAGAAAAAAAAAAAAAA	NA	NA	NA	NA	NA	NA
PB.309.1	chr1	+	2388	7	full-splice_match	Rpe	TCONS_00003703	2713	7	32	293	32	-293	multi-exon	FALSE	canonical	NA	NA	NA	NA	3	NA	NA	TRUE	NA	NA	NA	C	coding	235	708	45	752	66700907	66717876	FALSE	45	AAAAGTTTGTAAGTATTGAA	NA	NA	NA	NA	NA	NA
PB.309.2	chr1	+	2346	6	full-splice_match	Rpe	TCONS_00003702	2692	6	53	293	-23	-293	multi-exon	FALSE	canonical	NA	NA	NA	NA	17	NA	NA	TRUE	NA	NA	NA	C	coding	228	687	24	710	66700907	66717876	FALSE	45	AAAAGTTTGTAAGTATTGAA	NA	NA	NA	NA	NA	NA
PB.31.1	chr1	-	406	4	full-splice_match	Snhg6	TCONS_00012948	473	4	1	66	0	0	multi-exon	TRUE	canonical	NA	NA	NA	NA	19	NA	NA	TRUE	NA	NA	NA	A	non_coding	NA	NA	NA	NA	NA	NA	NA	25	AATTGCTGTGGGCAGTAATT	NA	NA	NA	NA	NA	NA
PB.310.1	chr1	-	1903	11	full-splice_match	Acadl	TCONS_00016412	1916	11	-1	14	-1	-14	multi-exon	FALSE	canonical	NA	NA	NA	NA	70	NA	NA	TRUE	NA	NA	NA	A	coding	430	1293	30	1322	66863249	66831434	FALSE	20	ATGTGTAGACCGTGTGAGGC	NA	NA	NA	NA	NA	NA
PB.311.1	chr1	-	4428	9	full-splice_match	Lancl1	TCONS_00016451	4461	9	32	1	-6	-1	multi-exon	FALSE	canonical	NA	NA	NA	NA	104	NA	NA	TRUE	NA	NA	NA	C	coding	399	1200	266	1465	67038575	67003481	FALSE	15	AGTATCGGGTACTGTTGTTT	NA	NA	NA	NA	NA	NA
PB.311.2	chr1	-	1675	10	novel_not_in_catalog	Lancl1	novel	1385	10	NA	NA	0	-2	intron_retention	FALSE	canonical	NA	NA	NA	NA	3	NA	NA	TRUE	NA	NA	NA	C	coding	353	1062	510	1571	67034184	67003481	FALSE	20	AAGTGGTCGAGTTTTTATTT	NA	NA	NA	NA	NA	NA
PB.311.3	chr1	-	1569	9	full-splice_match	Lancl1	TCONS_00016451	4461	9	32	2860	-6	-2	multi-exon	FALSE	canonical	NA	NA	NA	NA	761	NA	NA	TRUE	NA	NA	NA	C	coding	399	1200	266	1465	67038575	67003481	FALSE	20	AAGTGGTCGAGTTTTTATTT	NA	NA	NA	NA	NA	NA
PB.311.4	chr1	-	1638	10	novel_not_in_catalog	Lancl1	novel	1385	10	NA	NA	-8	-2	intron_retention	FALSE	canonical	NA	NA	NA	NA	5	NA	NA	TRUE	NA	NA	NA	C	coding	353	1062	473	1534	67034184	67003481	FALSE	20	AAGTGGTCGAGTTTTTATTT	NA	NA	NA	NA	NA	NA
PB.311.5	chr1	-	1435	8	incomplete-splice_match	Lancl1	TCONS_00016445	4851	9	30	3570	-8	-2	intron_retention	FALSE	canonical	NA	NA	NA	NA	2	NA	NA	TRUE	NA	NA	NA	C	coding	194	585	747	1331	67009302	67003481	FALSE	20	AAGTGGTCGAGTTTTTATTT	NA	NA	NA	NA	NA	NA
PB.311.6	chr1	-	1402	10	full-splice_match	Lancl1	TCONS_00016450	4270	10	8	2860	8	-2	multi-exon	FALSE	canonical	NA	NA	NA	NA	80	NA	NA	TRUE	NA	NA	NA	C	coding	399	1200	99	1298	67038575	67003481	FALSE	20	AAGTGGTCGAGTTTTTATTT	NA	NA	NA	NA	NA	NA
PB.312.1	chr1	-	1143	2	novel_not_in_catalog	Erbb4	novel	9407	4	NA	NA	39663	-3	at_least_one_novel_splicesite	FALSE	canonical	NA	NA	NA	NA	2	NA	NA	FALSE	NA	NA	NA	B	non_coding	NA	NA	NA	NA	NA	NA	NA	20	AAATGTTCTTTCTGTGCTAT	NA	NA	NA	NA	NA	NA
PB.316.1	chr1	+	2756	16	full-splice_match	Atic	TCONS_00003814	2845	16	-139	228	-27	161	multi-exon	TRUE	canonical	NA	NA	NA	NA	82	NA	NA	TRUE	NA	NA	NA	C	coding	592	1779	246	2024	71557256	71578671	FALSE	5	TTGGGTTTGTGGTTACTTTT	NA	NA	NA	NA	NA	NA
PB.316.2	chr1	+	1142	11	incomplete-splice_match	Atic	TCONS_00003817	1631	12	0	2467	0	-2064	3prime_fragment	FALSE	canonical	NA	NA	NA	NA	3	NA	NA	TRUE	NA	NA	NA	C	coding	355	1065	78	1142	71557256	71570896	FALSE	70	AAAAAGAAAAATGGAAACTA	NA	NA	NA	NA	NA	NA
PB.317.1	chr1	-	7695	44	full-splice_match	Fn1	TCONS_00016600	7694	44	0	-1	0	0	multi-exon	TRUE	canonical	NA	NA	NA	NA	3	NA	NA	TRUE	NA	NA	NA	C	coding	2271	6816	191	7006	71652982	71586212	FALSE	20	ATGATGTGGACGTCATTTCT	NA	NA	NA	NA	NA	NA
PB.317.2	chr1	-	7770	44	full-splice_match	Fn1	TCONS_00016602	7797	44	28	-1	0	0	multi-exon	FALSE	canonical	NA	NA	NA	NA	34	NA	NA	TRUE	NA	NA	NA	C	coding	2296	6891	191	7081	71652982	71586212	FALSE	20	ATGATGTGGACGTCATTTCT	NA	NA	NA	NA	NA	NA
PB.318.1	chr1	+	1785	4	novel_not_in_catalog	Gm23472	novel	2302	5	NA	NA	-33	-22081	at_least_one_novel_splicesite	FALSE	canonical	NA	NA	NA	NA	2	NA	NA	TRUE	NA	NA	NA	A	non_coding	NA	NA	NA	NA	NA	NA	NA	35	TTAAAAGGATTTATTTATTT	NA	NA	NA	NA	NA	NA
PB.319.1	chr1	-	1128	8	full-splice_match	Pecr	TCONS_00016684	1186	8	55	3	0	-3	multi-exon	FALSE	canonical	NA	NA	NA	NA	20	NA	NA	TRUE	NA	NA	NA	C	coding	303	912	44	955	72284216	72259348	FALSE	30	AAACCGGTTATCTTTTAAGG	NA	NA	NA	NA	NA	NA
PB.319.2	chr1	-	1017	7	full-splice_match	Pecr	TCONS_00016681	1983	7	0	966	0	-3	multi-exon	FALSE	canonical	NA	NA	NA	NA	2	NA	NA	TRUE	NA	NA	NA	C	coding	119	360	485	844	72270327	72259348	FALSE	30	AAACCGGTTATCTTTTAAGG	NA	NA	NA	NA	NA	NA
PB.32.1	chr1	-	1228	8	full-splice_match	Cops5	TCONS_00012975	1492	8	30	234	11	10	multi-exon	FALSE	canonical	NA	NA	NA	NA	2	NA	NA	TRUE	NA	NA	NA	C	coding	317	954	129	1082	10038010	10024979	FALSE	15	AAATTGTCCTTCTGTGGTTT	NA	NA	NA	NA	NA	NA
PB.32.2	chr1	-	1546	8	full-splice_match	Cops5	TCONS_00012980	1698	8	-80	232	-39	10	multi-exon	FALSE	canonical	NA	NA	NA	NA	112	NA	NA	TRUE	NA	NA	NA	C	coding	334	1005	396	1400	10037812	10024979	FALSE	15	AAATTGTCCTTCTGTGGTTT	NA	NA	NA	NA	NA	NA
PB.320.1	chr1	+	2900	3	full-splice_match	Tmem169	TCONS_00003926	2928	3	26	2	0	-2	multi-exon	FALSE	canonical	NA	NA	NA	NA	12	NA	NA	TRUE	NA	NA	NA	C	coding	297	894	211	1104	72297908	72301306	FALSE	15	GATTAGCATTTGCTTCTTTT	NA	NA	NA	NA	NA	NA
PB.320.2	chr1	+	3026	4	full-splice_match	Tmem169	TCONS_00003929	3128	4	27	75	1	-1	multi-exon	FALSE	canonical	NA	NA	NA	NA	8	NA	NA	TRUE	NA	NA	NA	C	coding	297	894	336	1229	72297908	72301306	FALSE	20	ATTAGCATTTGCTTCTTTTA	NA	NA	NA	NA	NA	NA
PB.321.1	chr1	+	2465	21	full-splice_match	Xrcc5	TCONS_00003932	2549	21	84	0	27	0	multi-exon	FALSE	canonical	NA	NA	NA	NA	19	NA	NA	TRUE	NA	NA	NA	C	coding	732	2199	37	2235	72307547	72394722	FALSE	20	ATTTCTTGTGTGAAGTCTCA	NA	NA	NA	NA	NA	NA
PB.321.2	chr1	+	2745	21	full-splice_match	Xrcc5	TCONS_00003931	2865	21	103	17	40	0	multi-exon	FALSE	canonical	NA	NA	NA	NA	32	NA	NA	TRUE	NA	NA	NA	C	coding	713	2142	374	2515	72310471	72394722	FALSE	20	ATTTCTTGTGTGAAGTCTCA	NA	NA	NA	NA	NA	NA
PB.322.1	chr1	-	4926	4	full-splice_match	Marchf4	TCONS_00016694	4553	4	-374	1	-374	-1	multi-exon	FALSE	canonical	NA	NA	NA	NA	63	NA	NA	TRUE	NA	NA	NA	A	coding	407	1224	2174	3397	72535131	72428642	FALSE	10	ACTCATGTCTCTTTCCCGGG	NA	NA	NA	NA	NA	NA
PB.323.1	chr1	+	3176	17	incomplete-splice_match	Smarcal1	TCONS_00003942	10976	20	109347	3719	-43007	-4	5prime_fragment	FALSE	canonical	NA	NA	NA	NA	23	NA	NA	TRUE	NA	NA	NA	C	coding	910	2733	368	3100	72585696	72633054	FALSE	25	AAAAGCCTGTATTCCGTTTG	NA	NA	NA	NA	NA	NA
PB.323.10	chr1	+	3037	17	full-splice_match	Smarcal1	TCONS_00003972	2994	17	-47	4	-45	-4	multi-exon	FALSE	canonical	NA	NA	NA	NA	2	NA	NA	TRUE	NA	NA	NA	C	coding	910	2733	229	2961	72585696	72633054	FALSE	25	AAAAGCCTGTATTCCGTTTG	NA	NA	NA	NA	NA	NA
PB.323.11	chr1	+	2180	2	novel_in_catalog	Smarcal1	novel	5095	10	NA	NA	11080	-4	intron_retention	FALSE	canonical	NA	NA	NA	NA	2	NA	NA	TRUE	NA	NA	NA	C	coding	158	477	705	1181	72628306	72628782	TRUE	25	AAAAGCCTGTATTCCGTTTG	NA	NA	NA	NA	NA	NA
PB.323.2	chr1	+	5447	17	incomplete-splice_match	Smarcal1	TCONS_00003942	10976	20	109599	1196	-42755	-1135	5prime_fragment	FALSE	canonical	NA	NA	NA	NA	9	NA	NA	TRUE	NA	NA	NA	C	coding	910	2733	116	2848	72585696	72633054	FALSE	30	AAGAGAACTGGTTGCCTCAG	NA	NA	NA	NA	NA	NA
PB.323.4	chr1	+	5521	17	novel_not_in_catalog	Smarcal1	novel	4003	12	NA	NA	-42445	-1135	at_least_one_novel_splicesite	FALSE	canonical	NA	NA	NA	NA	3	NA	NA	TRUE	NA	NA	NA	C	coding	910	2733	190	2922	72585696	72633054	FALSE	30	AAGAGAACTGGTTGCCTCAG	NA	NA	NA	NA	NA	NA
PB.323.5	chr1	+	2995	17	novel_not_in_catalog	Smarcal1	novel	4003	12	NA	NA	-42442	-4	at_least_one_novel_splicesite	FALSE	canonical	NA	NA	NA	NA	3	NA	NA	TRUE	NA	NA	NA	C	coding	910	2733	187	2919	72585696	72633054	FALSE	25	AAAAGCCTGTATTCCGTTTG	NA	NA	NA	NA	NA	NA
PB.323.6	chr1	+	5561	17	full-splice_match	Smarcal1	TCONS_00003967	6774	17	17	1196	17	-1135	multi-exon	FALSE	canonical	NA	NA	NA	NA	21	NA	NA	TRUE	NA	NA	NA	C	coding	910	2733	230	2962	72585696	72633054	FALSE	30	AAGAGAACTGGTTGCCTCAG	NA	NA	NA	NA	NA	NA
PB.323.7	chr1	+	3037	17	full-splice_match	Smarcal1	TCONS_00003965	3059	17	18	4	18	-4	multi-exon	FALSE	canonical	NA	NA	NA	NA	54	NA	NA	TRUE	NA	NA	NA	C	coding	910	2733	229	2961	72585696	72633054	FALSE	25	AAAAGCCTGTATTCCGTTTG	NA	NA	NA	NA	NA	NA
PB.323.8	chr1	+	2957	17	full-splice_match	Smarcal1	TCONS_00003966	6697	17	21	3719	21	-4	multi-exon	FALSE	canonical	NA	NA	NA	NA	4	NA	NA	TRUE	NA	NA	NA	C	coding	803	2412	470	2881	72586017	72633054	FALSE	25	AAAAGCCTGTATTCCGTTTG	NA	NA	NA	NA	NA	NA
PB.323.9	chr1	+	3964	17	novel_not_in_catalog	Smarcal1	novel	6711	17	NA	NA	-97	-4	at_least_one_novel_splicesite	FALSE	canonical	NA	NA	NA	NA	21	NA	NA	TRUE	NA	NA	NA	C	coding	910	2733	1156	3888	72585696	72633054	FALSE	25	AAAAGCCTGTATTCCGTTTG	NA	NA	NA	NA	NA	NA
PB.324.1	chr1	+	362	4	full-splice_match	Rpl37a	TCONS_00003983	558	4	0	196	0	0	multi-exon	FALSE	canonical	NA	NA	NA	NA	450	NA	NA	TRUE	NA	NA	NA	C	coding	92	279	32	310	72711321	72713565	FALSE	10	AACTTTTTTTTTTTTGCCTT	NA	NA	NA	NA	NA	NA
PB.324.2	chr1	+	710	3	full-splice_match	Rpl37a	TCONS_00003985	665	3	-24	-21	0	0	multi-exon	FALSE	canonical	NA	NA	NA	NA	6	NA	NA	TRUE	NA	NA	NA	C	non_coding	NA	NA	NA	NA	NA	NA	NA	10	AACTTTTTTTTTTTTGCCTT	NA	NA	NA	NA	NA	NA
PB.324.3	chr1	+	3678	4	full-splice_match	Rpl37a	TCONS_00003983	558	4	0	-3120	0	-89	multi-exon	FALSE	canonical	NA	NA	NA	NA	2	NA	NA	TRUE	NA	NA	NA	C	coding	92	279	32	310	72711321	72713565	FALSE	25	CAATGTGTCTGTAATTTATT	NA	NA	NA	NA	NA	NA
PB.324.4	chr1	+	441	4	full-splice_match	Rpl37a	TCONS_00003986	625	4	-18	202	-3	0	multi-exon	FALSE	canonical	NA	NA	NA	NA	15	NA	NA	TRUE	NA	NA	NA	C	non_coding	NA	NA	NA	NA	NA	NA	NA	10	AACTTTTTTTTTTTTGCCTT	NA	NA	NA	NA	NA	NA
PB.325.1	chr1	+	883	4	full-splice_match	Igfbp2	TCONS_00004008	1307	4	413	11	-406	-4	multi-exon	FALSE	canonical	NA	NA	NA	NA	5	NA	NA	TRUE	NA	NA	NA	A	coding	158	477	106	582	72849142	72852162	FALSE	50	AAAAATAAAAAGTGTGTGTC	NA	NA	NA	NA	NA	NA
PB.326.1	chr1	-	5854	4	full-splice_match	Igfbp5	TCONS_00016732	6006	4	-1	153	-1	-20	multi-exon	FALSE	canonical	NA	NA	NA	NA	188	NA	NA	TRUE	NA	NA	NA	A	coding	271	816	747	1562	72874139	72862377	FALSE	70	AAATAAAAAAGAAAAACCTG	NA	NA	NA	NA	NA	NA
PB.328.4	chr1	+	1656	10	novel_in_catalog	Arpc2	novel	1461	11	NA	NA	3	-1	intron_retention	FALSE	canonical	NA	NA	NA	NA	2	NA	NA	TRUE	NA	NA	NA	C	coding	247	744	327	1070	74236826	74263796	TRUE	25	ACTTGAGAATTTGTTGATTT	NA	NA	NA	NA	NA	NA
PB.328.5	chr1	+	1432	11	full-splice_match	Arpc2	TCONS_00004092	1439	11	6	1	6	-1	multi-exon	FALSE	canonical	NA	NA	NA	NA	329	NA	NA	TRUE	NA	NA	NA	C	coding	300	903	117	1019	74236826	74267795	FALSE	25	ACTTGAGAATTTGTTGATTT	NA	NA	NA	NA	NA	NA
PB.328.6	chr1	+	1679	11	novel_not_in_catalog	Arpc2	novel	1439	11	NA	NA	6	-1	intron_retention	FALSE	canonical	NA	NA	NA	NA	2	NA	NA	TRUE	NA	NA	NA	C	coding	320	963	304	1266	74236826	74267795	FALSE	25	ACTTGAGAATTTGTTGATTT	NA	NA	NA	NA	NA	NA
PB.328.7	chr1	+	1608	10	full-splice_match	Arpc2	TCONS_00004097	1404	10	17	-221	1	-1	multi-exon	FALSE	canonical	NA	NA	NA	NA	920	NA	NA	TRUE	NA	NA	NA	C	coding	300	903	293	1195	74236826	74267795	FALSE	25	ACTTGAGAATTTGTTGATTT	NA	NA	NA	NA	NA	NA
PB.328.8	chr1	+	1384	10	incomplete-splice_match	Arpc2	TCONS_00004098	1313	11	356	-220	-241	-1	5prime_fragment	FALSE	canonical	NA	NA	NA	NA	114	NA	NA	TRUE	NA	NA	NA	C	coding	284	855	117	971	74237022	74267795	FALSE	25	ACTTGAGAATTTGTTGATTT	NA	NA	NA	NA	NA	NA
PB.33.1	chr1	+	118	1	full-splice_match	Cspp1	TCONS_00000372	1356	1	230	1008	0	-1008	mono-exon	FALSE	NA	NA	NA	NA	NA	2	NA	NA	NA	NA	NA	NA	C	non_coding	NA	NA	NA	NA	NA	NA	NA	40	AAACAGAGGTGTAAGTATCT	NA	NA	NA	NA	NA	NA
PB.330.10	chr1	-	2236	10	novel_in_catalog	Aamp	novel	1817	11	NA	NA	-11	-1	intron_retention	FALSE	canonical	NA	NA	NA	NA	5	NA	NA	TRUE	NA	NA	NA	C	coding	411	1236	69	1304	74284623	74280779	FALSE	15	ATTGGCAGTGTCTGTGTGCA	NA	NA	NA	NA	NA	NA
PB.330.11	chr1	-	1771	11	full-splice_match	Aamp	TCONS_00016870	1817	11	39	7	-19	-1	multi-exon	FALSE	canonical	NA	NA	NA	NA	1900	NA	NA	TRUE	NA	NA	NA	C	coding	435	1308	77	1384	74284623	74280234	FALSE	15	ATTGGCAGTGTCTGTGTGCA	NA	NA	NA	NA	NA	NA
PB.330.3	chr1	-	1540	12	novel_not_in_catalog	Aamp	novel	1817	11	NA	NA	6	1	at_least_one_novel_splicesite	FALSE	canonical	NA	NA	NA	NA	2	NA	NA	TRUE	NA	NA	NA	C	coding	437	1314	52	1365	74284623	74280020	FALSE	10	TGGCAGTGTCTGTGTGCATT	NA	NA	NA	NA	NA	NA
PB.330.5	chr1	-	1661	11	full-splice_match	Aamp	TCONS_00016868	2147	11	478	8	161	-1	multi-exon	FALSE	canonical	NA	NA	NA	NA	5	NA	NA	TRUE	NA	NA	NA	C	coding	389	1170	105	1274	74284024	74280234	FALSE	15	ATTGGCAGTGTCTGTGTGCA	NA	NA	NA	NA	NA	NA
PB.330.7	chr1	-	2213	10	incomplete-splice_match	Aamp	TCONS_00016872	1756	11	0	1	0	-1	intron_retention	FALSE	canonical	NA	NA	NA	NA	97	NA	NA	TRUE	NA	NA	NA	C	coding	389	1170	657	1826	74284024	74280234	FALSE	15	ATTGGCAGTGTCTGTGTGCA	NA	NA	NA	NA	NA	NA
PB.330.9	chr1	-	1801	11	novel_not_in_catalog	Aamp	novel	1817	11	NA	NA	-10	-1	at_least_one_novel_splicesite	FALSE	canonical	NA	NA	NA	NA	43	NA	NA	TRUE	NA	NA	NA	C	coding	448	1347	68	1414	74284623	74280234	FALSE	15	ATTGGCAGTGTCTGTGTGCA	NA	NA	NA	NA	NA	NA
PB.331.1	chr1	+	1641	10	full-splice_match	Pnkd	TCONS_00004120	2937	10	0	1296	0	-1296	multi-exon	FALSE	canonical	NA	NA	NA	NA	2	NA	NA	TRUE	NA	NA	NA	C	coding	385	1158	27	1184	74285071	74351931	FALSE	40	AAAAATGATCTAACGTGTGG	NA	NA	NA	NA	NA	NA
PB.331.2	chr1	+	2844	9	novel_in_catalog	Pnkd	novel	2937	10	NA	NA	0	0	combination_of_known_splicesites	FALSE	canonical	NA	NA	NA	NA	3	NA	NA	TRUE	NA	NA	NA	C	coding	354	1065	27	1091	74285071	74351931	FALSE	30	AACCAAGGTCTGAGCTCTCA	NA	NA	NA	NA	NA	NA
PB.331.3	chr1	+	2093	2	full-splice_match	Pnkd	TCONS_00004121	881	2	-1	-1211	-1	391	multi-exon	FALSE	canonical	NA	NA	NA	NA	9	NA	NA	TRUE	NA	NA	NA	C	coding	100	303	1230	1532	74286982	74287284	FALSE	70	AAGAAAATTTAAAATTAAAA	NA	NA	NA	NA	NA	NA
PB.331.4	chr1	+	2931	10	full-splice_match	Pnkd	TCONS_00004120	2937	10	6	0	1	0	multi-exon	FALSE	canonical	NA	NA	NA	NA	913	NA	NA	TRUE	NA	NA	NA	C	coding	385	1158	21	1178	74285071	74351931	FALSE	30	AACCAAGGTCTGAGCTCTCA	NA	NA	NA	NA	NA	NA
PB.331.5	chr1	+	610	3	full-splice_match	Pnkd	TCONS_00004118	740	3	125	5	0	-5	multi-exon	FALSE	canonical	NA	NA	NA	NA	70	NA	NA	TRUE	NA	NA	NA	C	coding	142	429	17	445	74285071	74287284	FALSE	35	GGAAAGGAGGCCAGGTTGAA	NA	NA	NA	NA	NA	NA
PB.331.6	chr1	+	2821	9	novel_in_catalog	Gm29358	novel	2707	2	NA	NA	0	49115	combination_of_known_splicesites	FALSE	canonical	NA	NA	NA	NA	3	NA	NA	TRUE	NA	NA	NA	A	coding	115	348	721	1068	74350646	74351931	FALSE	30	AACCAAGGTCTGAGCTCTCA	NA	NA	NA	NA	NA	NA
PB.331.7	chr1	+	3027	9	full-splice_match	Pnkd	TCONS_00004131	2859	9	-170	2	-104	0	multi-exon	FALSE	canonical	NA	NA	NA	NA	260	NA	NA	TRUE	NA	NA	NA	C	coding	360	1083	192	1274	74332631	74351931	FALSE	30	AACCAAGGTCTGAGCTCTCA	NA	NA	NA	NA	NA	NA
PB.332.1	chr1	-	2326	12	novel_in_catalog	Tmbim1	novel	2726	12	NA	NA	-64	0	intron_retention	FALSE	canonical	NA	NA	NA	NA	3	NA	NA	TRUE	NA	NA	NA	C	coding	309	930	276	1205	74295399	74289372	FALSE	20	AAGACCCTTGAGTTGCTGTG	NA	NA	NA	NA	NA	NA
PB.332.2	chr1	-	2162	12	novel_not_in_catalog	Tmbim1	novel	2726	12	NA	NA	-98	0	intron_retention	FALSE	canonical	NA	NA	NA	NA	8	NA	NA	TRUE	NA	NA	NA	C	coding	309	930	112	1041	74295399	74289372	FALSE	20	AAGACCCTTGAGTTGCTGTG	NA	NA	NA	NA	NA	NA
PB.332.3	chr1	-	2217	12	novel_not_in_catalog	Tmbim1	novel	3371	12	NA	NA	501	0	intron_retention	FALSE	canonical	NA	NA	NA	NA	4	NA	NA	TRUE	NA	NA	NA	C	coding	309	930	167	1096	74295399	74289372	FALSE	20	AAGACCCTTGAGTTGCTGTG	NA	NA	NA	NA	NA	NA
PB.332.4	chr1	-	2386	12	full-splice_match	Tmbim1	TCONS_00016885	2378	12	-12	4	-12	0	multi-exon	FALSE	canonical	NA	NA	NA	NA	161	NA	NA	TRUE	NA	NA	NA	C	coding	309	930	336	1265	74295399	74289372	FALSE	20	AAGACCCTTGAGTTGCTGTG	NA	NA	NA	NA	NA	NA
PB.333.1	chr1	+	1937	10	incomplete-splice_match	Catip	TCONS_00004135	2059	11	27	116	27	0	intron_retention	FALSE	canonical	NA	NA	NA	NA	4	NA	NA	TRUE	NA	NA	NA	A	coding	553	1662	28	1689	74362162	74369073	FALSE	15	GCCAGGTGTGTTGGCTCAAC	NA	NA	NA	NA	NA	NA
PB.334.1	chr1	+	2342	15	full-splice_match	Slc11a1	TCONS_00004146	2315	15	-37	10	17	0	multi-exon	FALSE	canonical	NA	NA	NA	NA	3	NA	NA	TRUE	NA	NA	NA	C	coding	548	1647	150	1796	74375315	74385506	FALSE	70	AAAAAAAAAATCTTAAAGAG	NA	NA	NA	NA	NA	NA
PB.334.2	chr1	+	2306	14	incomplete-splice_match	Slc11a1	TCONS_00004146	2315	15	395	10	26	0	5prime_fragment	FALSE	canonical	NA	NA	NA	NA	3	NA	NA	TRUE	NA	NA	NA	C	coding	484	1455	306	1760	74376844	74385506	FALSE	70	AAAAAAAAAATCTTAAAGAG	NA	NA	NA	NA	NA	NA
PB.335.1	chr1	+	2517	7	full-splice_match	Ctdsp1	TCONS_00004161	2876	7	67	292	67	-282	multi-exon	FALSE	canonical	NA	NA	NA	NA	62	NA	NA	TRUE	NA	NA	NA	C	coding	261	786	323	1108	74391898	74395584	FALSE	5	ATTCCGCCTCTGTGGTTTTT	NA	NA	NA	NA	NA	NA
PB.335.2	chr1	+	2074	3	incomplete-splice_match	Ctdsp1	TCONS_00004162	2957	6	2588	289	-39	-282	5prime_fragment	FALSE	canonical	NA	NA	NA	NA	22	NA	NA	TRUE	NA	NA	NA	C	coding	173	522	144	665	74394526	74395584	FALSE	5	ATTCCGCCTCTGTGGTTTTT	NA	NA	NA	NA	NA	NA
PB.336.1	chr1	+	2597	16	incomplete-splice_match	Vil1	TCONS_00004165	3124	20	10258	43	581	-43	5prime_fragment	FALSE	canonical	NA	NA	NA	NA	2	NA	NA	TRUE	NA	NA	NA	A	coding	673	2022	51	2072	74419801	74434991	FALSE	35	AATAAAGGCTTTAATGTCTC	NA	NA	NA	NA	NA	NA
PB.337.1	chr1	-	7199	25	full-splice_match	Usp37	TCONS_00016906	7207	25	7	1	7	0	multi-exon	TRUE	canonical	NA	NA	NA	NA	12	NA	NA	TRUE	NA	NA	NA	C	coding	979	2940	380	3319	74495785	74439391	FALSE	25	ATATTAGTTTGATTTATTTG	NA	NA	NA	NA	NA	NA
PB.338.1	chr1	+	1886	8	full-splice_match	Cnot9	TCONS_00004176	3268	8	-4	1386	-4	1279	multi-exon	FALSE	canonical	NA	NA	NA	NA	39	NA	NA	TRUE	NA	NA	NA	C	coding	299	900	385	1284	74506438	74528854	FALSE	25	ATCCCCTCTGACAGACCGAT	NA	NA	NA	NA	NA	NA
PB.338.2	chr1	+	3271	8	full-splice_match	Cnot9	TCONS_00004176	3268	8	-4	1	-4	-1	multi-exon	FALSE	canonical	NA	NA	NA	NA	55	NA	NA	TRUE	NA	NA	NA	C	coding	299	900	385	1284	74506438	74528854	FALSE	15	TGTTTTGTTTTGTTTTTAAA	NA	NA	NA	NA	NA	NA
PB.339.1	chr1	+	2991	17	full-splice_match	Plcd4	TCONS_00004198	2720	17	-272	1	-257	-1	multi-exon	FALSE	non_canonical	NA	NA	NA	NA	59	NA	NA	TRUE	NA	NA	NA	C	coding	775	2328	433	2760	74547947	74565366	TRUE	10	ATTTGGCTCTTGTATGGTCT	NA	NA	NA	NA	NA	NA
PB.339.2	chr1	+	2811	18	full-splice_match	Plcd4	TCONS_00004187	4648	18	18	1819	3	-2	multi-exon	FALSE	non_canonical	NA	NA	NA	NA	9	NA	NA	TRUE	NA	NA	NA	C	coding	807	2424	158	2581	74547947	74565366	TRUE	10	GATTTGGCTCTTGTATGGTC	NA	NA	NA	NA	NA	NA
PB.34.1	chr1	+	2184	8	full-splice_match	Cspp1	TCONS_00000404	2535	8	-6	357	0	0	multi-exon	FALSE	canonical	NA	NA	NA	NA	3	NA	NA	TRUE	NA	NA	NA	C	coding	319	960	124	1083	10045086	10066875	FALSE	15	ACTCCTGGGATCTTGATGGT	NA	NA	NA	NA	NA	NA
PB.34.2	chr1	+	1843	15	novel_in_catalog	Cspp1	novel	4432	31	NA	NA	-1	-3798	combination_of_known_junctions	FALSE	canonical	NA	NA	NA	NA	3	NA	NA	TRUE	NA	NA	NA	C	coding	572	1716	127	1842	10045086	10112932	FALSE	65	AAAGAAAGAAGAAAGAGGAG	NA	NA	NA	NA	NA	NA
PB.34.3	chr1	+	2240	14	incomplete-splice_match	Cspp1	TCONS_00000421	7020	23	33114	11	69	-4	5prime_fragment	FALSE	canonical	NA	NA	NA	NA	4	NA	NA	TRUE	NA	NA	NA	C	coding	342	1029	593	1621	10116027	10136145	FALSE	20	TTAACTACCAGTGTCGGTTT	NA	NA	NA	NA	NA	NA
PB.340.1	chr1	-	6180	9	full-splice_match	Zfp142	TCONS_00016939	7473	9	-22	1315	-22	-16	multi-exon	FALSE	canonical	NA	NA	NA	NA	2	NA	NA	TRUE	NA	NA	NA	C	coding	1740	5223	522	5744	74585663	74566878	FALSE	10	ACTTGTTTGGATCCCTGTCC	NA	NA	NA	NA	NA	NA
PB.340.2	chr1	-	6598	9	full-splice_match	Zfp142	TCONS_00016940	6480	9	-134	16	10	-16	multi-exon	FALSE	canonical	NA	NA	NA	NA	29	NA	NA	TRUE	NA	NA	NA	C	coding	1843	5532	631	6162	74585663	74566878	FALSE	10	ACTTGTTTGGATCCCTGTCC	NA	NA	NA	NA	NA	NA
PB.341.1	chr1	+	2787	8	full-splice_match	Bcs1l	TCONS_00004212	2809	8	-4	26	-4	-26	multi-exon	FALSE	canonical	NA	NA	NA	NA	51	NA	NA	TRUE	NA	NA	NA	C	coding	418	1257	224	1480	74589559	74592071	FALSE	80	AAAAAAAAAAAACAACCACA	NA	NA	NA	NA	NA	NA
PB.341.2	chr1	+	1204	7	novel_in_catalog	Bcs1l	novel	2809	8	NA	NA	6	9	combination_of_known_splicesites	FALSE	canonical	NA	NA	NA	NA	6	NA	NA	TRUE	NA	NA	NA	C	coding	298	897	181	1077	74590000	74592071	FALSE	45	TACAAGATCTACATCTACAA	NA	NA	NA	NA	NA	NA
PB.341.3	chr1	+	1125	6	novel_in_catalog	Bcs1l	novel	2809	8	NA	NA	16	4	combination_of_known_splicesites	FALSE	canonical	NA	NA	NA	NA	6	NA	NA	TRUE	NA	NA	NA	C	coding	128	387	171	557	74590000	74591051	TRUE	35	GTACCTACAAGATCTACATC	NA	NA	NA	NA	NA	NA
PB.341.4	chr1	+	1334	7	novel_in_catalog	Bcs1l	novel	2809	8	NA	NA	19	6	combination_of_known_splicesites	FALSE	canonical	NA	NA	NA	NA	2	NA	NA	TRUE	NA	NA	NA	C	coding	353	1062	149	1210	74589559	74592071	FALSE	40	ACCTACAAGATCTACATCTA	NA	NA	NA	NA	NA	NA
PB.341.6	chr1	+	1541	8	full-splice_match	Bcs1l	TCONS_00004218	1890	8	28	321	-26	-2	multi-exon	FALSE	canonical	NA	NA	NA	NA	31	NA	NA	TRUE	NA	NA	NA	C	coding	418	1257	234	1490	74589559	74592071	FALSE	15	AATCAGGCTTGTGCCTTTCC	NA	NA	NA	NA	NA	NA
PB.341.7	chr1	+	1417	7	novel_in_catalog	Bcs1l	novel	2793	7	NA	NA	10	8	combination_of_known_junctions	FALSE	canonical	NA	NA	NA	NA	2	NA	NA	TRUE	NA	NA	NA	C	coding	395	1188	104	1291	74589559	74592071	FALSE	40	CTACAAGATCTACATCTACA	NA	NA	NA	NA	NA	NA
PB.341.8	chr1	+	1174	7	full-splice_match	Bcs1l	TCONS_00004215	2469	7	85	1210	0	5	multi-exon	FALSE	canonical	NA	NA	NA	NA	4	NA	NA	TRUE	NA	NA	NA	C	coding	314	945	107	1051	74588480	74592071	FALSE	35	TACCTACAAGATCTACATCT	NA	NA	NA	NA	NA	NA
PB.342.1	chr1	-	1451	10	full-splice_match	Rnf25	TCONS_00016963	1479	10	23	5	-2	0	multi-exon	FALSE	canonical	NA	NA	NA	NA	129	NA	NA	TRUE	NA	NA	NA	C	coding	456	1371	10	1380	74601365	74593824	FALSE	25	ATCTAGCCTATGTGGTATGA	NA	NA	NA	NA	NA	NA
PB.342.2	chr1	-	3908	8	incomplete-splice_match	Rnf25	TCONS_00016956	1507	10	-2	5	-2	0	intron_retention	FALSE	canonical	NA	NA	NA	NA	10	NA	NA	TRUE	NA	NA	NA	C	coding	345	1038	2800	3837	74598382	74593824	FALSE	25	ATCTAGCCTATGTGGTATGA	NA	NA	NA	NA	NA	NA
PB.342.3	chr1	-	4007	7	incomplete-splice_match	Rnf25	TCONS_00016956	1507	10	-6	5	-1	0	intron_retention	FALSE	canonical	NA	NA	NA	NA	2	NA	NA	TRUE	NA	NA	NA	C	coding	345	1038	2899	3936	74598382	74593824	FALSE	25	ATCTAGCCTATGTGGTATGA	NA	NA	NA	NA	NA	NA
PB.342.4	chr1	-	1440	9	novel_not_in_catalog	Rnf25	novel	1479	10	NA	NA	6	0	intron_retention	FALSE	canonical	NA	NA	NA	NA	3	NA	NA	TRUE	NA	NA	NA	C	coding	345	1038	332	1369	74598382	74593824	FALSE	25	ATCTAGCCTATGTGGTATGA	NA	NA	NA	NA	NA	NA
PB.342.5	chr1	-	1560	9	novel_in_catalog	Rnf25	novel	1479	10	NA	NA	6	0	intron_retention	FALSE	canonical	NA	NA	NA	NA	5	NA	NA	TRUE	NA	NA	NA	C	coding	345	1038	452	1489	74598382	74593824	FALSE	25	ATCTAGCCTATGTGGTATGA	NA	NA	NA	NA	NA	NA
PB.342.6	chr1	-	1493	8	novel_in_catalog	Rnf25	novel	1479	10	NA	NA	1	0	intron_retention	FALSE	canonical	NA	NA	NA	NA	12	NA	NA	TRUE	NA	NA	NA	C	coding	345	1038	385	1422	74598382	74593824	FALSE	25	ATCTAGCCTATGTGGTATGA	NA	NA	NA	NA	NA	NA
PB.343.1	chr1	+	5249	27	full-splice_match	Stk36	TCONS_00004236	5245	27	-7	3	-7	0	multi-exon	FALSE	canonical	NA	NA	NA	NA	4	NA	NA	TRUE	NA	NA	NA	A	coding	1316	3951	266	4216	74602118	74635858	FALSE	35	AAAGATGAGTGTGATTATCT	NA	NA	NA	NA	NA	NA
PB.344.1	chr1	+	8206	20	full-splice_match	Ttll4	TCONS_00004261	10019	20	-92	1905	-92	-7	multi-exon	FALSE	canonical	NA	NA	NA	NA	11	NA	NA	TRUE	NA	NA	NA	A	coding	1193	3582	499	4080	74678992	74697699	FALSE	15	AACTTTTTTTCAGTGTTGGG	NA	NA	NA	NA	NA	NA
PB.345.1	chr1	+	2278	9	full-splice_match	Cyp27a1	TCONS_00004278	1892	9	-388	2	54	2	multi-exon	TRUE	canonical	NA	NA	NA	NA	9	NA	NA	TRUE	NA	NA	NA	A	coding	533	1602	446	2047	74713631	74737659	FALSE	10	AAGTTTTTGGGGGGGTCTTT	NA	NA	NA	NA	NA	NA
PB.346.1	chr1	+	1303	2	incomplete-splice_match	Wnt10a	TCONS_00004290	1916	3	5448	326	5448	-6	5prime_fragment	FALSE	canonical	NA	NA	NA	NA	6	NA	NA	TRUE	NA	NA	NA	A	coding	176	531	220	750	74800880	74803620	FALSE	40	AAACAAGGTTATTCCAGGCA	NA	NA	NA	NA	NA	NA
PB.347.2	chr1	+	1845	1	full-splice_match	Cdk5r2	TCONS_00004306	2799	1	652	302	652	-302	mono-exon	FALSE	NA	NA	NA	NA	NA	44	NA	NA	NA	NA	NA	NA	C	coding	97	294	329	622	74855914	74856207	NA	10	AGATGGTTTCGCGCCGGCCT	NA	NA	NA	NA	NA	NA
PB.349.1	chr1	-	2132	7	novel_in_catalog	Cnppd1	novel	2062	8	NA	NA	74	3	intron_retention	FALSE	canonical	NA	NA	NA	NA	2	NA	NA	TRUE	NA	NA	NA	C	coding	311	936	563	1498	75139651	75136399	FALSE	5	TGGCCTTTTCCTTCTGTAGC	NA	NA	NA	NA	NA	NA
PB.349.2	chr1	-	1849	8	novel_not_in_catalog	Cnppd1	novel	2062	8	NA	NA	69	0	at_least_one_novel_splicesite	FALSE	canonical	NA	NA	NA	NA	7	NA	NA	TRUE	NA	NA	NA	C	coding	312	939	280	1218	75139654	75136399	FALSE	0	GCCTGGCCTTTTCCTTCTGT	NA	NA	NA	NA	NA	NA
PB.349.3	chr1	-	2204	9	full-splice_match	Cnppd1	TCONS_00017060	3416	9	-2	1214	-2	0	multi-exon	FALSE	canonical	NA	NA	NA	NA	23	NA	NA	TRUE	NA	NA	NA	C	coding	407	1224	350	1573	75141484	75136399	FALSE	0	GCCTGGCCTTTTCCTTCTGT	NA	NA	NA	NA	NA	NA
PB.349.4	chr1	-	2105	8	full-splice_match	Cnppd1	TCONS_00017065	2062	8	-46	3	-46	0	multi-exon	FALSE	canonical	NA	NA	NA	NA	64	NA	NA	TRUE	NA	NA	NA	C	coding	407	1224	254	1477	75141484	75136399	FALSE	5	ATGGCCTGGCCTTTTCCTTC	NA	NA	NA	NA	NA	NA
PB.349.5	chr1	-	2466	9	full-splice_match	Cnppd1	TCONS_00017061	3669	9	-14	1217	-14	0	multi-exon	TRUE	canonical	NA	NA	NA	NA	76	NA	NA	TRUE	NA	NA	NA	C	coding	407	1224	615	1838	75141484	75136399	FALSE	5	ATGGCCTGGCCTTTTCCTTC	NA	NA	NA	NA	NA	NA
PB.349.6	chr1	-	2403	10	full-splice_match	Cnppd1	TCONS_00017067	2429	10	26	0	26	0	multi-exon	FALSE	canonical	NA	NA	NA	NA	57	NA	NA	TRUE	NA	NA	NA	C	coding	407	1224	552	1775	75141484	75136399	FALSE	5	ATGGCCTGGCCTTTTCCTTC	NA	NA	NA	NA	NA	NA
PB.35.2	chr1	-	3713	19	novel_in_catalog	Arfgef1	novel	6978	38	NA	NA	-5970	-17	combination_of_known_junctions	FALSE	canonical	NA	NA	NA	NA	17	NA	NA	TRUE	NA	NA	NA	B	coding	758	2277	89	2365	10173280	10138936	FALSE	30	AGTGCAGTGTAACCCACAGC	NA	NA	NA	NA	NA	NA
PB.35.3	chr1	-	2543	15	incomplete-splice_match	Arfgef1	TCONS_00012996	6978	38	48217	18841	-16341	-13	internal_fragment	FALSE	canonical	NA	NA	NA	NA	2	NA	NA	TRUE	NA	NA	NA	B	coding	679	2040	6	2045	10184448	10156910	FALSE	80	AAAAATGAAAAAGAAAAGAA	NA	NA	NA	NA	NA	NA
PB.350.1	chr1	+	2404	10	full-splice_match	Retreg2	TCONS_00004330	2438	10	32	2	32	0	multi-exon	FALSE	canonical	NA	NA	NA	NA	50	NA	NA	TRUE	NA	NA	NA	C	coding	504	1515	38	1552	75142863	75147055	FALSE	10	AACTGCTGCCTGTCTGCCTG	NA	NA	NA	NA	NA	NA
PB.350.2	chr1	+	2511	9	full-splice_match	Retreg2	TCONS_00004329	2561	9	44	6	36	0	multi-exon	FALSE	canonical	NA	NA	NA	NA	76	NA	NA	TRUE	NA	NA	NA	C	coding	541	1626	34	1659	75142863	75147055	FALSE	10	AACTGCTGCCTGTCTGCCTG	NA	NA	NA	NA	NA	NA
PB.350.3	chr1	+	2423	9	full-splice_match	Retreg2	TCONS_00004323	2477	9	52	2	36	0	multi-exon	FALSE	canonical	NA	NA	NA	NA	7	NA	NA	TRUE	NA	NA	NA	C	coding	339	1020	552	1571	75144688	75147055	FALSE	10	AACTGCTGCCTGTCTGCCTG	NA	NA	NA	NA	NA	NA
PB.350.4	chr1	+	2281	9	full-splice_match	Retreg2	TCONS_00004332	2324	9	43	0	26	0	multi-exon	FALSE	canonical	NA	NA	NA	NA	5	NA	NA	TRUE	NA	NA	NA	C	coding	339	1020	410	1429	75144688	75147055	FALSE	10	AACTGCTGCCTGTCTGCCTG	NA	NA	NA	NA	NA	NA
PB.350.5	chr1	+	2358	8	incomplete-splice_match	Retreg2	TCONS_00004330	2438	10	429	2	41	0	intron_retention	FALSE	canonical	NA	NA	NA	NA	166	NA	NA	TRUE	NA	NA	NA	C	coding	466	1401	106	1506	75143328	75147055	FALSE	10	AACTGCTGCCTGTCTGCCTG	NA	NA	NA	NA	NA	NA
PB.351.1	chr1	+	1292	9	novel_in_catalog	Zfand2b	novel	1206	10	NA	NA	-8	-3	intron_retention	FALSE	canonical	NA	NA	NA	NA	2	NA	NA	TRUE	NA	NA	NA	C	coding	176	531	98	628	75168852	75170463	TRUE	25	AAGATGTATGAGTGCTGTTT	NA	NA	NA	NA	NA	NA
PB.351.2	chr1	+	1486	9	novel_in_catalog	Zfand2b	novel	1262	10	NA	NA	-3	-3	intron_retention	FALSE	canonical	NA	NA	NA	NA	2	NA	NA	TRUE	NA	NA	NA	C	coding	148	447	698	1144	75169810	75171280	FALSE	25	AAGATGTATGAGTGCTGTTT	NA	NA	NA	NA	NA	NA
PB.351.3	chr1	+	1182	10	full-splice_match	Zfand2b	TCONS_00004349	1206	10	17	7	-3	-3	multi-exon	FALSE	canonical	NA	NA	NA	NA	66	NA	NA	TRUE	NA	NA	NA	C	coding	257	774	67	840	75168852	75171280	FALSE	25	AAGATGTATGAGTGCTGTTT	NA	NA	NA	NA	NA	NA
PB.351.4	chr1	+	1282	9	full-splice_match	Zfand2b	TCONS_00004350	1316	9	31	3	-15	-3	multi-exon	FALSE	canonical	NA	NA	NA	NA	15	NA	NA	TRUE	NA	NA	NA	C	coding	257	774	167	940	75168852	75171280	FALSE	25	AAGATGTATGAGTGCTGTTT	NA	NA	NA	NA	NA	NA
PB.352.1	chr1	-	2860	19	full-splice_match	Abcb6	TCONS_00017095	2966	19	106	0	0	0	multi-exon	TRUE	canonical	NA	NA	NA	NA	145	NA	NA	TRUE	NA	NA	NA	C	coding	842	2529	169	2697	75180118	75171880	FALSE	5	ACGGCTGTGGTTTGGTTGTG	NA	NA	NA	NA	NA	NA
PB.352.2	chr1	-	2831	19	incomplete-splice_match	Gm29253	TCONS_00017075	23380	68	39066	3047	4860	-1	internal_fragment	FALSE	canonical	NA	NA	NA	NA	13	NA	NA	TRUE	NA	NA	NA	A	coding	436	1311	1358	2668	75176147	75171880	FALSE	5	ACGGCTGTGGTTTGGTTGTG	NA	NA	NA	NA	NA	NA
PB.352.3	chr1	-	3015	18	novel_in_catalog	Abcb6	novel	2966	19	NA	NA	0	0	intron_retention	FALSE	canonical	NA	NA	NA	NA	13	NA	NA	TRUE	NA	NA	NA	C	coding	436	1311	1542	2852	75176147	75171880	FALSE	5	ACGGCTGTGGTTTGGTTGTG	NA	NA	NA	NA	NA	NA
PB.352.4	chr1	-	3068	17	novel_in_catalog	Abcb6	novel	2966	19	NA	NA	0	0	intron_retention	FALSE	canonical	NA	NA	NA	NA	2	NA	NA	TRUE	NA	NA	NA	C	coding	804	2415	169	2583	75180118	75172202	FALSE	5	ACGGCTGTGGTTTGGTTGTG	NA	NA	NA	NA	NA	NA
PB.353.10	chr1	-	3937	16	novel_not_in_catalog	Atg9a	novel	4041	16	NA	NA	-32	0	at_least_one_novel_splicesite	FALSE	canonical	NA	NA	NA	NA	2	NA	NA	TRUE	NA	NA	NA	C	coding	621	1866	1012	2877	75186800	75181926	FALSE	10	ATCTGGTTGTGGCATCTTTT	NA	NA	NA	NA	NA	NA
PB.353.11	chr1	-	4515	16	full-splice_match	Atg9a	TCONS_00017106	4041	16	-475	1	-475	0	multi-exon	FALSE	canonical	NA	NA	NA	NA	768	NA	NA	TRUE	NA	NA	NA	C	coding	839	2520	936	3455	75190405	75181926	FALSE	10	ATCTGGTTGTGGCATCTTTT	NA	NA	NA	NA	NA	NA
PB.353.2	chr1	-	3906	16	full-splice_match	Atg9a	TCONS_00017102	4110	16	198	6	-3	0	multi-exon	FALSE	canonical	NA	NA	NA	NA	63	NA	NA	TRUE	NA	NA	NA	C	coding	839	2520	327	2846	75190405	75181926	FALSE	10	ATCTGGTTGTGGCATCTTTT	NA	NA	NA	NA	NA	NA
PB.353.3	chr1	-	3788	15	novel_in_catalog	Atg9a	novel	4110	16	NA	NA	-3	0	combination_of_known_junctions	FALSE	canonical	NA	NA	NA	NA	4	NA	NA	TRUE	NA	NA	NA	C	coding	829	2490	327	2816	75190405	75181838	FALSE	10	ATCTGGTTGTGGCATCTTTT	NA	NA	NA	NA	NA	NA
PB.353.4	chr1	-	3571	15	novel_in_catalog	Atg9a	novel	4041	16	NA	NA	5	0	combination_of_known_splicesites	FALSE	canonical	NA	NA	NA	NA	5	NA	NA	TRUE	NA	NA	NA	C	coding	794	2385	215	2599	75190405	75181838	FALSE	10	ATCTGGTTGTGGCATCTTTT	NA	NA	NA	NA	NA	NA
PB.353.5	chr1	-	3747	16	novel_not_in_catalog	Atg9a	novel	4041	16	NA	NA	1	0	at_least_one_novel_splicesite	FALSE	canonical	NA	NA	NA	NA	167	NA	NA	TRUE	NA	NA	NA	C	coding	839	2520	168	2687	75190405	75181926	FALSE	10	ATCTGGTTGTGGCATCTTTT	NA	NA	NA	NA	NA	NA
PB.353.7	chr1	-	3692	15	novel_in_catalog	Atg9a	novel	3764	16	NA	NA	-7	0	combination_of_known_junctions	FALSE	canonical	NA	NA	NA	NA	33	NA	NA	TRUE	NA	NA	NA	C	coding	829	2490	231	2720	75190405	75181838	FALSE	10	ATCTGGTTGTGGCATCTTTT	NA	NA	NA	NA	NA	NA
PB.353.8	chr1	-	3753	16	novel_in_catalog	Atg9a	novel	3764	16	NA	NA	-9	0	combination_of_known_junctions	FALSE	canonical	NA	NA	NA	NA	108	NA	NA	TRUE	NA	NA	NA	C	coding	551	1656	233	1888	75190405	75185186	TRUE	10	ATCTGGTTGTGGCATCTTTT	NA	NA	NA	NA	NA	NA
PB.353.9	chr1	-	3783	16	novel_not_in_catalog	Atg9a	novel	3764	16	NA	NA	-20	0	at_least_one_novel_splicesite	FALSE	canonical	NA	NA	NA	NA	17	NA	NA	TRUE	NA	NA	NA	C	coding	855	2568	244	2811	75190405	75181838	FALSE	10	ATCTGGTTGTGGCATCTTTT	NA	NA	NA	NA	NA	NA
PB.354.1	chr1	+	2770	13	full-splice_match	Ankzf1	TCONS_00004375	2770	13	-7	7	2	-7	multi-exon	TRUE	canonical	NA	NA	NA	NA	3	NA	NA	TRUE	NA	NA	NA	C	coding	455	1368	1210	2577	75195937	75199187	FALSE	35	AAGAAAACTGTGTGTGTACT	NA	NA	NA	NA	NA	NA
PB.354.2	chr1	+	3160	11	novel_in_catalog	Ankzf1	novel	6685	12	NA	NA	4	-6	intron_retention	FALSE	canonical	NA	NA	NA	NA	2	NA	NA	TRUE	NA	NA	NA	C	coding	455	1368	1599	2966	75195937	75199187	FALSE	30	AGAAAACTGTGTGTGTACTT	NA	NA	NA	NA	NA	NA
PB.354.3	chr1	+	1184	4	full-splice_match	Ankzf1	TCONS_00004377	1168	4	-14	-2	-14	2	multi-exon	FALSE	canonical	NA	NA	NA	NA	5	NA	NA	TRUE	NA	NA	NA	C	coding	239	720	275	994	75192452	75195346	FALSE	15	AACACTTGGTTTCTTGTTTT	NA	NA	NA	NA	NA	NA
PB.354.4	chr1	+	2714	13	full-splice_match	Ankzf1	TCONS_00004376	2739	13	18	7	-14	-7	multi-exon	FALSE	canonical	NA	NA	NA	NA	15	NA	NA	TRUE	NA	NA	NA	C	coding	748	2247	275	2521	75192452	75199187	FALSE	35	AAGAAAACTGTGTGTGTACT	NA	NA	NA	NA	NA	NA
PB.354.5	chr1	+	3338	10	novel_in_catalog	Ankzf1	novel	6889	11	NA	NA	-3	-7	intron_retention	FALSE	canonical	NA	NA	NA	NA	8	NA	NA	TRUE	NA	NA	NA	C	coding	369	1110	2036	3145	75196531	75199187	FALSE	35	AAGAAAACTGTGTGTGTACT	NA	NA	NA	NA	NA	NA
PB.354.6	chr1	+	2990	11	novel_in_catalog	Ankzf1	novel	2739	13	NA	NA	2	-7	intron_retention	FALSE	canonical	NA	NA	NA	NA	4	NA	NA	TRUE	NA	NA	NA	C	coding	369	1110	1688	2797	75196531	75199187	FALSE	35	AAGAAAACTGTGTGTGTACT	NA	NA	NA	NA	NA	NA
PB.354.7	chr1	+	2587	12	novel_in_catalog	Ankzf1	novel	2739	13	NA	NA	6	-7	combination_of_known_junctions	FALSE	canonical	NA	NA	NA	NA	6	NA	NA	TRUE	NA	NA	NA	C	coding	514	1545	850	2394	75195672	75199187	FALSE	35	AAGAAAACTGTGTGTGTACT	NA	NA	NA	NA	NA	NA
PB.355.1	chr1	-	2153	16	incomplete-splice_match	Glb1l	TCONS_00017122	2339	17	1284	-11	0	11	5prime_fragment	FALSE	canonical	NA	NA	NA	NA	2	NA	NA	TRUE	NA	NA	NA	A	coding	646	1941	55	1995	75209440	75199494	FALSE	15	ACACACCTTCGTGGCCCTGT	NA	NA	NA	NA	NA	NA
PB.356.1	chr1	+	2115	6	novel_in_catalog	Stk16	novel	2876	8	NA	NA	0	0	intron_retention	FALSE	canonical	NA	NA	NA	NA	2	NA	NA	TRUE	NA	NA	NA	C	coding	141	426	1400	1825	75212938	75213952	FALSE	25	TATATTTTAGGTCAATGTGT	NA	NA	NA	NA	NA	NA
PB.356.10	chr1	+	1491	8	full-splice_match	Stk16	TCONS_00004387	2876	8	20	1365	10	-1	multi-exon	FALSE	canonical	NA	NA	NA	NA	182	NA	NA	TRUE	NA	NA	NA	C	coding	305	918	285	1202	75211329	75213952	FALSE	25	GTATATTTTAGGTCAATGTG	NA	NA	NA	NA	NA	NA
PB.356.11	chr1	+	1599	8	full-splice_match	Stk16	TCONS_00004385	2982	8	20	1363	10	1	multi-exon	FALSE	canonical	NA	NA	NA	NA	23	NA	NA	TRUE	NA	NA	NA	C	coding	305	918	391	1308	75211329	75213952	FALSE	25	ATATTTTAGGTCAATGTGTC	NA	NA	NA	NA	NA	NA
PB.356.12	chr1	+	1462	8	incomplete-splice_match	Stk16	TCONS_00004393	4286	11	18	5033	-10	0	3prime_fragment	FALSE	canonical	NA	NA	NA	NA	32	NA	NA	TRUE	NA	NA	NA	C	coding	305	918	255	1172	75211329	75213952	FALSE	25	TATATTTTAGGTCAATGTGT	NA	NA	NA	NA	NA	NA
PB.356.13	chr1	+	1491	8	full-splice_match	Stk16	TCONS_00004396	1500	8	-5	14	-5	-11	multi-exon	FALSE	canonical	NA	NA	NA	NA	2	NA	NA	TRUE	NA	NA	NA	C	coding	227	684	278	961	75211329	75213582	TRUE	45	AAAAACAGACCGTGTATATT	NA	NA	NA	NA	NA	NA
PB.356.14	chr1	+	1609	7	novel_in_catalog	Stk16	novel	2896	8	NA	NA	-5	1	intron_retention	FALSE	canonical	NA	NA	NA	NA	3	NA	NA	TRUE	NA	NA	NA	C	coding	205	618	278	895	75211329	75213063	TRUE	25	TGTATATTTTAGGTCAATGT	NA	NA	NA	NA	NA	NA
PB.356.15	chr1	+	1582	7	novel_in_catalog	Stk16	novel	1500	8	NA	NA	-4	0	intron_retention	FALSE	canonical	NA	NA	NA	NA	2	NA	NA	TRUE	NA	NA	NA	C	coding	205	618	249	866	75211329	75213063	TRUE	25	TATATTTTAGGTCAATGTGT	NA	NA	NA	NA	NA	NA
PB.356.16	chr1	+	2748	7	novel_in_catalog	Stk16	novel	2876	8	NA	NA	1	5	intron_retention	FALSE	canonical	NA	NA	NA	NA	5	NA	NA	TRUE	NA	NA	NA	C	coding	273	822	268	1089	75211329	75213952	FALSE	20	AAGTAGCGGTCTACTCTTCT	NA	NA	NA	NA	NA	NA
PB.356.2	chr1	+	2109	5	novel_in_catalog	Stk16	novel	1500	8	NA	NA	0	0	intron_retention	FALSE	canonical	NA	NA	NA	NA	2	NA	NA	TRUE	NA	NA	NA	C	coding	206	621	1199	1819	75212040	75213952	FALSE	25	TATATTTTAGGTCAATGTGT	NA	NA	NA	NA	NA	NA
PB.356.3	chr1	+	1492	7	full-splice_match	Stk16	TCONS_00004381	2834	7	4	1338	0	26	multi-exon	FALSE	canonical	NA	NA	NA	NA	5	NA	NA	TRUE	NA	NA	NA	C	coding	149	450	301	750	75211329	75213063	TRUE	35	GGAAAGAATGAACTCTCTGC	NA	NA	NA	NA	NA	NA
PB.356.4	chr1	+	1410	7	novel_in_catalog	Stk16	novel	2876	8	NA	NA	1	-1	combination_of_known_junctions	FALSE	canonical	NA	NA	NA	NA	5	NA	NA	TRUE	NA	NA	NA	C	coding	273	822	300	1121	75211329	75213952	FALSE	25	GTATATTTTAGGTCAATGTG	NA	NA	NA	NA	NA	NA
PB.356.6	chr1	+	1977	6	incomplete-splice_match	Stk16	TCONS_00004392	4538	8	8	3022	0	0	3prime_fragment	FALSE	canonical	NA	NA	NA	NA	6	NA	NA	TRUE	NA	NA	NA	C	coding	205	618	297	914	75211329	75213063	TRUE	25	TATATTTTAGGTCAATGTGT	NA	NA	NA	NA	NA	NA
PB.356.7	chr1	+	2739	7	novel_in_catalog	Stk16	novel	2876	8	NA	NA	0	5	intron_retention	FALSE	canonical	NA	NA	NA	NA	2	NA	NA	TRUE	NA	NA	NA	C	coding	141	426	655	1080	75212938	75213952	FALSE	20	AAGTAGCGGTCTACTCTTCT	NA	NA	NA	NA	NA	NA
PB.356.8	chr1	+	1363	7	novel_in_catalog	Stk16	novel	2876	8	NA	NA	1	-3	combination_of_known_splicesites	FALSE	canonical	NA	NA	NA	NA	2	NA	NA	TRUE	NA	NA	NA	C	coding	141	426	654	1079	75212938	75213952	FALSE	25	ACCGTGTATATTTTAGGTCA	NA	NA	NA	NA	NA	NA
PB.356.9	chr1	+	2862	8	full-splice_match	Stk16	TCONS_00004387	2876	8	16	-2	6	2	multi-exon	FALSE	canonical	NA	NA	NA	NA	10	NA	NA	TRUE	NA	NA	NA	C	coding	305	918	289	1206	75211329	75213952	FALSE	20	TCCAAGTAGCGGTCTACTCT	NA	NA	NA	NA	NA	NA
PB.357.1	chr1	-	4452	4	full-splice_match	Tuba4a	TCONS_00017144	2840	4	41	-1653	-10	1653	multi-exon	FALSE	canonical	NA	NA	NA	NA	2	NA	NA	TRUE	NA	NA	NA	C	coding	448	1347	59	1405	75219195	75215622	FALSE	30	AGACATTTTTCAAGCCTCTA	NA	NA	NA	NA	NA	NA
PB.357.2	chr1	-	2286	3	full-splice_match	Tuba4a	TCONS_00017143	3073	3	41	746	-10	-2	multi-exon	FALSE	canonical	NA	NA	NA	NA	12	NA	NA	TRUE	NA	NA	NA	C	coding	295	888	751	1638	75216509	75215622	FALSE	0	TCTGTTTGTGCTTTCTTTTG	NA	NA	NA	NA	NA	NA
PB.357.3	chr1	-	2742	4	full-splice_match	A630095N17Rik_Tuba4a	TCONS_00017146	3178	4	-310	746	-310	-2	multi-exon	FALSE	canonical	NA	NA	NA	NA	35	NA	NA	TRUE	NA	NA	NA	A	coding	433	1302	793	2094	75217392	75215622	FALSE	0	TCTGTTTGTGCTTTCTTTTG	NA	NA	NA	NA	NA	NA
PB.357.4	chr1	-	2180	4	full-splice_match	Tuba4a	TCONS_00017136	2834	4	-93	747	11	-3	multi-exon	FALSE	canonical	NA	NA	NA	NA	17	NA	NA	TRUE	NA	NA	NA	C	coding	433	1302	232	1533	75217392	75215622	FALSE	0	CTCTGTTTGTGCTTTCTTTT	NA	NA	NA	NA	NA	NA
PB.357.5	chr1	-	2092	4	novel_not_in_catalog	Tuba4a	novel	2827	4	NA	NA	-2	-3	intron_retention	FALSE	canonical	NA	NA	NA	NA	2	NA	NA	TRUE	NA	NA	NA	C	coding	433	1302	144	1445	75217392	75215622	FALSE	0	CTCTGTTTGTGCTTTCTTTT	NA	NA	NA	NA	NA	NA
PB.357.6	chr1	-	2052	4	full-splice_match	Tuba4a	TCONS_00017144	2840	4	41	747	-10	-3	multi-exon	FALSE	canonical	NA	NA	NA	NA	1691	NA	NA	TRUE	NA	NA	NA	C	coding	448	1347	59	1405	75219195	75215622	FALSE	0	CTCTGTTTGTGCTTTCTTTT	NA	NA	NA	NA	NA	NA
PB.358.1	chr1	+	2087	11	novel_in_catalog	Dnajb2	novel	2098	11	NA	NA	1	0	combination_of_known_splicesites	FALSE	canonical	NA	NA	NA	NA	2	NA	NA	TRUE	NA	NA	NA	C	coding	108	327	764	1090	75241413	75244490	TRUE	10	AACTCGGTGGCCTGTGTTCC	NA	NA	NA	NA	NA	NA
PB.358.11	chr1	+	1916	11	full-splice_match	Dnajb2	TCONS_00004423	1970	11	48	6	-11	0	multi-exon	FALSE	canonical	NA	NA	NA	NA	26	NA	NA	TRUE	NA	NA	NA	C	coding	308	927	169	1095	75236884	75244869	FALSE	10	AACTCGGTGGCCTGTGTTCC	NA	NA	NA	NA	NA	NA
PB.358.12	chr1	+	3020	9	full-splice_match	Dnajb2	TCONS_00004415	3066	9	48	-2	-11	0	multi-exon	FALSE	canonical	NA	NA	NA	NA	164	NA	NA	TRUE	NA	NA	NA	C	coding	324	975	169	1143	75236884	75243813	FALSE	10	AACTCGGTGGCCTGTGTTCC	NA	NA	NA	NA	NA	NA
PB.358.13	chr1	+	2992	9	novel_not_in_catalog	Dnajb2	novel	1855	10	NA	NA	-11	0	intron_retention	FALSE	canonical	NA	NA	NA	NA	3	NA	NA	TRUE	NA	NA	NA	C	coding	140	423	693	1115	75241413	75243813	FALSE	10	AACTCGGTGGCCTGTGTTCC	NA	NA	NA	NA	NA	NA
PB.358.14	chr1	+	2037	10	full-splice_match	Dnajb2	TCONS_00004422	2114	10	71	6	8	0	multi-exon	FALSE	canonical	NA	NA	NA	NA	2	NA	NA	TRUE	NA	NA	NA	C	coding	318	957	195	1151	75236933	75244804	FALSE	10	AACTCGGTGGCCTGTGTTCC	NA	NA	NA	NA	NA	NA
PB.358.15	chr1	+	2794	10	full-splice_match	Dnajb2	TCONS_00004426	2871	10	71	6	8	0	multi-exon	FALSE	canonical	NA	NA	NA	NA	16	NA	NA	TRUE	NA	NA	NA	C	coding	324	975	146	1120	75236884	75243813	TRUE	10	AACTCGGTGGCCTGTGTTCC	NA	NA	NA	NA	NA	NA
PB.358.16	chr1	+	1803	10	full-splice_match	Dnajb2	TCONS_00004429	1823	10	18	2	0	0	multi-exon	FALSE	canonical	NA	NA	NA	NA	6	NA	NA	TRUE	NA	NA	NA	C	coding	277	834	84	917	75236884	75244804	FALSE	10	AACTCGGTGGCCTGTGTTCC	NA	NA	NA	NA	NA	NA
PB.358.17	chr1	+	3191	7	incomplete-splice_match	Dnajb2	TCONS_00004419	2150	8	85	6	4	0	intron_retention	FALSE	canonical	NA	NA	NA	NA	2	NA	NA	TRUE	NA	NA	NA	C	coding	306	921	394	1314	75236884	75243813	FALSE	10	AACTCGGTGGCCTGTGTTCC	NA	NA	NA	NA	NA	NA
PB.358.18	chr1	+	1967	8	full-splice_match	Dnajb2	TCONS_00004419	2150	8	177	6	27	0	multi-exon	FALSE	canonical	NA	NA	NA	NA	2	NA	NA	TRUE	NA	NA	NA	C	coding	259	780	302	1081	75236884	75244804	FALSE	10	AACTCGGTGGCCTGTGTTCC	NA	NA	NA	NA	NA	NA
PB.358.19	chr1	+	2892	8	novel_not_in_catalog	Dnajb2	novel	1855	10	NA	NA	-122	0	intron_retention	FALSE	canonical	NA	NA	NA	NA	2	NA	NA	TRUE	NA	NA	NA	C	coding	273	822	194	1015	75239258	75243813	FALSE	10	AACTCGGTGGCCTGTGTTCC	NA	NA	NA	NA	NA	NA
PB.358.2	chr1	+	3013	8	full-splice_match	Dnajb2	TCONS_00004424	3020	8	1	6	1	0	multi-exon	FALSE	canonical	NA	NA	NA	NA	2	NA	NA	TRUE	NA	NA	NA	C	coding	306	921	216	1136	75236884	75243813	FALSE	10	AACTCGGTGGCCTGTGTTCC	NA	NA	NA	NA	NA	NA
PB.358.20	chr1	+	2835	6	incomplete-splice_match	Dnajb2	TCONS_00004439	3063	8	2047	6	198	0	5prime_fragment	FALSE	canonical	NA	NA	NA	NA	2	NA	NA	TRUE	NA	NA	NA	C	coding	273	822	137	958	75239258	75243813	FALSE	10	AACTCGGTGGCCTGTGTTCC	NA	NA	NA	NA	NA	NA
PB.358.3	chr1	+	3120	9	novel_in_catalog	Dnajb2	novel	2871	10	NA	NA	4	0	intron_retention	FALSE	canonical	NA	NA	NA	NA	5	NA	NA	TRUE	NA	NA	NA	C	coding	324	975	472	1446	75236884	75243813	TRUE	10	AACTCGGTGGCCTGTGTTCC	NA	NA	NA	NA	NA	NA
PB.358.4	chr1	+	1547	9	full-splice_match	Dnajb2	TCONS_00004415	3066	9	17	1502	14	-618	multi-exon	FALSE	canonical	NA	NA	NA	NA	3	NA	NA	TRUE	NA	NA	NA	C	coding	324	975	200	1174	75236884	75243813	FALSE	25	TGAACTTGAGTTGGCAACTT	NA	NA	NA	NA	NA	NA
PB.358.5	chr1	+	2181	9	full-splice_match	Dnajb2	TCONS_00004417	2204	9	17	6	14	0	multi-exon	FALSE	canonical	NA	NA	NA	NA	51	NA	NA	TRUE	NA	NA	NA	C	coding	277	834	462	1295	75236884	75244804	FALSE	10	AACTCGGTGGCCTGTGTTCC	NA	NA	NA	NA	NA	NA
PB.358.6	chr1	+	3313	8	incomplete-splice_match	Dnajb2	TCONS_00004417	2204	9	17	6	14	0	intron_retention	FALSE	canonical	NA	NA	NA	NA	79	NA	NA	TRUE	NA	NA	NA	C	coding	324	975	462	1436	75236884	75243813	FALSE	10	AACTCGGTGGCCTGTGTTCC	NA	NA	NA	NA	NA	NA
PB.358.7	chr1	+	3163	9	novel_not_in_catalog	Dnajb2	novel	1855	10	NA	NA	-19	0	intron_retention	FALSE	canonical	NA	NA	NA	NA	75	NA	NA	TRUE	NA	NA	NA	C	coding	369	1110	177	1286	75236884	75243813	FALSE	10	AACTCGGTGGCCTGTGTTCC	NA	NA	NA	NA	NA	NA
PB.358.8	chr1	+	1895	10	full-splice_match	Dnajb2	TCONS_00004432	1855	10	-40	0	-18	0	multi-exon	FALSE	canonical	NA	NA	NA	NA	220	NA	NA	TRUE	NA	NA	NA	C	coding	277	834	176	1009	75236884	75244804	FALSE	10	AACTCGGTGGCCTGTGTTCC	NA	NA	NA	NA	NA	NA
PB.359.10	chr1	-	3281	21	novel_in_catalog	Ptprn	novel	3554	23	NA	NA	41	-16	combination_of_known_splicesites	FALSE	canonical	NA	NA	NA	NA	6	NA	NA	TRUE	NA	NA	NA	C	coding	790	2373	403	2775	75258450	75247549	FALSE	25	AACACGGATGCCTTTGAGGC	NA	NA	NA	NA	NA	NA
PB.359.11	chr1	-	3298	22	novel_in_catalog	Ptprn	novel	3554	23	NA	NA	34	-16	combination_of_known_splicesites	FALSE	canonical	NA	NA	NA	NA	2	NA	NA	TRUE	NA	NA	NA	C	coding	914	2745	48	2792	75264127	75247549	FALSE	25	AACACGGATGCCTTTGAGGC	NA	NA	NA	NA	NA	NA
PB.359.13	chr1	-	3368	22	novel_not_in_catalog	Ptprn	novel	4043	22	NA	NA	24	-16	at_least_one_novel_splicesite	FALSE	canonical	NA	NA	NA	NA	2	NA	NA	TRUE	NA	NA	NA	C	coding	934	2805	58	2862	75264127	75247549	FALSE	25	AACACGGATGCCTTTGAGGC	NA	NA	NA	NA	NA	NA
PB.359.14	chr1	-	3563	23	novel_not_in_catalog	Ptprn	novel	3554	23	NA	NA	24	-16	at_least_one_novel_splicesite	FALSE	canonical	NA	NA	NA	NA	2	NA	NA	TRUE	NA	NA	NA	C	coding	999	3000	58	3057	75264127	75247549	FALSE	25	AACACGGATGCCTTTGAGGC	NA	NA	NA	NA	NA	NA
PB.359.15	chr1	-	4001	20	novel_in_catalog	Ptprn	novel	3554	23	NA	NA	24	-16	intron_retention	FALSE	canonical	NA	NA	NA	NA	8	NA	NA	TRUE	NA	NA	NA	C	coding	766	2301	58	2358	75264127	75253053	TRUE	25	AACACGGATGCCTTTGAGGC	NA	NA	NA	NA	NA	NA
PB.359.16	chr1	-	3490	23	novel_not_in_catalog	Ptprn	novel	3554	23	NA	NA	7	-16	at_least_one_novel_splicesite	FALSE	canonical	NA	NA	NA	NA	9	NA	NA	TRUE	NA	NA	NA	C	coding	969	2910	75	2984	75264127	75247549	FALSE	25	AACACGGATGCCTTTGAGGC	NA	NA	NA	NA	NA	NA
PB.359.17	chr1	-	3089	20	novel_not_in_catalog	Ptprn	novel	4043	22	NA	NA	0	-16	at_least_one_novel_splicesite	FALSE	canonical	NA	NA	NA	NA	3	NA	NA	TRUE	NA	NA	NA	C	coding	833	2502	82	2583	75264127	75247549	FALSE	25	AACACGGATGCCTTTGAGGC	NA	NA	NA	NA	NA	NA
PB.359.19	chr1	-	5173	22	full-splice_match	Ptprn	TCONS_00017164	4051	22	-1184	62	-5	-16	multi-exon	FALSE	canonical	NA	NA	NA	NA	2	NA	NA	TRUE	NA	NA	NA	C	coding	888	2667	2001	4667	75262036	75247549	FALSE	25	AACACGGATGCCTTTGAGGC	NA	NA	NA	NA	NA	NA
PB.359.2	chr1	-	3510	23	novel_not_in_catalog	Ptprn	novel	3746	23	NA	NA	129	-16	at_least_one_novel_splicesite	FALSE	canonical	NA	NA	NA	NA	81	NA	NA	TRUE	NA	NA	NA	C	coding	869	2610	395	3004	75260620	75247549	FALSE	25	AACACGGATGCCTTTGAGGC	NA	NA	NA	NA	NA	NA
PB.359.21	chr1	-	3789	22	novel_in_catalog	Ptprn	novel	3554	23	NA	NA	-35	-16	intron_retention	FALSE	canonical	NA	NA	NA	NA	3	NA	NA	TRUE	NA	NA	NA	C	coding	1017	3054	122	3175	75264127	75247657	FALSE	25	AACACGGATGCCTTTGAGGC	NA	NA	NA	NA	NA	NA
PB.359.22	chr1	-	3423	23	novel_not_in_catalog	Ptprn	novel	3746	23	NA	NA	-106	-16	at_least_one_novel_splicesite	FALSE	canonical	NA	NA	NA	NA	33	NA	NA	TRUE	NA	NA	NA	C	coding	888	2667	251	2917	75262036	75247549	FALSE	25	AACACGGATGCCTTTGAGGC	NA	NA	NA	NA	NA	NA
PB.359.23	chr1	-	3749	23	full-splice_match	Ptprn	TCONS_00017177	3554	23	-211	16	78	-16	multi-exon	FALSE	canonical	NA	NA	NA	NA	2623	NA	NA	TRUE	NA	NA	NA	C	coding	981	2946	298	3243	75264127	75247549	FALSE	25	AACACGGATGCCTTTGAGGC	NA	NA	NA	NA	NA	NA
PB.359.24	chr1	-	3306	22	novel_in_catalog	Ptprn	novel	3459	23	NA	NA	-23	-16	combination_of_known_splicesites	FALSE	canonical	NA	NA	NA	NA	2	NA	NA	TRUE	NA	NA	NA	C	coding	869	2610	191	2800	75260620	75247549	FALSE	25	AACACGGATGCCTTTGAGGC	NA	NA	NA	NA	NA	NA
PB.359.25	chr1	-	3426	23	full-splice_match	Ptprn	TCONS_00017173	3459	23	-29	62	-29	-16	multi-exon	FALSE	canonical	NA	NA	NA	NA	6	NA	NA	TRUE	NA	NA	NA	C	coding	888	2667	254	2920	75262036	75247549	FALSE	25	AACACGGATGCCTTTGAGGC	NA	NA	NA	NA	NA	NA
PB.359.26	chr1	-	3543	24	novel_not_in_catalog	Ptprn	novel	3459	23	NA	NA	-230	-16	at_least_one_novel_splicesite	FALSE	canonical	NA	NA	NA	NA	3	NA	NA	TRUE	NA	NA	NA	C	coding	888	2667	371	3037	75262036	75247549	FALSE	25	AACACGGATGCCTTTGAGGC	NA	NA	NA	NA	NA	NA
PB.359.27	chr1	-	3565	23	novel_not_in_catalog	Ptprn	novel	3746	23	NA	NA	-316	-16	at_least_one_novel_splicesite	FALSE	canonical	NA	NA	NA	NA	7	NA	NA	TRUE	NA	NA	NA	C	coding	888	2667	393	3059	75262036	75247549	FALSE	25	AACACGGATGCCTTTGAGGC	NA	NA	NA	NA	NA	NA
PB.359.28	chr1	-	3700	25	novel_not_in_catalog	Ptprn	novel	3459	23	NA	NA	-641	-16	at_least_one_novel_splicesite	FALSE	canonical	NA	NA	NA	NA	2	NA	NA	TRUE	NA	NA	NA	C	coding	888	2667	528	3194	75262036	75247549	FALSE	25	AACACGGATGCCTTTGAGGC	NA	NA	NA	NA	NA	NA
PB.359.3	chr1	-	3529	23	novel_in_catalog	Ptprn	novel	3746	23	NA	NA	60	-16	combination_of_known_junctions	FALSE	canonical	NA	NA	NA	NA	187	NA	NA	TRUE	NA	NA	NA	C	coding	953	2862	162	3023	75263987	75247549	FALSE	25	AACACGGATGCCTTTGAGGC	NA	NA	NA	NA	NA	NA
PB.359.6	chr1	-	3329	22	novel_not_in_catalog	Ptprn	novel	4043	22	NA	NA	51	-16	at_least_one_novel_splicesite	FALSE	canonical	NA	NA	NA	NA	4	NA	NA	TRUE	NA	NA	NA	C	coding	930	2793	31	2823	75264127	75247549	FALSE	25	AACACGGATGCCTTTGAGGC	NA	NA	NA	NA	NA	NA
PB.359.7	chr1	-	3368	22	novel_in_catalog	Ptprn	novel	3554	23	NA	NA	51	-16	combination_of_known_splicesites	FALSE	canonical	NA	NA	NA	NA	138	NA	NA	TRUE	NA	NA	NA	C	coding	943	2832	31	2862	75264127	75247549	FALSE	25	AACACGGATGCCTTTGAGGC	NA	NA	NA	NA	NA	NA
PB.359.8	chr1	-	3220	20	novel_in_catalog	Ptprn	novel	3554	23	NA	NA	51	-16	combination_of_known_splicesites	FALSE	canonical	NA	NA	NA	NA	907	NA	NA	TRUE	NA	NA	NA	C	coding	790	2373	342	2714	75258450	75247549	FALSE	25	AACACGGATGCCTTTGAGGC	NA	NA	NA	NA	NA	NA
PB.359.9	chr1	-	3582	22	novel_in_catalog	Ptprn	novel	3554	23	NA	NA	51	-16	intron_retention	FALSE	canonical	NA	NA	NA	NA	152	NA	NA	TRUE	NA	NA	NA	C	coding	766	2301	31	2331	75264127	75253053	TRUE	25	AACACGGATGCCTTTGAGGC	NA	NA	NA	NA	NA	NA
PB.360.1	chr1	-	742	6	full-splice_match	Resp18	TCONS_00017185	748	6	3	3	3	-1	multi-exon	FALSE	canonical	NA	NA	NA	NA	103	NA	NA	TRUE	NA	NA	NA	C	coding	175	528	106	633	75278307	75272311	FALSE	25	AAACACTTTCTGTGAGCTTG	NA	NA	NA	NA	NA	NA
PB.360.2	chr1	-	649	6	novel_not_in_catalog	Resp18	novel	748	6	NA	NA	-29	-1	at_least_one_novel_splicesite	FALSE	canonical	NA	NA	NA	NA	9	NA	NA	TRUE	NA	NA	NA	C	coding	144	435	106	540	75278506	75272311	FALSE	25	AAACACTTTCTGTGAGCTTG	NA	NA	NA	NA	NA	NA
PB.360.3	chr1	-	717	5	full-splice_match	Resp18	TCONS_00017187	494	5	-116	-107	-17	-3	multi-exon	FALSE	canonical	NA	NA	NA	NA	2	NA	NA	TRUE	NA	NA	NA	C	coding	120	363	126	488	75278307	75274028	TRUE	25	GCAAACACTTTCTGTGAGCT	NA	NA	NA	NA	NA	NA
PB.361.1	chr1	-	2843	12	novel_in_catalog	Dnpep	novel	1862	14	NA	NA	26	0	intron_retention	FALSE	canonical	NA	NA	NA	NA	2	NA	NA	TRUE	NA	NA	NA	C	coding	356	1071	1081	2151	75315830	75309257	FALSE	5	GCTCTCTGTGCTTTTTCTGA	NA	NA	NA	NA	NA	NA
PB.361.10	chr1	-	2024	14	novel_in_catalog	Dnpep	novel	2510	15	NA	NA	-11	-1	intron_retention	FALSE	canonical	NA	NA	NA	NA	8	NA	NA	TRUE	NA	NA	NA	C	coding	359	1080	852	1931	75315830	75308659	FALSE	5	AGCTCTCTGTGCTTTTTCTG	NA	NA	NA	NA	NA	NA
PB.361.11	chr1	-	1690	15	full-splice_match	Dnpep	TCONS_00017202	2319	15	-41	670	-41	-1	multi-exon	FALSE	canonical	NA	NA	NA	NA	2	NA	NA	TRUE	NA	NA	NA	C	coding	473	1422	176	1597	75316803	75308659	FALSE	5	AGCTCTCTGTGCTTTTTCTG	NA	NA	NA	NA	NA	NA
PB.361.2	chr1	-	1770	15	novel_in_catalog	Dnpep	novel	2954	15	NA	NA	-23	-1	combination_of_known_junctions	FALSE	canonical	NA	NA	NA	NA	2	NA	NA	TRUE	NA	NA	NA	C	coding	473	1422	256	1677	75316803	75308659	FALSE	5	AGCTCTCTGTGCTTTTTCTG	NA	NA	NA	NA	NA	NA
PB.361.3	chr1	-	1707	15	full-splice_match	Dnpep	TCONS_00017200	2700	15	323	670	-23	-1	multi-exon	FALSE	canonical	NA	NA	NA	NA	20	NA	NA	TRUE	NA	NA	NA	C	coding	473	1422	193	1614	75316803	75308659	FALSE	5	AGCTCTCTGTGCTTTTTCTG	NA	NA	NA	NA	NA	NA
PB.361.4	chr1	-	2050	14	full-splice_match	Dnpep	TCONS_00017206	1862	14	-189	1	-25	-1	multi-exon	FALSE	canonical	NA	NA	NA	NA	16	NA	NA	TRUE	NA	NA	NA	C	coding	473	1422	536	1957	75316803	75308659	FALSE	5	AGCTCTCTGTGCTTTTTCTG	NA	NA	NA	NA	NA	NA
PB.361.5	chr1	-	1965	15	full-splice_match	Dnpep	TCONS_00017205	1571	15	-395	1	-27	-1	multi-exon	FALSE	canonical	NA	NA	NA	NA	58	NA	NA	TRUE	NA	NA	NA	C	coding	473	1422	451	1872	75316803	75308659	FALSE	5	AGCTCTCTGTGCTTTTTCTG	NA	NA	NA	NA	NA	NA
PB.361.6	chr1	-	2170	14	full-splice_match	Dnpep	TCONS_00017197	3099	14	259	670	9	-1	multi-exon	FALSE	canonical	NA	NA	NA	NA	2	NA	NA	TRUE	NA	NA	NA	C	coding	472	1419	61	1479	75317340	75309257	FALSE	5	AGCTCTCTGTGCTTTTTCTG	NA	NA	NA	NA	NA	NA
PB.361.7	chr1	-	2367	13	novel_in_catalog	Dnpep	novel	3099	14	NA	NA	7	-1	intron_retention	FALSE	canonical	NA	NA	NA	NA	3	NA	NA	TRUE	NA	NA	NA	C	coding	356	1071	606	1676	75315830	75309257	FALSE	5	AGCTCTCTGTGCTTTTTCTG	NA	NA	NA	NA	NA	NA
PB.361.9	chr1	-	1810	15	full-splice_match	Dnpep	TCONS_00017192	2488	15	8	670	8	-1	multi-exon	FALSE	canonical	NA	NA	NA	NA	371	NA	NA	TRUE	NA	NA	NA	C	coding	475	1428	290	1717	75317340	75308659	FALSE	5	AGCTCTCTGTGCTTTTTCTG	NA	NA	NA	NA	NA	NA
PB.362.1	chr1	+	2163	9	full-splice_match	Des	TCONS_00004452	3028	9	3	862	3	4	multi-exon	FALSE	canonical	NA	NA	NA	NA	16	NA	NA	TRUE	NA	NA	NA	A	coding	469	1410	87	1496	75360418	75367050	FALSE	10	CTGCATGGCCCTGTCATCTT	NA	NA	NA	NA	NA	NA
PB.363.1	chr1	+	3225	12	novel_in_catalog	Speg	novel	3448	12	NA	NA	2	0	combination_of_known_junctions	FALSE	canonical	NA	NA	NA	NA	2	NA	NA	TRUE	NA	NA	NA	C	coding	232	699	1748	2446	75391056	75403784	FALSE	10	AGCTAGTGTGCTGTGTCTTC	NA	NA	NA	NA	NA	NA
PB.363.2	chr1	+	3485	8	novel_in_catalog	Speg	novel	3606	9	NA	NA	-158	0	intron_retention	FALSE	canonical	NA	NA	NA	NA	42	NA	NA	TRUE	NA	NA	NA	C	coding	857	2574	133	2706	75384674	75403784	FALSE	10	AGCTAGTGTGCTGTGTCTTC	NA	NA	NA	NA	NA	NA
PB.363.3	chr1	+	3301	9	full-splice_match	Speg	TCONS_00004475	3606	9	305	0	-56	0	multi-exon	FALSE	canonical	NA	NA	NA	NA	29	NA	NA	TRUE	NA	NA	NA	C	coding	232	699	1824	2522	75391056	75403784	FALSE	10	AGCTAGTGTGCTGTGTCTTC	NA	NA	NA	NA	NA	NA
PB.363.4	chr1	+	1801	7	novel_in_catalog	Speg	novel	3684	11	NA	NA	42	0	intron_retention	FALSE	canonical	NA	NA	NA	NA	2	NA	NA	TRUE	NA	NA	NA	C	coding	232	699	324	1022	75391056	75403784	FALSE	10	AGCTAGTGTGCTGTGTCTTC	NA	NA	NA	NA	NA	NA
PB.363.5	chr1	+	1971	7	incomplete-splice_match	Speg	TCONS_00004463	2086	10	2635	0	49	0	5prime_fragment	FALSE	canonical	NA	NA	NA	NA	81	NA	NA	TRUE	NA	NA	NA	C	coding	232	699	494	1192	75391056	75403784	FALSE	10	AGCTAGTGTGCTGTGTCTTC	NA	NA	NA	NA	NA	NA
PB.363.6	chr1	+	1657	7	novel_in_catalog	Speg	novel	3024	8	NA	NA	-35	0	combination_of_known_splicesites	FALSE	canonical	NA	NA	NA	NA	8	NA	NA	TRUE	NA	NA	NA	C	coding	232	699	180	878	75391056	75403784	FALSE	10	AGCTAGTGTGCTGTGTCTTC	NA	NA	NA	NA	NA	NA
PB.363.7	chr1	+	2954	8	full-splice_match	Speg	TCONS_00004479	3027	8	73	0	-25	0	multi-exon	FALSE	canonical	NA	NA	NA	NA	79	NA	NA	TRUE	NA	NA	NA	C	coding	232	699	1477	2175	75391056	75403784	FALSE	10	AGCTAGTGTGCTGTGTCTTC	NA	NA	NA	NA	NA	NA
PB.363.8	chr1	+	1363	5	full-splice_match	Speg	TCONS_00004484	833	5	43	-573	43	0	multi-exon	FALSE	canonical	NA	NA	NA	NA	34	NA	NA	TRUE	NA	NA	NA	C	coding	113	342	243	584	75401162	75403784	FALSE	10	AGCTAGTGTGCTGTGTCTTC	NA	NA	NA	NA	NA	NA
PB.363.9	chr1	+	1916	4	full-splice_match	Speg	TCONS_00004488	917	4	-643	-356	-154	0	multi-exon	FALSE	canonical	NA	NA	NA	NA	14	NA	NA	TRUE	NA	NA	NA	C	coding	113	342	796	1137	75401162	75403784	FALSE	10	AGCTAGTGTGCTGTGTCTTC	NA	NA	NA	NA	NA	NA
PB.364.1	chr1	+	5172	15	incomplete-splice_match	Speg	TCONS_00004483	9301	36	19850	58	-1986	-34	5prime_fragment	FALSE	canonical	NA	NA	NA	NA	105	NA	NA	TRUE	NA	NA	NA	C	coding	1350	4053	301	4353	75421647	75431451	FALSE	80	AAAATAAAACAAAACAAAAC	NA	NA	NA	NA	NA	NA
PB.365.2	chr1	+	1528	14	novel_not_in_catalog	Gmppa	novel	1692	14	NA	NA	2	0	at_least_one_novel_splicesite	FALSE	canonical	NA	NA	NA	NA	3	NA	NA	TRUE	NA	NA	NA	C	coding	425	1278	79	1356	75436799	75443001	FALSE	20	GAGCCAGCTTGGACTCCTAC	NA	NA	NA	NA	NA	NA
PB.365.3	chr1	+	1516	13	full-splice_match	Gmppa	TCONS_00004490	1539	13	27	-4	4	-1	multi-exon	FALSE	canonical	NA	NA	NA	NA	70	NA	NA	TRUE	NA	NA	NA	C	coding	420	1263	77	1339	75436799	75443001	FALSE	15	AGCTTGGACTCCTACTTGCG	NA	NA	NA	NA	NA	NA
PB.365.4	chr1	+	1633	14	novel_not_in_catalog	Gmppa	novel	1692	14	NA	NA	-2	-1	at_least_one_novel_splicesite	FALSE	canonical	NA	NA	NA	NA	2	NA	NA	TRUE	NA	NA	NA	C	coding	420	1263	194	1456	75436799	75443001	FALSE	15	AGCTTGGACTCCTACTTGCG	NA	NA	NA	NA	NA	NA
PB.365.6	chr1	+	1689	13	novel_not_in_catalog	Gmppa	novel	1736	14	NA	NA	-1	-1	intron_retention	FALSE	canonical	NA	NA	NA	NA	5	NA	NA	TRUE	NA	NA	NA	C	coding	420	1263	250	1512	75436799	75443001	FALSE	15	AGCTTGGACTCCTACTTGCG	NA	NA	NA	NA	NA	NA
PB.365.7	chr1	+	2114	11	novel_in_catalog	Gmppa	novel	1692	14	NA	NA	6	0	intron_retention	FALSE	canonical	NA	NA	NA	NA	2	NA	NA	TRUE	NA	NA	NA	C	coding	346	1041	361	1401	75436799	75442172	TRUE	20	GAGCCAGCTTGGACTCCTAC	NA	NA	NA	NA	NA	NA
PB.365.8	chr1	+	1798	13	novel_in_catalog	Gmppa	novel	1692	14	NA	NA	-6	-1	intron_retention	FALSE	canonical	NA	NA	NA	NA	50	NA	NA	TRUE	NA	NA	NA	C	coding	420	1263	359	1621	75436799	75443001	FALSE	15	AGCTTGGACTCCTACTTGCG	NA	NA	NA	NA	NA	NA
PB.366.1	chr1	-	2704	3	novel_not_in_catalog	Gmppa	novel	1523	13	NA	NA	-6571	2	intron_retention	FALSE	canonical	NA	NA	NA	NA	2	NA	NA	FALSE	NA	NA	NA	C	non_coding	NA	NA	NA	NA	NA	NA	NA	25	AAATGGCTTGTGTGTCTAAG	NA	NA	NA	NA	NA	NA
PB.367.1	chr1	+	3081	10	full-splice_match	Asic4	TCONS_00004527	2464	10	-626	9	-363	-6	multi-exon	FALSE	canonical	NA	NA	NA	NA	871	NA	NA	TRUE	NA	NA	NA	C	coding	539	1620	760	2379	75450832	75473632	FALSE	25	AAAGAATTCTGTGTCTGTTT	NA	NA	NA	NA	NA	NA
PB.367.2	chr1	+	2796	10	full-splice_match	Asic4	TCONS_00004526	2870	10	63	11	63	-6	multi-exon	FALSE	canonical	NA	NA	NA	NA	5	NA	NA	TRUE	NA	NA	NA	C	coding	586	1761	334	2094	75450832	75473632	FALSE	25	AAAGAATTCTGTGTCTGTTT	NA	NA	NA	NA	NA	NA
PB.367.3	chr1	+	2403	9	novel_in_catalog	Asic4	novel	2870	10	NA	NA	-111	-6	combination_of_known_splicesites	FALSE	canonical	NA	NA	NA	NA	2	NA	NA	TRUE	NA	NA	NA	C	coding	322	969	245	1213	75450832	75472340	TRUE	25	AAAGAATTCTGTGTCTGTTT	NA	NA	NA	NA	NA	NA
PB.367.5	chr1	+	2584	10	novel_not_in_catalog	Asic4	novel	2464	10	NA	NA	-108	-6	at_least_one_novel_splicesite	FALSE	canonical	NA	NA	NA	NA	48	NA	NA	TRUE	NA	NA	NA	C	coding	546	1641	242	1882	75450832	75473632	FALSE	25	AAAGAATTCTGTGTCTGTTT	NA	NA	NA	NA	NA	NA
PB.368.1	chr1	-	2869	5	full-splice_match	Chpf	TCONS_00017252	3065	5	195	1	2	0	multi-exon	FALSE	canonical	NA	NA	NA	NA	9	NA	NA	TRUE	NA	NA	NA	C	coding	612	1839	637	2475	75477646	75474970	FALSE	45	AGAATAATGAGTGGAAACTG	NA	NA	NA	NA	NA	NA
PB.368.2	chr1	-	2463	4	full-splice_match	Chpf	TCONS_00017254	2455	4	-8	0	-8	0	multi-exon	FALSE	canonical	NA	NA	NA	NA	3	NA	NA	TRUE	NA	NA	NA	C	coding	477	1434	636	2069	75476736	75474970	FALSE	45	AGAATAATGAGTGGAAACTG	NA	NA	NA	NA	NA	NA
PB.368.3	chr1	-	2947	4	full-splice_match	Chpf	TCONS_00017251	2892	4	-62	7	-26	0	multi-exon	FALSE	canonical	NA	NA	NA	NA	243	NA	NA	TRUE	NA	NA	NA	C	coding	774	2325	229	2553	75479105	75474970	FALSE	45	AGAATAATGAGTGGAAACTG	NA	NA	NA	NA	NA	NA
PB.369.1	chr1	+	2508	5	full-splice_match	Tmem198	TCONS_00004531	2185	5	-324	1	-324	-1	multi-exon	FALSE	canonical	NA	NA	NA	NA	338	NA	NA	TRUE	NA	NA	NA	C	coding	360	1083	718	1800	75480232	75484984	FALSE	20	ATGTGGTCTCTGCCAGAAGT	NA	NA	NA	NA	NA	NA
PB.369.10	chr1	+	2050	4	full-splice_match	Tmem198	TCONS_00004538	2456	4	393	13	269	-1	multi-exon	FALSE	canonical	NA	NA	NA	NA	9	NA	NA	TRUE	NA	NA	NA	C	coding	360	1083	260	1342	75480232	75484984	FALSE	20	ATGTGGTCTCTGCCAGAAGT	NA	NA	NA	NA	NA	NA
PB.369.2	chr1	+	2410	5	incomplete-splice_match	Tmem198	TCONS_00004529	6427	11	4666	2270	-294	-1	internal_fragment	FALSE	canonical	NA	NA	NA	NA	267	NA	NA	TRUE	NA	NA	NA	C	coding	320	963	740	1702	75480284	75484984	FALSE	20	ATGTGGTCTCTGCCAGAAGT	NA	NA	NA	NA	NA	NA
PB.369.3	chr1	+	1907	6	novel_not_in_catalog	Tmem198	novel	6427	11	NA	NA	-20	-1	at_least_one_novel_splicesite	FALSE	canonical	NA	NA	NA	NA	2	NA	NA	TRUE	NA	NA	NA	C	coding	131	396	804	1199	75483090	75484984	FALSE	20	ATGTGGTCTCTGCCAGAAGT	NA	NA	NA	NA	NA	NA
PB.369.5	chr1	+	4983	5	full-splice_match	Obsl1_Tmem198	TCONS_00004531	2185	5	9	-2807	9	422	multi-exon	FALSE	canonical	NA	NA	NA	NA	2	NA	NA	TRUE	NA	NA	NA	A	coding	360	1083	385	1467	75480232	75484984	FALSE	30	AGTACCAGTCTCACAAGTCC	NA	NA	NA	NA	NA	NA
PB.369.6	chr1	+	1993	6	novel_not_in_catalog	Tmem198	novel	6427	11	NA	NA	18	-6	at_least_one_novel_splicesite	FALSE	canonical	NA	NA	NA	NA	6	NA	NA	TRUE	NA	NA	NA	C	coding	320	963	428	1390	75480284	75484984	TRUE	25	AAACGATGTGGTCTCTGCCA	NA	NA	NA	NA	NA	NA
PB.369.7	chr1	+	2024	5	full-splice_match	Tmem198	TCONS_00004536	2057	5	20	13	20	-1	multi-exon	FALSE	canonical	NA	NA	NA	NA	10	NA	NA	TRUE	NA	NA	NA	C	coding	320	963	354	1316	75480284	75484984	FALSE	20	ATGTGGTCTCTGCCAGAAGT	NA	NA	NA	NA	NA	NA
PB.369.8	chr1	+	2092	5	full-splice_match	Tmem198	TCONS_00004533	2125	5	20	13	20	-1	multi-exon	FALSE	canonical	NA	NA	NA	NA	66	NA	NA	TRUE	NA	NA	NA	C	coding	440	1323	62	1384	75479613	75484984	FALSE	20	ATGTGGTCTCTGCCAGAAGT	NA	NA	NA	NA	NA	NA
PB.369.9	chr1	+	2033	6	novel_not_in_catalog	Tmem198	novel	2185	5	NA	NA	3	-1	at_least_one_novel_splicesite	FALSE	canonical	NA	NA	NA	NA	2	NA	NA	TRUE	NA	NA	NA	C	coding	360	1083	343	1425	75480232	75484984	TRUE	20	ATGTGGTCTCTGCCAGAAGT	NA	NA	NA	NA	NA	NA
PB.370.1	chr1	-	5144	21	incomplete-splice_match	Obsl1	TCONS_00017258	8139	22	4811	-1	92	1	5prime_fragment	FALSE	canonical	NA	NA	NA	NA	2	NA	NA	TRUE	NA	NA	NA	C	coding	1627	4884	133	5016	75505417	75485952	FALSE	20	ACCTGTCTGTGTGCCACGAA	NA	NA	NA	NA	NA	NA
PB.370.2	chr1	-	3848	12	novel_not_in_catalog	Obsl1	novel	4131	12	NA	NA	108	-6	intron_retention	FALSE	canonical	NA	NA	NA	NA	2	NA	NA	TRUE	NA	NA	NA	C	coding	867	2604	117	2720	75505417	75492716	TRUE	35	GAAAAACTCTCTGTATTTAT	NA	NA	NA	NA	NA	NA
PB.370.3	chr1	-	3961	13	full-splice_match	Obsl1	TCONS_00017267	8731	13	4764	6	45	-6	multi-exon	FALSE	canonical	NA	NA	NA	NA	3	NA	NA	TRUE	NA	NA	NA	C	coding	1260	3780	180	3959	75505417	75490542	FALSE	35	GAAAAACTCTCTGTATTTAT	NA	NA	NA	NA	NA	NA
PB.370.4	chr1	-	4039	12	full-splice_match	Obsl1	TCONS_00017266	4131	12	85	7	85	-7	multi-exon	FALSE	canonical	NA	NA	NA	NA	7	NA	NA	TRUE	NA	NA	NA	C	coding	1087	3264	140	3403	75505417	75491177	FALSE	40	AGAAAAACTCTCTGTATTTA	NA	NA	NA	NA	NA	NA
PB.370.5	chr1	-	4047	14	novel_not_in_catalog	Obsl1	novel	8139	22	NA	NA	65	-7	at_least_one_novel_splicesite	FALSE	canonical	NA	NA	NA	NA	2	NA	NA	TRUE	NA	NA	NA	C	coding	867	2604	160	2763	75505417	75492716	TRUE	40	AGAAAAACTCTCTGTATTTA	NA	NA	NA	NA	NA	NA
PB.370.6	chr1	-	2941	8	incomplete-splice_match	Obsl1	TCONS_00017266	4131	12	94	5809	94	-6	3prime_fragment	FALSE	canonical	NA	NA	NA	NA	16	NA	NA	TRUE	NA	NA	NA	C	coding	735	2208	131	2338	75505417	75496946	FALSE	50	AAGAAACCTCATGGTAAATA	NA	NA	NA	NA	NA	NA
PB.370.7	chr1	-	2586	9	full-splice_match	Obsl1	TCONS_00017272	3379	9	786	7	66	-6	multi-exon	FALSE	canonical	NA	NA	NA	NA	9	NA	NA	TRUE	NA	NA	NA	C	coding	756	2271	159	2429	75505417	75496500	FALSE	50	AAGAAACCTCATGGTAAATA	NA	NA	NA	NA	NA	NA
PB.370.8	chr1	-	1756	5	full-splice_match	Obsl1	TCONS_00017275	2649	5	893	0	82	0	multi-exon	FALSE	canonical	NA	NA	NA	NA	3	NA	NA	TRUE	NA	NA	NA	C	coding	444	1335	143	1477	75505417	75501951	FALSE	55	AAAAAAATAATTATACTTGT	NA	NA	NA	NA	NA	NA
PB.371.1	chr1	+	3301	2	novel_not_in_catalog	Inha	novel	1475	2	NA	NA	-1440	-1	intron_retention	FALSE	canonical	NA	NA	NA	NA	2	NA	NA	FALSE	NA	NA	NA	C	coding	203	612	2488	3099	75509552	75510163	FALSE	10	ATGTGTTCCCCTCACGTCTT	NA	NA	NA	NA	NA	NA
PB.371.2	chr1	+	2301	2	full-splice_match	Inha	TCONS_00004547	1475	2	-826	0	-826	0	multi-exon	FALSE	canonical	NA	NA	NA	NA	16	NA	NA	TRUE	NA	NA	NA	C	coding	366	1101	998	2098	75507248	75510163	FALSE	5	TGTGTTCCCCTCACGTCTTT	NA	NA	NA	NA	NA	NA
PB.372.1	chr1	+	4047	25	full-splice_match	Stk11ip	TCONS_00004549	4458	25	10	401	10	-1	multi-exon	FALSE	canonical	NA	NA	NA	NA	26	NA	NA	TRUE	NA	NA	NA	C	coding	1072	3219	130	3348	75521789	75536235	FALSE	25	ATTGCTGACTCTGGAAGTCA	NA	NA	NA	NA	NA	NA
PB.372.3	chr1	+	4122	24	full-splice_match	Stk11ip	TCONS_00004550	4153	24	33	-2	12	-1	multi-exon	FALSE	canonical	NA	NA	NA	NA	57	NA	NA	TRUE	NA	NA	NA	C	coding	1072	3219	205	3423	75521789	75536235	FALSE	25	ATTGCTGACTCTGGAAGTCA	NA	NA	NA	NA	NA	NA
PB.372.4	chr1	+	3979	24	incomplete-splice_match	Stk11ip	TCONS_00004548	4513	25	254	401	-8	-1	5prime_fragment	FALSE	canonical	NA	NA	NA	NA	8	NA	NA	TRUE	NA	NA	NA	C	coding	985	2958	323	3280	75524938	75536235	FALSE	25	ATTGCTGACTCTGGAAGTCA	NA	NA	NA	NA	NA	NA
PB.372.5	chr1	+	4301	22	novel_in_catalog	Stk11ip	novel	4095	23	NA	NA	-8	-1	intron_retention	FALSE	canonical	NA	NA	NA	NA	22	NA	NA	TRUE	NA	NA	NA	C	coding	837	2514	1089	3602	75527323	75536235	FALSE	25	ATTGCTGACTCTGGAAGTCA	NA	NA	NA	NA	NA	NA
PB.373.1	chr1	+	4439	23	full-splice_match	Slc4a3	TCONS_00004562	7182	23	-348	3091	-135	-152	multi-exon	FALSE	canonical	NA	NA	NA	NA	215	NA	NA	TRUE	NA	NA	NA	C	coding	1227	3684	565	4248	75546871	75558890	FALSE	5	TGTGTCTGCCTCATTTTCTT	NA	NA	NA	NA	NA	NA
PB.373.10	chr1	+	4372	22	novel_in_catalog	Slc4a3	novel	10716	22	NA	NA	0	-152	intron_retention	FALSE	canonical	NA	NA	NA	NA	9	NA	NA	TRUE	NA	NA	NA	C	coding	826	2481	1701	4181	75551312	75558890	FALSE	5	TGTGTCTGCCTCATTTTCTT	NA	NA	NA	NA	NA	NA
PB.373.11	chr1	+	4706	21	novel_in_catalog	Slc4a3	novel	10803	22	NA	NA	0	-150	intron_retention	FALSE	canonical	NA	NA	NA	NA	7	NA	NA	TRUE	NA	NA	NA	C	coding	737	2214	2300	4513	75552165	75558890	FALSE	5	TGTCTGCCTCATTTTCTTGG	NA	NA	NA	NA	NA	NA
PB.373.12	chr1	+	1887	8	incomplete-splice_match	Slc4a3	TCONS_00004572	10716	22	1	13926	1	160	3prime_fragment	FALSE	canonical	NA	NA	NA	NA	2	NA	NA	TRUE	NA	NA	NA	C	coding	391	1176	143	1318	75546871	75550973	FALSE	20	AAGAAGGGCTGTGGCTGTTG	NA	NA	NA	NA	NA	NA
PB.373.13	chr1	+	4072	23	novel_in_catalog	Slc4a3	novel	10503	23	NA	NA	3	-152	combination_of_known_junctions	FALSE	canonical	NA	NA	NA	NA	9	NA	NA	TRUE	NA	NA	NA	C	coding	671	2016	1866	3881	75552733	75558890	FALSE	5	TGTGTCTGCCTCATTTTCTT	NA	NA	NA	NA	NA	NA
PB.373.14	chr1	+	4322	22	full-splice_match	Slc4a3	TCONS_00004572	10716	22	7	6387	7	-152	multi-exon	FALSE	canonical	NA	NA	NA	NA	12	NA	NA	TRUE	NA	NA	NA	C	coding	826	2481	1651	4131	75551312	75558890	FALSE	5	TGTGTCTGCCTCATTTTCTT	NA	NA	NA	NA	NA	NA
PB.373.15	chr1	+	5811	23	novel_in_catalog	Slc4a3	novel	7182	23	NA	NA	7	0	combination_of_known_junctions	FALSE	canonical	NA	NA	NA	NA	4	NA	NA	TRUE	NA	NA	NA	C	coding	1227	3684	137	3820	75546871	75558890	FALSE	100	AAAAAAAAAAAAAAAAAAAA	NA	NA	NA	NA	NA	NA
PB.373.16	chr1	+	4327	22	full-splice_match	Slc4a3	TCONS_00004571	10730	22	16	6387	16	-152	multi-exon	FALSE	canonical	NA	NA	NA	NA	6	NA	NA	TRUE	NA	NA	NA	C	coding	737	2214	1923	4136	75552165	75558890	FALSE	5	TGTGTCTGCCTCATTTTCTT	NA	NA	NA	NA	NA	NA
PB.373.17	chr1	+	5903	23	full-splice_match	Slc4a3	TCONS_00004576	10513	23	23	4587	-11	0	multi-exon	FALSE	canonical	NA	NA	NA	NA	13	NA	NA	TRUE	NA	NA	NA	C	coding	1227	3684	229	3912	75546871	75558890	FALSE	100	AAAAAAAAAAAAAAAAAAAA	NA	NA	NA	NA	NA	NA
PB.373.18	chr1	+	1914	8	incomplete-splice_match	Slc4a3	TCONS_00004586	11107	21	-28	13928	3	158	3prime_fragment	FALSE	canonical	NA	NA	NA	NA	11	NA	NA	TRUE	NA	NA	NA	C	coding	391	1176	172	1347	75546871	75550973	FALSE	20	TTAAGAAGGGCTGTGGCTGT	NA	NA	NA	NA	NA	NA
PB.373.19	chr1	+	1959	8	incomplete-splice_match	Slc4a3	TCONS_00004582	3926	23	3	7348	3	160	intron_retention	FALSE	canonical	NA	NA	NA	NA	13	NA	NA	TRUE	NA	NA	NA	C	coding	391	1176	215	1390	75546871	75550973	FALSE	20	AAGAAGGGCTGTGGCTGTTG	NA	NA	NA	NA	NA	NA
PB.373.2	chr1	+	4396	23	novel_in_catalog	Slc4a3	novel	7182	23	NA	NA	-135	-152	combination_of_known_junctions	FALSE	canonical	NA	NA	NA	NA	88	NA	NA	TRUE	NA	NA	NA	C	coding	1227	3684	522	4205	75546871	75558890	FALSE	5	TGTGTCTGCCTCATTTTCTT	NA	NA	NA	NA	NA	NA
PB.373.20	chr1	+	4400	22	full-splice_match	Slc4a3	TCONS_00004580	10824	22	37	6387	3	-152	multi-exon	FALSE	canonical	NA	NA	NA	NA	5	NA	NA	TRUE	NA	NA	NA	C	coding	826	2481	1729	4209	75551312	75558890	FALSE	5	TGTGTCTGCCTCATTTTCTT	NA	NA	NA	NA	NA	NA
PB.373.21	chr1	+	4046	23	full-splice_match	Slc4a3	TCONS_00004578	10470	23	37	6387	3	-152	multi-exon	FALSE	canonical	NA	NA	NA	NA	50	NA	NA	TRUE	NA	NA	NA	C	coding	1227	3684	172	3855	75546871	75558890	FALSE	5	TGTGTCTGCCTCATTTTCTT	NA	NA	NA	NA	NA	NA
PB.373.22	chr1	+	4088	23	full-splice_match	Slc4a3	TCONS_00004576	10513	23	38	6387	4	-152	multi-exon	FALSE	canonical	NA	NA	NA	NA	125	NA	NA	TRUE	NA	NA	NA	C	coding	1227	3684	214	3897	75546871	75558890	FALSE	5	TGTGTCTGCCTCATTTTCTT	NA	NA	NA	NA	NA	NA
PB.373.23	chr1	+	4414	22	full-splice_match	Slc4a3	TCONS_00004575	10838	22	39	6385	5	-150	multi-exon	FALSE	canonical	NA	NA	NA	NA	3	NA	NA	TRUE	NA	NA	NA	C	coding	737	2214	2008	4221	75552165	75558890	FALSE	5	TGTCTGCCTCATTTTCTTGG	NA	NA	NA	NA	NA	NA
PB.373.24	chr1	+	4364	22	novel_in_catalog	Slc4a3	novel	10484	23	NA	NA	10	-152	intron_retention	FALSE	canonical	NA	NA	NA	NA	2	NA	NA	TRUE	NA	NA	NA	C	coding	737	2214	1960	4173	75552165	75558890	FALSE	5	TGTGTCTGCCTCATTTTCTT	NA	NA	NA	NA	NA	NA
PB.373.25	chr1	+	4099	22	incomplete-splice_match	Slc4a3	TCONS_00004562	7182	23	381	3091	3	-152	5prime_fragment	FALSE	canonical	NA	NA	NA	NA	10	NA	NA	TRUE	NA	NA	NA	C	coding	1227	3684	225	3908	75546871	75558890	FALSE	5	TGTGTCTGCCTCATTTTCTT	NA	NA	NA	NA	NA	NA
PB.373.26	chr1	+	1967	7	incomplete-splice_match	Slc4a3	TCONS_00004582	3926	23	153	7348	5	160	intron_retention	FALSE	canonical	NA	NA	NA	NA	2	NA	NA	TRUE	NA	NA	NA	C	coding	391	1176	223	1398	75546871	75550973	FALSE	20	AAGAAGGGCTGTGGCTGTTG	NA	NA	NA	NA	NA	NA
PB.373.3	chr1	+	4140	23	novel_in_catalog	Slc4a3	novel	6227	21	NA	NA	-99	-152	combination_of_known_splicesites	FALSE	canonical	NA	NA	NA	NA	3	NA	NA	TRUE	NA	NA	NA	C	coding	1227	3684	266	3949	75546871	75558890	FALSE	5	TGTGTCTGCCTCATTTTCTT	NA	NA	NA	NA	NA	NA
PB.373.4	chr1	+	4068	23	novel_in_catalog	Slc4a3	novel	6227	21	NA	NA	16	-152	combination_of_known_junctions	FALSE	canonical	NA	NA	NA	NA	226	NA	NA	TRUE	NA	NA	NA	C	coding	1227	3684	194	3877	75546871	75558890	FALSE	5	TGTGTCTGCCTCATTTTCTT	NA	NA	NA	NA	NA	NA
PB.373.5	chr1	+	3914	23	novel_not_in_catalog	Slc4a3	novel	7182	23	NA	NA	-7	-150	at_least_one_novel_splicesite	FALSE	canonical	NA	NA	NA	NA	2	NA	NA	TRUE	NA	NA	NA	C	coding	1175	3528	194	3721	75546871	75558890	FALSE	5	TGTCTGCCTCATTTTCTTGG	NA	NA	NA	NA	NA	NA
PB.373.6	chr1	+	1933	8	incomplete-splice_match	Slc4a3	TCONS_00004562	7182	23	28	10630	-2	160	intron_retention	FALSE	canonical	NA	NA	NA	NA	6	NA	NA	TRUE	NA	NA	NA	C	coding	391	1176	189	1364	75546871	75550973	FALSE	20	AAGAAGGGCTGTGGCTGTTG	NA	NA	NA	NA	NA	NA
PB.373.7	chr1	+	4397	22	novel_in_catalog	Slc4a3	novel	10503	23	NA	NA	-2	-150	intron_retention	FALSE	canonical	NA	NA	NA	NA	2	NA	NA	TRUE	NA	NA	NA	C	coding	737	2214	1991	4204	75552165	75558890	FALSE	5	TGTCTGCCTCATTTTCTTGG	NA	NA	NA	NA	NA	NA
PB.373.8	chr1	+	1104	7	incomplete-splice_match	Slc4a3	TCONS_00004562	7182	23	30	11559	0	-516	3prime_fragment	FALSE	canonical	NA	NA	NA	NA	4	NA	NA	TRUE	NA	NA	NA	C	coding	306	918	187	1104	75546871	75550613	FALSE	65	AAAAAGAAGAAGAAGAAGCT	NA	NA	NA	NA	NA	NA
PB.373.9	chr1	+	4386	22	full-splice_match	Slc4a3	TCONS_00004563	10803	22	30	6387	0	-152	multi-exon	FALSE	canonical	NA	NA	NA	NA	158	NA	NA	TRUE	NA	NA	NA	C	coding	737	2214	1982	4195	75552165	75558890	FALSE	5	TGTGTCTGCCTCATTTTCTT	NA	NA	NA	NA	NA	NA
PB.375.1	chr1	-	6319	18	full-splice_match	Epha4	TCONS_00017321	6315	18	0	-4	0	0	multi-exon	TRUE	canonical	NA	NA	NA	NA	98	NA	NA	TRUE	NA	NA	NA	C	coding	986	2961	49	3009	77515031	77373733	TRUE	15	AAATCTGGTTGTCTTTGTTC	NA	NA	NA	NA	NA	NA
PB.375.2	chr1	-	3116	17	full-splice_match	Epha4	TCONS_00017322	3612	17	9	487	0	5	multi-exon	FALSE	canonical	NA	NA	NA	NA	4	NA	NA	TRUE	NA	NA	NA	C	coding	986	2961	49	3009	77515031	77373733	FALSE	80	AAAACAAACAAACAAAAAAC	NA	NA	NA	NA	NA	NA
PB.376.1	chr1	+	1862	1	full-splice_match	Gm28386	TCONS_00004631	1849	1	-13	0	-13	0	mono-exon	FALSE	NA	NA	NA	NA	NA	4	NA	NA	NA	NA	NA	NA	A	non_coding	NA	NA	NA	NA	NA	NA	NA	35	AAGAAAAGTCTCGATTCTTT	NA	NA	NA	NA	NA	NA
PB.377.1	chr1	+	4005	5	full-splice_match	Sgpp2	TCONS_00004661	4002	5	-6	3	-6	-3	multi-exon	FALSE	canonical	NA	NA	NA	NA	32	NA	NA	TRUE	NA	NA	NA	A	coding	354	1065	81	1145	78310419	78417426	FALSE	15	TAATGTTTTGTTTCTGTGGA	NA	NA	NA	NA	NA	NA
PB.378.1	chr1	-	2033	7	incomplete-splice_match	Farsb	TCONS_00017371	1801	17	24474	1	24407	-1	5prime_fragment	FALSE	canonical	NA	NA	NA	NA	2	NA	NA	TRUE	NA	NA	NA	C	coding	296	891	1035	1925	78463354	78425194	FALSE	15	ACTCCTTGCGTAGCTGCATT	NA	NA	NA	NA	NA	NA
PB.378.2	chr1	-	1796	17	full-splice_match	Farsb	TCONS_00017371	1801	17	4	1	1	-1	multi-exon	FALSE	canonical	NA	NA	NA	NA	4	NA	NA	TRUE	NA	NA	NA	C	coding	536	1611	78	1688	78482360	78425194	FALSE	15	ACTCCTTGCGTAGCTGCATT	NA	NA	NA	NA	NA	NA
PB.378.3	chr1	-	1894	17	full-splice_match	Farsb	TCONS_00017370	1951	17	39	18	1	-1	multi-exon	FALSE	canonical	NA	NA	NA	NA	84	NA	NA	TRUE	NA	NA	NA	C	coding	589	1770	17	1786	78488842	78425194	FALSE	15	ACTCCTTGCGTAGCTGCATT	NA	NA	NA	NA	NA	NA
PB.378.4	chr1	-	1841	16	incomplete-splice_match	Farsb	TCONS_00017365	2018	17	36	7111	1	-1	3prime_fragment	FALSE	canonical	NA	NA	NA	NA	15	NA	NA	TRUE	NA	NA	NA	C	coding	490	1473	261	1733	78478234	78425194	FALSE	15	ACTCCTTGCGTAGCTGCATT	NA	NA	NA	NA	NA	NA
PB.378.5	chr1	-	2005	18	novel_not_in_catalog	Farsb	novel	1951	17	NA	NA	-2	-1	at_least_one_novel_splicesite	FALSE	canonical	NA	NA	NA	NA	34	NA	NA	TRUE	NA	NA	NA	C	coding	392	1179	719	1897	78472498	78425194	FALSE	15	ACTCCTTGCGTAGCTGCATT	NA	NA	NA	NA	NA	NA
PB.379.1	chr1	+	3147	16	full-splice_match	Acsl3	TCONS_00004684	3950	16	34	769	-24	7	multi-exon	TRUE	canonical	NA	NA	NA	NA	65	NA	NA	TRUE	NA	NA	NA	C	coding	709	2130	459	2588	78681666	78706415	FALSE	45	AAGAAATTTCGAATATATGC	NA	NA	NA	NA	NA	NA
PB.379.2	chr1	+	3636	3	full-splice_match	Utp14b	TCONS_00004687	7393	3	-155	3912	-155	16	multi-exon	FALSE	canonical	NA	NA	NA	NA	2	NA	NA	TRUE	NA	NA	NA	A	coding	776	2331	435	2765	78664399	78666729	FALSE	30	ACTACTGTCTTAAGAGAGCT	NA	NA	NA	NA	NA	NA
PB.379.4	chr1	+	2983	15	full-splice_match	Acsl3	TCONS_00004686	2976	15	0	-7	0	7	multi-exon	FALSE	canonical	NA	NA	NA	NA	225	NA	NA	TRUE	NA	NA	NA	C	coding	709	2130	295	2424	78681666	78706415	FALSE	45	AAGAAATTTCGAATATATGC	NA	NA	NA	NA	NA	NA
PB.38.2	chr1	+	1659	10	incomplete-splice_match	A830018L16Rik	TCONS_00000488	2640	13	0	42161	0	0	3prime_fragment	FALSE	canonical	NA	NA	NA	NA	3	NA	NA	TRUE	NA	NA	NA	C	coding	312	939	584	1522	11518628	11933603	FALSE	30	AAAATTGCTTTAGTTCCTCA	NA	NA	NA	NA	NA	NA
PB.38.3	chr1	+	3740	7	full-splice_match	A830018L16Rik	TCONS_00000493	6451	7	-153	2864	4	-1236	multi-exon	FALSE	canonical	NA	NA	NA	NA	24	NA	NA	TRUE	NA	NA	NA	C	coding	287	864	454	1317	11414569	11596334	FALSE	35	AAATGCAGTGTTGTTAATAC	NA	NA	NA	NA	NA	NA
PB.38.4	chr1	+	1786	11	incomplete-splice_match	A830018L16Rik	TCONS_00000489	2779	14	12	42161	5	0	3prime_fragment	FALSE	canonical	NA	NA	NA	NA	2	NA	NA	TRUE	NA	NA	NA	C	coding	398	1197	453	1649	11414569	11933603	FALSE	30	AAAATTGCTTTAGTTCCTCA	NA	NA	NA	NA	NA	NA
PB.38.5	chr1	+	2684	14	full-splice_match	A830018L16Rik	TCONS_00000494	1880	14	-392	-412	5	-92	multi-exon	FALSE	canonical	NA	NA	NA	NA	4	NA	NA	TRUE	NA	NA	NA	C	coding	462	1389	453	1841	11414569	11974966	FALSE	35	AATAAATTTTCTTACATTTT	NA	NA	NA	NA	NA	NA
PB.38.6	chr1	+	2500	12	novel_in_catalog	A830018L16Rik	novel	2779	14	NA	NA	21	-74	combination_of_known_splicesites	FALSE	canonical	NA	NA	NA	NA	2	NA	NA	TRUE	NA	NA	NA	C	coding	400	1203	437	1639	11414569	11974966	FALSE	25	TTTTTCTTGTATGATGAAAC	NA	NA	NA	NA	NA	NA
PB.38.8	chr1	+	1645	10	novel_in_catalog	A830018L16Rik	novel	1880	14	NA	NA	26	0	combination_of_known_splicesites	FALSE	canonical	NA	NA	NA	NA	2	NA	NA	TRUE	NA	NA	NA	C	coding	358	1077	432	1508	11414569	11933603	FALSE	30	AAAATTGCTTTAGTTCCTCA	NA	NA	NA	NA	NA	NA
PB.380.1	chr1	+	2506	2	full-splice_match	Kcne4	TCONS_00004703	2657	2	153	-2	-12	2	multi-exon	FALSE	canonical	NA	NA	NA	NA	5	NA	NA	TRUE	NA	NA	NA	A	coding	167	504	122	625	78817646	78818149	FALSE	20	CACATTTCTTTGATCCTTCA	NA	NA	NA	NA	NA	NA
PB.381.6	chr1	-	2409	3	full-splice_match	Scg2	TCONS_00017405	2317	3	-167	75	-54	-72	multi-exon	FALSE	canonical	NA	NA	NA	NA	547	NA	NA	TRUE	NA	NA	NA	C	coding	577	1734	269	2002	79437004	79435151	FALSE	40	AAATATATAGTTTTACTTAT	NA	NA	NA	NA	NA	NA
PB.381.7	chr1	-	2530	2	full-splice_match	Scg2	TCONS_00017407	2515	2	-90	75	-55	-72	multi-exon	FALSE	canonical	NA	NA	NA	NA	1126	NA	NA	TRUE	NA	NA	NA	C	coding	617	1854	270	2123	79437004	79435151	FALSE	40	AAATATATAGTTTTACTTAT	NA	NA	NA	NA	NA	NA
PB.382.4	chr1	-	1701	14	novel_in_catalog	Wdfy1	novel	4760	20	NA	NA	-6	23	combination_of_known_splicesites	FALSE	canonical	NA	NA	NA	NA	4	NA	NA	TRUE	NA	NA	NA	C	coding	498	1497	28	1524	79761700	79705511	FALSE	35	AAATTGTCTAAAAGGTCTGT	NA	NA	NA	NA	NA	NA
PB.382.5	chr1	-	1734	15	incomplete-splice_match	Wdfy1	TCONS_00017421	4760	20	19721	7222	-5	2	internal_fragment	FALSE	canonical	NA	NA	NA	NA	3	NA	NA	TRUE	NA	NA	NA	C	coding	307	924	655	1578	79722238	79705511	FALSE	5	TGTGTTTGGGGGTATTTGTG	NA	NA	NA	NA	NA	NA
PB.383.1	chr1	+	1319	4	full-splice_match	Mrpl44	TCONS_00004718	1424	4	106	-1	8	1	multi-exon	FALSE	canonical	NA	NA	NA	NA	160	NA	NA	TRUE	NA	NA	NA	A	coding	333	1002	10	1011	79776133	79781138	FALSE	10	ATGTCTTTCCTTTCTTTATT	NA	NA	NA	NA	NA	NA
PB.384.1	chr1	-	2063	9	novel_not_in_catalog	Serpine2	novel	2710	9	NA	NA	128	-132	intron_retention	FALSE	canonical	NA	NA	NA	NA	2	NA	NA	TRUE	NA	NA	NA	C	coding	397	1194	194	1387	79821535	79795005	FALSE	35	AAAACTAACGTCTCGCTGGA	NA	NA	NA	NA	NA	NA
PB.384.10	chr1	-	2115	9	full-splice_match	Serpine2	TCONS_00017462	2128	9	-119	132	-119	-132	multi-exon	FALSE	canonical	NA	NA	NA	NA	2	NA	NA	TRUE	NA	NA	NA	C	coding	397	1194	246	1439	79821535	79795005	FALSE	35	AAAACTAACGTCTCGCTGGA	NA	NA	NA	NA	NA	NA
PB.384.11	chr1	-	451	3	full-splice_match	Serpine2	TCONS_00017466	2315	3	60	1804	-1	0	multi-exon	FALSE	canonical	NA	NA	NA	NA	2	NA	NA	TRUE	NA	NA	NA	C	coding	101	303	149	451	79821535	79816912	FALSE	60	AAGAAAAATAAAGACATTGT	NA	NA	NA	NA	NA	NA
PB.384.12	chr1	-	1131	1	full-splice_match	Serpine2	TCONS_00017470	1129	1	-1	-1	-1	1	mono-exon	FALSE	NA	NA	NA	NA	NA	4	NA	NA	NA	NA	NA	NA	C	non_coding	NA	NA	NA	NA	NA	NA	NA	95	CAAAAAAAAAAAAAAAAAAA	NA	NA	NA	NA	NA	NA
PB.384.2	chr1	-	2387	9	full-splice_match	Serpine2	TCONS_00017458	2710	9	191	132	99	-132	multi-exon	FALSE	canonical	NA	NA	NA	NA	8	NA	NA	TRUE	NA	NA	NA	C	coding	397	1194	518	1711	79821535	79795005	FALSE	35	AAAACTAACGTCTCGCTGGA	NA	NA	NA	NA	NA	NA
PB.384.5	chr1	-	2274	11	novel_not_in_catalog	Serpine2	novel	2133	10	NA	NA	-1	-132	intron_retention	FALSE	canonical	NA	NA	NA	NA	2	NA	NA	TRUE	NA	NA	NA	C	coding	397	1194	405	1598	79821535	79795005	FALSE	35	AAAACTAACGTCTCGCTGGA	NA	NA	NA	NA	NA	NA
PB.384.6	chr1	-	2142	10	novel_not_in_catalog	Serpine2	novel	2133	10	NA	NA	-1	-132	intron_retention	FALSE	canonical	NA	NA	NA	NA	2	NA	NA	TRUE	NA	NA	NA	C	coding	397	1194	273	1466	79821535	79795005	FALSE	35	AAAACTAACGTCTCGCTGGA	NA	NA	NA	NA	NA	NA
PB.384.7	chr1	-	1737	8	novel_in_catalog	Serpine2	novel	2210	9	NA	NA	-1	-132	intron_retention	FALSE	canonical	NA	NA	NA	NA	4	NA	NA	TRUE	NA	NA	NA	C	coding	276	831	231	1061	79816851	79795005	FALSE	35	AAAACTAACGTCTCGCTGGA	NA	NA	NA	NA	NA	NA
PB.384.8	chr1	-	2058	9	full-splice_match	Serpine2	TCONS_00017460	2210	9	20	132	20	-132	multi-exon	FALSE	canonical	NA	NA	NA	NA	1840	NA	NA	TRUE	NA	NA	NA	C	coding	397	1194	189	1382	79821535	79795005	FALSE	35	AAAACTAACGTCTCGCTGGA	NA	NA	NA	NA	NA	NA
PB.384.9	chr1	-	2009	9	novel_not_in_catalog	Serpine2	novel	2210	9	NA	NA	10	-132	intron_retention	FALSE	canonical	NA	NA	NA	NA	161	NA	NA	TRUE	NA	NA	NA	C	coding	334	1005	329	1333	79821346	79795005	FALSE	35	AAAACTAACGTCTCGCTGGA	NA	NA	NA	NA	NA	NA
PB.385.1	chr1	-	3622	15	incomplete-splice_match	Cul3	TCONS_00017495	4709	16	17588	688	17074	-688	5prime_fragment	FALSE	canonical	NA	NA	NA	NA	21	NA	NA	TRUE	NA	NA	NA	C	coding	653	1962	116	2077	80304112	80267156	FALSE	15	TCCCCATGCGTCTTGGATTA	NA	NA	NA	NA	NA	NA
PB.386.1	chr1	-	1900	11	incomplete-splice_match	Dock10	TCONS_00017534	6025	48	66570	-114	2190	-1	5prime_fragment	FALSE	canonical	NA	NA	NA	NA	4	NA	NA	TRUE	NA	NA	NA	B	coding	398	1197	16	1212	80526247	80501762	FALSE	15	ACTTGATTTCCTTTGGGGAG	NA	NA	NA	NA	NA	NA
PB.386.2	chr1	-	2098	12	incomplete-splice_match	Dock10	TCONS_00017511	7330	57	136624	6	-233	-1	5prime_fragment	FALSE	canonical	NA	NA	NA	NA	9	NA	NA	TRUE	NA	NA	NA	B	coding	453	1362	49	1410	80528320	80501762	FALSE	15	ACTTGATTTCCTTTGGGGAG	NA	NA	NA	NA	NA	NA
PB.386.3	chr1	-	7268	56	novel_in_catalog	Dock10	novel	7255	56	NA	NA	-11	-1	combination_of_known_junctions	FALSE	canonical	NA	NA	NA	NA	26	NA	NA	TRUE	NA	NA	NA	B	coding	2191	6576	60	6635	80709448	80501707	FALSE	15	ACTTGATTTCCTTTGGGGAG	NA	NA	NA	NA	NA	NA
PB.388.1	chr1	-	4588	2	full-splice_match	Irs1	TCONS_00017567	9144	2	4548	8	4548	-8	multi-exon	FALSE	canonical	NA	NA	NA	NA	4	NA	NA	TRUE	NA	NA	NA	A	non_coding	NA	NA	NA	NA	NA	NA	NA	35	TGAACCCACAGATGTGCATA	NA	NA	NA	NA	NA	NA
PB.389.1	chr1	+	3485	7	full-splice_match	Rhbdd1	TCONS_00004834	3636	7	148	3	-42	-3	multi-exon	FALSE	canonical	NA	NA	NA	NA	12	NA	NA	TRUE	NA	NA	NA	A	coding	315	948	129	1076	82340398	82442954	FALSE	20	TAATCAGTGTGTTGCTCGAG	NA	NA	NA	NA	NA	NA
PB.39.1	chr1	+	4481	21	full-splice_match	Sulf1	TCONS_00000529	4636	21	155	0	-54	0	multi-exon	FALSE	canonical	NA	NA	NA	NA	2	NA	NA	TRUE	NA	NA	NA	C	coding	870	2613	340	2952	12786527	12858842	FALSE	5	ACCGGCTCTCTCTGTGCTTG	NA	NA	NA	NA	NA	NA
PB.39.2	chr1	+	4525	22	full-splice_match	Sulf1	TCONS_00000525	5598	22	252	821	-3	0	multi-exon	FALSE	canonical	NA	NA	NA	NA	11	NA	NA	TRUE	NA	NA	NA	C	coding	870	2613	384	2996	12786527	12858842	FALSE	5	ACCGGCTCTCTCTGTGCTTG	NA	NA	NA	NA	NA	NA
PB.39.3	chr1	+	4649	22	full-splice_match	Sulf1	TCONS_00000535	4630	22	-25	6	-25	0	multi-exon	FALSE	canonical	NA	NA	NA	NA	24	NA	NA	TRUE	NA	NA	NA	C	coding	870	2613	508	3120	12786527	12858842	FALSE	5	ACCGGCTCTCTCTGTGCTTG	NA	NA	NA	NA	NA	NA
PB.390.1	chr1	+	1714	8	novel_not_in_catalog	Mff	novel	1894	9	NA	NA	0	0	at_least_one_novel_splicesite	FALSE	canonical	NA	NA	NA	NA	2	NA	NA	TRUE	NA	NA	NA	C	coding	232	699	345	1043	82729256	82751716	FALSE	45	AAAGCAATGTCTATGGAAAG	NA	NA	NA	NA	NA	NA
PB.390.10	chr1	+	1896	10	full-splice_match	Mff	TCONS_00004862	1931	10	28	7	0	0	multi-exon	FALSE	canonical	NA	NA	NA	NA	70	NA	NA	TRUE	NA	NA	NA	C	coding	302	909	317	1225	82729256	82751716	FALSE	45	AAAGCAATGTCTATGGAAAG	NA	NA	NA	NA	NA	NA
PB.390.11	chr1	+	1644	7	full-splice_match	Mff	TCONS_00004856	1728	7	77	7	0	0	multi-exon	FALSE	canonical	NA	NA	NA	NA	188	NA	NA	TRUE	NA	NA	NA	C	coding	218	657	317	973	82729256	82751716	FALSE	45	AAAGCAATGTCTATGGAAAG	NA	NA	NA	NA	NA	NA
PB.390.12	chr1	+	1814	8	full-splice_match	Mff	TCONS_00004864	1851	8	30	7	1	0	multi-exon	FALSE	canonical	NA	NA	NA	NA	17	NA	NA	TRUE	NA	NA	NA	C	coding	244	735	409	1143	82728201	82751716	FALSE	45	AAAGCAATGTCTATGGAAAG	NA	NA	NA	NA	NA	NA
PB.390.13	chr1	+	1742	9	novel_not_in_catalog	Mff	novel	1894	9	NA	NA	3	0	at_least_one_novel_splicesite	FALSE	canonical	NA	NA	NA	NA	6	NA	NA	TRUE	NA	NA	NA	C	coding	252	759	313	1071	82729256	82751716	FALSE	45	AAAGCAATGTCTATGGAAAG	NA	NA	NA	NA	NA	NA
PB.390.2	chr1	+	2038	10	novel_in_catalog	Mff	novel	2070	10	NA	NA	0	0	combination_of_known_junctions	FALSE	canonical	NA	NA	NA	NA	4	NA	NA	TRUE	NA	NA	NA	C	coding	318	957	411	1367	82728201	82751716	FALSE	45	AAAGCAATGTCTATGGAAAG	NA	NA	NA	NA	NA	NA
PB.390.3	chr1	+	1879	9	full-splice_match	Mff	TCONS_00004869	1914	9	28	7	0	0	multi-exon	FALSE	canonical	NA	NA	NA	NA	2	NA	NA	TRUE	NA	NA	NA	C	coding	265	798	411	1208	82728201	82751716	FALSE	45	AAAGCAATGTCTATGGAAAG	NA	NA	NA	NA	NA	NA
PB.390.4	chr1	+	1975	9	full-splice_match	Mff	TCONS_00004867	2010	9	28	7	0	0	multi-exon	FALSE	canonical	NA	NA	NA	NA	2	NA	NA	TRUE	NA	NA	NA	C	coding	297	894	411	1304	82728201	82751716	FALSE	45	AAAGCAATGTCTATGGAAAG	NA	NA	NA	NA	NA	NA
PB.390.5	chr1	+	1866	9	full-splice_match	Mff	TCONS_00004853	1950	9	77	7	0	0	multi-exon	FALSE	canonical	NA	NA	NA	NA	215	NA	NA	TRUE	NA	NA	NA	C	coding	292	879	317	1195	82729256	82751716	FALSE	45	AAAGCAATGTCTATGGAAAG	NA	NA	NA	NA	NA	NA
PB.390.6	chr1	+	1806	8	full-splice_match	Mff	TCONS_00004873	1841	8	28	7	0	0	multi-exon	FALSE	canonical	NA	NA	NA	NA	40	NA	NA	TRUE	NA	NA	NA	C	coding	272	819	317	1135	82729256	82751716	FALSE	45	AAAGCAATGTCTATGGAAAG	NA	NA	NA	NA	NA	NA
PB.390.7	chr1	+	1782	10	novel_not_in_catalog	Mff	novel	1934	10	NA	NA	0	0	at_least_one_novel_splicesite	FALSE	canonical	NA	NA	NA	NA	9	NA	NA	TRUE	NA	NA	NA	C	coding	264	795	317	1111	82729256	82751716	FALSE	45	AAAGCAATGTCTATGGAAAG	NA	NA	NA	NA	NA	NA
PB.390.8	chr1	+	1707	8	full-splice_match	Mff	TCONS_00004879	1706	8	-1	0	0	0	multi-exon	FALSE	canonical	NA	NA	NA	NA	83	NA	NA	TRUE	NA	NA	NA	C	coding	239	720	317	1036	82729256	82751716	FALSE	45	AAAGCAATGTCTATGGAAAG	NA	NA	NA	NA	NA	NA
PB.390.9	chr1	+	1938	10	full-splice_match	Mff	TCONS_00004874	1973	10	28	7	0	0	multi-exon	FALSE	canonical	NA	NA	NA	NA	28	NA	NA	TRUE	NA	NA	NA	C	coding	316	951	317	1267	82729256	82751716	FALSE	45	AAAGCAATGTCTATGGAAAG	NA	NA	NA	NA	NA	NA
PB.393.1	chr1	-	3008	7	full-splice_match	Slc19a3	TCONS_00017616	2974	7	-41	7	-25	-6	multi-exon	FALSE	canonical	NA	NA	NA	NA	2	NA	NA	TRUE	NA	NA	NA	A	coding	488	1467	253	1719	83026378	83013819	FALSE	35	AAAATTATTTTTATTGGTTA	NA	NA	NA	NA	NA	NA
PB.394.1	chr1	-	6902	12	full-splice_match	Sphkap	TCONS_00017633	9430	12	257	2271	-11	-4	multi-exon	FALSE	canonical	NA	NA	NA	NA	23	NA	NA	TRUE	NA	NA	NA	C	coding	1683	5052	170	5221	83408007	83257127	FALSE	30	AAAATTGTTATTCCATCTTT	NA	NA	NA	NA	NA	NA
PB.394.2	chr1	-	7200	13	full-splice_match	Sphkap	TCONS_00017632	9438	13	-33	2271	-33	-4	multi-exon	FALSE	canonical	NA	NA	NA	NA	21	NA	NA	TRUE	NA	NA	NA	C	coding	1712	5139	381	5519	83408007	83257127	FALSE	30	AAAATTGTTATTCCATCTTT	NA	NA	NA	NA	NA	NA
PB.394.4	chr1	-	744	6	incomplete-splice_match	Sphkap	TCONS_00017636	5757	10	-148	23707	3	-11678	3prime_fragment	FALSE	canonical	NA	NA	NA	NA	2	NA	NA	TRUE	NA	NA	NA	C	coding	146	438	307	744	83408007	83288834	FALSE	50	AAAGAAAATGAAATTGTCCT	NA	NA	NA	NA	NA	NA
PB.395.2	chr1	-	2643	3	full-splice_match	Pid1	TCONS_00017665	2664	3	23	-2	1	2	multi-exon	FALSE	canonical	NA	NA	NA	NA	98	NA	NA	TRUE	NA	NA	NA	C	coding	217	654	253	906	84284370	84038031	FALSE	30	AATTTTATTTATTTTTTTAA	NA	NA	NA	NA	NA	NA
PB.395.3	chr1	-	1402	1	full-splice_match	Pid1	TCONS_00017678	1431	1	29	0	17	0	mono-exon	FALSE	NA	NA	NA	NA	NA	3	NA	NA	NA	NA	NA	NA	C	coding	98	297	225	521	84284370	84284074	NA	100	AAAAAAAAAAAAAAAAAAAA	NA	NA	NA	NA	NA	NA
PB.396.1	chr1	-	1957	7	novel_not_in_catalog	Dner	novel	3063	13	NA	NA	-85241	-2	at_least_one_novel_splicesite	FALSE	canonical	NA	NA	NA	NA	3	NA	NA	TRUE	NA	NA	NA	C	coding	303	912	123	1034	84445578	84370764	FALSE	15	ACTCACTTGTCTCATTCTTT	NA	NA	NA	NA	NA	NA
PB.396.2	chr1	-	3237	13	full-splice_match	Dner	TCONS_00017681	3632	13	393	2	191	-2	multi-exon	FALSE	canonical	NA	NA	NA	NA	206	NA	NA	TRUE	NA	NA	NA	C	coding	737	2214	101	2314	84695728	84370764	FALSE	15	ACTCACTTGTCTCATTCTTT	NA	NA	NA	NA	NA	NA
PB.397.2	chr1	-	3446	12	incomplete-splice_match	Trip12	TCONS_00017717	2847	18	7014	-1506	-6648	1506	5prime_fragment	FALSE	canonical	NA	NA	NA	NA	13	NA	NA	TRUE	NA	NA	NA	C	coding	500	1503	84	1586	84739650	84724618	FALSE	25	ACACCTGTGGTGCTGACAGA	NA	NA	NA	NA	NA	NA
PB.397.3	chr1	-	6626	42	incomplete-splice_match	Trip12	TCONS_00017697	9703	43	7	3117	0	-42	3prime_fragment	FALSE	canonical	NA	NA	NA	NA	2	NA	NA	TRUE	NA	NA	NA	C	coding	2062	6189	126	6314	84814920	84724618	FALSE	15	AATTCTGGGCTGTGTGTATC	NA	NA	NA	NA	NA	NA
PB.397.4	chr1	-	6644	42	novel_in_catalog	Trip12	novel	9841	43	NA	NA	-3	-42	intron_retention	FALSE	canonical	NA	NA	NA	NA	3	NA	NA	TRUE	NA	NA	NA	C	coding	2067	6204	129	6332	84814920	84724618	FALSE	15	AATTCTGGGCTGTGTGTATC	NA	NA	NA	NA	NA	NA
PB.397.5	chr1	-	6548	41	full-splice_match	Trip12	TCONS_00017693	9632	41	-33	3117	-6	-42	multi-exon	FALSE	canonical	NA	NA	NA	NA	41	NA	NA	TRUE	NA	NA	NA	C	coding	2025	6078	159	6236	84814920	84724618	FALSE	15	AATTCTGGGCTGTGTGTATC	NA	NA	NA	NA	NA	NA
PB.398.1	chr1	+	879	4	full-splice_match	Fbxo36	TCONS_00005011	901	4	19	3	7	-3	multi-exon	FALSE	canonical	NA	NA	NA	NA	10	NA	NA	TRUE	NA	NA	NA	A	coding	188	567	14	580	84839873	84900185	FALSE	5	AGGCTTGTGTTCTGGTTTGT	NA	NA	NA	NA	NA	NA
PB.399.1	chr1	-	3810	5	full-splice_match	Slc16a14	TCONS_00017741	3207	5	-83	-520	12	18	multi-exon	FALSE	canonical	NA	NA	NA	NA	2	NA	NA	TRUE	NA	NA	NA	A	coding	512	1539	372	1910	84929551	84907278	FALSE	40	AAAAAAATAGTTCTCTTTGT	NA	NA	NA	NA	NA	NA
PB.400.1	chr1	-	1874	12	novel_in_catalog	Sp110	novel	1921	12	NA	NA	14	-32	combination_of_known_junctions	FALSE	canonical	NA	NA	NA	NA	3	NA	NA	TRUE	NA	NA	NA	A	coding	446	1341	177	1517	85596108	85577292	FALSE	50	AAAACTATCTTGATATTAAA	NA	NA	NA	NA	NA	NA
PB.401.1	chr1	+	2973	22	full-splice_match	Sp100	TCONS_00005128	3004	22	28	3	1	-3	multi-exon	FALSE	canonical	NA	NA	NA	NA	3	NA	NA	TRUE	NA	NA	NA	A	coding	669	2010	87	2096	85650102	85709118	FALSE	30	AAAGTATGGCTACCATTGTC	NA	NA	NA	NA	NA	NA
PB.402.1	chr1	+	3695	10	full-splice_match	Cab39	TCONS_00005163	3924	10	225	4	125	-2	multi-exon	FALSE	canonical	NA	NA	NA	NA	6	NA	NA	TRUE	NA	NA	NA	C	coding	341	1026	317	1342	85818400	85849221	FALSE	10	TGTCTTGTGATGTCCTTTAG	NA	NA	NA	NA	NA	NA
PB.402.3	chr1	+	3566	9	full-splice_match	Cab39	TCONS_00005160	3805	9	237	2	137	-2	multi-exon	FALSE	canonical	NA	NA	NA	NA	144	NA	NA	TRUE	NA	NA	NA	C	coding	341	1026	188	1213	85818400	85849221	FALSE	10	TGTCTTGTGATGTCCTTTAG	NA	NA	NA	NA	NA	NA
PB.404.1	chr1	+	2394	6	full-splice_match	Itm2c	TCONS_00005173	2230	6	-181	17	-181	-17	multi-exon	FALSE	canonical	NA	NA	NA	NA	10347	NA	NA	TRUE	NA	NA	NA	C	coding	269	810	565	1374	85894664	85907638	FALSE	80	AAAATTAAAAAAAAACAACA	NA	NA	NA	NA	NA	NA
PB.404.5	chr1	+	1807	7	novel_not_in_catalog	Itm2c	novel	2230	6	NA	NA	-38	-17	at_least_one_novel_splicesite	FALSE	canonical	NA	NA	NA	NA	4	NA	NA	TRUE	NA	NA	NA	C	coding	269	810	84	893	85894664	85907638	TRUE	80	AAAATTAAAAAAAAACAACA	NA	NA	NA	NA	NA	NA
PB.404.6	chr1	+	1602	7	novel_not_in_catalog	Itm2c	novel	2230	6	NA	NA	-17	-17	at_least_one_novel_splicesite	FALSE	canonical	NA	NA	NA	NA	4	NA	NA	TRUE	NA	NA	NA	C	coding	269	810	63	872	85894664	85907638	TRUE	80	AAAATTAAAAAAAAACAACA	NA	NA	NA	NA	NA	NA
PB.404.8	chr1	+	1829	6	novel_not_in_catalog	Itm2c	novel	2230	6	NA	NA	-14	-17	intron_retention	FALSE	canonical	NA	NA	NA	NA	669	NA	NA	TRUE	NA	NA	NA	C	coding	249	750	60	809	85894664	85907638	FALSE	80	AAAATTAAAAAAAAACAACA	NA	NA	NA	NA	NA	NA
PB.405.1	chr1	+	1138	3	novel_in_catalog	4933407L21Rik	novel	1146	3	NA	NA	58	0	intron_retention	FALSE	canonical	NA	NA	NA	NA	8	NA	NA	TRUE	NA	NA	NA	C	non_coding	NA	NA	NA	NA	NA	NA	NA	25	AACCGGCCTGAGTCATTTAT	NA	NA	NA	NA	NA	NA
PB.405.2	chr1	+	1088	3	full-splice_match	4933407L21Rik	TCONS_00005180	1146	3	58	0	58	0	multi-exon	FALSE	canonical	NA	NA	NA	NA	4	NA	NA	TRUE	NA	NA	NA	C	coding	131	396	464	859	85929004	85931525	FALSE	25	AACCGGCCTGAGTCATTTAT	NA	NA	NA	NA	NA	NA
PB.406.1	chr1	+	2879	3	full-splice_match	2810459M11Rik	TCONS_00005215	3331	3	452	0	357	0	multi-exon	FALSE	canonical	NA	NA	NA	NA	5	NA	NA	TRUE	NA	NA	NA	C	coding	168	507	6	512	86046320	86053089	FALSE	10	GAATGGGTCTCTCCTTTCTT	NA	NA	NA	NA	NA	NA
PB.406.2	chr1	+	2659	3	novel_not_in_catalog	2810459M11Rik	novel	12003	4	NA	NA	1306	0	at_least_one_novel_splicesite	FALSE	canonical	NA	NA	NA	NA	6	NA	NA	TRUE	NA	NA	NA	C	non_coding	NA	NA	NA	NA	NA	NA	NA	10	GAATGGGTCTCTCCTTTCTT	NA	NA	NA	NA	NA	NA
PB.408.1	chr1	+	2935	22	incomplete-splice_match	Psmd1	TCONS_00005253	3112	25	-247	6402	-15	0	3prime_fragment	FALSE	canonical	NA	NA	NA	NA	449	NA	NA	TRUE	NA	NA	NA	C	coding	839	2517	419	2935	86064790	86132749	FALSE	90	AAAAAAAAAGAAAAAGAAAA	NA	NA	NA	NA	NA	NA
PB.408.2	chr1	+	2708	22	novel_not_in_catalog	Psmd1	novel	3112	25	NA	NA	10	0	at_least_one_novel_splicesite	FALSE	canonical	NA	NA	NA	NA	5	NA	NA	TRUE	NA	NA	NA	C	coding	849	2547	162	2708	86064790	86132749	FALSE	90	AAAAAAAAAGAAAAAGAAAA	NA	NA	NA	NA	NA	NA
PB.408.3	chr1	+	2746	23	incomplete-splice_match	Psmd1	TCONS_00005253	3112	25	12	5495	-10	856	3prime_fragment	FALSE	canonical	NA	NA	NA	NA	2	NA	NA	TRUE	NA	NA	NA	C	coding	862	2586	160	2745	86064790	86133655	FALSE	75	AAGAGAAAGAGAAGAAAAAA	NA	NA	NA	NA	NA	NA
PB.408.5	chr1	+	3217	25	full-splice_match	Psmd1	TCONS_00005253	3112	25	41	-146	19	-50	multi-exon	FALSE	canonical	NA	NA	NA	NA	51	NA	NA	TRUE	NA	NA	NA	C	coding	953	2862	131	2992	86064790	86137109	TRUE	15	ACTTTAGTTGATTTGTTTTT	NA	NA	NA	NA	NA	NA
PB.409.1	chr1	+	4740	25	full-splice_match	Armc9	TCONS_00005275	5127	25	-72	459	-42	-459	multi-exon	FALSE	canonical	NA	NA	NA	NA	12	NA	NA	TRUE	NA	NA	NA	C	coding	817	2454	144	2597	86156955	86275682	FALSE	50	AAAATAATAATCCAAGTGTC	NA	NA	NA	NA	NA	NA
PB.409.10	chr1	+	2214	22	incomplete-splice_match	Armc9	TCONS_00005236	8195	48	90425	7338	2	0	internal_fragment	FALSE	canonical	NA	NA	NA	NA	6	NA	NA	TRUE	NA	NA	NA	C	coding	683	2052	70	2121	86156955	86252396	FALSE	30	AAAAGCATTCTCTTTATTGT	NA	NA	NA	NA	NA	NA
PB.409.2	chr1	+	2674	24	novel_in_catalog	Armc9	novel	5127	25	NA	NA	-23	111	combination_of_known_junctions	FALSE	canonical	NA	NA	NA	NA	2	NA	NA	TRUE	NA	NA	NA	C	coding	773	2322	125	2446	86156955	86268969	FALSE	30	AACACATACGTCCTACTGCC	NA	NA	NA	NA	NA	NA
PB.409.3	chr1	+	5942	22	full-splice_match	Armc9	TCONS_00005270	4696	22	4	-1250	2	1250	multi-exon	FALSE	canonical	NA	NA	NA	NA	2	NA	NA	TRUE	NA	NA	NA	C	coding	731	2196	94	2289	86156955	86257424	FALSE	45	AATTTGAGGGGAAATACAGA	NA	NA	NA	NA	NA	NA
PB.409.4	chr1	+	3414	22	full-splice_match	Armc9	TCONS_00005270	4696	22	11	1271	-3	617	multi-exon	FALSE	canonical	NA	NA	NA	NA	44	NA	NA	TRUE	NA	NA	NA	C	coding	731	2196	87	2282	86156955	86257424	FALSE	40	ACAGAAGCCTACAGAGTATT	NA	NA	NA	NA	NA	NA
PB.409.6	chr1	+	5828	21	incomplete-splice_match	Armc9	TCONS_00005240	5871	48	90410	7998	-1	1261	internal_fragment	FALSE	canonical	NA	NA	NA	NA	2	NA	NA	TRUE	NA	NA	NA	C	coding	655	1968	85	2052	86156955	86257312	FALSE	35	AAATACAGAGCATGTTCCTT	NA	NA	NA	NA	NA	NA
PB.409.7	chr1	+	3109	25	full-splice_match	Armc9	TCONS_00005275	5127	25	-12	2030	0	-443	multi-exon	FALSE	canonical	NA	NA	NA	NA	8	NA	NA	TRUE	NA	NA	NA	C	coding	817	2454	84	2537	86156955	86275682	FALSE	65	AAGAAACAATGAAAATAATT	NA	NA	NA	NA	NA	NA
PB.409.8	chr1	+	2167	21	full-splice_match	Armc9	TCONS_00005276	2160	21	-7	0	-2	0	multi-exon	FALSE	canonical	NA	NA	NA	NA	57	NA	NA	TRUE	NA	NA	NA	C	coding	666	2001	74	2074	86156955	86252396	FALSE	30	AAAAGCATTCTCTTTATTGT	NA	NA	NA	NA	NA	NA
PB.409.9	chr1	+	4070	24	incomplete-splice_match	Armc9	TCONS_00005241	5987	49	90422	-1556	-1	1556	5prime_fragment	FALSE	canonical	NA	NA	NA	NA	2	NA	NA	TRUE	NA	NA	NA	C	coding	774	2325	73	2397	86156955	86268969	FALSE	40	TAAAAAATTAAGTGTTGTGC	NA	NA	NA	NA	NA	NA
PB.41.1	chr1	-	1841	4	incomplete-splice_match	Slco5a1	TCONS_00013072	5074	7	-113	60518	-56	65	3prime_fragment	FALSE	canonical	NA	NA	NA	NA	4	NA	NA	TRUE	NA	NA	NA	A	coding	379	1137	705	1841	12990495	12939113	FALSE	65	AAGAAAAAGAAAAAATTTTC	NA	NA	NA	NA	NA	NA
PB.410.1	chr1	+	2603	2	full-splice_match	B3gnt7	TCONS_00005284	2582	2	-23	2	-23	-2	multi-exon	FALSE	canonical	NA	NA	NA	NA	3	NA	NA	TRUE	NA	NA	NA	A	coding	397	1194	334	1527	86303544	86306227	FALSE	15	AATTAGCTGCTTCCTTGGTC	NA	NA	NA	NA	NA	NA
PB.411.2	chr1	-	6012	14	full-splice_match	Ncl	TCONS_00017924	8202	14	26	2164	-10	-2164	multi-exon	FALSE	canonical	NA	NA	NA	NA	6	NA	NA	TRUE	NA	NA	NA	C	coding	707	2124	152	2275	86359223	86350620	FALSE	30	AAGTCATTTGTAAATTTTTT	NA	NA	NA	NA	NA	NA
PB.411.4	chr1	-	2268	14	novel_not_in_catalog	Ncl	novel	8202	14	NA	NA	-63	0	intron_retention	FALSE	canonical	NA	NA	NA	NA	22	NA	NA	TRUE	NA	NA	NA	C	coding	706	2121	24	2144	86359009	86350620	FALSE	25	TTGCCAGACTTAATACTTCC	NA	NA	NA	NA	NA	NA
PB.411.5	chr1	-	2734	14	novel_in_catalog	Ncl	novel	8202	14	NA	NA	-101	0	intron_retention	FALSE	canonical	NA	NA	NA	NA	16	NA	NA	TRUE	NA	NA	NA	C	coding	691	2076	535	2610	86358193	86350620	FALSE	25	TTGCCAGACTTAATACTTCC	NA	NA	NA	NA	NA	NA
PB.411.6	chr1	-	2394	14	full-splice_match	Ncl	TCONS_00017924	8202	14	31	5777	-5	0	multi-exon	FALSE	canonical	NA	NA	NA	NA	616	NA	NA	TRUE	NA	NA	NA	C	coding	707	2124	147	2270	86359223	86350620	FALSE	25	TTGCCAGACTTAATACTTCC	NA	NA	NA	NA	NA	NA
PB.411.8	chr1	-	1287	7	incomplete-splice_match	Ncl	TCONS_00017927	3072	12	-5	4555	-5	2262	3prime_fragment	FALSE	canonical	NA	NA	NA	NA	5	NA	NA	TRUE	NA	NA	NA	C	coding	380	1140	147	1286	86359223	86355051	FALSE	65	AAAAACCAAAAGGAAGAGAT	NA	NA	NA	NA	NA	NA
PB.412.1	chr1	+	912	1	full-splice_match	C130036L24Rik	TCONS_00005296	3185	1	-538	2811	-490	-2811	mono-exon	FALSE	NA	NA	NA	NA	NA	7	NA	NA	NA	NA	NA	NA	C	non_coding	NA	NA	NA	NA	NA	NA	NA	35	ACGAGCAGTGCACAAGCGAT	NA	NA	NA	NA	NA	NA
PB.414.1	chr1	+	1548	5	full-splice_match	Ptma	TCONS_00005319	1216	5	-349	17	-61	-17	multi-exon	FALSE	canonical	NA	NA	NA	NA	840	NA	NA	TRUE	NA	NA	NA	C	coding	111	336	530	865	86526906	86530012	FALSE	35	AACAATGGTGTCTCAAAGCC	NA	NA	NA	NA	NA	NA
PB.415.1	chr1	-	1396	5	full-splice_match	Pde6d	TCONS_00017960	1159	5	-259	22	-177	6	multi-exon	FALSE	canonical	NA	NA	NA	NA	219	NA	NA	TRUE	NA	NA	NA	A	coding	150	453	458	910	86582349	86543502	FALSE	15	ATGCCGATGCTTCCATCTCC	NA	NA	NA	NA	NA	NA
PB.416.1	chr1	+	2041	7	full-splice_match	Cops7b	TCONS_00005332	5163	7	11	3111	11	-62	multi-exon	FALSE	canonical	NA	NA	NA	NA	2	NA	NA	TRUE	NA	NA	NA	C	coding	264	795	199	993	86589180	86605216	FALSE	15	CTTTTGTGTCAATATTTGTT	NA	NA	NA	NA	NA	NA
PB.416.3	chr1	+	1956	7	full-splice_match	Cops7b	TCONS_00005336	2231	7	39	236	-3	-62	multi-exon	FALSE	canonical	NA	NA	NA	NA	121	NA	NA	TRUE	NA	NA	NA	C	coding	264	795	114	908	86589180	86605216	FALSE	15	CTTTTGTGTCAATATTTGTT	NA	NA	NA	NA	NA	NA
PB.417.1	chr1	-	1035	3	full-splice_match	Nppc	TCONS_00017969	1042	3	-2	9	-2	1	multi-exon	FALSE	canonical	NA	NA	NA	NA	17	NA	NA	TRUE	NA	NA	NA	A	coding	126	381	136	516	86670438	86669664	TRUE	35	AACATCTTGAAAATTGTCTT	NA	NA	NA	NA	NA	NA
PB.418.1	chr1	+	2934	21	novel_in_catalog	Dis3l2	novel	8177	22	NA	NA	2	1	combination_of_known_splicesites	FALSE	canonical	NA	NA	NA	NA	4	NA	NA	TRUE	NA	NA	NA	C	coding	806	2421	163	2583	86744777	87049745	FALSE	15	TGTCTGTGTAGATGCCATGG	NA	NA	NA	NA	NA	NA
PB.418.3	chr1	+	3148	22	full-splice_match	Dis3l2	TCONS_00005365	3154	22	7	-1	-2	1	multi-exon	FALSE	canonical	NA	NA	NA	NA	65	NA	NA	TRUE	NA	NA	NA	C	coding	884	2655	143	2797	86744777	87049745	FALSE	15	TGTCTGTGTAGATGCCATGG	NA	NA	NA	NA	NA	NA
PB.418.4	chr1	+	3106	21	full-splice_match	Dis3l2	TCONS_00005368	3085	21	-17	-4	-2	1	multi-exon	FALSE	canonical	NA	NA	NA	NA	53	NA	NA	TRUE	NA	NA	NA	C	coding	870	2613	143	2755	86744777	87049745	FALSE	15	TGTCTGTGTAGATGCCATGG	NA	NA	NA	NA	NA	NA
PB.419.1	chr1	-	209	1	full-splice_match	Gm6136	TCONS_00017975	891	1	713	-31	713	31	mono-exon	FALSE	NA	NA	NA	NA	NA	6	NA	NA	NA	NA	NA	NA	A	non_coding	NA	NA	NA	NA	NA	NA	NA	80	AACAACAACAACAAAAAAAA	NA	NA	NA	NA	NA	NA
PB.42.1	chr1	-	7001	14	incomplete-splice_match	Ncoa2	TCONS_00013083	8537	25	183533	115	-24109	-21	5prime_fragment	FALSE	canonical	NA	NA	NA	NA	40	NA	NA	TRUE	NA	NA	NA	A	coding	1091	3276	91	3366	13177084	13142761	FALSE	30	ACATGGCTTTAGAGATTTTA	NA	NA	NA	NA	NA	NA
PB.420.1	chr1	-	1698	14	novel_in_catalog	Ecel1	novel	2695	17	NA	NA	1499	-1	intron_retention	FALSE	canonical	NA	NA	NA	NA	2	NA	NA	TRUE	NA	NA	NA	C	coding	285	858	510	1367	87151484	87147987	FALSE	25	AGCCTTGGCCTCCAGACAAG	NA	NA	NA	NA	NA	NA
PB.420.2	chr1	-	2845	18	novel_not_in_catalog	Ecel1	novel	2898	18	NA	NA	29	-1	intron_retention	FALSE	canonical	NA	NA	NA	NA	2	NA	NA	TRUE	NA	NA	NA	C	coding	765	2298	217	2514	87154989	87147987	FALSE	25	AGCCTTGGCCTCCAGACAAG	NA	NA	NA	NA	NA	NA
PB.420.3	chr1	-	2875	18	full-splice_match	Ecel1	TCONS_00018001	2898	18	29	-6	29	-1	multi-exon	FALSE	canonical	NA	NA	NA	NA	31	NA	NA	TRUE	NA	NA	NA	C	coding	775	2328	217	2544	87154989	87147987	FALSE	25	AGCCTTGGCCTCCAGACAAG	NA	NA	NA	NA	NA	NA
PB.421.1	chr1	+	2029	14	novel_not_in_catalog	Prss56	novel	2180	13	NA	NA	1	-1	at_least_one_novel_splicesite	FALSE	canonical	NA	NA	NA	NA	5	NA	NA	TRUE	NA	NA	NA	C	coding	604	1815	31	1845	87183493	87188220	FALSE	35	ACATAAAATCTGGAGCTTTC	NA	NA	NA	NA	NA	NA
PB.421.2	chr1	+	2178	13	full-splice_match	Prss56	TCONS_00005404	2180	13	1	1	1	-1	multi-exon	FALSE	canonical	NA	NA	NA	NA	24	NA	NA	TRUE	NA	NA	NA	C	coding	604	1815	180	1994	87183493	87188220	FALSE	35	ACATAAAATCTGGAGCTTTC	NA	NA	NA	NA	NA	NA
PB.421.3	chr1	+	2124	12	novel_in_catalog	Prss56	novel	2180	13	NA	NA	1	-1	combination_of_known_splicesites	FALSE	canonical	NA	NA	NA	NA	10	NA	NA	TRUE	NA	NA	NA	C	coding	586	1761	180	1940	87183493	87188220	FALSE	35	ACATAAAATCTGGAGCTTTC	NA	NA	NA	NA	NA	NA
PB.422.1	chr1	+	985	7	full-splice_match	Eif4e2	TCONS_00005422	1807	7	28	794	3	-2	multi-exon	FALSE	canonical	NA	NA	NA	NA	6	NA	NA	TRUE	NA	NA	NA	C	coding	245	738	59	796	87214000	87227873	FALSE	10	AGCTTGTCTCATGCTCTTGC	NA	NA	NA	NA	NA	NA
PB.422.10	chr1	+	3284	8	full-splice_match	Eif4e2	TCONS_00005424	3949	8	425	240	53	28	multi-exon	FALSE	canonical	NA	NA	NA	NA	10	NA	NA	TRUE	NA	NA	NA	C	coding	231	696	153	848	87214491	87232448	TRUE	30	AAGAGAGCAGGCTGTGGACT	NA	NA	NA	NA	NA	NA
PB.422.11	chr1	+	926	8	full-splice_match	Eif4e2	TCONS_00005424	3949	8	428	2595	56	-2327	multi-exon	FALSE	canonical	NA	NA	NA	NA	2	NA	NA	TRUE	NA	NA	NA	C	coding	231	696	150	845	87214491	87232448	TRUE	25	AAGCTGGCAGTAATCCTTTT	NA	NA	NA	NA	NA	NA
PB.422.12	chr1	+	1361	7	full-splice_match	Eif4e2	TCONS_00005425	3870	7	428	2081	56	-1813	multi-exon	FALSE	canonical	NA	NA	NA	NA	3	NA	NA	TRUE	NA	NA	NA	C	coding	229	690	150	839	87214491	87237885	FALSE	15	AGCCTAGGATTCTGTGTCCT	NA	NA	NA	NA	NA	NA
PB.422.13	chr1	+	3202	7	full-splice_match	Eif4e2	TCONS_00005425	3870	7	428	240	56	28	multi-exon	FALSE	canonical	NA	NA	NA	NA	30	NA	NA	TRUE	NA	NA	NA	C	coding	229	690	150	839	87214491	87237885	FALSE	30	AAGAGAGCAGGCTGTGGACT	NA	NA	NA	NA	NA	NA
PB.422.2	chr1	+	3202	8	full-splice_match	Eif4e2	TCONS_00005427	3473	8	31	240	6	28	multi-exon	FALSE	canonical	NA	NA	NA	NA	17	NA	NA	TRUE	NA	NA	NA	C	coding	236	711	56	766	87214000	87232448	TRUE	30	AAGAGAGCAGGCTGTGGACT	NA	NA	NA	NA	NA	NA
PB.422.3	chr1	+	3121	7	full-splice_match	Eif4e2	TCONS_00005426	3394	7	33	240	8	28	multi-exon	FALSE	canonical	NA	NA	NA	NA	77	NA	NA	TRUE	NA	NA	NA	C	coding	234	705	54	758	87214000	87237885	FALSE	30	AAGAGAGCAGGCTGTGGACT	NA	NA	NA	NA	NA	NA
PB.422.4	chr1	+	2545	6	full-splice_match	Eif4e2	TCONS_00005418	1125	6	35	-1455	10	-2	multi-exon	FALSE	canonical	NA	NA	NA	NA	3	NA	NA	TRUE	NA	NA	NA	C	coding	233	702	52	753	87214000	87226270	FALSE	10	AGCTTGTCTCATGCTCTTGC	NA	NA	NA	NA	NA	NA
PB.422.5	chr1	+	1083	6	full-splice_match	Eif4e2	TCONS_00005418	1125	6	36	6	11	1	multi-exon	FALSE	canonical	NA	NA	NA	NA	2	NA	NA	TRUE	NA	NA	NA	C	coding	233	702	51	752	87214000	87226270	FALSE	20	ACCCTGACCCCACCTTTGCA	NA	NA	NA	NA	NA	NA
PB.422.6	chr1	+	2658	6	full-splice_match	Eif4e2	TCONS_00005428	1569	6	373	-1462	26	-2	multi-exon	FALSE	canonical	NA	NA	NA	NA	2	NA	NA	TRUE	NA	NA	NA	C	coding	228	687	180	866	87214491	87226270	FALSE	10	AGCTTGTCTCATGCTCTTGC	NA	NA	NA	NA	NA	NA
PB.422.7	chr1	+	1085	7	full-splice_match	Eif4e2	TCONS_00005433	1119	7	32	2	32	-2	multi-exon	FALSE	canonical	NA	NA	NA	NA	7	NA	NA	TRUE	NA	NA	NA	C	coding	240	723	174	896	87214491	87227873	FALSE	10	AGCTTGTCTCATGCTCTTGC	NA	NA	NA	NA	NA	NA
PB.422.8	chr1	+	1189	6	full-splice_match	Eif4e2	TCONS_00005428	1569	6	385	-5	38	-2	multi-exon	FALSE	canonical	NA	NA	NA	NA	4	NA	NA	TRUE	NA	NA	NA	C	coding	228	687	168	854	87214491	87226270	FALSE	15	TGACCCCACCTTTGCATGTC	NA	NA	NA	NA	NA	NA
PB.422.9	chr1	+	1776	7	novel_not_in_catalog	Eif4e2	novel	3870	7	NA	NA	46	-1446	at_least_one_novel_splicesite	FALSE	canonical	NA	NA	NA	NA	2	NA	NA	TRUE	NA	NA	NA	C	coding	134	405	483	887	87224383	87237885	FALSE	15	AGCCTTGCTGAGTGCTTTCA	NA	NA	NA	NA	NA	NA
PB.423.1	chr1	+	1738	5	full-splice_match	Efhd1	TCONS_00005436	1726	5	-10	-2	-10	-1	multi-exon	FALSE	canonical	NA	NA	NA	NA	11	NA	NA	TRUE	NA	NA	NA	C	coding	240	723	98	820	87264450	87309795	TRUE	15	ATACCAGTGTGCCTTTTTGG	NA	NA	NA	NA	NA	NA
PB.423.2	chr1	+	1863	4	full-splice_match	Efhd1	TCONS_00005437	1854	4	-10	1	-10	-1	multi-exon	FALSE	canonical	NA	NA	NA	NA	84	NA	NA	TRUE	NA	NA	NA	C	coding	240	723	98	820	87264450	87309795	FALSE	15	ATACCAGTGTGCCTTTTTGG	NA	NA	NA	NA	NA	NA
PB.424.1	chr1	+	1448	4	full-splice_match	Gigyf2	TCONS_00005456	3015	4	-1	1568	0	494	multi-exon	FALSE	canonical	NA	NA	NA	NA	8	NA	NA	TRUE	NA	NA	NA	C	non_coding	NA	NA	NA	NA	NA	NA	NA	10	AGCATGTTCTTTTTTGTTTC	NA	NA	NA	NA	NA	NA
PB.424.2	chr1	+	5655	29	full-splice_match	Gigyf2	TCONS_00005448	5711	29	32	24	0	10	multi-exon	FALSE	canonical	NA	NA	NA	NA	5	NA	NA	TRUE	NA	NA	NA	C	coding	1285	3858	171	4028	87354446	87449145	FALSE	80	AAAATAAAAAAAAATTAAAT	NA	NA	NA	NA	NA	NA
PB.424.3	chr1	+	5517	27	novel_in_catalog	Gigyf2	novel	5724	29	NA	NA	0	10	combination_of_known_junctions	FALSE	canonical	NA	NA	NA	NA	4	NA	NA	TRUE	NA	NA	NA	C	coding	1240	3723	168	3890	87354446	87449145	FALSE	80	AAAATAAAAAAAAATTAAAT	NA	NA	NA	NA	NA	NA
PB.424.4	chr1	+	5668	29	full-splice_match	Gigyf2	TCONS_00005454	5724	29	32	24	2	10	multi-exon	FALSE	canonical	NA	NA	NA	NA	44	NA	NA	TRUE	NA	NA	NA	C	coding	1291	3876	166	4041	87354446	87449145	FALSE	80	AAAATAAAAAAAAATTAAAT	NA	NA	NA	NA	NA	NA
PB.425.1	chr1	+	710	3	full-splice_match	Snorc	TCONS_00005487	478	3	-234	2	-234	-2	multi-exon	FALSE	canonical	NA	NA	NA	NA	2	NA	NA	TRUE	NA	NA	NA	A	coding	121	366	303	668	87470339	87475438	FALSE	5	CATCTTGTGCTCTCCTTTGT	NA	NA	NA	NA	NA	NA
PB.426.11	chr1	-	2496	12	novel_not_in_catalog	Ngef	novel	2746	13	NA	NA	18	-4	at_least_one_novel_splicesite	FALSE	canonical	NA	NA	NA	NA	2	NA	NA	TRUE	NA	NA	NA	C	coding	544	1635	146	1780	87510199	87477554	FALSE	50	AAAACAAGAGGTAGAGACCT	NA	NA	NA	NA	NA	NA
PB.426.13	chr1	-	2724	13	full-splice_match	Ngef	TCONS_00018027	2746	13	18	4	18	-4	multi-exon	FALSE	canonical	NA	NA	NA	NA	3433	NA	NA	TRUE	NA	NA	NA	C	coding	620	1863	146	2008	87510199	87477554	FALSE	50	AAAACAAGAGGTAGAGACCT	NA	NA	NA	NA	NA	NA
PB.426.14	chr1	-	4237	12	novel_in_catalog	Ngef	novel	2746	13	NA	NA	18	-4	intron_retention	FALSE	canonical	NA	NA	NA	NA	9	NA	NA	TRUE	NA	NA	NA	C	coding	262	789	2733	3521	87484601	87477554	FALSE	50	AAAACAAGAGGTAGAGACCT	NA	NA	NA	NA	NA	NA
PB.426.15	chr1	-	3731	11	novel_in_catalog	Ngef	novel	2746	13	NA	NA	13	-4	intron_retention	FALSE	canonical	NA	NA	NA	NA	2	NA	NA	TRUE	NA	NA	NA	C	coding	444	1335	151	1485	87510199	87481112	TRUE	50	AAAACAAGAGGTAGAGACCT	NA	NA	NA	NA	NA	NA
PB.426.16	chr1	-	2786	13	novel_not_in_catalog	Ngef	novel	2746	13	NA	NA	12	-4	at_least_one_novel_splicesite	FALSE	canonical	NA	NA	NA	NA	3	NA	NA	TRUE	NA	NA	NA	C	coding	509	1530	152	1681	87510199	87480600	TRUE	50	AAAACAAGAGGTAGAGACCT	NA	NA	NA	NA	NA	NA
PB.426.18	chr1	-	2772	13	novel_not_in_catalog	Ngef	novel	2746	13	NA	NA	11	-4	at_least_one_novel_splicesite	FALSE	canonical	NA	NA	NA	NA	3	NA	NA	TRUE	NA	NA	NA	C	coding	262	789	1268	2056	87484601	87477554	FALSE	50	AAAACAAGAGGTAGAGACCT	NA	NA	NA	NA	NA	NA
PB.426.19	chr1	-	2729	13	novel_not_in_catalog	Ngef	novel	2746	13	NA	NA	1	-4	at_least_one_novel_splicesite	FALSE	canonical	NA	NA	NA	NA	3	NA	NA	TRUE	NA	NA	NA	C	coding	616	1851	163	2013	87510199	87477554	FALSE	50	AAAACAAGAGGTAGAGACCT	NA	NA	NA	NA	NA	NA
PB.426.2	chr1	-	2812	11	incomplete-splice_match	Ngef	TCONS_00018027	2746	13	6306	4	6306	-4	5prime_fragment	FALSE	canonical	NA	NA	NA	NA	98	NA	NA	TRUE	NA	NA	NA	C	coding	598	1797	300	2096	87503757	87477554	FALSE	50	AAAACAAGAGGTAGAGACCT	NA	NA	NA	NA	NA	NA
PB.426.22	chr1	-	2479	12	full-splice_match	Ngef	TCONS_00018030	2253	12	18	-244	18	244	multi-exon	FALSE	canonical	NA	NA	NA	NA	19	NA	NA	TRUE	NA	NA	NA	C	coding	571	1716	146	1861	87510199	87479059	FALSE	25	AACAAAGGGTCCCTCCTTTC	NA	NA	NA	NA	NA	NA
PB.426.3	chr1	-	3315	12	novel_in_catalog	Ngef	novel	2746	13	NA	NA	56	-4	intron_retention	FALSE	canonical	NA	NA	NA	NA	2	NA	NA	TRUE	NA	NA	NA	C	coding	615	1848	108	1955	87510199	87479556	TRUE	50	AAAACAAGAGGTAGAGACCT	NA	NA	NA	NA	NA	NA
PB.426.4	chr1	-	3084	12	novel_in_catalog	Ngef	novel	2746	13	NA	NA	31	-4	intron_retention	FALSE	canonical	NA	NA	NA	NA	10	NA	NA	TRUE	NA	NA	NA	C	coding	444	1335	133	1467	87510199	87481112	TRUE	50	AAAACAAGAGGTAGAGACCT	NA	NA	NA	NA	NA	NA
PB.426.7	chr1	-	2806	13	novel_not_in_catalog	Ngef	novel	2746	13	NA	NA	23	-4	at_least_one_novel_splicesite	FALSE	canonical	NA	NA	NA	NA	239	NA	NA	TRUE	NA	NA	NA	C	coding	649	1950	141	2090	87510199	87477554	FALSE	50	AAAACAAGAGGTAGAGACCT	NA	NA	NA	NA	NA	NA
PB.426.8	chr1	-	4018	11	novel_in_catalog	Ngef	novel	2746	13	NA	NA	23	-4	intron_retention	FALSE	canonical	NA	NA	NA	NA	20	NA	NA	TRUE	NA	NA	NA	C	coding	496	1491	141	1631	87510199	87480583	TRUE	50	AAAACAAGAGGTAGAGACCT	NA	NA	NA	NA	NA	NA
PB.426.9	chr1	-	2614	12	novel_in_catalog	Ngef	novel	2746	13	NA	NA	23	-4	combination_of_known_splicesites	FALSE	canonical	NA	NA	NA	NA	78	NA	NA	TRUE	NA	NA	NA	C	coding	585	1758	141	1898	87510199	87477554	FALSE	50	AAAACAAGAGGTAGAGACCT	NA	NA	NA	NA	NA	NA
PB.427.1	chr1	+	1833	3	full-splice_match	Neu2	TCONS_00005492	1859	3	-10	36	-10	0	multi-exon	FALSE	canonical	NA	NA	NA	NA	6	NA	NA	TRUE	NA	NA	NA	C	coding	379	1140	349	1488	87594889	87597476	FALSE	25	AGCCCATTTCTTCCTGGAAA	NA	NA	NA	NA	NA	NA
PB.427.2	chr1	+	1735	3	full-splice_match	Neu2	TCONS_00005500	1733	3	-21	19	-21	-1	multi-exon	FALSE	canonical	NA	NA	NA	NA	3	NA	NA	TRUE	NA	NA	NA	C	coding	385	1158	228	1385	87584243	87597476	FALSE	40	ATTTCTTCCTGGAAAAAAAT	NA	NA	NA	NA	NA	NA
PB.427.3	chr1	+	1527	3	full-splice_match	Neu2	TCONS_00005504	1570	3	41	2	41	-2	multi-exon	FALSE	canonical	NA	NA	NA	NA	11	NA	NA	TRUE	NA	NA	NA	C	coding	379	1140	39	1178	87594889	87597476	FALSE	40	CATTTCTTCCTGGAAAAAAA	NA	NA	NA	NA	NA	NA
PB.427.4	chr1	+	1782	2	full-splice_match	Neu2	TCONS_00005503	1824	2	42	0	42	0	multi-exon	FALSE	canonical	NA	NA	NA	NA	30	NA	NA	TRUE	NA	NA	NA	C	coding	379	1140	298	1437	87594889	87597476	FALSE	25	AGCCCATTTCTTCCTGGAAA	NA	NA	NA	NA	NA	NA
PB.428.1	chr1	+	4904	27	full-splice_match	Inpp5d	TCONS_00005513	4937	27	27	6	-17	-1	multi-exon	FALSE	canonical	NA	NA	NA	NA	23	NA	NA	TRUE	NA	NA	NA	C	coding	1191	3576	151	3726	87620489	87719323	FALSE	15	AACTGGGCCTCCTGACTGTG	NA	NA	NA	NA	NA	NA
PB.428.2	chr1	+	4693	28	full-splice_match	Inpp5d	TCONS_00005508	4754	28	55	6	5	-1	multi-exon	FALSE	canonical	NA	NA	NA	NA	5	NA	NA	TRUE	NA	NA	NA	C	coding	1130	3393	123	3515	87620489	87719323	FALSE	15	AACTGGGCCTCCTGACTGTG	NA	NA	NA	NA	NA	NA
PB.428.3	chr1	+	2740	7	incomplete-splice_match	Inpp5d	TCONS_00005523	4125	22	33109	1	7	-1	5prime_fragment	FALSE	canonical	NA	NA	NA	NA	7	NA	NA	TRUE	NA	NA	NA	C	coding	346	1041	522	1562	87712111	87719323	FALSE	15	AACTGGGCCTCCTGACTGTG	NA	NA	NA	NA	NA	NA
PB.428.4	chr1	+	2372	7	novel_in_catalog	Inpp5d	novel	2570	8	NA	NA	111	-1	combination_of_known_splicesites	FALSE	canonical	NA	NA	NA	NA	6	NA	NA	TRUE	NA	NA	NA	C	coding	177	534	661	1194	87717754	87719323	FALSE	15	AACTGGGCCTCCTGACTGTG	NA	NA	NA	NA	NA	NA
PB.428.5	chr1	+	2364	8	full-splice_match	Inpp5d	TCONS_00005527	2570	8	200	6	175	-1	multi-exon	FALSE	canonical	NA	NA	NA	NA	5	NA	NA	TRUE	NA	NA	NA	C	coding	285	858	329	1186	87712111	87719323	FALSE	15	AACTGGGCCTCCTGACTGTG	NA	NA	NA	NA	NA	NA
PB.428.6	chr1	+	2482	7	novel_not_in_catalog	Inpp5d	novel	2586	8	NA	NA	289	-1	intron_retention	FALSE	canonical	NA	NA	NA	NA	8	NA	NA	TRUE	NA	NA	NA	C	coding	413	1242	63	1304	87709717	87719323	FALSE	15	AACTGGGCCTCCTGACTGTG	NA	NA	NA	NA	NA	NA
PB.429.1	chr1	+	3066	18	full-splice_match	Atg16l1	TCONS_00005543	3130	18	58	6	-5	0	multi-exon	FALSE	canonical	NA	NA	NA	NA	27	NA	NA	TRUE	NA	NA	NA	C	coding	607	1824	130	1953	87756200	87791309	FALSE	20	AAACTCCTTGCGTCTTGATT	NA	NA	NA	NA	NA	NA
PB.429.2	chr1	+	3007	17	full-splice_match	Atg16l1	TCONS_00005546	3004	17	-3	0	-3	0	multi-exon	FALSE	canonical	NA	NA	NA	NA	6	NA	NA	TRUE	NA	NA	NA	C	coding	588	1767	128	1894	87756200	87791309	FALSE	20	AAACTCCTTGCGTCTTGATT	NA	NA	NA	NA	NA	NA
PB.429.3	chr1	+	3108	19	full-splice_match	Atg16l1	TCONS_00005547	3102	19	-9	3	1	0	multi-exon	FALSE	canonical	NA	NA	NA	NA	263	NA	NA	TRUE	NA	NA	NA	C	coding	623	1872	124	1995	87756200	87791309	FALSE	20	AAACTCCTTGCGTCTTGATT	NA	NA	NA	NA	NA	NA
PB.43.1	chr1	-	2687	10	full-splice_match	Tram1	TCONS_00013125	2816	10	46	83	11	23	multi-exon	FALSE	canonical	NA	NA	NA	NA	7	NA	NA	TRUE	NA	NA	NA	C	coding	266	801	345	1145	13579551	13566323	FALSE	35	ACAAGCTGTTTCCTGAACAA	NA	NA	NA	NA	NA	NA
PB.43.2	chr1	-	2834	11	full-splice_match	Tram1	TCONS_00013128	2938	11	21	83	-2	23	multi-exon	FALSE	canonical	NA	NA	NA	NA	45	NA	NA	TRUE	NA	NA	NA	C	coding	374	1125	168	1292	13589722	13566323	FALSE	35	ACAAGCTGTTTCCTGAACAA	NA	NA	NA	NA	NA	NA
PB.430.1	chr1	+	1501	14	full-splice_match	Sag	TCONS_00005566	1679	14	-1	179	-1	-1	multi-exon	FALSE	canonical	NA	NA	NA	NA	5	NA	NA	TRUE	NA	NA	NA	A	coding	328	987	381	1367	87814733	87845023	FALSE	20	ATCATGTGTCAGGTTGTATG	NA	NA	NA	NA	NA	NA
PB.431.1	chr1	+	5694	30	full-splice_match	Dgkd	TCONS_00005581	5695	30	0	1	0	-1	multi-exon	FALSE	canonical	NA	NA	NA	NA	100	NA	NA	TRUE	NA	NA	NA	C	coding	1220	3663	15	3677	87853301	87942472	FALSE	20	AGTGAGCATTCCTGTCCTCA	NA	NA	NA	NA	NA	NA
PB.431.2	chr1	+	3075	9	incomplete-splice_match	Dgkd	TCONS_00005588	6374	30	82058	691	62	-1	5prime_fragment	FALSE	canonical	NA	NA	NA	NA	36	NA	NA	TRUE	NA	NA	NA	C	coding	334	1005	54	1058	87935398	87942472	FALSE	20	AGTGAGCATTCCTGTCCTCA	NA	NA	NA	NA	NA	NA
PB.432.1	chr1	-	1981	4	incomplete-splice_match	Usp40	TCONS_00018057	4802	11	16827	386	1305	-7	5prime_fragment	FALSE	canonical	NA	NA	NA	NA	8	NA	NA	TRUE	NA	NA	NA	B	coding	170	513	1	513	87950368	87946596	FALSE	25	AGTCCTCAACTCTGTCATAT	NA	NA	NA	NA	NA	NA
PB.433.1	chr1	+	2217	5	full-splice_match	Ugt1a7c	TCONS_00005627	3231	5	14	1000	14	575	multi-exon	FALSE	canonical	NA	NA	NA	NA	3	NA	NA	TRUE	NA	NA	NA	A	coding	531	1596	44	1639	88095121	88218424	FALSE	10	TACTCTTCTTTTCATTGGTG	NA	NA	NA	NA	NA	NA
PB.433.2	chr1	+	2286	6	full-splice_match	Ugt1a6a	TCONS_00005642	2297	6	11	0	7	0	multi-exon	FALSE	canonical	NA	NA	NA	NA	7	NA	NA	TRUE	NA	NA	NA	A	coding	531	1596	118	1713	88138474	88218424	FALSE	20	ATCACTACTCTTCTTTTCAT	NA	NA	NA	NA	NA	NA
PB.434.1	chr1	-	1027	1	full-splice_match	Dnajb3	TCONS_00018083	1051	1	26	-2	26	2	mono-exon	FALSE	NA	NA	NA	NA	NA	3	NA	NA	NA	NA	NA	NA	A	coding	242	729	79	807	88205678	88204950	NA	20	ACCACTGTTATGTTCTAGTG	NA	NA	NA	NA	NA	NA
PB.435.1	chr1	-	3958	5	full-splice_match	Hjurp	TCONS_00018108	2217	5	-24	-1717	-2	-640	multi-exon	FALSE	canonical	NA	NA	NA	NA	12	NA	NA	TRUE	NA	NA	NA	C	coding	591	1776	113	1888	88277469	88265181	FALSE	10	AATGTCGGTCTGCCCTGCGG	NA	NA	NA	NA	NA	NA
PB.435.3	chr1	-	4221	8	full-splice_match	Hjurp	TCONS_00018107	4878	8	17	640	17	-640	multi-exon	FALSE	canonical	NA	NA	NA	NA	2	NA	NA	TRUE	NA	NA	NA	C	coding	667	2004	148	2151	88277469	88265181	FALSE	10	AATGTCGGTCTGCCCTGCGG	NA	NA	NA	NA	NA	NA
PB.435.4	chr1	-	4179	9	novel_not_in_catalog	Hjurp	novel	4878	8	NA	NA	8	-640	intron_retention	FALSE	canonical	NA	NA	NA	NA	66	NA	NA	TRUE	NA	NA	NA	C	coding	650	1953	157	2109	88277469	88265181	FALSE	10	AATGTCGGTCTGCCCTGCGG	NA	NA	NA	NA	NA	NA
PB.437.1	chr1	-	3471	1	full-splice_match	Arl4c	TCONS_00018138	3997	1	523	3	46	-3	mono-exon	FALSE	NA	NA	NA	NA	NA	27	NA	NA	NA	NA	NA	NA	C	coding	192	579	35	613	88701664	88701086	NA	25	AAACAGTTGGAGGCGTTTTC	NA	NA	NA	NA	NA	NA
PB.437.2	chr1	-	1478	1	full-splice_match	Arl4c	TCONS_00018138	3997	1	523	1996	46	-1989	mono-exon	FALSE	NA	NA	NA	NA	NA	14	NA	NA	NA	NA	NA	NA	C	coding	192	579	35	613	88701664	88701086	NA	75	AATAAAACAAAGAACAGAAA	NA	NA	NA	NA	NA	NA
PB.438.1	chr1	+	5140	6	full-splice_match	Sh3bp4	TCONS_00005746	4995	6	2	-147	2	-6	multi-exon	FALSE	canonical	NA	NA	NA	NA	16	NA	NA	TRUE	NA	NA	NA	C	coding	962	2889	388	3276	89137686	89153351	FALSE	15	TCAGTGACTAGGTTCCTGTC	NA	NA	NA	NA	NA	NA
PB.438.2	chr1	+	3702	6	full-splice_match	Sh3bp4	TCONS_00005746	4995	6	34	1259	-4	-1244	multi-exon	FALSE	canonical	NA	NA	NA	NA	75	NA	NA	TRUE	NA	NA	NA	C	coding	962	2889	356	3244	89137686	89153351	FALSE	35	AAAGGCCTTTTCAAATTATG	NA	NA	NA	NA	NA	NA
PB.438.3	chr1	+	3457	5	novel_in_catalog	Sh3bp4	novel	4995	6	NA	NA	-4	-1244	combination_of_known_splicesites	FALSE	canonical	NA	NA	NA	NA	22	NA	NA	TRUE	NA	NA	NA	C	coding	862	2589	411	2999	89143732	89153351	FALSE	35	AAAGGCCTTTTCAAATTATG	NA	NA	NA	NA	NA	NA
PB.438.4	chr1	+	4837	4	incomplete-splice_match	Sh3bp4	TCONS_00005748	4986	6	57841	15	57841	-15	5prime_fragment	FALSE	canonical	NA	NA	NA	NA	4	NA	NA	TRUE	NA	NA	NA	C	coding	962	2889	216	3104	89137686	89153351	FALSE	15	CAACTGGTTAGCGTGTGTGT	NA	NA	NA	NA	NA	NA
PB.439.1	chr1	+	3439	17	incomplete-splice_match	Agap1	TCONS_00005774	12564	19	29283	7625	28238	-9	5prime_fragment	FALSE	canonical	NA	NA	NA	NA	3	NA	NA	TRUE	NA	NA	NA	B	coding	757	2274	68	2341	89610286	89888894	FALSE	40	ACAGACAAATGGCACCCATG	NA	NA	NA	NA	NA	NA
PB.439.2	chr1	+	3213	14	incomplete-splice_match	Agap1	TCONS_00005778	12646	19	53923	7625	-25170	-9	5prime_fragment	FALSE	canonical	NA	NA	NA	NA	2	NA	NA	TRUE	NA	NA	NA	B	coding	532	1599	517	2115	89725964	89888894	FALSE	40	ACAGACAAATGGCACCCATG	NA	NA	NA	NA	NA	NA
PB.439.3	chr1	+	2453	9	incomplete-splice_match	Agap1	TCONS_00005777	12487	18	145813	7625	-63114	-9	5prime_fragment	FALSE	canonical	NA	NA	NA	NA	8	NA	NA	TRUE	NA	NA	NA	B	coding	443	1332	24	1355	89743734	89888894	FALSE	40	ACAGACAAATGGCACCCATG	NA	NA	NA	NA	NA	NA
PB.441.1	chr1	+	2013	2	full-splice_match	Ackr3	TCONS_00005798	3065	2	21	1031	-5	-4	multi-exon	FALSE	canonical	NA	NA	NA	NA	23	NA	NA	TRUE	NA	NA	NA	A	coding	362	1089	114	1202	90213821	90214909	FALSE	25	AAAACCTCATGTGTGCTTTG	NA	NA	NA	NA	NA	NA
PB.442.1	chr1	+	1799	8	full-splice_match	Cops8	TCONS_00005844	2287	8	487	1	-8	-1	multi-exon	FALSE	canonical	NA	NA	NA	NA	606	NA	NA	TRUE	NA	NA	NA	C	coding	209	630	83	712	90603550	90612253	FALSE	20	ACTTTGTAGTGGGTTACCTA	NA	NA	NA	NA	NA	NA
PB.442.2	chr1	+	1692	8	full-splice_match	Cops8	TCONS_00005838	2188	8	495	1	0	-1	multi-exon	FALSE	non_canonical	NA	NA	NA	NA	106	NA	NA	TRUE	NA	NA	NA	C	coding	176	531	75	605	90603550	90612253	FALSE	20	ACTTTGTAGTGGGTTACCTA	NA	NA	NA	NA	NA	NA
PB.443.1	chr1	+	2260	16	full-splice_match	Mlph	TCONS_00005866	4499	16	3	2236	3	-2236	multi-exon	FALSE	canonical	NA	NA	NA	NA	3	NA	NA	TRUE	NA	NA	NA	A	coding	590	1773	191	1963	90921869	90948609	FALSE	20	ATCTCGCTGTGATTCTTTAA	NA	NA	NA	NA	NA	NA
PB.445.1	chr1	+	2775	24	novel_in_catalog	Lrrfip1	novel	2941	25	NA	NA	3	-3	combination_of_known_junctions	FALSE	canonical	NA	NA	NA	NA	2	NA	NA	TRUE	NA	NA	NA	C	coding	647	1944	91	2034	90998804	91128196	FALSE	20	AAAGAGCTGTGTGGGTTTTG	NA	NA	NA	NA	NA	NA
PB.445.10	chr1	+	2569	21	full-splice_match	Lrrfip1	TCONS_00005888	2686	21	0	117	0	-3	multi-exon	FALSE	canonical	NA	NA	NA	NA	46	NA	NA	TRUE	NA	NA	NA	C	coding	586	1761	68	1828	90998804	91128196	FALSE	20	AAAGAGCTGTGTGGGTTTTG	NA	NA	NA	NA	NA	NA
PB.445.11	chr1	+	3941	20	novel_in_catalog	Lrrfip1	novel	2725	22	NA	NA	0	-3	intron_retention	FALSE	canonical	NA	NA	NA	NA	2	NA	NA	TRUE	NA	NA	NA	C	coding	389	1170	2031	3200	91101197	91128196	FALSE	20	AAAGAGCTGTGTGGGTTTTG	NA	NA	NA	NA	NA	NA
PB.445.12	chr1	+	2341	16	full-splice_match	Lrrfip1	TCONS_00005885	2458	16	0	117	0	-3	multi-exon	FALSE	canonical	NA	NA	NA	NA	2	NA	NA	TRUE	NA	NA	NA	C	coding	510	1533	68	1600	90998804	91128196	FALSE	20	AAAGAGCTGTGTGGGTTTTG	NA	NA	NA	NA	NA	NA
PB.445.13	chr1	+	2645	22	novel_in_catalog	Lrrfip1	novel	2941	25	NA	NA	2	-3	combination_of_known_junctions	FALSE	canonical	NA	NA	NA	NA	9	NA	NA	TRUE	NA	NA	NA	C	coding	612	1839	66	1904	90998804	91128196	FALSE	20	AAAGAGCTGTGTGGGTTTTG	NA	NA	NA	NA	NA	NA
PB.445.14	chr1	+	2499	20	full-splice_match	Lrrfip1	TCONS_00005891	2620	20	4	117	4	-3	multi-exon	FALSE	canonical	NA	NA	NA	NA	60	NA	NA	TRUE	NA	NA	NA	C	coding	564	1695	64	1758	90998804	91128196	FALSE	20	AAAGAGCTGTGTGGGTTTTG	NA	NA	NA	NA	NA	NA
PB.445.15	chr1	+	4308	20	full-splice_match	Lrrfip1	TCONS_00005891	2620	20	14	-1702	14	-1003	multi-exon	FALSE	canonical	NA	NA	NA	NA	2	NA	NA	TRUE	NA	NA	NA	C	coding	566	1701	48	1748	90998798	91128196	FALSE	20	GTAACTGTCTTGGCTACATT	NA	NA	NA	NA	NA	NA
PB.445.16	chr1	+	2733	20	novel_in_catalog	Lrrfip1	novel	2848	22	NA	NA	-91	-3	combination_of_known_junctions	FALSE	canonical	NA	NA	NA	NA	4	NA	NA	TRUE	NA	NA	NA	C	coding	556	1671	322	1992	91053658	91128196	FALSE	20	AAAGAGCTGTGTGGGTTTTG	NA	NA	NA	NA	NA	NA
PB.445.17	chr1	+	3638	8	full-splice_match	Lrrfip1	TCONS_00005921	3645	8	6	1	6	-1	multi-exon	FALSE	canonical	NA	NA	NA	NA	2	NA	NA	TRUE	NA	NA	NA	C	coding	729	2190	199	2388	91053658	91116064	FALSE	20	ACAAGCCTACTGGTTGTTCT	NA	NA	NA	NA	NA	NA
PB.445.2	chr1	+	2430	18	novel_in_catalog	Lrrfip1	novel	2620	20	NA	NA	6	-3	combination_of_known_junctions	FALSE	canonical	NA	NA	NA	NA	3	NA	NA	TRUE	NA	NA	NA	C	coding	533	1602	88	1689	90998804	91128196	FALSE	20	AAAGAGCTGTGTGGGTTTTG	NA	NA	NA	NA	NA	NA
PB.445.3	chr1	+	2726	23	novel_in_catalog	Lrrfip1	novel	2941	25	NA	NA	-9	-3	combination_of_known_junctions	FALSE	canonical	NA	NA	NA	NA	3	NA	NA	TRUE	NA	NA	NA	C	coding	634	1905	81	1985	90998804	91128196	FALSE	20	AAAGAGCTGTGTGGGTTTTG	NA	NA	NA	NA	NA	NA
PB.445.4	chr1	+	2695	23	novel_in_catalog	Lrrfip1	novel	2941	25	NA	NA	-5	-3	combination_of_known_junctions	FALSE	canonical	NA	NA	NA	NA	6	NA	NA	TRUE	NA	NA	NA	C	coding	625	1878	77	1954	90998804	91128196	FALSE	20	AAAGAGCTGTGTGGGTTTTG	NA	NA	NA	NA	NA	NA
PB.445.5	chr1	+	2549	21	novel_in_catalog	Lrrfip1	novel	2725	22	NA	NA	-3	-3	combination_of_known_junctions	FALSE	canonical	NA	NA	NA	NA	42	NA	NA	TRUE	NA	NA	NA	C	coding	577	1734	75	1808	90998804	91128196	FALSE	20	AAAGAGCTGTGTGGGTTTTG	NA	NA	NA	NA	NA	NA
PB.445.7	chr1	+	2610	22	full-splice_match	Lrrfip1	TCONS_00005882	2725	22	-2	117	1	-3	multi-exon	FALSE	canonical	NA	NA	NA	NA	26	NA	NA	TRUE	NA	NA	NA	C	coding	599	1800	70	1869	90998804	91128196	FALSE	20	AAAGAGCTGTGTGGGTTTTG	NA	NA	NA	NA	NA	NA
PB.445.9	chr1	+	2731	24	novel_in_catalog	Lrrfip1	novel	2986	26	NA	NA	0	-3	combination_of_known_junctions	FALSE	canonical	NA	NA	NA	NA	22	NA	NA	TRUE	NA	NA	NA	C	coding	640	1923	68	1990	90998804	91128196	FALSE	20	AAAGAGCTGTGTGGGTTTTG	NA	NA	NA	NA	NA	NA
PB.446.2	chr1	+	824	3	full-splice_match	Ramp1	TCONS_00005942	2325	3	-24	1525	-20	-1472	multi-exon	FALSE	canonical	NA	NA	NA	NA	300	NA	NA	TRUE	NA	NA	NA	C	coding	148	447	68	514	91180089	91223361	FALSE	25	AAACCTGGGAAGTGTTCTGT	NA	NA	NA	NA	NA	NA
PB.446.3	chr1	+	724	4	full-splice_match	Ramp1	TCONS_00005941	711	4	-11	-2	-11	2	multi-exon	FALSE	canonical	NA	NA	NA	NA	2	NA	NA	TRUE	NA	NA	NA	C	coding	105	318	59	376	91180089	91206444	FALSE	35	GAGACTGTAATATTGGTAAG	NA	NA	NA	NA	NA	NA
PB.446.4	chr1	+	2317	3	full-splice_match	Ramp1	TCONS_00005940	2525	3	211	-3	-9	3	multi-exon	FALSE	canonical	NA	NA	NA	NA	2	NA	NA	TRUE	NA	NA	NA	C	coding	140	423	57	479	91180089	91223361	FALSE	15	TTATGCTGTGTTTGTTTACA	NA	NA	NA	NA	NA	NA
PB.446.5	chr1	+	895	4	novel_not_in_catalog	Ramp1	novel	2325	3	NA	NA	3	-1472	at_least_one_novel_splicesite	FALSE	canonical	NA	NA	NA	NA	12	NA	NA	TRUE	NA	NA	NA	C	coding	126	381	205	585	91196785	91223361	FALSE	25	AAACCTGGGAAGTGTTCTGT	NA	NA	NA	NA	NA	NA
PB.446.6	chr1	+	773	3	full-splice_match	Ramp1	TCONS_00005940	2525	3	227	1525	3	-1472	multi-exon	FALSE	canonical	NA	NA	NA	NA	17	NA	NA	TRUE	NA	NA	NA	C	coding	140	423	41	463	91180089	91223361	FALSE	25	AAACCTGGGAAGTGTTCTGT	NA	NA	NA	NA	NA	NA
PB.446.7	chr1	+	627	3	full-splice_match	Ramp1	TCONS_00005939	852	3	228	-3	4	3	multi-exon	FALSE	canonical	NA	NA	NA	NA	4	NA	NA	TRUE	NA	NA	NA	C	coding	103	312	40	351	91180089	91206517	FALSE	35	AGACTGTAATATTGGTAAGC	NA	NA	NA	NA	NA	NA
PB.448.1	chr1	+	2018	10	full-splice_match	Ube2f	TCONS_00005960	1363	10	-161	-494	-146	494	multi-exon	FALSE	canonical	NA	NA	NA	NA	48	NA	NA	TRUE	NA	NA	NA	C	coding	185	558	297	854	91254276	91285355	FALSE	20	ACTGCCTGCCTAGCATTCAC	NA	NA	NA	NA	NA	NA
PB.448.2	chr1	+	1958	11	full-splice_match	Ube2f	TCONS_00005959	1154	11	-23	-781	-16	496	multi-exon	FALSE	canonical	NA	NA	NA	NA	3	NA	NA	TRUE	NA	NA	NA	C	coding	185	558	235	792	91254276	91285355	FALSE	20	TGCCTGCCTAGCATTCACAC	NA	NA	NA	NA	NA	NA
PB.448.3	chr1	+	4230	10	full-splice_match	Ube2f	TCONS_00005952	6072	10	-2	1844	-2	1055	multi-exon	FALSE	canonical	NA	NA	NA	NA	6	NA	NA	TRUE	NA	NA	NA	C	coding	185	558	153	710	91254276	91285355	FALSE	15	TCAGCTTTGGACTCATTTGC	NA	NA	NA	NA	NA	NA
PB.448.4	chr1	+	1918	10	full-splice_match	Ube2f	TCONS_00005962	1110	10	-62	-746	-1	494	multi-exon	FALSE	canonical	NA	NA	NA	NA	7	NA	NA	TRUE	NA	NA	NA	C	coding	185	558	197	754	91254276	91285355	FALSE	20	ACTGCCTGCCTAGCATTCAC	NA	NA	NA	NA	NA	NA
PB.448.5	chr1	+	4273	10	full-splice_match	Ube2f	TCONS_00005950	6117	10	0	1844	0	1055	multi-exon	FALSE	canonical	NA	NA	NA	NA	8	NA	NA	TRUE	NA	NA	NA	C	coding	185	558	196	753	91254276	91285355	FALSE	15	TCAGCTTTGGACTCATTTGC	NA	NA	NA	NA	NA	NA
PB.448.6	chr1	+	5643	10	full-splice_match	Ube2f	TCONS_00005952	6072	10	18	411	3	-29	multi-exon	FALSE	canonical	NA	NA	NA	NA	4	NA	NA	TRUE	NA	NA	NA	C	coding	185	558	133	690	91254276	91285355	FALSE	75	AAATAAAAATCATTAAAAAA	NA	NA	NA	NA	NA	NA
PB.448.7	chr1	+	1276	10	full-splice_match	Ube2f	TCONS_00005954	6103	10	31	4796	-2	-4	multi-exon	FALSE	canonical	NA	NA	NA	NA	2	NA	NA	TRUE	NA	NA	NA	C	non_coding	NA	NA	NA	NA	NA	NA	NA	35	ACAATTTGATGCTTTAATTA	NA	NA	NA	NA	NA	NA
PB.449.1	chr1	+	2770	7	full-splice_match	Scly	TCONS_00005995	2301	7	-24	-445	8	-3	multi-exon	FALSE	canonical	NA	NA	NA	NA	3	NA	NA	TRUE	NA	NA	NA	C	coding	283	852	51	902	91298396	91309907	FALSE	90	ATTAAAAAAAAAAAAAAAAA	NA	NA	NA	NA	NA	NA
PB.449.2	chr1	+	3753	6	incomplete-splice_match	Scly	TCONS_00005995	2301	7	-24	-447	8	-1	intron_retention	FALSE	canonical	NA	NA	NA	NA	2	NA	NA	TRUE	NA	NA	NA	C	coding	262	789	51	839	91298396	91308863	FALSE	95	TAAAAAAAAAAAAAAAAAAA	NA	NA	NA	NA	NA	NA
PB.449.3	chr1	+	2259	13	full-splice_match	Scly	TCONS_00005984	2270	13	8	3	8	-1	multi-exon	FALSE	canonical	NA	NA	NA	NA	3	NA	NA	TRUE	NA	NA	NA	C	coding	454	1365	51	1415	91298396	91320230	FALSE	15	ACCTGCTGAAGTGGCCTGGG	NA	NA	NA	NA	NA	NA
PB.449.4	chr1	+	2086	11	novel_in_catalog	Scly	novel	2202	12	NA	NA	8	-1	combination_of_known_splicesites	FALSE	canonical	NA	NA	NA	NA	2	NA	NA	TRUE	NA	NA	NA	C	coding	261	786	51	836	91298396	91317071	TRUE	15	ACCTGCTGAAGTGGCCTGGG	NA	NA	NA	NA	NA	NA
PB.449.5	chr1	+	2174	12	full-splice_match	Scly	TCONS_00005983	2202	12	22	6	0	-6	multi-exon	FALSE	canonical	NA	NA	NA	NA	88	NA	NA	TRUE	NA	NA	NA	C	coding	432	1299	37	1335	91298396	91320230	FALSE	15	TCTGCACCTGCTGAAGTGGC	NA	NA	NA	NA	NA	NA
PB.45.1	chr1	-	2941	7	full-splice_match	Lactb2	TCONS_00013142	4494	7	21	1532	21	18	multi-exon	FALSE	canonical	NA	NA	NA	NA	14	NA	NA	TRUE	NA	NA	NA	C	coding	288	867	76	942	13660450	13626861	FALSE	80	AAAAACAAAAAAAAAAACTG	NA	NA	NA	NA	NA	NA
PB.45.2	chr1	-	1895	7	full-splice_match	Lactb2	TCONS_00013142	4494	7	35	2564	35	977	multi-exon	FALSE	canonical	NA	NA	NA	NA	2	NA	NA	TRUE	NA	NA	NA	C	coding	288	867	62	928	13660450	13626861	FALSE	30	ATTTTATGTGTATGAATATT	NA	NA	NA	NA	NA	NA
PB.450.1	chr1	-	1099	3	full-splice_match	Ilkap	TCONS_00018326	606	3	-314	-179	-314	0	multi-exon	FALSE	canonical	NA	NA	NA	NA	2	NA	NA	TRUE	NA	NA	NA	C	non_coding	NA	NA	NA	NA	NA	NA	NA	20	AGTTATTTGAGTGACTGGTC	NA	NA	NA	NA	NA	NA
PB.450.2	chr1	-	2330	11	full-splice_match	Ilkap	TCONS_00018324	2342	11	12	0	12	0	multi-exon	FALSE	canonical	NA	NA	NA	NA	4	NA	NA	TRUE	NA	NA	NA	C	coding	272	819	1402	2220	91387279	91375942	FALSE	20	AGTTATTTGAGTGACTGGTC	NA	NA	NA	NA	NA	NA
PB.450.3	chr1	-	1343	12	full-splice_match	Ilkap	TCONS_00018323	1368	12	24	1	-4	0	multi-exon	FALSE	canonical	NA	NA	NA	NA	72	NA	NA	TRUE	NA	NA	NA	C	coding	392	1179	55	1233	91398705	91375942	FALSE	20	AGTTATTTGAGTGACTGGTC	NA	NA	NA	NA	NA	NA
PB.450.4	chr1	-	1377	12	full-splice_match	Ilkap	TCONS_00018319	1427	12	45	5	8	0	multi-exon	FALSE	canonical	NA	NA	NA	NA	4	NA	NA	TRUE	NA	NA	NA	C	coding	272	819	449	1267	91387279	91375942	FALSE	20	AGTTATTTGAGTGACTGGTC	NA	NA	NA	NA	NA	NA
PB.450.5	chr1	-	1364	12	full-splice_match	Ilkap	TCONS_00018318	1386	12	17	5	3	0	multi-exon	FALSE	canonical	NA	NA	NA	NA	8	NA	NA	TRUE	NA	NA	NA	C	coding	386	1161	94	1254	91398705	91375942	FALSE	20	AGTTATTTGAGTGACTGGTC	NA	NA	NA	NA	NA	NA
PB.451.1	chr1	-	1324	4	full-splice_match	Hes6	TCONS_00018340	1335	4	2	9	2	-9	multi-exon	FALSE	canonical	NA	NA	NA	NA	116	NA	NA	TRUE	NA	NA	NA	A	coding	224	675	84	758	91413137	91412058	FALSE	15	TGTACTGTCATTGATGTGTC	NA	NA	NA	NA	NA	NA
PB.452.1	chr1	-	5806	23	full-splice_match	Per2	TCONS_00018353	5833	23	25	2	-2	-2	multi-exon	FALSE	canonical	NA	NA	NA	NA	48	NA	NA	TRUE	NA	NA	NA	C	coding	1257	3774	146	3919	91450825	91417871	FALSE	20	AACTGTATGCTTTGTTTGAT	NA	NA	NA	NA	NA	NA
PB.452.2	chr1	-	6314	22	full-splice_match	Per2	TCONS_00018348	6539	22	20	205	-7	-2	multi-exon	FALSE	canonical	NA	NA	NA	NA	21	NA	NA	TRUE	NA	NA	NA	C	coding	716	2151	2277	4427	91431138	91417871	FALSE	20	AACTGTATGCTTTGTTTGAT	NA	NA	NA	NA	NA	NA
PB.453.1	chr1	+	3450	15	full-splice_match	Traf3ip1	TCONS_00006036	3474	15	22	2	22	-2	multi-exon	FALSE	canonical	NA	NA	NA	NA	7	NA	NA	TRUE	NA	NA	NA	C	coding	625	1878	51	1928	91494766	91527783	FALSE	35	AAGTGTATGGACTGTCAAAT	NA	NA	NA	NA	NA	NA
PB.454.1	chr1	+	5379	5	full-splice_match	Asb1	TCONS_00006049	5826	5	-182	629	-12	-629	multi-exon	FALSE	canonical	NA	NA	NA	NA	67	NA	NA	TRUE	NA	NA	NA	C	coding	146	441	2594	3034	91556175	91556615	FALSE	15	ATTTCCTTCCCACATGCCTT	NA	NA	NA	NA	NA	NA
PB.454.2	chr1	+	2322	5	full-splice_match	Asb1	TCONS_00006049	5826	5	-2	3506	-2	-5	multi-exon	FALSE	canonical	NA	NA	NA	NA	13	NA	NA	TRUE	NA	NA	NA	C	non_coding	NA	NA	NA	NA	NA	NA	NA	35	AAAGGGGATTTAACTTGTTA	NA	NA	NA	NA	NA	NA
PB.456.1	chr1	-	3978	26	novel_in_catalog	Hdac4	novel	8426	27	NA	NA	239	0	combination_of_known_splicesites	FALSE	canonical	NA	NA	NA	NA	4	NA	NA	TRUE	NA	NA	NA	C	coding	1037	3114	275	3388	92148277	91933347	FALSE	100	AAAAAAAAAAAAAAAAAAAA	NA	NA	NA	NA	NA	NA
PB.456.2	chr1	-	4133	27	full-splice_match	Hdac4	TCONS_00018400	8426	27	260	4033	216	0	multi-exon	FALSE	canonical	NA	NA	NA	NA	6	NA	NA	TRUE	NA	NA	NA	C	coding	1081	3246	298	3543	92148277	91933347	FALSE	100	AAAAAAAAAAAAAAAAAAAA	NA	NA	NA	NA	NA	NA
PB.456.3	chr1	-	4157	27	novel_in_catalog	Hdac4	novel	8426	27	NA	NA	207	0	combination_of_known_junctions	FALSE	canonical	NA	NA	NA	NA	6	NA	NA	TRUE	NA	NA	NA	C	coding	1086	3261	307	3567	92148277	91933347	FALSE	100	AAAAAAAAAAAAAAAAAAAA	NA	NA	NA	NA	NA	NA
PB.456.4	chr1	-	4142	27	novel_in_catalog	Hdac4	novel	8411	27	NA	NA	207	0	combination_of_known_junctions	FALSE	canonical	NA	NA	NA	NA	4	NA	NA	TRUE	NA	NA	NA	C	coding	1081	3246	307	3552	92148277	91933347	FALSE	100	AAAAAAAAAAAAAAAAAAAA	NA	NA	NA	NA	NA	NA
PB.456.5	chr1	-	3992	26	novel_in_catalog	Hdac4	novel	8426	27	NA	NA	206	0	combination_of_known_splicesites	FALSE	canonical	NA	NA	NA	NA	9	NA	NA	TRUE	NA	NA	NA	C	coding	910	2733	670	3402	92002249	91933347	FALSE	100	AAAAAAAAAAAAAAAAAAAA	NA	NA	NA	NA	NA	NA
PB.456.6	chr1	-	4132	27	full-splice_match	Hdac4	TCONS_00018402	8411	27	246	4033	202	0	multi-exon	FALSE	canonical	NA	NA	NA	NA	8	NA	NA	TRUE	NA	NA	NA	C	coding	1076	3231	312	3542	92148277	91933347	FALSE	100	AAAAAAAAAAAAAAAAAAAA	NA	NA	NA	NA	NA	NA
PB.456.7	chr1	-	4108	27	novel_in_catalog	Hdac4	novel	8170	27	NA	NA	0	0	combination_of_known_junctions	FALSE	canonical	NA	NA	NA	NA	4	NA	NA	TRUE	NA	NA	NA	C	coding	1086	3261	258	3518	92148277	91933347	FALSE	100	AAAAAAAAAAAAAAAAAAAA	NA	NA	NA	NA	NA	NA
PB.457.2	chr1	-	1436	10	full-splice_match	Ndufa10	TCONS_00018439	2020	10	108	476	-5	-207	multi-exon	FALSE	canonical	NA	NA	NA	NA	831	NA	NA	TRUE	NA	NA	NA	C	coding	355	1068	16	1083	92473737	92439839	FALSE	5	CTCCTGTGTCTGCGTGGCAC	NA	NA	NA	NA	NA	NA
PB.457.3	chr1	-	1725	10	full-splice_match	Ndufa10	TCONS_00018433	2296	10	95	476	2	-207	multi-exon	FALSE	canonical	NA	NA	NA	NA	69	NA	NA	TRUE	NA	NA	NA	C	coding	273	822	551	1372	92470076	92439839	FALSE	5	CTCCTGTGTCTGCGTGGCAC	NA	NA	NA	NA	NA	NA
PB.457.4	chr1	-	3278	9	novel_in_catalog	Ndufa10	novel	2020	10	NA	NA	-2	-207	intron_retention	FALSE	canonical	NA	NA	NA	NA	15	NA	NA	TRUE	NA	NA	NA	C	coding	345	1038	33	1070	92473737	92462057	TRUE	5	CTCCTGTGTCTGCGTGGCAC	NA	NA	NA	NA	NA	NA
PB.458.2	chr1	-	632	3	full-splice_match	Cops9	TCONS_00018462	649	3	4	13	4	0	multi-exon	FALSE	canonical	NA	NA	NA	NA	33	NA	NA	TRUE	NA	NA	NA	C	non_coding	NA	NA	NA	NA	NA	NA	NA	20	AGGGTGATTTTAATTCCTGT	NA	NA	NA	NA	NA	NA
PB.458.3	chr1	-	391	3	full-splice_match	Cops9	TCONS_00018466	438	3	34	13	-2	0	multi-exon	FALSE	canonical	NA	NA	NA	NA	90	NA	NA	TRUE	NA	NA	NA	C	non_coding	NA	NA	NA	NA	NA	NA	NA	20	AGGGTGATTTTAATTCCTGT	NA	NA	NA	NA	NA	NA
PB.458.4	chr1	-	318	2	novel_in_catalog	Cops9	novel	438	3	NA	NA	-2	0	combination_of_known_splicesites	FALSE	canonical	NA	NA	NA	NA	6	NA	NA	TRUE	NA	NA	NA	C	non_coding	NA	NA	NA	NA	NA	NA	NA	20	AGGGTGATTTTAATTCCTGT	NA	NA	NA	NA	NA	NA
PB.459.1	chr1	+	3381	9	full-splice_match	Gpc1	TCONS_00006135	4176	9	211	584	-113	-584	multi-exon	FALSE	canonical	NA	NA	NA	NA	16	NA	NA	TRUE	NA	NA	NA	C	coding	557	1674	77	1750	92831932	92858564	FALSE	30	AGTGGACATGACCTCATTTA	NA	NA	NA	NA	NA	NA
PB.459.2	chr1	+	3404	9	novel_not_in_catalog	Gpc1	novel	3666	5	NA	NA	-1059	-584	at_least_one_novel_splicesite	FALSE	canonical	NA	NA	NA	NA	2	NA	NA	TRUE	NA	NA	NA	C	coding	485	1458	316	1773	92853397	92858564	FALSE	30	AGTGGACATGACCTCATTTA	NA	NA	NA	NA	NA	NA
PB.459.3	chr1	+	3821	9	full-splice_match	Gpc1	TCONS_00006137	3974	9	-663	816	-663	-584	multi-exon	FALSE	canonical	NA	NA	NA	NA	178	NA	NA	TRUE	NA	NA	NA	C	coding	485	1458	733	2190	92853397	92858564	FALSE	30	AGTGGACATGACCTCATTTA	NA	NA	NA	NA	NA	NA
PB.461.1	chr1	+	683	2	novel_not_in_catalog	Dusp28	novel	1314	2	NA	NA	-7	4	at_least_one_novel_splicesite	FALSE	canonical	NA	NA	NA	NA	3	NA	NA	FALSE	NA	NA	NA	C	coding	113	342	82	423	92907055	92908179	FALSE	10	CGAGTTGCTCTTTATGGTTT	NA	NA	NA	NA	NA	NA
PB.461.2	chr1	+	1306	2	full-splice_match	Dusp28	TCONS_00006145	1314	2	1	7	1	-7	multi-exon	FALSE	canonical	NA	NA	NA	NA	74	NA	NA	TRUE	NA	NA	NA	C	coding	163	492	74	565	92907055	92907687	FALSE	35	AATAAAACCCCCGAGTTGCT	NA	NA	NA	NA	NA	NA
PB.462.1	chr1	+	2237	1	full-splice_match	Rnpepl1	TCONS_00006164	2556	1	319	0	-37	0	mono-exon	FALSE	NA	NA	NA	NA	NA	3	NA	NA	NA	NA	NA	NA	C	coding	165	498	1	498	92911172	92911669	NA	85	AAAAAAAAGAAAAGAAAAGA	NA	NA	NA	NA	NA	NA
PB.462.2	chr1	+	3222	9	novel_in_catalog	Rnpepl1	novel	3337	11	NA	NA	0	7	intron_retention	FALSE	canonical	NA	NA	NA	NA	2	NA	NA	TRUE	NA	NA	NA	C	coding	289	870	1629	2498	92917654	92919855	FALSE	10	ACCTCCCTTCCTGTCTGTCA	NA	NA	NA	NA	NA	NA
PB.462.3	chr1	+	2611	11	full-splice_match	Rnpepl1	TCONS_00006148	3337	11	457	269	31	0	multi-exon	FALSE	canonical	NA	NA	NA	NA	29	NA	NA	TRUE	NA	NA	NA	C	coding	494	1485	410	1894	92915838	92919855	FALSE	15	AGATCTGACCTCCCTTCCTG	NA	NA	NA	NA	NA	NA
PB.463.1	chr1	+	1658	4	full-splice_match	Capn10	TCONS_00006178	1268	4	-390	0	0	0	multi-exon	FALSE	canonical	NA	NA	NA	NA	48	NA	NA	TRUE	NA	NA	NA	C	coding	264	795	499	1293	92934874	92940607	FALSE	10	ACTGCCGGACCTGCTGTGGT	NA	NA	NA	NA	NA	NA
PB.463.2	chr1	+	2891	12	full-splice_match	Capn10	TCONS_00006175	2902	12	10	1	10	-1	multi-exon	FALSE	canonical	NA	NA	NA	NA	220	NA	NA	TRUE	NA	NA	NA	C	coding	666	2001	489	2489	92934874	92947538	FALSE	25	ATGGATTAGTCTTGTTCCAA	NA	NA	NA	NA	NA	NA
PB.463.3	chr1	+	3274	11	novel_in_catalog	Capn10	novel	2902	12	NA	NA	0	-1	intron_retention	FALSE	canonical	NA	NA	NA	NA	15	NA	NA	TRUE	NA	NA	NA	C	coding	159	480	109	588	92934874	92939529	TRUE	25	ATGGATTAGTCTTGTTCCAA	NA	NA	NA	NA	NA	NA
PB.463.4	chr1	+	2028	3	incomplete-splice_match	Capn10	TCONS_00006178	1268	4	3	0	3	0	intron_retention	FALSE	canonical	NA	NA	NA	NA	4	NA	NA	TRUE	NA	NA	NA	C	coding	159	480	106	585	92934874	92939529	FALSE	10	ACTGCCGGACCTGCTGTGGT	NA	NA	NA	NA	NA	NA
PB.464.10	chr1	-	8252	48	full-splice_match	Kif1a	TCONS_00018539	8541	48	169	120	-15	-1	multi-exon	FALSE	canonical	NA	NA	NA	NA	60	NA	NA	TRUE	NA	NA	NA	C	coding	1698	5097	160	5256	93082421	93018457	FALSE	20	ACATCCATTATGTCTCTGTC	NA	NA	NA	NA	NA	NA
PB.464.11	chr1	-	8531	49	full-splice_match	Kif1a	TCONS_00018543	6141	49	89	-2479	-15	-1	multi-exon	FALSE	canonical	NA	NA	NA	NA	2	NA	NA	TRUE	NA	NA	NA	C	coding	1791	5376	160	5535	93082421	93018457	FALSE	20	ACATCCATTATGTCTCTGTC	NA	NA	NA	NA	NA	NA
PB.464.12	chr1	-	8252	48	full-splice_match	Kif1a	TCONS_00018535	8523	48	151	120	-15	-1	multi-exon	FALSE	canonical	NA	NA	NA	NA	77	NA	NA	TRUE	NA	NA	NA	C	coding	1698	5097	160	5256	93082421	93018457	FALSE	20	ACATCCATTATGTCTCTGTC	NA	NA	NA	NA	NA	NA
PB.464.13	chr1	-	8225	47	full-splice_match	Kif1a	TCONS_00018536	8496	47	151	120	-15	-1	multi-exon	FALSE	canonical	NA	NA	NA	NA	142	NA	NA	TRUE	NA	NA	NA	C	coding	1689	5070	160	5229	93082421	93018457	FALSE	20	ACATCCATTATGTCTCTGTC	NA	NA	NA	NA	NA	NA
PB.464.14	chr1	-	8556	50	novel_in_catalog	Kif1a	novel	8782	51	NA	NA	-16	-1	intron_retention	FALSE	canonical	NA	NA	NA	NA	5	NA	NA	TRUE	NA	NA	NA	C	coding	1799	5400	161	5560	93082421	93018457	FALSE	20	ACATCCATTATGTCTCTGTC	NA	NA	NA	NA	NA	NA
PB.464.15	chr1	-	8529	49	novel_in_catalog	Kif1a	novel	8782	51	NA	NA	-16	-1	intron_retention	FALSE	canonical	NA	NA	NA	NA	4	NA	NA	TRUE	NA	NA	NA	C	coding	1790	5373	161	5533	93082421	93018457	FALSE	20	ACATCCATTATGTCTCTGTC	NA	NA	NA	NA	NA	NA
PB.464.16	chr1	-	8505	48	novel_in_catalog	Kif1a	novel	6141	49	NA	NA	-16	-1	intron_retention	FALSE	canonical	NA	NA	NA	NA	3	NA	NA	TRUE	NA	NA	NA	C	coding	1782	5349	161	5509	93082421	93018457	FALSE	20	ACATCCATTATGTCTCTGTC	NA	NA	NA	NA	NA	NA
PB.464.17	chr1	-	8556	50	novel_not_in_catalog	Kif1a	novel	8762	50	NA	NA	26	-1	intron_retention	FALSE	canonical	NA	NA	NA	NA	2	NA	NA	TRUE	NA	NA	NA	C	coding	1792	5379	182	5560	93082421	93018457	FALSE	20	ACATCCATTATGTCTCTGTC	NA	NA	NA	NA	NA	NA
PB.464.19	chr1	-	5208	48	novel_in_catalog	Kif1a	novel	8642	49	NA	NA	94	1	combination_of_known_junctions	FALSE	canonical	NA	NA	NA	NA	2	NA	NA	TRUE	NA	NA	NA	C	coding	1627	4884	147	5030	93077810	93018457	FALSE	5	AGGTTGTGCGTGTTGTGGTT	NA	NA	NA	NA	NA	NA
PB.464.2	chr1	-	3778	4	incomplete-splice_match	Kif1a	TCONS_00018523	4901	12	6321	120	871	-1	5prime_fragment	FALSE	canonical	NA	NA	NA	NA	3	NA	NA	TRUE	NA	NA	NA	C	coding	243	732	51	782	93020834	93018457	FALSE	20	ACATCCATTATGTCTCTGTC	NA	NA	NA	NA	NA	NA
PB.464.20	chr1	-	5689	49	novel_not_in_catalog	Kif1a	novel	8541	48	NA	NA	-15	1	at_least_one_novel_splicesite	FALSE	canonical	NA	NA	NA	NA	2	NA	NA	TRUE	NA	NA	NA	C	coding	1783	5352	160	5511	93082421	93018457	FALSE	5	AGGTTGTGCGTGTTGTGGTT	NA	NA	NA	NA	NA	NA
PB.464.21	chr1	-	5713	49	novel_in_catalog	Kif1a	novel	6141	49	NA	NA	-15	1	combination_of_known_junctions	FALSE	canonical	NA	NA	NA	NA	3	NA	NA	TRUE	NA	NA	NA	C	coding	1791	5376	160	5535	93082421	93018457	FALSE	5	AGGTTGTGCGTGTTGTGGTT	NA	NA	NA	NA	NA	NA
PB.464.22	chr1	-	5434	48	full-splice_match	Kif1a	TCONS_00018542	5931	48	-31	528	-15	1	multi-exon	FALSE	canonical	NA	NA	NA	NA	41	NA	NA	TRUE	NA	NA	NA	C	coding	1698	5097	160	5256	93082421	93018457	FALSE	5	AGGTTGTGCGTGTTGTGGTT	NA	NA	NA	NA	NA	NA
PB.464.23	chr1	-	5456	49	novel_in_catalog	Kif1a	novel	8555	50	NA	NA	-15	-1	combination_of_known_junctions	FALSE	canonical	NA	NA	NA	NA	121	NA	NA	TRUE	NA	NA	NA	C	coding	1706	5121	160	5280	93082421	93018457	FALSE	10	AGAGGTTGTGCGTGTTGTGG	NA	NA	NA	NA	NA	NA
PB.464.24	chr1	-	5711	49	full-splice_match	Kif1a	TCONS_00018543	6141	49	89	341	-15	-1	multi-exon	FALSE	canonical	NA	NA	NA	NA	9	NA	NA	TRUE	NA	NA	NA	C	coding	1791	5376	160	5535	93082421	93018457	FALSE	10	AGAGGTTGTGCGTGTTGTGG	NA	NA	NA	NA	NA	NA
PB.464.25	chr1	-	5684	48	novel_in_catalog	Kif1a	novel	6141	49	NA	NA	-15	-1	combination_of_known_junctions	FALSE	canonical	NA	NA	NA	NA	6	NA	NA	TRUE	NA	NA	NA	C	coding	1782	5349	160	5508	93082421	93018457	FALSE	10	AGAGGTTGTGCGTGTTGTGG	NA	NA	NA	NA	NA	NA
PB.464.26	chr1	-	5432	48	full-splice_match	Kif1a	TCONS_00018535	8523	48	151	2940	-15	-1	multi-exon	FALSE	canonical	NA	NA	NA	NA	114	NA	NA	TRUE	NA	NA	NA	C	coding	1698	5097	160	5256	93082421	93018457	FALSE	10	AGAGGTTGTGCGTGTTGTGG	NA	NA	NA	NA	NA	NA
PB.464.27	chr1	-	5715	50	novel_not_in_catalog	Kif1a	novel	8762	50	NA	NA	-16	-1	at_least_one_novel_splicesite	FALSE	canonical	NA	NA	NA	NA	11	NA	NA	TRUE	NA	NA	NA	C	coding	1792	5379	161	5539	93082421	93018457	FALSE	10	AGAGGTTGTGCGTGTTGTGG	NA	NA	NA	NA	NA	NA
PB.464.28	chr1	-	5363	47	novel_in_catalog	Kif1a	novel	8523	48	NA	NA	-24	-1	combination_of_known_splicesites	FALSE	canonical	NA	NA	NA	NA	3	NA	NA	TRUE	NA	NA	NA	C	coding	1672	5019	169	5187	93082421	93018457	FALSE	10	AGAGGTTGTGCGTGTTGTGG	NA	NA	NA	NA	NA	NA
PB.464.29	chr1	-	5747	50	incomplete-splice_match	Kif1a	TCONS_00018534	8782	51	139	2940	-27	-1	3prime_fragment	FALSE	canonical	NA	NA	NA	NA	25	NA	NA	TRUE	NA	NA	NA	C	coding	1799	5400	172	5571	93082421	93018457	FALSE	10	AGAGGTTGTGCGTGTTGTGG	NA	NA	NA	NA	NA	NA
PB.464.3	chr1	-	3832	6	novel_in_catalog	Kif1a	novel	4901	12	NA	NA	-768	-1	intron_retention	FALSE	canonical	NA	NA	NA	NA	2	NA	NA	TRUE	NA	NA	NA	C	coding	207	624	213	836	93021328	93018457	FALSE	20	ACATCCATTATGTCTCTGTC	NA	NA	NA	NA	NA	NA
PB.464.30	chr1	-	5463	47	full-splice_match	Kif1a	TCONS_00018544	5391	47	-73	1	-10	-1	multi-exon	FALSE	canonical	NA	NA	NA	NA	106	NA	NA	TRUE	NA	NA	NA	C	coding	1689	5070	218	5287	93082421	93018457	FALSE	10	AGAGGTTGTGCGTGTTGTGG	NA	NA	NA	NA	NA	NA
PB.464.31	chr1	-	1100	10	incomplete-splice_match	Kif1a	TCONS_00018544	5391	47	-80	54034	-17	5410	3prime_fragment	FALSE	canonical	NA	NA	NA	NA	44	NA	NA	TRUE	NA	NA	NA	C	coding	292	876	225	1100	93082421	93072314	FALSE	35	AACAAGGTAAGCTGATTTCT	NA	NA	NA	NA	NA	NA
PB.464.5	chr1	-	6707	31	novel_in_catalog	Kif1a	novel	7674	40	NA	NA	-4587	-1	intron_retention	FALSE	canonical	NA	NA	NA	NA	2	NA	NA	TRUE	NA	NA	NA	C	coding	1206	3621	91	3711	93056266	93018457	FALSE	20	ACATCCATTATGTCTCTGTC	NA	NA	NA	NA	NA	NA
PB.464.6	chr1	-	7075	37	novel_in_catalog	Kif1a	novel	8642	49	NA	NA	2577	-1	intron_retention	FALSE	canonical	NA	NA	NA	NA	44	NA	NA	TRUE	NA	NA	NA	C	coding	1298	3897	183	4079	93064262	93018457	FALSE	20	ACATCCATTATGTCTCTGTC	NA	NA	NA	NA	NA	NA
PB.464.7	chr1	-	7537	43	incomplete-splice_match	Kif1a	TCONS_00018541	8206	48	25617	-3	-5188	-1	5prime_fragment	FALSE	canonical	NA	NA	NA	NA	7	NA	NA	TRUE	NA	NA	NA	C	coding	1502	4509	33	4541	93076173	93018457	FALSE	20	ACATCCATTATGTCTCTGTC	NA	NA	NA	NA	NA	NA
PB.464.8	chr1	-	8478	48	novel_not_in_catalog	Kif1a	novel	6141	49	NA	NA	-13	-1	intron_retention	FALSE	canonical	NA	NA	NA	NA	86	NA	NA	TRUE	NA	NA	NA	C	coding	1774	5325	158	5482	93082421	93018457	FALSE	20	ACATCCATTATGTCTCTGTC	NA	NA	NA	NA	NA	NA
PB.464.9	chr1	-	8276	49	novel_in_catalog	Kif1a	novel	8555	50	NA	NA	-15	-1	intron_retention	FALSE	canonical	NA	NA	NA	NA	1078	NA	NA	TRUE	NA	NA	NA	C	coding	1706	5121	160	5280	93082421	93018457	FALSE	20	ACATCCATTATGTCTCTGTC	NA	NA	NA	NA	NA	NA
PB.465.1	chr1	-	1292	4	full-splice_match	Mterf4	TCONS_00018569	1366	4	49	25	-2	-25	multi-exon	FALSE	canonical	NA	NA	NA	NA	30	NA	NA	TRUE	NA	NA	NA	C	coding	346	1041	22	1062	93305845	93301460	FALSE	35	AAAATCCAGGGGGTGCAACC	NA	NA	NA	NA	NA	NA
PB.465.2	chr1	-	2217	3	full-splice_match	Mterf4	TCONS_00018571	1525	3	-5	-687	-5	-25	multi-exon	FALSE	canonical	NA	NA	NA	NA	5	NA	NA	TRUE	NA	NA	NA	C	coding	240	723	25	747	93305845	93302700	FALSE	35	AAAATCCAGGGGGTGCAACC	NA	NA	NA	NA	NA	NA
PB.466.1	chr1	-	4777	19	novel_in_catalog	Pask	novel	5806	19	NA	NA	-22	8	combination_of_known_junctions	FALSE	canonical	NA	NA	NA	NA	4	NA	NA	TRUE	NA	NA	NA	A	coding	1242	3729	289	4017	93337531	93314050	TRUE	20	GAGTGTTTAAGTTCTCTATT	NA	NA	NA	NA	NA	NA
PB.467.1	chr1	+	1705	10	full-splice_match	Ppp1r7	TCONS_00006245	10315	10	395	8215	395	4509	multi-exon	FALSE	canonical	NA	NA	NA	NA	301	NA	NA	TRUE	NA	NA	NA	C	coding	361	1086	412	1497	93343660	93365066	FALSE	40	AATTGATGAAAGTTATTGTA	NA	NA	NA	NA	NA	NA
PB.467.2	chr1	+	1912	8	incomplete-splice_match	Ppp1r7	TCONS_00006245	10315	10	779	14565	-22	-1841	3prime_fragment	FALSE	canonical	NA	NA	NA	NA	3	NA	NA	TRUE	NA	NA	NA	C	coding	303	912	28	939	93343660	93357951	FALSE	10	ATTTTACTGGGGTTGTTTTG	NA	NA	NA	NA	NA	NA
PB.467.3	chr1	+	3527	9	full-splice_match	Ppp1r7	TCONS_00006249	10186	9	782	5877	-19	-5874	multi-exon	FALSE	canonical	NA	NA	NA	NA	3	NA	NA	TRUE	NA	NA	NA	C	coding	317	954	25	978	93343660	93365066	FALSE	30	TGTAGAATCTGATAGACTTG	NA	NA	NA	NA	NA	NA
PB.467.4	chr1	+	5830	10	full-splice_match	Ppp1r7	TCONS_00006245	10315	10	784	3701	-17	-3701	multi-exon	FALSE	canonical	NA	NA	NA	NA	12	NA	NA	TRUE	NA	NA	NA	C	coding	361	1086	23	1108	93343660	93365066	FALSE	25	AAGACTGAGTACTTTGTCCC	NA	NA	NA	NA	NA	NA
PB.467.5	chr1	+	3656	10	full-splice_match	Ppp1r7	TCONS_00006245	10315	10	785	5874	-16	-5874	multi-exon	FALSE	canonical	NA	NA	NA	NA	232	NA	NA	TRUE	NA	NA	NA	C	coding	361	1086	22	1107	93343660	93365066	FALSE	30	TGTAGAATCTGATAGACTTG	NA	NA	NA	NA	NA	NA
PB.467.6	chr1	+	1179	9	novel_in_catalog	Ppp1r7	novel	10315	10	NA	NA	-7	4499	combination_of_known_splicesites	FALSE	canonical	NA	NA	NA	NA	6	NA	NA	TRUE	NA	NA	NA	C	coding	322	969	13	981	93343660	93365066	FALSE	25	CTTCCTGGTGAATTGATGAA	NA	NA	NA	NA	NA	NA
PB.469.2	chr1	+	1855	5	incomplete-splice_match	Ano7	TCONS_00006261	3984	24	27565	-5	-366	5	5prime_fragment	FALSE	canonical	NA	NA	NA	NA	3	NA	NA	TRUE	NA	NA	NA	B	coding	189	570	2	571	93401496	93403024	FALSE	20	TTCTCCGAGCCAGCTTATTA	NA	NA	NA	NA	NA	NA
PB.470.1	chr1	-	6214	28	full-splice_match	Hdlbp	TCONS_00018596	6259	28	36	9	0	-1	multi-exon	FALSE	canonical	NA	NA	NA	NA	11	NA	NA	TRUE	NA	NA	NA	C	coding	1268	3807	176	3982	93440755	93408173	FALSE	25	ATGCAGTGTGATGGGACTCA	NA	NA	NA	NA	NA	NA
PB.470.10	chr1	-	4563	28	novel_not_in_catalog	Hdlbp	novel	6259	28	NA	NA	-6	-4	at_least_one_novel_splicesite	FALSE	canonical	NA	NA	NA	NA	2	NA	NA	TRUE	NA	NA	NA	C	coding	1268	3807	350	4156	93440755	93408173	FALSE	20	AAAACGTTTGCCCTCTTCCT	NA	NA	NA	NA	NA	NA
PB.470.11	chr1	-	4432	27	novel_in_catalog	Hdlbp	novel	6246	28	NA	NA	-18	-4	combination_of_known_splicesites	FALSE	canonical	NA	NA	NA	NA	3	NA	NA	TRUE	NA	NA	NA	C	coding	1268	3807	219	4025	93440755	93408173	FALSE	20	AAAACGTTTGCCCTCTTCCT	NA	NA	NA	NA	NA	NA
PB.470.12	chr1	-	4435	28	full-splice_match	Hdlbp	TCONS_00018605	6231	28	-30	1826	10	-4	multi-exon	FALSE	canonical	NA	NA	NA	NA	31	NA	NA	TRUE	NA	NA	NA	C	coding	1268	3807	222	4028	93440755	93408173	FALSE	20	AAAACGTTTGCCCTCTTCCT	NA	NA	NA	NA	NA	NA
PB.470.13	chr1	-	1146	7	incomplete-splice_match	Hdlbp	TCONS_00018598	6329	28	-2	25028	-2	58	3prime_fragment	FALSE	canonical	NA	NA	NA	NA	3	NA	NA	TRUE	NA	NA	NA	C	coding	289	867	279	1145	93440755	93430961	FALSE	35	AAAAGGTACAGTGTGGAGGT	NA	NA	NA	NA	NA	NA
PB.470.2	chr1	-	6570	29	novel_in_catalog	Hdlbp	novel	6511	29	NA	NA	-2	-1	combination_of_known_splicesites	FALSE	canonical	NA	NA	NA	NA	2	NA	NA	TRUE	NA	NA	NA	C	coding	1268	3807	532	4338	93440755	93408173	FALSE	25	ATGCAGTGTGATGGGACTCA	NA	NA	NA	NA	NA	NA
PB.470.3	chr1	-	6317	28	novel_in_catalog	Hdlbp	novel	6329	28	NA	NA	-2	-1	combination_of_known_junctions	FALSE	canonical	NA	NA	NA	NA	12	NA	NA	TRUE	NA	NA	NA	C	coding	1268	3807	279	4085	93440755	93408173	FALSE	25	ATGCAGTGTGATGGGACTCA	NA	NA	NA	NA	NA	NA
PB.470.4	chr1	-	6245	27	novel_in_catalog	Hdlbp	novel	6246	28	NA	NA	-6	-1	combination_of_known_splicesites	FALSE	canonical	NA	NA	NA	NA	3	NA	NA	TRUE	NA	NA	NA	C	coding	1268	3807	207	4013	93440755	93408173	FALSE	25	ATGCAGTGTGATGGGACTCA	NA	NA	NA	NA	NA	NA
PB.470.5	chr1	-	6434	29	novel_in_catalog	Hdlbp	novel	6329	28	NA	NA	-6	-1	combination_of_known_splicesites	FALSE	canonical	NA	NA	NA	NA	4	NA	NA	TRUE	NA	NA	NA	C	coding	1268	3807	396	4202	93440755	93408173	FALSE	25	ATGCAGTGTGATGGGACTCA	NA	NA	NA	NA	NA	NA
PB.470.6	chr1	-	6261	28	full-splice_match	Hdlbp	TCONS_00018605	6231	28	-31	1	9	-1	multi-exon	FALSE	canonical	NA	NA	NA	NA	202	NA	NA	TRUE	NA	NA	NA	C	coding	1268	3807	223	4029	93440755	93408173	FALSE	25	ATGCAGTGTGATGGGACTCA	NA	NA	NA	NA	NA	NA
PB.470.7	chr1	-	4389	28	full-splice_match	Hdlbp	TCONS_00018606	4427	28	34	4	0	-4	multi-exon	FALSE	canonical	NA	NA	NA	NA	22	NA	NA	TRUE	NA	NA	NA	C	coding	1268	3807	176	3982	93440755	93408173	FALSE	20	AAAACGTTTGCCCTCTTCCT	NA	NA	NA	NA	NA	NA
PB.470.8	chr1	-	4492	28	novel_in_catalog	Hdlbp	novel	6329	28	NA	NA	-2	-4	combination_of_known_junctions	FALSE	canonical	NA	NA	NA	NA	17	NA	NA	TRUE	NA	NA	NA	C	coding	1268	3807	279	4085	93440755	93408173	FALSE	20	AAAACGTTTGCCCTCTTCCT	NA	NA	NA	NA	NA	NA
PB.470.9	chr1	-	4609	29	novel_in_catalog	Hdlbp	novel	6329	28	NA	NA	-6	-4	combination_of_known_splicesites	FALSE	canonical	NA	NA	NA	NA	71	NA	NA	TRUE	NA	NA	NA	C	coding	1268	3807	396	4202	93440755	93408173	FALSE	20	AAAACGTTTGCCCTCTTCCT	NA	NA	NA	NA	NA	NA
PB.471.1	chr1	+	3194	13	full-splice_match	Septin2	TCONS_00006275	3779	13	55	530	-2	-3	multi-exon	FALSE	canonical	NA	NA	NA	NA	50	NA	NA	TRUE	NA	NA	NA	A	coding	361	1086	73	1158	93489146	93507064	TRUE	25	AAATGAGTAGTCCTCTTTTT	NA	NA	NA	NA	NA	NA
PB.472.1	chr1	+	3946	27	full-splice_match	Farp2	TCONS_00006293	3937	27	13	-22	13	22	multi-exon	FALSE	canonical	NA	NA	NA	NA	16	NA	NA	TRUE	NA	NA	NA	C	coding	1065	3198	122	3319	93528597	93621371	FALSE	95	TAAAAAAAAAAAAAAAAAAA	NA	NA	NA	NA	NA	NA
PB.472.2	chr1	+	1897	15	novel_not_in_catalog	Farp2	novel	3937	27	NA	NA	15	-6419	at_least_one_novel_splicesite	FALSE	canonical	NA	NA	NA	NA	2	NA	NA	TRUE	NA	NA	NA	C	coding	564	1695	120	1814	93528597	93601052	FALSE	30	AAAAGTATGTGAGCCGTTTT	NA	NA	NA	NA	NA	NA
PB.473.10	chr1	-	2523	10	novel_in_catalog	Stk25	novel	4288	12	NA	NA	-38	-6	intron_retention	FALSE	canonical	NA	NA	NA	NA	6	NA	NA	TRUE	NA	NA	NA	C	coding	269	810	178	987	93635327	93625742	TRUE	35	AAATGTTCTGATGTACAGAG	NA	NA	NA	NA	NA	NA
PB.473.11	chr1	-	3339	9	novel_in_catalog	Stk25	novel	5065	11	NA	NA	-38	-6	intron_retention	FALSE	canonical	NA	NA	NA	NA	11	NA	NA	TRUE	NA	NA	NA	C	coding	154	465	178	642	93635327	93626987	TRUE	35	AAATGTTCTGATGTACAGAG	NA	NA	NA	NA	NA	NA
PB.473.12	chr1	-	2106	12	novel_not_in_catalog	Stk25	novel	4249	12	NA	NA	-38	-6	at_least_one_novel_splicesite	FALSE	canonical	NA	NA	NA	NA	2	NA	NA	TRUE	NA	NA	NA	C	coding	449	1350	178	1527	93635327	93622487	FALSE	35	AAATGTTCTGATGTACAGAG	NA	NA	NA	NA	NA	NA
PB.473.13	chr1	-	2109	12	full-splice_match	Stk25	TCONS_00018627	4288	12	22	2157	22	-6	multi-exon	FALSE	canonical	NA	NA	NA	NA	5	NA	NA	TRUE	NA	NA	NA	C	coding	262	789	211	999	93635327	93625628	TRUE	35	AAATGTTCTGATGTACAGAG	NA	NA	NA	NA	NA	NA
PB.473.14	chr1	-	3144	9	novel_in_catalog	Stk25	novel	5065	11	NA	NA	22	-6	intron_retention	FALSE	canonical	NA	NA	NA	NA	2	NA	NA	TRUE	NA	NA	NA	C	coding	154	465	211	675	93635327	93626987	TRUE	35	AAATGTTCTGATGTACAGAG	NA	NA	NA	NA	NA	NA
PB.473.15	chr1	-	3462	8	novel_in_catalog	Stk25	novel	5065	11	NA	NA	16	-6	intron_retention	FALSE	canonical	NA	NA	NA	NA	3	NA	NA	TRUE	NA	NA	NA	C	coding	154	465	217	681	93635327	93626987	TRUE	35	AAATGTTCTGATGTACAGAG	NA	NA	NA	NA	NA	NA
PB.473.16	chr1	-	2898	11	full-splice_match	Stk25	TCONS_00018636	2821	11	-83	6	10	-6	multi-exon	FALSE	canonical	NA	NA	NA	NA	17	NA	NA	TRUE	NA	NA	NA	C	coding	245	738	1582	2319	93626092	93622487	FALSE	35	AAATGTTCTGATGTACAGAG	NA	NA	NA	NA	NA	NA
PB.473.17	chr1	-	2104	12	full-splice_match	Stk25	TCONS_00018629	4249	12	-12	2157	7	-6	multi-exon	FALSE	canonical	NA	NA	NA	NA	1601	NA	NA	TRUE	NA	NA	NA	C	coding	426	1281	245	1525	93635327	93622487	FALSE	35	AAATGTTCTGATGTACAGAG	NA	NA	NA	NA	NA	NA
PB.473.18	chr1	-	2236	13	novel_not_in_catalog	Stk25	novel	4249	12	NA	NA	-15	-6	at_least_one_novel_splicesite	FALSE	canonical	NA	NA	NA	NA	14	NA	NA	TRUE	NA	NA	NA	C	coding	332	999	659	1657	93627689	93622487	FALSE	35	AAATGTTCTGATGTACAGAG	NA	NA	NA	NA	NA	NA
PB.473.19	chr1	-	1238	3	incomplete-splice_match	Stk25	TCONS_00018636	2821	11	-52	6346	41	-594	3prime_fragment	FALSE	canonical	NA	NA	NA	NA	2	NA	NA	TRUE	NA	NA	NA	C	non_coding	NA	NA	NA	NA	NA	NA	NA	20	GCCCAGCTCACTGTGTAATT	NA	NA	NA	NA	NA	NA
PB.473.2	chr1	-	1987	12	novel_not_in_catalog	Stk25	novel	4249	12	NA	NA	-14	-6	at_least_one_novel_splicesite	FALSE	canonical	NA	NA	NA	NA	13	NA	NA	TRUE	NA	NA	NA	C	coding	245	738	671	1408	93626092	93622487	FALSE	35	AAATGTTCTGATGTACAGAG	NA	NA	NA	NA	NA	NA
PB.473.3	chr1	-	2872	11	novel_in_catalog	Stk25	novel	4288	12	NA	NA	-18	-6	intron_retention	FALSE	canonical	NA	NA	NA	NA	4	NA	NA	TRUE	NA	NA	NA	C	coding	154	465	158	622	93635327	93626987	TRUE	35	AAATGTTCTGATGTACAGAG	NA	NA	NA	NA	NA	NA
PB.473.4	chr1	-	1948	11	novel_in_catalog	Stk25	novel	4249	12	NA	NA	-21	-6	combination_of_known_splicesites	FALSE	canonical	NA	NA	NA	NA	2	NA	NA	TRUE	NA	NA	NA	C	coding	402	1209	161	1369	93635327	93622487	FALSE	35	AAATGTTCTGATGTACAGAG	NA	NA	NA	NA	NA	NA
PB.473.5	chr1	-	1978	11	novel_in_catalog	Stk25	novel	4249	12	NA	NA	-36	-6	combination_of_known_splicesites	FALSE	canonical	NA	NA	NA	NA	4	NA	NA	TRUE	NA	NA	NA	C	coding	407	1224	176	1399	93635327	93622487	FALSE	35	AAATGTTCTGATGTACAGAG	NA	NA	NA	NA	NA	NA
PB.473.6	chr1	-	2063	12	novel_not_in_catalog	Stk25	novel	4249	12	NA	NA	-38	-6	at_least_one_novel_splicesite	FALSE	canonical	NA	NA	NA	NA	50	NA	NA	TRUE	NA	NA	NA	C	coding	332	999	486	1484	93627689	93622487	FALSE	35	AAATGTTCTGATGTACAGAG	NA	NA	NA	NA	NA	NA
PB.473.7	chr1	-	1851	11	novel_in_catalog	Stk25	novel	4249	12	NA	NA	-38	-6	combination_of_known_splicesites	FALSE	canonical	NA	NA	NA	NA	2	NA	NA	TRUE	NA	NA	NA	C	coding	364	1095	178	1272	93635327	93622487	FALSE	35	AAATGTTCTGATGTACAGAG	NA	NA	NA	NA	NA	NA
PB.473.8	chr1	-	2211	11	novel_in_catalog	Stk25	novel	4288	12	NA	NA	-38	-6	intron_retention	FALSE	canonical	NA	NA	NA	NA	7	NA	NA	TRUE	NA	NA	NA	C	coding	269	810	178	987	93635327	93625742	TRUE	35	AAATGTTCTGATGTACAGAG	NA	NA	NA	NA	NA	NA
PB.473.9	chr1	-	3027	10	novel_in_catalog	Stk25	novel	5065	11	NA	NA	-38	-6	intron_retention	FALSE	canonical	NA	NA	NA	NA	54	NA	NA	TRUE	NA	NA	NA	C	coding	154	465	178	642	93635327	93626987	TRUE	35	AAATGTTCTGATGTACAGAG	NA	NA	NA	NA	NA	NA
PB.475.1	chr1	+	1647	5	full-splice_match	Bok	TCONS_00006302	1468	5	-181	2	-72	-2	multi-exon	FALSE	canonical	NA	NA	NA	NA	375	NA	NA	TRUE	NA	NA	NA	C	coding	213	642	406	1047	93686447	93695162	FALSE	25	AAGTGTGAGACTCTACTCTG	NA	NA	NA	NA	NA	NA
PB.475.2	chr1	+	1446	5	novel_not_in_catalog	Bok	novel	1468	5	NA	NA	-43	-2	at_least_one_novel_splicesite	FALSE	canonical	NA	NA	NA	NA	2	NA	NA	TRUE	NA	NA	NA	C	coding	199	600	247	846	93686489	93695162	FALSE	25	AAGTGTGAGACTCTACTCTG	NA	NA	NA	NA	NA	NA
PB.475.3	chr1	+	1372	5	novel_not_in_catalog	Bok	novel	1468	5	NA	NA	27	-2	at_least_one_novel_splicesite	FALSE	canonical	NA	NA	NA	NA	4	NA	NA	TRUE	NA	NA	NA	C	coding	141	426	769	1194	93695159	93695584	FALSE	25	AAGTGTGAGACTCTACTCTG	NA	NA	NA	NA	NA	NA
PB.475.4	chr1	+	1936	4	full-splice_match	Bok	TCONS_00006303	2042	4	93	13	51	-2	multi-exon	FALSE	canonical	NA	NA	NA	NA	46	NA	NA	TRUE	NA	NA	NA	C	coding	213	642	695	1336	93686447	93695162	FALSE	25	AAGTGTGAGACTCTACTCTG	NA	NA	NA	NA	NA	NA
PB.476.1	chr1	-	1734	4	novel_in_catalog	Thap4	novel	5558	6	NA	NA	25	0	combination_of_known_splicesites	FALSE	canonical	NA	NA	NA	NA	3	NA	NA	TRUE	NA	NA	NA	C	coding	465	1398	93	1490	93754533	93705634	FALSE	25	TCACTGTGTAGACTGTACAT	NA	NA	NA	NA	NA	NA
PB.476.2	chr1	-	1925	6	novel_not_in_catalog	Thap4	novel	5823	7	NA	NA	-33	-1	at_least_one_novel_splicesite	FALSE	canonical	NA	NA	NA	NA	2	NA	NA	TRUE	NA	NA	NA	C	coding	546	1641	141	1781	93754757	93705536	FALSE	25	TATCACTGTGTAGACTGTAC	NA	NA	NA	NA	NA	NA
PB.476.3	chr1	-	1922	6	full-splice_match	Thap4	TCONS_00018646	5558	6	178	3458	48	-2	multi-exon	FALSE	canonical	NA	NA	NA	NA	139	NA	NA	TRUE	NA	NA	NA	C	coding	569	1710	70	1779	93754533	93705536	FALSE	25	TTATCACTGTGTAGACTGTA	NA	NA	NA	NA	NA	NA
PB.476.5	chr1	-	705	5	full-splice_match	Thap4	TCONS_00018650	713	5	-11	19	-11	-15	multi-exon	FALSE	canonical	NA	NA	NA	NA	7	NA	NA	TRUE	NA	NA	NA	C	coding	165	498	78	575	93731860	93705536	FALSE	40	AAGATTTTGAATATTATCAC	NA	NA	NA	NA	NA	NA
PB.476.6	chr1	-	1953	3	full-splice_match	Thap4	TCONS_00018654	2001	3	48	0	48	0	multi-exon	FALSE	canonical	NA	NA	NA	NA	3	NA	NA	TRUE	NA	NA	NA	C	coding	459	1380	70	1449	93754533	93725153	FALSE	85	AAAAAAAAAAAAAAAAGTAC	NA	NA	NA	NA	NA	NA
PB.477.1	chr1	+	2981	13	full-splice_match	Atg4b	TCONS_00006327	4173	13	8	1184	8	-1127	multi-exon	FALSE	canonical	NA	NA	NA	NA	156	NA	NA	TRUE	NA	NA	NA	C	coding	393	1182	133	1314	93755045	93787759	FALSE	35	AAAACAAAGTCTTGTGTGTG	NA	NA	NA	NA	NA	NA
PB.477.2	chr1	+	1736	13	novel_in_catalog	Atg4b	novel	4173	13	NA	NA	-3	1	combination_of_known_junctions	FALSE	canonical	NA	NA	NA	NA	2	NA	NA	TRUE	NA	NA	NA	C	coding	348	1047	76	1122	93755045	93785999	TRUE	40	ACAAAGACATGAATTTCTGG	NA	NA	NA	NA	NA	NA
PB.477.3	chr1	+	3001	13	novel_in_catalog	Atg4b	novel	4173	13	NA	NA	0	-1127	combination_of_known_junctions	FALSE	canonical	NA	NA	NA	NA	31	NA	NA	TRUE	NA	NA	NA	C	coding	224	675	660	1334	93778334	93787759	FALSE	35	AAAACAAAGTCTTGTGTGTG	NA	NA	NA	NA	NA	NA
PB.477.4	chr1	+	1656	13	full-splice_match	Atg4b	TCONS_00006327	4173	13	86	2431	3	0	multi-exon	FALSE	canonical	NA	NA	NA	NA	109	NA	NA	TRUE	NA	NA	NA	C	coding	393	1182	55	1236	93755045	93787759	FALSE	45	AACAAAGACATGAATTTCTG	NA	NA	NA	NA	NA	NA
PB.477.5	chr1	+	1582	12	novel_in_catalog	Atg4b	novel	4173	13	NA	NA	5	0	combination_of_known_splicesites	FALSE	canonical	NA	NA	NA	NA	8	NA	NA	TRUE	NA	NA	NA	C	coding	369	1110	53	1162	93755045	93787759	FALSE	45	AACAAAGACATGAATTTCTG	NA	NA	NA	NA	NA	NA
PB.478.1	chr1	-	1790	5	full-splice_match	Dtymk	TCONS_00018665	1908	5	117	1	0	-1	multi-exon	FALSE	canonical	NA	NA	NA	NA	31	NA	NA	TRUE	NA	NA	NA	C	coding	212	639	80	718	93801827	93792833	FALSE	20	AGCTTAGTCTCTCGTGAGAT	NA	NA	NA	NA	NA	NA
PB.478.2	chr1	-	3283	4	novel_in_catalog	Dtymk	novel	4096	5	NA	NA	9	-14	intron_retention	FALSE	canonical	NA	NA	NA	NA	3	NA	NA	TRUE	NA	NA	NA	C	coding	154	465	2576	3040	93798535	93792833	FALSE	45	AAAAATATATCTCACGAGCT	NA	NA	NA	NA	NA	NA
PB.478.3	chr1	-	1077	2	full-splice_match	Dtymk	TCONS_00018670	1055	2	-20	-2	8	2	multi-exon	FALSE	canonical	NA	NA	NA	NA	22	NA	NA	TRUE	NA	NA	NA	C	coding	122	369	3	371	93801924	93800769	FALSE	10	ACCCGGCTTGTTTTGTTTTA	NA	NA	NA	NA	NA	NA
PB.479.2	chr1	+	827	8	full-splice_match	Ing5	TCONS_00006343	4533	8	11	3695	-7	18	multi-exon	FALSE	canonical	NA	NA	NA	NA	4	NA	NA	TRUE	NA	NA	NA	C	coding	240	723	28	750	93804003	93818323	FALSE	35	AAAACTACCTTATTTTGACT	NA	NA	NA	NA	NA	NA
PB.479.3	chr1	+	4522	8	full-splice_match	Ing5	TCONS_00006343	4533	8	11	0	-7	0	multi-exon	FALSE	canonical	NA	NA	NA	NA	24	NA	NA	TRUE	NA	NA	NA	C	coding	240	723	28	750	93804003	93818323	FALSE	55	AAGAAACATTTGAAAGTAGA	NA	NA	NA	NA	NA	NA
PB.48.1	chr1	+	3463	3	full-splice_match	Kcnb2	TCONS_00000622	3963	3	-418	918	-231	-918	multi-exon	FALSE	canonical	NA	NA	NA	NA	27	NA	NA	TRUE	NA	NA	NA	C	coding	907	2724	739	3462	15312452	15711629	FALSE	75	AAAAGCAATAAAAGAAAAAG	NA	NA	NA	NA	NA	NA
PB.480.1	chr1	+	2257	9	novel_not_in_catalog	D2hgdh	novel	3232	10	NA	NA	-10	-1890	at_least_one_novel_splicesite	FALSE	canonical	NA	NA	NA	NA	2	NA	NA	TRUE	NA	NA	NA	C	coding	457	1374	113	1486	93826307	93845540	FALSE	10	AAGGTTGGTTGGCCTTTGGG	NA	NA	NA	NA	NA	NA
PB.480.2	chr1	+	3492	10	full-splice_match	D2hgdh	TCONS_00006361	3459	10	-34	1	0	-1	multi-exon	FALSE	canonical	NA	NA	NA	NA	9	NA	NA	TRUE	NA	NA	NA	C	coding	535	1608	364	1971	93826307	93850826	FALSE	30	ACATCTCTCCACACATTTAG	NA	NA	NA	NA	NA	NA
PB.480.3	chr1	+	3465	10	full-splice_match	D2hgdh	TCONS_00006360	9605	10	7	6133	7	9	multi-exon	FALSE	canonical	NA	NA	NA	NA	2	NA	NA	TRUE	NA	NA	NA	C	coding	387	1164	771	1934	93829809	93850826	FALSE	25	ACACATTTAGTGTGCTCTGA	NA	NA	NA	NA	NA	NA
PB.480.4	chr1	+	3212	10	full-splice_match	D2hgdh	TCONS_00006355	3232	10	16	4	16	-4	multi-exon	FALSE	canonical	NA	NA	NA	NA	16	NA	NA	TRUE	NA	NA	NA	C	coding	535	1608	87	1694	93826307	93850826	FALSE	30	ATTACATCTCTCCACACATT	NA	NA	NA	NA	NA	NA
PB.481.1	chr1	+	2421	5	full-splice_match	Neu4	TCONS_00006387	1719	5	12	-714	12	2	multi-exon	FALSE	canonical	NA	NA	NA	NA	5	NA	NA	TRUE	NA	NA	NA	C	coding	501	1506	202	1707	94021596	94025416	FALSE	5	CCTGGTGCCCTTTTGTATTT	NA	NA	NA	NA	NA	NA
PB.481.2	chr1	+	2439	4	full-splice_match	Neu4	TCONS_00006389	4511	4	-30	2102	12	104	multi-exon	FALSE	canonical	NA	NA	NA	NA	38	NA	NA	TRUE	NA	NA	NA	C	coding	478	1437	187	1623	94022390	94025416	FALSE	25	GAATCTGGGCAATCTGAGTT	NA	NA	NA	NA	NA	NA
PB.481.3	chr1	+	4526	4	full-splice_match	Neu4	TCONS_00006389	4511	4	-21	6	21	-6	multi-exon	FALSE	canonical	NA	NA	NA	NA	10	NA	NA	TRUE	NA	NA	NA	C	coding	478	1437	178	1614	94022390	94025416	FALSE	30	AAAAAATGGTGTTTTTCTTG	NA	NA	NA	NA	NA	NA
PB.481.4	chr1	+	2303	4	novel_not_in_catalog	Neu4	novel	5362	4	NA	NA	494	0	at_least_one_novel_splicesite	FALSE	canonical	NA	NA	NA	NA	2	NA	NA	TRUE	NA	NA	NA	C	coding	511	1536	56	1591	94022046	94025416	FALSE	5	TGCCTGGTGCCCTTTTGTAT	NA	NA	NA	NA	NA	NA
PB.482.1	chr1	+	1240	3	full-splice_match	Fam174a	TCONS_00006414	2112	3	55	817	50	-817	multi-exon	FALSE	canonical	NA	NA	NA	NA	31	NA	NA	TRUE	NA	NA	NA	A	coding	190	573	140	712	95313817	95333939	FALSE	45	AAAATTATTTAAGTGGTACA	NA	NA	NA	NA	NA	NA
PB.483.1	chr1	-	5407	5	full-splice_match	St8sia4	TCONS_00018692	5390	5	-19	2	-5	-2	multi-exon	FALSE	canonical	NA	NA	NA	NA	15	NA	NA	TRUE	NA	NA	NA	A	coding	454	1365	45	1409	95667546	95591682	FALSE	15	AATTTTTTTCTCTTATCTTC	NA	NA	NA	NA	NA	NA
PB.484.1	chr1	-	852	1	full-splice_match	Gm22360	TCONS_00018712	1505	1	641	12	641	-12	mono-exon	FALSE	NA	NA	NA	NA	NA	20	NA	NA	NA	NA	NA	NA	A	non_coding	NA	NA	NA	NA	NA	NA	NA	95	AAAAAAAAAAAAAAAAAGAA	NA	NA	NA	NA	NA	NA
PB.486.1	chr1	+	213	1	full-splice_match	Gm6430	TCONS_00006451	1875	1	1653	9	1653	-9	mono-exon	FALSE	NA	NA	NA	NA	NA	3	NA	NA	NA	NA	NA	NA	A	non_coding	NA	NA	NA	NA	NA	NA	NA	55	AAAAAAAAATTCTTGCTAAC	NA	NA	NA	NA	NA	NA
PB.487.1	chr1	-	2699	3	full-splice_match	D1Ertd622e	TCONS_00018768	40378	3	88	37591	88	-3	multi-exon	FALSE	canonical	NA	NA	NA	NA	28	NA	NA	TRUE	NA	NA	NA	C	coding	207	624	270	893	97646338	97645715	FALSE	20	AACATCCATTGTTTCGTGGT	NA	NA	NA	NA	NA	NA
PB.487.2	chr1	-	1984	3	full-splice_match	D1Ertd622e	TCONS_00018769	3495	3	396	1115	396	917	multi-exon	FALSE	canonical	NA	NA	NA	NA	3	NA	NA	TRUE	NA	NA	NA	C	coding	207	624	664	1287	97646338	97645715	FALSE	40	AATTTGGGATACAAAGTATT	NA	NA	NA	NA	NA	NA
PB.487.3	chr1	-	1574	3	full-splice_match	D1Ertd622e	TCONS_00018768	40378	3	94	38710	94	907	multi-exon	FALSE	canonical	NA	NA	NA	NA	8	NA	NA	TRUE	NA	NA	NA	C	coding	207	624	264	887	97646338	97645715	FALSE	50	AATAAAATTAAATTTGGGAT	NA	NA	NA	NA	NA	NA
PB.488.1	chr1	-	5439	28	full-splice_match	Ppip5k2	TCONS_00018777	5882	28	350	93	350	-93	multi-exon	FALSE	canonical	NA	NA	NA	NA	3	NA	NA	TRUE	NA	NA	NA	C	coding	1123	3372	491	3862	97761538	97707718	FALSE	10	ATTTTATTTGTGTTCTTTCT	NA	NA	NA	NA	NA	NA
PB.488.2	chr1	-	5776	31	full-splice_match	Ppip5k2	TCONS_00018778	6239	31	359	104	359	-104	multi-exon	FALSE	canonical	NA	NA	NA	NA	4	NA	NA	TRUE	NA	NA	NA	C	coding	1242	3729	482	4210	97761538	97707718	FALSE	35	GAATTTAAAGCATTTTATTT	NA	NA	NA	NA	NA	NA
PB.489.1	chr1	+	783	3	full-splice_match	Gin1	TCONS_00006480	1037	3	6	248	6	-248	multi-exon	FALSE	canonical	NA	NA	NA	NA	4	NA	NA	TRUE	NA	NA	NA	C	coding	118	357	79	435	97775454	97777543	FALSE	10	AGCTTTTGTCCCTATTCTGT	NA	NA	NA	NA	NA	NA
PB.489.2	chr1	+	1829	8	full-splice_match	Gin1	TCONS_00006476	2046	8	13	204	6	-204	multi-exon	FALSE	canonical	NA	NA	NA	NA	4	NA	NA	TRUE	NA	NA	NA	C	coding	518	1557	79	1635	97775454	97792571	FALSE	35	ATACCATGCGTAGAATTCAG	NA	NA	NA	NA	NA	NA
PB.489.3	chr1	+	1929	8	full-splice_match	Gin1	TCONS_00006477	2884	8	13	942	6	-202	multi-exon	FALSE	canonical	NA	NA	NA	NA	2	NA	NA	TRUE	NA	NA	NA	C	coding	384	1155	579	1733	97782996	97792571	FALSE	40	ACCATGCGTAGAATTCAGAA	NA	NA	NA	NA	NA	NA
PB.490.1	chr1	-	1918	9	incomplete-splice_match	Pam	TCONS_00018794	3226	20	68461	-4	-1418	4	5prime_fragment	FALSE	canonical	NA	NA	NA	NA	10	NA	NA	TRUE	NA	NA	NA	A	coding	356	1071	126	1196	97840852	97821810	FALSE	20	AGAGTGTATTTTTGTGATTT	NA	NA	NA	NA	NA	NA
PB.494.1	chr1	+	4047	12	full-splice_match	Cdh20	TCONS_00006606	4012	12	-43	8	-1	-8	multi-exon	TRUE	canonical	NA	NA	NA	NA	20	NA	NA	TRUE	NA	NA	NA	A	coding	795	2388	572	2959	104934115	104994385	FALSE	25	GAAAGGTGTATTTTGAGTTT	NA	NA	NA	NA	NA	NA
PB.495.1	chr1	+	1281	2	full-splice_match	Gm17634	TCONS_00006622	1285	2	-2	6	-2	-6	multi-exon	FALSE	canonical	NA	NA	NA	NA	2	NA	NA	TRUE	NA	NA	NA	A	coding	120	363	73	435	105356077	105356439	TRUE	85	AAAAAGAAAAGAAAAGAAAA	NA	NA	NA	NA	NA	NA
PB.496.1	chr1	-	6797	31	full-splice_match	Pign	TCONS_00018918	6759	31	-33	-5	-18	1	multi-exon	TRUE	canonical	NA	NA	NA	NA	4	NA	NA	TRUE	NA	NA	NA	A	coding	931	2796	419	3214	105657822	105522004	FALSE	25	TTTCTTGTGATAAGACATTT	NA	NA	NA	NA	NA	NA
PB.498.1	chr1	+	932	2	full-splice_match	Relch	TCONS_00006651	874	2	-76	18	0	-18	multi-exon	FALSE	canonical	NA	NA	NA	NA	2	NA	NA	TRUE	NA	NA	NA	C	coding	174	525	257	781	105664117	105664981	FALSE	65	AATAAAAAGAAGGAAATGAG	NA	NA	NA	NA	NA	NA
PB.498.2	chr1	+	5324	28	full-splice_match	Relch	TCONS_00006643	5394	28	0	70	0	-36	multi-exon	FALSE	canonical	NA	NA	NA	NA	5	NA	NA	TRUE	NA	NA	NA	C	coding	1189	3570	257	3826	105664117	105753623	FALSE	5	TTTGCTGTGTATTTTGTTTT	NA	NA	NA	NA	NA	NA
PB.498.3	chr1	+	5380	29	full-splice_match	Relch	TCONS_00006641	5466	29	16	70	-6	-36	multi-exon	FALSE	canonical	NA	NA	NA	NA	36	NA	NA	TRUE	NA	NA	NA	C	coding	1213	3642	241	3882	105664117	105753623	FALSE	5	TTTGCTGTGTATTTTGTTTT	NA	NA	NA	NA	NA	NA
PB.500.1	chr1	+	2722	2	incomplete-splice_match	Zcchc2	TCONS_00006686	5796	14	40060	25	2117	-18	5prime_fragment	FALSE	canonical	NA	NA	NA	NA	4	NA	NA	TRUE	NA	NA	NA	A	coding	170	513	324	836	106030789	106032163	FALSE	75	AATAAAAAAATGAAAAACAG	NA	NA	NA	NA	NA	NA
PB.501.1	chr1	+	4583	17	full-splice_match	Phlpp1	TCONS_00006726	6226	17	1637	6	1637	-6	multi-exon	TRUE	canonical	NA	NA	NA	NA	105	NA	NA	TRUE	NA	NA	NA	A	coding	1219	3660	20	3679	106173408	106393340	FALSE	20	ACTGAATCTATCTGCTTTTG	NA	NA	NA	NA	NA	NA
PB.504.1	chr1	-	2071	10	full-splice_match	Kdsr	TCONS_00018991	5518	10	-15	3462	-15	-3462	multi-exon	FALSE	canonical	NA	NA	NA	NA	94	NA	NA	TRUE	NA	NA	NA	A	coding	332	999	92	1090	106759651	106724902	FALSE	75	AAAATAAAAAAATGAAAAGC	NA	NA	NA	NA	NA	NA
PB.505.1	chr1	-	4551	11	full-splice_match	Vps4b	TCONS_00018998	4633	11	62	20	1	-20	multi-exon	TRUE	canonical	NA	NA	NA	NA	2	NA	NA	TRUE	NA	NA	NA	C	coding	444	1335	220	1554	106796447	106772447	FALSE	70	AAAAAAAAACATTAAATTAT	NA	NA	NA	NA	NA	NA
PB.505.2	chr1	-	2855	11	full-splice_match	Vps4b	TCONS_00018998	4633	11	50	1728	-11	-1728	multi-exon	FALSE	canonical	NA	NA	NA	NA	76	NA	NA	TRUE	NA	NA	NA	C	coding	444	1335	232	1566	106796447	106772447	FALSE	15	ACTTTTGGCTTTTATATGTT	NA	NA	NA	NA	NA	NA
PB.506.1	chr1	+	2654	7	full-splice_match	Serpinb8	TCONS_00006790	4581	7	-17	1944	-11	-369	multi-exon	FALSE	canonical	NA	NA	NA	NA	4	NA	NA	TRUE	NA	NA	NA	A	coding	374	1125	315	1439	107597470	107607325	FALSE	75	AAAATAAATTAAAAATTAAA	NA	NA	NA	NA	NA	NA
PB.507.2	chr1	+	4260	12	novel_in_catalog	Cdh7	novel	10272	13	NA	NA	-32	-197	combination_of_known_junctions	FALSE	canonical	NA	NA	NA	NA	2	NA	NA	TRUE	NA	NA	NA	C	coding	785	2358	298	2655	109994180	110138355	FALSE	25	AGTACTGTGTATGAATTGTG	NA	NA	NA	NA	NA	NA
PB.507.4	chr1	+	4831	12	full-splice_match	Cdh7	TCONS_00006865	3353	12	-519	-959	-11	-197	multi-exon	FALSE	canonical	NA	NA	NA	NA	4	NA	NA	TRUE	NA	NA	NA	C	coding	785	2358	869	3226	109994180	110138355	FALSE	25	AGTACTGTGTATGAATTGTG	NA	NA	NA	NA	NA	NA
PB.51.1	chr1	+	1545	9	incomplete-splice_match	Terf1	TCONS_00000636	9512	10	1284	7508	-2	4	5prime_fragment	FALSE	canonical	NA	NA	NA	NA	3	NA	NA	TRUE	NA	NA	NA	C	coding	303	912	24	935	15805678	15838185	TRUE	15	TATTTACGGTTTGTTCTATT	NA	NA	NA	NA	NA	NA
PB.51.2	chr1	+	1638	10	full-splice_match	Terf1	TCONS_00000642	2268	10	9	621	-2	8	multi-exon	FALSE	canonical	NA	NA	NA	NA	11	NA	NA	TRUE	NA	NA	NA	C	coding	421	1266	24	1289	15805678	15843082	FALSE	15	TACGGTTTGTTCTATTCCAT	NA	NA	NA	NA	NA	NA
PB.511.1	chr1	-	2010	6	novel_not_in_catalog	Gm18406	novel	2828	6	NA	NA	196	-362	at_least_one_novel_splicesite	FALSE	canonical	NA	NA	NA	NA	2	NA	NA	TRUE	NA	NA	NA	B	coding	161	486	211	696	112404776	112404291	TRUE	25	TCACTTTTAAGAACCTTCTT	NA	NA	NA	NA	NA	NA
PB.511.2	chr1	-	2210	6	novel_not_in_catalog	Gm18406	novel	2828	6	NA	NA	186	-362	at_least_one_novel_splicesite	FALSE	canonical	NA	NA	NA	NA	2	NA	NA	TRUE	NA	NA	NA	B	coding	161	486	481	966	112404776	112404291	TRUE	25	TCACTTTTAAGAACCTTCTT	NA	NA	NA	NA	NA	NA
PB.515.1	chr1	+	1641	7	full-splice_match	Nifk	TCONS_00006981	1889	7	15	233	0	-190	multi-exon	FALSE	canonical	NA	NA	NA	NA	97	NA	NA	TRUE	NA	NA	NA	A	coding	317	954	40	993	118321893	118332941	FALSE	15	ATTAAGCTTCCTTTTTGTCC	NA	NA	NA	NA	NA	NA
PB.516.2	chr1	+	7303	40	novel_in_catalog	Clasp1	novel	12020	41	NA	NA	2	0	combination_of_known_junctions	FALSE	canonical	NA	NA	NA	NA	2	NA	NA	TRUE	NA	NA	NA	C	coding	1501	4506	360	4865	118419736	118606994	FALSE	85	AAAAAAGAAAATTAAAAAAA	NA	NA	NA	NA	NA	NA
PB.516.3	chr1	+	6505	35	novel_in_catalog	Clasp1	novel	9545	33	NA	NA	-45	0	combination_of_known_junctions	FALSE	canonical	NA	NA	NA	NA	7	NA	NA	TRUE	NA	NA	NA	C	coding	1320	3963	105	4067	118482077	118606994	FALSE	85	AAAAAAGAAAATTAAAAAAA	NA	NA	NA	NA	NA	NA
PB.516.4	chr1	+	4825	18	incomplete-splice_match	Clasp1	TCONS_00007048	6918	38	135756	-192	-6806	0	5prime_fragment	FALSE	canonical	NA	NA	NA	NA	77	NA	NA	TRUE	NA	NA	NA	C	coding	717	2154	234	2387	118539316	118606994	FALSE	85	AAAAAAGAAAATTAAAAAAA	NA	NA	NA	NA	NA	NA
PB.518.1	chr1	+	2674	1	full-splice_match	Clasp1	TCONS_00007085	7952	1	5277	1	-187	-1	mono-exon	FALSE	NA	NA	NA	NA	NA	4	NA	NA	NA	NA	NA	NA	C	coding	108	327	481	807	118610484	118610810	NA	95	TAAAAAAAAAAAAAAAAAAA	NA	NA	NA	NA	NA	NA
PB.52.1	chr1	-	1270	6	full-splice_match	Rpl7	TCONS_00013222	1555	6	257	28	-3	-3	multi-exon	FALSE	canonical	NA	NA	NA	NA	3	NA	NA	TRUE	NA	NA	NA	C	coding	270	813	28	840	16104378	16101728	FALSE	20	AAATGTGTCGGAGTCTTTGT	NA	NA	NA	NA	NA	NA
PB.52.2	chr1	-	1234	7	full-splice_match	Rpl7	TCONS_00013231	1163	7	-74	3	-74	-3	multi-exon	FALSE	canonical	NA	NA	NA	NA	449	NA	NA	TRUE	NA	NA	NA	C	coding	270	813	359	1171	16104378	16101728	TRUE	20	AAATGTGTCGGAGTCTTTGT	NA	NA	NA	NA	NA	NA
PB.521.1	chr1	-	2256	5	full-splice_match	Ralb	TCONS_00019219	2289	5	28	5	28	1	multi-exon	FALSE	canonical	NA	NA	NA	NA	178	NA	NA	TRUE	NA	NA	NA	C	coding	206	621	240	860	119483607	119471706	FALSE	10	CAGGATTTCGCCCTTTTTCC	NA	NA	NA	NA	NA	NA
PB.521.2	chr1	-	2304	6	novel_not_in_catalog	Ralb	novel	2289	5	NA	NA	170	0	at_least_one_novel_splicesite	FALSE	canonical	NA	NA	NA	NA	2	NA	NA	TRUE	NA	NA	NA	C	coding	206	621	289	909	119483607	119471706	FALSE	10	TCAGGATTTCGCCCTTTTTC	NA	NA	NA	NA	NA	NA
PB.521.3	chr1	-	2390	6	novel_not_in_catalog	Ralb	novel	2289	5	NA	NA	27	0	at_least_one_novel_splicesite	FALSE	canonical	NA	NA	NA	NA	16	NA	NA	TRUE	NA	NA	NA	C	coding	206	621	375	995	119483607	119471706	FALSE	10	TCAGGATTTCGCCCTTTTTC	NA	NA	NA	NA	NA	NA
PB.522.1	chr1	+	2075	1	full-splice_match	Tmem185b	TCONS_00007146	2824	1	-10	759	-10	-759	mono-exon	FALSE	NA	NA	NA	NA	NA	53	NA	NA	NA	NA	NA	NA	A	coding	350	1053	362	1414	119526511	119527563	NA	30	AAGTTTCTGTGTGAAGATAT	NA	NA	NA	NA	NA	NA
PB.524.1	chr1	-	3371	25	full-splice_match	Epb41l5	TCONS_00019243	6442	25	-23	3094	-23	0	multi-exon	FALSE	canonical	NA	NA	NA	NA	10	NA	NA	TRUE	NA	NA	NA	C	coding	731	2196	178	2373	119642656	119549129	FALSE	80	AAAAAAAAAAAAAGATAATG	NA	NA	NA	NA	NA	NA
PB.526.1	chr1	-	3291	2	full-splice_match	Tmem177	TCONS_00019294	3341	2	35	15	35	4	multi-exon	FALSE	canonical	NA	NA	NA	NA	18	NA	NA	TRUE	NA	NA	NA	C	coding	311	936	249	1184	119910947	119910012	FALSE	75	TAAAAAAAAAAAAAAGATCC	NA	NA	NA	NA	NA	NA
PB.526.2	chr1	-	1485	2	full-splice_match	Tmem177	TCONS_00019294	3341	2	35	1821	35	-1802	multi-exon	FALSE	canonical	NA	NA	NA	NA	17	NA	NA	TRUE	NA	NA	NA	C	coding	311	936	249	1184	119910947	119910012	FALSE	20	AGTGGTCTCTGAATTCCAGT	NA	NA	NA	NA	NA	NA
PB.527.1	chr1	-	883	2	full-splice_match	Tmem37	TCONS_00019309	1311	2	294	134	294	-134	multi-exon	FALSE	canonical	NA	NA	NA	NA	2	NA	NA	TRUE	NA	NA	NA	A	coding	211	636	49	684	120073732	120067710	FALSE	25	AAAATGTCTTCCTACGGTGT	NA	NA	NA	NA	NA	NA
PB.528.1	chr1	-	652	4	novel_not_in_catalog	Dbi	novel	569	4	NA	NA	164	0	at_least_one_novel_splicesite	FALSE	canonical	NA	NA	NA	NA	2	NA	NA	TRUE	NA	NA	NA	C	non_coding	NA	NA	NA	NA	NA	NA	NA	5	TGCCTGGGTTACTCTGTTGT	NA	NA	NA	NA	NA	NA
PB.528.2	chr1	-	496	4	full-splice_match	Dbi	TCONS_00019315	569	4	61	12	0	-2	multi-exon	FALSE	canonical	NA	NA	NA	NA	210	NA	NA	TRUE	NA	NA	NA	C	non_coding	NA	NA	NA	NA	NA	NA	NA	5	TGTGCCTGGGTTACTCTGTT	NA	NA	NA	NA	NA	NA
PB.528.3	chr1	-	1217	4	full-splice_match	Dbi	TCONS_00019318	396	4	-748	-73	19	-6	multi-exon	FALSE	canonical	NA	NA	NA	NA	31	NA	NA	TRUE	NA	NA	NA	C	non_coding	NA	NA	NA	NA	NA	NA	NA	10	ACTCTGTGCCTGGGTTACTC	NA	NA	NA	NA	NA	NA
PB.529.1	chr1	+	503	6	full-splice_match	3110009E18Rik	TCONS_00007198	488	6	-21	6	-13	-6	multi-exon	FALSE	canonical	NA	NA	NA	NA	2	NA	NA	TRUE	NA	NA	NA	C	coding	126	381	57	437	120150615	120188117	FALSE	30	AAAAGCCTTGGTTTGATTTA	NA	NA	NA	NA	NA	NA
PB.529.2	chr1	+	421	5	full-splice_match	3110009E18Rik	TCONS_00007199	401	5	-20	0	-7	0	multi-exon	FALSE	canonical	NA	NA	NA	NA	2	NA	NA	TRUE	NA	NA	NA	C	coding	121	366	51	416	120150615	120188184	FALSE	15	CTTGGTTTGATTTATCTCTA	NA	NA	NA	NA	NA	NA
PB.53.1	chr1	+	2359	6	full-splice_match	Rdh10	TCONS_00000662	3587	6	43	1185	43	2	multi-exon	FALSE	canonical	NA	NA	NA	NA	7	NA	NA	TRUE	NA	NA	NA	A	coding	341	1026	202	1227	16106018	16131417	FALSE	20	AGTTTGTGGTTATTAGCTAT	NA	NA	NA	NA	NA	NA
PB.530.1	chr1	-	2759	5	full-splice_match	Steap3	TCONS_00019331	2752	5	4	-11	4	11	multi-exon	FALSE	canonical	NA	NA	NA	NA	38	NA	NA	TRUE	NA	NA	NA	A	coding	488	1467	58	1524	120244259	120227647	FALSE	25	TAAAATTGTCCTTTGTTTAT	NA	NA	NA	NA	NA	NA
PB.531.1	chr1	+	1999	2	full-splice_match	C1ql2	TCONS_00007211	2000	2	0	1	0	-1	multi-exon	FALSE	canonical	NA	NA	NA	NA	3	NA	NA	TRUE	NA	NA	NA	A	coding	287	864	537	1400	120341118	120342574	FALSE	10	ACCACCGGCTCCTGCTCTTT	NA	NA	NA	NA	NA	NA
PB.532.1	chr1	-	882	3	fusion	Insig2_Celrr	novel	362	2	NA	NA	4	-29444	multi-exon	FALSE	canonical	NA	NA	NA	NA	2	NA	NA	TRUE	NA	NA	NA	A	non_coding	NA	NA	NA	NA	NA	NA	NA	35	AATGTAAAATTGATTGTCTT	NA	NA	NA	NA	NA	NA
PB.532.10	chr1	-	1265	6	full-splice_match	Insig2	TCONS_00019407	2697	6	234	1198	3	4	multi-exon	FALSE	canonical	NA	NA	NA	NA	9	NA	NA	TRUE	NA	NA	NA	C	coding	225	678	233	910	121319840	121305906	FALSE	70	AAAGAGAAAAAGAAAGCTAA	NA	NA	NA	NA	NA	NA
PB.532.2	chr1	-	1745	3	novel_in_catalog	Insig2	novel	2405	4	NA	NA	7	1	combination_of_known_splicesites	FALSE	canonical	NA	NA	NA	NA	2	NA	NA	TRUE	NA	NA	NA	C	non_coding	NA	NA	NA	NA	NA	NA	NA	15	GTGTTAGTCCTTTTTATTCA	NA	NA	NA	NA	NA	NA
PB.532.3	chr1	-	2430	6	full-splice_match	Insig2	TCONS_00019397	2665	6	236	-1	5	1	multi-exon	FALSE	canonical	NA	NA	NA	NA	2	NA	NA	TRUE	NA	NA	NA	C	coding	117	354	523	876	121312245	121305906	FALSE	15	GTGTTAGTCCTTTTTATTCA	NA	NA	NA	NA	NA	NA
PB.532.4	chr1	-	2496	6	full-splice_match	Insig2	TCONS_00019403	2822	6	325	1	-11	-1	multi-exon	FALSE	canonical	NA	NA	NA	NA	4	NA	NA	TRUE	NA	NA	NA	C	coding	225	678	267	944	121319840	121305906	FALSE	15	ATGTGTTAGTCCTTTTTATT	NA	NA	NA	NA	NA	NA
PB.532.5	chr1	-	2069	3	novel_in_catalog	Insig2	novel	2405	4	NA	NA	4	-1	combination_of_known_splicesites	FALSE	canonical	NA	NA	NA	NA	3	NA	NA	TRUE	NA	NA	NA	C	non_coding	NA	NA	NA	NA	NA	NA	NA	15	ATGTGTTAGTCCTTTTTATT	NA	NA	NA	NA	NA	NA
PB.532.6	chr1	-	2396	6	full-splice_match	Insig2	TCONS_00019402	2630	6	233	1	2	-1	multi-exon	FALSE	canonical	NA	NA	NA	NA	5	NA	NA	TRUE	NA	NA	NA	C	coding	225	678	167	844	121319840	121305906	FALSE	15	ATGTGTTAGTCCTTTTTATT	NA	NA	NA	NA	NA	NA
PB.532.7	chr1	-	2463	6	full-splice_match	Insig2	TCONS_00019407	2697	6	233	1	2	-1	multi-exon	FALSE	canonical	NA	NA	NA	NA	154	NA	NA	TRUE	NA	NA	NA	C	coding	225	678	234	911	121319840	121305906	FALSE	15	ATGTGTTAGTCCTTTTTATT	NA	NA	NA	NA	NA	NA
PB.532.8	chr1	-	2162	4	full-splice_match	Insig2	TCONS_00019399	2405	4	240	3	9	-3	multi-exon	FALSE	canonical	NA	NA	NA	NA	15	NA	NA	TRUE	NA	NA	NA	C	coding	103	312	227	538	121319840	121306896	TRUE	15	CCATGTGTTAGTCCTTTTTA	NA	NA	NA	NA	NA	NA
PB.532.9	chr1	-	2327	6	novel_not_in_catalog	Insig2	novel	2697	6	NA	NA	-13	-4	at_least_one_novel_splicesite	FALSE	canonical	NA	NA	NA	NA	24	NA	NA	TRUE	NA	NA	NA	C	coding	151	456	249	704	121319840	121306896	TRUE	15	ACCATGTGTTAGTCCTTTTT	NA	NA	NA	NA	NA	NA
PB.533.1	chr1	+	2376	24	full-splice_match	Ccdc93	TCONS_00007290	7274	24	29	4869	3	3	multi-exon	FALSE	canonical	NA	NA	NA	NA	8	NA	NA	TRUE	NA	NA	NA	C	coding	629	1890	139	2028	121431216	121501243	FALSE	40	AAGTATTGAGCAACTGCTAA	NA	NA	NA	NA	NA	NA
PB.533.2	chr1	+	7237	24	full-splice_match	Ccdc93	TCONS_00007290	7274	24	35	2	9	-2	multi-exon	FALSE	canonical	NA	NA	NA	NA	7	NA	NA	TRUE	NA	NA	NA	C	coding	629	1890	133	2022	121431216	121501243	FALSE	35	AATTTGGTTTCATTTAAGAA	NA	NA	NA	NA	NA	NA
PB.535.1	chr1	-	2168	2	full-splice_match	Htr5b	TCONS_00019445	1935	2	-59	-174	-47	-12	multi-exon	FALSE	canonical	NA	NA	NA	NA	4	NA	NA	TRUE	NA	NA	NA	A	coding	370	1113	336	1448	121528189	121510388	FALSE	55	AAAATAGAAAAAGTGTTCAG	NA	NA	NA	NA	NA	NA
PB.536.1	chr1	-	2185	13	full-splice_match	Ddx18	TCONS_00019455	2258	13	71	2	47	-2	multi-exon	FALSE	canonical	NA	NA	NA	NA	54	NA	NA	TRUE	NA	NA	NA	C	coding	660	1983	44	2026	121567875	121553996	FALSE	20	AATGTTTTTTATACCTTTCC	NA	NA	NA	NA	NA	NA
PB.537.1	chr1	-	5157	26	full-splice_match	Dpp10	TCONS_00019473	15297	26	-534	10674	-17	-3	multi-exon	FALSE	canonical	NA	NA	NA	NA	38	NA	NA	TRUE	NA	NA	NA	C	coding	800	2403	651	3053	124045443	123334249	FALSE	25	AAAGTCACTTGTCTGGGACC	NA	NA	NA	NA	NA	NA
PB.537.2	chr1	-	2979	26	full-splice_match	Dpp10	TCONS_00019474	4477	26	-97	1595	-5	-1595	multi-exon	FALSE	canonical	NA	NA	NA	NA	2	NA	NA	TRUE	NA	NA	NA	C	coding	789	2370	98	2467	124045163	123334249	FALSE	35	ACATAAAGTTCTGTTTTTAA	NA	NA	NA	NA	NA	NA
PB.537.3	chr1	-	3663	26	full-splice_match	Dpp10	TCONS_00019473	15297	26	-632	12266	-115	-1595	multi-exon	FALSE	canonical	NA	NA	NA	NA	71	NA	NA	TRUE	NA	NA	NA	C	coding	800	2403	749	3151	124045443	123334249	FALSE	35	ACATAAAGTTCTGTTTTTAA	NA	NA	NA	NA	NA	NA
PB.538.1	chr1	-	2339	10	novel_in_catalog	Actr3	novel	2565	12	NA	NA	4	-3	combination_of_known_junctions	FALSE	canonical	NA	NA	NA	NA	2	NA	NA	TRUE	NA	NA	NA	C	coding	345	1038	216	1253	125435328	125393995	FALSE	5	CTTCCTGATGGTTTTTCTTC	NA	NA	NA	NA	NA	NA
PB.538.2	chr1	-	2694	12	full-splice_match	Actr3	TCONS_00019523	2565	12	-132	3	28	-3	multi-exon	FALSE	canonical	NA	NA	NA	NA	293	NA	NA	TRUE	NA	NA	NA	C	coding	418	1257	352	1608	125435328	125393995	FALSE	5	CTTCCTGATGGTTTTTCTTC	NA	NA	NA	NA	NA	NA
PB.538.3	chr1	-	2699	13	full-splice_match	Actr3	TCONS_00019519	2551	13	-152	4	-152	-3	multi-exon	FALSE	canonical	NA	NA	NA	NA	180	NA	NA	TRUE	NA	NA	NA	C	coding	418	1257	357	1613	125435328	125393995	FALSE	5	CTTCCTGATGGTTTTTCTTC	NA	NA	NA	NA	NA	NA
PB.539.1	chr1	+	2719	16	full-splice_match	Slc35f5	TCONS_00007344	2704	16	-67	52	-67	-29	multi-exon	FALSE	canonical	NA	NA	NA	NA	10	NA	NA	TRUE	NA	NA	NA	C	coding	528	1587	239	1825	125560766	125591108	TRUE	90	AAAATAAAAAAAAAAAAAAG	NA	NA	NA	NA	NA	NA
PB.539.2	chr1	+	2711	16	full-splice_match	Slc35f5	TCONS_00007345	2733	16	-13	35	-13	-29	multi-exon	FALSE	canonical	NA	NA	NA	NA	13	NA	NA	TRUE	NA	NA	NA	C	coding	524	1575	243	1817	125561245	125591108	TRUE	90	AAAATAAAAAAAAAAAAAAG	NA	NA	NA	NA	NA	NA
PB.54.1	chr1	-	2814	14	full-splice_match	Stau2	TCONS_00013246	3030	14	86	130	8	0	multi-exon	TRUE	canonical	NA	NA	NA	NA	9	NA	NA	TRUE	NA	NA	NA	C	coding	570	1713	133	1845	16486133	16229773	FALSE	15	ATGAGTTGTTCCTTCAGTCC	NA	NA	NA	NA	NA	NA
PB.54.10	chr1	-	3197	12	full-splice_match	Stau2	TCONS_00013263	4023	12	-62	888	-62	-4	multi-exon	FALSE	canonical	NA	NA	NA	NA	3	NA	NA	TRUE	NA	NA	NA	C	coding	511	1536	259	1794	16486133	16345698	FALSE	45	AAAAGACTTTGATTCATATA	NA	NA	NA	NA	NA	NA
PB.54.2	chr1	-	2729	13	full-splice_match	Stau2	TCONS_00013259	2763	13	40	-6	4	0	multi-exon	FALSE	canonical	NA	NA	NA	NA	32	NA	NA	TRUE	NA	NA	NA	C	coding	538	1617	144	1760	16509359	16229773	FALSE	15	ATGAGTTGTTCCTTCAGTCC	NA	NA	NA	NA	NA	NA
PB.54.3	chr1	-	2715	13	full-splice_match	Stau2	TCONS_00013260	2735	13	32	-12	0	0	multi-exon	FALSE	canonical	NA	NA	NA	NA	30	NA	NA	TRUE	NA	NA	NA	C	coding	538	1617	130	1746	16509359	16229773	FALSE	15	ATGAGTTGTTCCTTCAGTCC	NA	NA	NA	NA	NA	NA
PB.54.5	chr1	-	3192	13	novel_not_in_catalog	Stau2	novel	2214	13	NA	NA	72	-4	at_least_one_novel_splicesite	FALSE	canonical	NA	NA	NA	NA	2	NA	NA	TRUE	NA	NA	NA	C	coding	511	1536	254	1789	16486133	16345698	FALSE	45	AAAAGACTTTGATTCATATA	NA	NA	NA	NA	NA	NA
PB.54.6	chr1	-	3275	13	incomplete-splice_match	Stau2	TCONS_00013251	3185	15	37	115621	0	-4	3prime_fragment	FALSE	canonical	NA	NA	NA	NA	2	NA	NA	TRUE	NA	NA	NA	C	coding	511	1536	337	1872	16486133	16345698	FALSE	45	AAAAGACTTTGATTCATATA	NA	NA	NA	NA	NA	NA
PB.54.7	chr1	-	2991	11	full-splice_match	Stau2	TCONS_00013267	2964	11	-31	4	-1	-4	multi-exon	FALSE	canonical	NA	NA	NA	NA	58	NA	NA	TRUE	NA	NA	NA	C	coding	479	1440	149	1588	16509359	16345698	FALSE	45	AAAAGACTTTGATTCATATA	NA	NA	NA	NA	NA	NA
PB.54.8	chr1	-	3144	12	full-splice_match	Stau2	TCONS_00013264	3907	12	-46	809	13	-4	multi-exon	FALSE	canonical	NA	NA	NA	NA	15	NA	NA	TRUE	NA	NA	NA	C	coding	511	1536	206	1741	16486133	16345698	FALSE	45	AAAAGACTTTGATTCATATA	NA	NA	NA	NA	NA	NA
PB.54.9	chr1	-	3006	11	incomplete-splice_match	Stau2	TCONS_00013260	2735	13	-2	115479	-2	-4	3prime_fragment	FALSE	canonical	NA	NA	NA	NA	60	NA	NA	TRUE	NA	NA	NA	C	coding	479	1440	164	1603	16509359	16345698	FALSE	45	AAAAGACTTTGATTCATATA	NA	NA	NA	NA	NA	NA
PB.540.1	chr1	-	6420	3	full-splice_match	Lypd1	TCONS_00019548	6464	3	31	13	31	-13	multi-exon	FALSE	canonical	NA	NA	NA	NA	12	NA	NA	TRUE	NA	NA	NA	C	coding	141	426	294	719	125911890	125873336	FALSE	20	TGTTTGGCTGCAATCAATTT	NA	NA	NA	NA	NA	NA
PB.540.2	chr1	-	4380	3	full-splice_match	Lypd1	TCONS_00019548	6464	3	-1	2085	-1	-2085	multi-exon	FALSE	canonical	NA	NA	NA	NA	4	NA	NA	TRUE	NA	NA	NA	C	coding	141	426	326	751	125911890	125873336	FALSE	70	AATAAAAGAAAGAAGAAGAG	NA	NA	NA	NA	NA	NA
PB.540.3	chr1	-	4066	3	full-splice_match	Lypd1	TCONS_00019552	245	3	-9	-3812	2	-2085	multi-exon	FALSE	canonical	NA	NA	NA	NA	10	NA	NA	TRUE	NA	NA	NA	C	coding	89	270	168	437	125910424	125873336	FALSE	70	AATAAAAGAAAGAAGAAGAG	NA	NA	NA	NA	NA	NA
PB.540.4	chr1	-	1494	2	full-splice_match	Lypd1	TCONS_00019551	989	2	278	-783	278	0	multi-exon	FALSE	canonical	NA	NA	NA	NA	2	NA	NA	TRUE	NA	NA	NA	C	coding	89	270	207	476	125910424	125873336	FALSE	80	AACAAAAATAAATAAATAAA	NA	NA	NA	NA	NA	NA
PB.540.5	chr1	-	1601	3	full-splice_match	Lypd1	TCONS_00019549	1511	3	-124	34	-124	0	multi-exon	FALSE	canonical	NA	NA	NA	NA	6	NA	NA	TRUE	NA	NA	NA	C	coding	99	297	1305	1601	125872614	125872318	FALSE	80	AACAAAAATAAATAAATAAA	NA	NA	NA	NA	NA	NA
PB.540.6	chr1	-	1583	3	novel_not_in_catalog	Lypd1	novel	1447	3	NA	NA	-267	0	at_least_one_novel_splicesite	FALSE	canonical	NA	NA	NA	NA	11	NA	NA	TRUE	NA	NA	NA	C	coding	89	270	296	565	125910424	125873336	FALSE	80	AACAAAAATAAATAAATAAA	NA	NA	NA	NA	NA	NA
PB.540.7	chr1	-	1758	3	full-splice_match	Lypd1	TCONS_00019548	6464	3	10	4696	10	0	multi-exon	FALSE	canonical	NA	NA	NA	NA	172	NA	NA	TRUE	NA	NA	NA	C	coding	141	426	315	740	125911890	125873336	FALSE	80	AACAAAAATAAATAAATAAA	NA	NA	NA	NA	NA	NA
PB.540.8	chr1	-	1757	3	full-splice_match	Lypd1	TCONS_00019552	245	3	-311	-1201	-300	0	multi-exon	FALSE	canonical	NA	NA	NA	NA	84	NA	NA	TRUE	NA	NA	NA	C	coding	165	498	242	739	125913171	125873336	FALSE	80	AACAAAAATAAATAAATAAA	NA	NA	NA	NA	NA	NA
PB.542.1	chr1	+	3049	11	full-splice_match	Mgat5	TCONS_00007362	3000	11	-49	0	-10	0	multi-exon	FALSE	canonical	NA	NA	NA	NA	3	NA	NA	TRUE	NA	NA	NA	C	coding	434	1305	655	1959	127306776	127397702	FALSE	90	AAAAAAAAAAAAAAAAAACC	NA	NA	NA	NA	NA	NA
PB.542.2	chr1	+	2255	14	incomplete-splice_match	Mgat5	TCONS_00007366	8436	18	-21	28396	-3	-3849	3prime_fragment	FALSE	canonical	NA	NA	NA	NA	3	NA	NA	TRUE	NA	NA	NA	C	coding	544	1632	624	2255	127306776	127459940	FALSE	45	AAAAACACAGACTTCTTCAT	NA	NA	NA	NA	NA	NA
PB.542.3	chr1	+	1986	13	novel_in_catalog	Mgat5	novel	8436	18	NA	NA	179	-3858	combination_of_known_junctions	FALSE	canonical	NA	NA	NA	NA	2	NA	NA	TRUE	NA	NA	NA	C	coding	541	1623	364	1986	127306776	127459931	FALSE	65	AAAAGCAGCAAAAACACAGA	NA	NA	NA	NA	NA	NA
PB.545.1	chr1	-	1468	8	full-splice_match	Tmem163	TCONS_00019611	3488	8	2020	0	493	0	multi-exon	FALSE	canonical	NA	NA	NA	NA	11	NA	NA	TRUE	NA	NA	NA	A	coding	250	753	14	766	127677515	127491600	FALSE	25	ACCCCGAATCTGCATATCTC	NA	NA	NA	NA	NA	NA
PB.546.1	chr1	+	4464	3	full-splice_match	Ccnt2	TCONS_00007383	4500	3	38	-2	-15	2	multi-exon	FALSE	canonical	NA	NA	NA	NA	4	NA	NA	TRUE	NA	NA	NA	C	coding	136	411	27	437	127774228	127791775	FALSE	100	AAAAAAAAAAAAAAAAAAAA	NA	NA	NA	NA	NA	NA
PB.546.3	chr1	+	4467	10	full-splice_match	Ccnt2	TCONS_00007387	4511	10	44	0	-9	0	multi-exon	FALSE	canonical	NA	NA	NA	NA	2	NA	NA	TRUE	NA	NA	NA	C	coding	657	1974	21	1994	127774228	127803459	FALSE	30	ACAGGATTGTGTGAACTATT	NA	NA	NA	NA	NA	NA
PB.546.4	chr1	+	990	5	full-splice_match	Ccnt2	TCONS_00007384	1040	5	52	-2	-1	2	multi-exon	FALSE	canonical	NA	NA	NA	NA	2	NA	NA	TRUE	NA	NA	NA	C	coding	173	522	13	534	127774228	127795346	FALSE	100	AAAAAAAAAAAAAAAAAAAA	NA	NA	NA	NA	NA	NA
PB.547.1	chr1	-	6467	14	full-splice_match	Map3k19	TCONS_00019632	7439	14	189	783	189	-690	multi-exon	FALSE	canonical	NA	NA	NA	NA	2	NA	NA	TRUE	NA	NA	NA	C	coding	1515	4548	129	4676	127850486	127815271	FALSE	15	GCCTGGCTTGTAGTTTTTAA	NA	NA	NA	NA	NA	NA
PB.547.2	chr1	-	5306	14	full-splice_match	Map3k19	TCONS_00019638	5345	14	36	3	36	-3	multi-exon	FALSE	canonical	NA	NA	NA	NA	2	NA	NA	TRUE	NA	NA	NA	C	coding	1515	4548	282	4829	127850486	127815271	FALSE	10	ATACTCTGTGTGTGTGTGTC	NA	NA	NA	NA	NA	NA
PB.548.1	chr1	+	5569	25	full-splice_match	Rab3gap1	TCONS_00007406	5574	25	3	2	3	0	multi-exon	FALSE	canonical	NA	NA	NA	NA	2	NA	NA	TRUE	NA	NA	NA	C	coding	966	2901	1411	4311	127876468	127942610	FALSE	10	ATGTGTGGACTTGTGGCTTT	NA	NA	NA	NA	NA	NA
PB.548.2	chr1	+	4224	24	full-splice_match	Rab3gap1	TCONS_00007405	4243	24	19	0	3	0	multi-exon	FALSE	canonical	NA	NA	NA	NA	107	NA	NA	TRUE	NA	NA	NA	C	coding	981	2946	21	2966	127868812	127942610	FALSE	10	ATGTGTGGACTTGTGGCTTT	NA	NA	NA	NA	NA	NA
PB.548.3	chr1	+	1728	13	novel_not_in_catalog	Rab3gap1	novel	4160	23	NA	NA	5	-5666	at_least_one_novel_splicesite	FALSE	canonical	NA	NA	NA	NA	7	NA	NA	TRUE	NA	NA	NA	C	coding	344	1035	19	1053	127868812	127919926	FALSE	30	AACATTTTCCAGAGTTGATG	NA	NA	NA	NA	NA	NA
PB.548.4	chr1	+	4243	25	full-splice_match	Rab3gap1	TCONS_00007403	4327	25	82	2	5	0	multi-exon	FALSE	canonical	NA	NA	NA	NA	75	NA	NA	TRUE	NA	NA	NA	C	coding	988	2967	19	2985	127868812	127942610	FALSE	10	ATGTGTGGACTTGTGGCTTT	NA	NA	NA	NA	NA	NA
PB.548.5	chr1	+	4415	26	novel_not_in_catalog	Rab3gap1	novel	4327	25	NA	NA	-5	0	at_least_one_novel_splicesite	FALSE	canonical	NA	NA	NA	NA	27	NA	NA	TRUE	NA	NA	NA	C	coding	769	2310	848	3157	127913062	127942610	FALSE	10	ATGTGTGGACTTGTGGCTTT	NA	NA	NA	NA	NA	NA
PB.549.2	chr1	-	4073	21	full-splice_match	Zranb3	TCONS_00019659	4080	21	0	7	0	-7	multi-exon	FALSE	canonical	NA	NA	NA	NA	2	NA	NA	TRUE	NA	NA	NA	C	coding	1073	3222	76	3297	128102972	127954967	FALSE	50	AAAAATATTTTTAAATTATG	NA	NA	NA	NA	NA	NA
PB.549.3	chr1	-	4034	21	full-splice_match	Zranb3	TCONS_00019657	4039	21	-2	7	0	-7	multi-exon	FALSE	canonical	NA	NA	NA	NA	5	NA	NA	TRUE	NA	NA	NA	C	coding	1069	3210	49	3258	128092003	127954967	FALSE	50	AAAAATATTTTTAAATTATG	NA	NA	NA	NA	NA	NA
PB.550.1	chr1	+	2855	3	full-splice_match	Gm28800	TCONS_00007420	2841	3	-14	0	13	0	multi-exon	FALSE	canonical	NA	NA	NA	NA	5	NA	NA	TRUE	NA	NA	NA	A	non_coding	NA	NA	NA	NA	NA	NA	NA	15	AAGGCCTGTCTACTCTGTCT	NA	NA	NA	NA	NA	NA
PB.551.1	chr1	+	492	1	full-splice_match	Rpl28-ps1	TCONS_00007422	414	1	-38	-40	-38	40	mono-exon	FALSE	NA	NA	NA	NA	NA	176	NA	NA	NA	NA	NA	NA	A	coding	137	414	39	452	128038569	128038982	NA	100	AAAAAAAAAAAAAAAAAAAA	NA	NA	NA	NA	NA	NA
PB.552.1	chr1	+	4766	27	full-splice_match	R3hdm1	TCONS_00007426	4773	27	4	3	3	0	multi-exon	FALSE	canonical	NA	NA	NA	NA	3	NA	NA	TRUE	NA	NA	NA	C	coding	1117	3354	436	3789	128153235	128236758	FALSE	15	AGACCCACTTTGTCTTTTTT	NA	NA	NA	NA	NA	NA
PB.552.2	chr1	+	4843	27	novel_in_catalog	R3hdm1	novel	4795	27	NA	NA	5	0	combination_of_known_junctions	FALSE	canonical	NA	NA	NA	NA	2	NA	NA	TRUE	NA	NA	NA	C	coding	832	2499	1368	3866	128179087	128236758	FALSE	15	AGACCCACTTTGTCTTTTTT	NA	NA	NA	NA	NA	NA
PB.552.4	chr1	+	4776	27	full-splice_match	R3hdm1	TCONS_00007441	4795	27	18	1	11	0	multi-exon	FALSE	canonical	NA	NA	NA	NA	10	NA	NA	TRUE	NA	NA	NA	C	coding	1133	3402	398	3799	128153235	128236758	FALSE	15	AGACCCACTTTGTCTTTTTT	NA	NA	NA	NA	NA	NA
PB.552.5	chr1	+	4674	26	full-splice_match	R3hdm1	TCONS_00007429	4719	26	42	3	11	0	multi-exon	FALSE	canonical	NA	NA	NA	NA	18	NA	NA	TRUE	NA	NA	NA	C	coding	1099	3300	398	3697	128153235	128236758	FALSE	15	AGACCCACTTTGTCTTTTTT	NA	NA	NA	NA	NA	NA
PB.552.6	chr1	+	4287	23	novel_in_catalog	R3hdm1	novel	4587	24	NA	NA	11	0	combination_of_known_junctions	FALSE	canonical	NA	NA	NA	NA	2	NA	NA	TRUE	NA	NA	NA	C	coding	970	2913	398	3310	128153235	128236758	FALSE	15	AGACCCACTTTGTCTTTTTT	NA	NA	NA	NA	NA	NA
PB.552.7	chr1	+	4752	26	full-splice_match	R3hdm1	TCONS_00007444	4798	26	43	3	43	0	multi-exon	FALSE	canonical	NA	NA	NA	NA	17	NA	NA	TRUE	NA	NA	NA	C	coding	1099	3300	476	3775	128153235	128236758	FALSE	15	AGACCCACTTTGTCTTTTTT	NA	NA	NA	NA	NA	NA
PB.552.8	chr1	+	4769	27	novel_in_catalog	R3hdm1	novel	4851	28	NA	NA	0	0	combination_of_known_junctions	FALSE	canonical	NA	NA	NA	NA	31	NA	NA	TRUE	NA	NA	NA	C	coding	1133	3402	391	3792	128153235	128236758	FALSE	15	AGACCCACTTTGTCTTTTTT	NA	NA	NA	NA	NA	NA
PB.552.9	chr1	+	3074	8	full-splice_match	R3hdm1	TCONS_00007468	6449	8	3375	0	-120	0	multi-exon	FALSE	canonical	NA	NA	NA	NA	86	NA	NA	TRUE	NA	NA	NA	C	coding	415	1248	850	2097	128211216	128236758	FALSE	15	AGACCCACTTTGTCTTTTTT	NA	NA	NA	NA	NA	NA
PB.553.1	chr1	+	1642	1	full-splice_match	Gm37407	TCONS_00007456	1316	1	-324	-2	-324	2	mono-exon	FALSE	NA	NA	NA	NA	NA	6	NA	NA	NA	NA	NA	NA	A	non_coding	NA	NA	NA	NA	NA	NA	NA	90	AAAAAAAAAAAAAAAGAAGA	NA	NA	NA	NA	NA	NA
PB.554.1	chr1	+	4143	13	full-splice_match	Ubxn4	TCONS_00007478	4113	13	-34	4	-34	-4	multi-exon	FALSE	canonical	NA	NA	NA	NA	46	NA	NA	TRUE	NA	NA	NA	C	coding	506	1521	344	1864	128244471	128277095	FALSE	15	ACTACCCTGCATTTTGCTCT	NA	NA	NA	NA	NA	NA
PB.555.1	chr1	-	2912	17	full-splice_match	Mcm6	TCONS_00019686	2910	17	-3	1	-3	0	multi-exon	FALSE	canonical	NA	NA	NA	NA	41	NA	NA	TRUE	NA	NA	NA	A	coding	821	2466	103	2568	128359565	128331935	FALSE	15	ATTGTCTGTTGGATTCATTT	NA	NA	NA	NA	NA	NA
PB.556.1	chr1	-	2155	16	full-splice_match	Dars	TCONS_00019692	2175	16	19	1	19	0	multi-exon	TRUE	canonical	NA	NA	NA	NA	186	NA	NA	TRUE	NA	NA	NA	A	coding	501	1506	124	1629	128417217	128364234	FALSE	20	ATGATAGTGTTGTGTGACTT	NA	NA	NA	NA	NA	NA
PB.558.1	chr1	+	6157	28	full-splice_match	Thsd7b	TCONS_00007509	6213	28	54	2	54	0	multi-exon	TRUE	canonical	NA	NA	NA	NA	3	NA	NA	TRUE	NA	NA	NA	C	coding	1607	4824	238	5061	129430831	130218180	FALSE	25	AACACTGGCTGGTTTATACT	NA	NA	NA	NA	NA	NA
PB.558.2	chr1	+	3832	21	novel_not_in_catalog	Thsd7b	novel	5446	27	NA	NA	147173	0	at_least_one_novel_splicesite	FALSE	canonical	NA	NA	NA	NA	4	NA	NA	TRUE	NA	NA	NA	C	coding	896	2691	46	2736	129760493	130218180	FALSE	25	AACACTGGCTGGTTTATACT	NA	NA	NA	NA	NA	NA
PB.559.1	chr1	-	3712	17	novel_in_catalog	Gm29427	novel	3742	17	NA	NA	-23	-57	combination_of_known_junctions	FALSE	canonical	NA	NA	NA	NA	6	NA	NA	TRUE	NA	NA	NA	B	coding	535	1608	138	1745	130714556	130697018	TRUE	45	ACAATGAAATTTTCAATTCA	NA	NA	NA	NA	NA	NA
PB.559.2	chr1	-	3459	15	novel_in_catalog	Pfkfb2	novel	4505	16	NA	NA	-23	0	combination_of_known_junctions	FALSE	canonical	NA	NA	NA	NA	6	NA	NA	TRUE	NA	NA	NA	B	coding	473	1422	138	1559	130714556	130691083	FALSE	45	ACAATGAAATTTTCAATTCA	NA	NA	NA	NA	NA	NA
PB.559.3	chr1	-	3640	16	novel_in_catalog	Pfkfb2	novel	4505	16	NA	NA	-24	0	combination_of_known_junctions	FALSE	canonical	NA	NA	NA	NA	10	NA	NA	TRUE	NA	NA	NA	B	coding	533	1602	139	1740	130714556	130691083	FALSE	45	ACAATGAAATTTTCAATTCA	NA	NA	NA	NA	NA	NA
PB.559.4	chr1	-	1930	8	incomplete-splice_match	Pfkfb2	TCONS_00019816	2849	15	-36	7528	0	3381	3prime_fragment	FALSE	canonical	NA	NA	NA	NA	2	NA	NA	TRUE	NA	NA	NA	B	coding	213	642	115	756	130714556	130705373	FALSE	40	CAAGAGGAAATGTCTGATCA	NA	NA	NA	NA	NA	NA
PB.56.1	chr1	-	1981	6	full-splice_match	Ube2w	TCONS_00013288	2181	6	198	2	-7	-2	multi-exon	FALSE	canonical	NA	NA	NA	NA	134	NA	NA	TRUE	NA	NA	NA	C	coding	151	456	41	496	16619251	16571269	FALSE	30	AAGCTCTGTTTCTATGACAA	NA	NA	NA	NA	NA	NA
PB.56.2	chr1	-	1633	7	novel_not_in_catalog	Ube2w	novel	4055	7	NA	NA	-9	-355	at_least_one_novel_splicesite	FALSE	canonical	NA	NA	NA	NA	2	NA	NA	TRUE	NA	NA	NA	C	non_coding	NA	NA	NA	NA	NA	NA	NA	35	AAAAGAGTGTGGACATTTTT	NA	NA	NA	NA	NA	NA
PB.56.3	chr1	-	1523	6	full-splice_match	Ube2w	TCONS_00013285	3924	6	221	2180	-9	-358	multi-exon	FALSE	canonical	NA	NA	NA	NA	16	NA	NA	TRUE	NA	NA	NA	C	coding	132	399	18	416	16619251	16571247	FALSE	45	AACAAAAGAGTGTGGACATT	NA	NA	NA	NA	NA	NA
PB.56.4	chr1	-	1524	5	full-splice_match	Ube2w	TCONS_00013283	3749	5	45	2180	-9	-358	multi-exon	FALSE	canonical	NA	NA	NA	NA	3	NA	NA	TRUE	NA	NA	NA	C	non_coding	NA	NA	NA	NA	NA	NA	NA	45	AACAAAAGAGTGTGGACATT	NA	NA	NA	NA	NA	NA
PB.56.5	chr1	-	1692	6	novel_not_in_catalog	Ube2w	novel	4003	6	NA	NA	3	-358	at_least_one_novel_splicesite	FALSE	canonical	NA	NA	NA	NA	16	NA	NA	TRUE	NA	NA	NA	C	coding	129	390	174	563	16602302	16571269	FALSE	45	AACAAAAGAGTGTGGACATT	NA	NA	NA	NA	NA	NA
PB.561.1	chr1	+	4373	4	full-splice_match	AA986860	TCONS_00007555	4441	4	-27	95	-27	0	multi-exon	FALSE	canonical	NA	NA	NA	NA	8	NA	NA	TRUE	NA	NA	NA	A	coding	606	1821	1794	3614	130737583	130743863	FALSE	5	TTCTGGAGTCCCTGTTCTTC	NA	NA	NA	NA	NA	NA
PB.563.1	chr1	-	2218	9	incomplete-splice_match	Mapkapk2	TCONS_00019857	2503	10	13858	4	569	-4	5prime_fragment	FALSE	canonical	NA	NA	NA	NA	23	NA	NA	TRUE	NA	NA	NA	A	coding	263	792	39	830	131058630	131055092	FALSE	20	GAAAGTTTTTCATTCTTTTT	NA	NA	NA	NA	NA	NA
PB.564.1	chr1	-	2116	3	full-splice_match	Dyrk3	TCONS_00019868	3164	3	61	987	27	28	multi-exon	FALSE	canonical	NA	NA	NA	NA	7	NA	NA	TRUE	NA	NA	NA	A	coding	586	1761	124	1884	131138156	131128674	FALSE	15	AGTGCATTGTTTTCATTCTC	NA	NA	NA	NA	NA	NA
PB.565.1	chr1	+	2233	14	full-splice_match	Eif2d	TCONS_00007596	2233	14	-3	3	-3	-3	multi-exon	FALSE	canonical	NA	NA	NA	NA	3	NA	NA	TRUE	NA	NA	NA	C	coding	550	1653	193	1845	131153370	131171119	FALSE	15	ACATGGGTGTTTTGCTTGCA	NA	NA	NA	NA	NA	NA
PB.565.2	chr1	+	1892	14	novel_in_catalog	Eif2d	novel	2009	15	NA	NA	15	-8	combination_of_known_splicesites	FALSE	canonical	NA	NA	NA	NA	2	NA	NA	TRUE	NA	NA	NA	C	coding	193	582	1212	1793	131164738	131173371	FALSE	25	TACTGAAAGCTTTTATTTCT	NA	NA	NA	NA	NA	NA
PB.565.3	chr1	+	1975	15	full-splice_match	Eif2d	TCONS_00007599	2009	15	29	5	29	-5	multi-exon	FALSE	canonical	NA	NA	NA	NA	80	NA	NA	TRUE	NA	NA	NA	C	coding	570	1713	161	1873	131153370	131173371	FALSE	30	TGAAAGCTTTTATTTCTAAT	NA	NA	NA	NA	NA	NA
PB.565.4	chr1	+	2119	15	full-splice_match	Eif2d	TCONS_00007598	2153	15	32	2	32	-2	multi-exon	FALSE	canonical	NA	NA	NA	NA	5	NA	NA	TRUE	NA	NA	NA	C	coding	552	1659	158	1816	131153370	131171934	FALSE	20	ATAGAGCCTTTGTGTCTTAT	NA	NA	NA	NA	NA	NA
PB.566.1	chr1	-	3090	5	full-splice_match	Rassf5	TCONS_00019877	3076	5	-22	8	-22	-8	multi-exon	FALSE	canonical	NA	NA	NA	NA	5	NA	NA	TRUE	NA	NA	NA	C	coding	265	798	186	983	131199972	131178525	FALSE	55	AAAAACAAGTCACGATGGAA	NA	NA	NA	NA	NA	NA
PB.566.2	chr1	-	3591	6	full-splice_match	Rassf5	TCONS_00019882	3485	6	-114	8	-114	-8	multi-exon	FALSE	canonical	NA	NA	NA	NA	26	NA	NA	TRUE	NA	NA	NA	C	coding	413	1242	243	1484	131245130	131178525	FALSE	55	AAAAACAAGTCACGATGGAA	NA	NA	NA	NA	NA	NA
PB.567.1	chr1	-	6752	23	full-splice_match	Srgap2	TCONS_00019917	8026	23	32	1242	21	-425	multi-exon	TRUE	canonical	NA	NA	NA	NA	38	NA	NA	TRUE	NA	NA	NA	C	coding	1071	3216	673	3888	131525004	131289357	FALSE	10	TGCCGCTGTACGTCACCTCC	NA	NA	NA	NA	NA	NA
PB.567.2	chr1	-	3565	22	novel_in_catalog	Srgap2	novel	3533	22	NA	NA	20	0	combination_of_known_junctions	FALSE	canonical	NA	NA	NA	NA	3	NA	NA	TRUE	NA	NA	NA	C	coding	858	2577	738	3314	131525004	131295470	FALSE	20	ATGAGGTTGCCAGATCTCTT	NA	NA	NA	NA	NA	NA
PB.567.3	chr1	-	5031	21	novel_in_catalog	Srgap2	novel	3676	21	NA	NA	3	0	intron_retention	FALSE	canonical	NA	NA	NA	NA	8	NA	NA	TRUE	NA	NA	NA	C	coding	790	2373	691	3063	131525004	131297187	FALSE	20	ATGAGGTTGCCAGATCTCTT	NA	NA	NA	NA	NA	NA
PB.567.4	chr1	-	3715	22	full-splice_match	Srgap2	TCONS_00019926	3533	22	-183	1	-178	0	multi-exon	FALSE	canonical	NA	NA	NA	NA	75	NA	NA	TRUE	NA	NA	NA	C	coding	858	2577	888	3464	131525004	131295470	FALSE	20	ATGAGGTTGCCAGATCTCTT	NA	NA	NA	NA	NA	NA
PB.567.5	chr1	-	1119	4	incomplete-splice_match	Srgap2	TCONS_00019936	3171	5	21	49766	5	8	3prime_fragment	FALSE	canonical	NA	NA	NA	NA	2	NA	NA	TRUE	NA	NA	NA	C	coding	143	429	689	1117	131525004	131411794	FALSE	70	AAAAAAAAAAAAGGTATATG	NA	NA	NA	NA	NA	NA
PB.568.1	chr1	+	1691	5	full-splice_match	Rab7b	TCONS_00007644	1672	5	-20	1	-8	-1	multi-exon	FALSE	canonical	NA	NA	NA	NA	5	NA	NA	TRUE	NA	NA	NA	C	coding	157	474	165	638	131697014	131711697	FALSE	95	TAAAAAAAAAAAAAAAAAAA	NA	NA	NA	NA	NA	NA
PB.568.2	chr1	+	1799	6	full-splice_match	Rab7b	TCONS_00007643	4498	6	10	2689	-2	-1	multi-exon	FALSE	canonical	NA	NA	NA	NA	8	NA	NA	TRUE	NA	NA	NA	C	coding	199	600	147	746	131697014	131711697	FALSE	95	TAAAAAAAAAAAAAAAAAAA	NA	NA	NA	NA	NA	NA
PB.568.3	chr1	+	1791	6	full-splice_match	Rab7b	TCONS_00007651	4449	6	-30	2688	-30	0	multi-exon	FALSE	canonical	NA	NA	NA	NA	3	NA	NA	TRUE	NA	NA	NA	C	coding	199	600	138	737	131697014	131711697	FALSE	100	AAAAAAAAAAAAAAAAAAAA	NA	NA	NA	NA	NA	NA
PB.568.4	chr1	+	1572	5	full-splice_match	Rab7b	TCONS_00007648	4323	5	63	2688	63	0	multi-exon	FALSE	canonical	NA	NA	NA	NA	7	NA	NA	TRUE	NA	NA	NA	C	coding	157	474	45	518	131697014	131711697	FALSE	100	AAAAAAAAAAAAAAAAAAAA	NA	NA	NA	NA	NA	NA
PB.569.1	chr1	+	3535	13	full-splice_match	Pm20d1	TCONS_00007665	6900	13	17	3348	0	150	multi-exon	FALSE	canonical	NA	NA	NA	NA	5	NA	NA	TRUE	NA	NA	NA	A	coding	503	1512	21	1532	131797418	131816110	FALSE	5	GTTTGTGGTATTGTGTTCTT	NA	NA	NA	NA	NA	NA
PB.57.2	chr1	-	2177	5	full-splice_match	Eloc	TCONS_00013303	2336	5	158	1	0	-1	multi-exon	FALSE	canonical	NA	NA	NA	NA	4	NA	NA	TRUE	NA	NA	NA	C	coding	112	339	277	615	16647958	16643288	FALSE	20	ACGATCAGCACTTGGTCTTT	NA	NA	NA	NA	NA	NA
PB.57.3	chr1	-	2315	5	full-splice_match	Eloc	TCONS_00013296	2176	5	-147	8	55	-8	multi-exon	FALSE	canonical	NA	NA	NA	NA	2	NA	NA	TRUE	NA	NA	NA	C	coding	112	339	422	760	16647958	16643288	FALSE	40	AAAAGGTACGATCAGCACTT	NA	NA	NA	NA	NA	NA
PB.57.4	chr1	-	2005	4	full-splice_match	Eloc	TCONS_00013297	2014	4	1	8	1	-8	multi-exon	FALSE	canonical	NA	NA	NA	NA	106	NA	NA	TRUE	NA	NA	NA	C	coding	112	339	112	450	16647958	16643288	FALSE	40	AAAAGGTACGATCAGCACTT	NA	NA	NA	NA	NA	NA
PB.57.5	chr1	-	2282	5	novel_not_in_catalog	Eloc	novel	2238	5	NA	NA	5	-8	at_least_one_novel_splicesite	FALSE	canonical	NA	NA	NA	NA	3	NA	NA	TRUE	NA	NA	NA	C	non_coding	NA	NA	NA	NA	NA	NA	NA	40	AAAAGGTACGATCAGCACTT	NA	NA	NA	NA	NA	NA
PB.57.6	chr1	-	1963	4	full-splice_match	Eloc	TCONS_00013307	2087	4	116	8	-13	-8	multi-exon	FALSE	canonical	NA	NA	NA	NA	43	NA	NA	TRUE	NA	NA	NA	C	coding	112	339	70	408	16647958	16643288	FALSE	40	AAAAGGTACGATCAGCACTT	NA	NA	NA	NA	NA	NA
PB.57.7	chr1	-	1228	5	novel_not_in_catalog	Eloc	novel	2238	5	NA	NA	4	1	at_least_one_novel_splicesite	FALSE	canonical	NA	NA	NA	NA	5	NA	NA	TRUE	NA	NA	NA	C	non_coding	NA	NA	NA	NA	NA	NA	NA	10	ATCTTGTGTTTTGTTTATTG	NA	NA	NA	NA	NA	NA
PB.57.8	chr1	-	973	4	full-splice_match	Eloc	TCONS_00013297	2014	4	0	1041	0	1	multi-exon	FALSE	canonical	NA	NA	NA	NA	56	NA	NA	TRUE	NA	NA	NA	C	coding	112	339	113	451	16647958	16643288	FALSE	10	ATCTTGTGTTTTGTTTATTG	NA	NA	NA	NA	NA	NA
PB.57.9	chr1	-	834	3	novel_in_catalog	Eloc	novel	2238	5	NA	NA	-5	1	combination_of_known_splicesites	FALSE	canonical	NA	NA	NA	NA	4	NA	NA	TRUE	NA	NA	NA	C	non_coding	NA	NA	NA	NA	NA	NA	NA	10	ATCTTGTGTTTTGTTTATTG	NA	NA	NA	NA	NA	NA
PB.570.1	chr1	+	2772	11	full-splice_match	Slc41a1	TCONS_00007674	4697	11	35	1890	11	346	multi-exon	FALSE	canonical	NA	NA	NA	NA	18	NA	NA	TRUE	NA	NA	NA	C	coding	512	1539	994	2532	131830622	131846735	FALSE	30	ACCAAGTGCAATTCCACGGT	NA	NA	NA	NA	NA	NA
PB.570.2	chr1	+	4658	11	full-splice_match	Slc41a1	TCONS_00007674	4697	11	35	4	11	-4	multi-exon	FALSE	canonical	NA	NA	NA	NA	154	NA	NA	TRUE	NA	NA	NA	C	coding	512	1539	994	2532	131830622	131846735	FALSE	15	AATGGCTTGTATCCCTGTGT	NA	NA	NA	NA	NA	NA
PB.570.3	chr1	+	4628	11	novel_not_in_catalog	Slc41a1	novel	4697	11	NA	NA	11	-4	intron_retention	FALSE	canonical	NA	NA	NA	NA	12	NA	NA	TRUE	NA	NA	NA	C	coding	512	1539	964	2502	131830622	131846735	FALSE	15	AATGGCTTGTATCCCTGTGT	NA	NA	NA	NA	NA	NA
PB.570.4	chr1	+	4325	11	novel_not_in_catalog	Slc41a1	novel	553	4	NA	NA	553	-4	intron_retention	FALSE	canonical	NA	NA	NA	NA	59	NA	NA	TRUE	NA	NA	NA	C	coding	512	1539	661	2199	131830622	131846735	FALSE	15	AATGGCTTGTATCCCTGTGT	NA	NA	NA	NA	NA	NA
PB.571.1	chr1	+	1327	5	full-splice_match	Rab29	TCONS_00007676	1202	5	21	-146	2	2	multi-exon	FALSE	canonical	NA	NA	NA	NA	17	NA	NA	TRUE	NA	NA	NA	C	coding	204	615	408	1022	131867652	131872580	FALSE	15	AATTGTGGGTTGTGATGCTG	NA	NA	NA	NA	NA	NA
PB.571.2	chr1	+	1199	6	full-splice_match	Rab29	TCONS_00007682	1226	6	26	1	23	-1	multi-exon	FALSE	canonical	NA	NA	NA	NA	3	NA	NA	TRUE	NA	NA	NA	C	coding	204	615	279	893	131867652	131872580	FALSE	10	ATTGTGGGTTGTGATGCTGG	NA	NA	NA	NA	NA	NA
PB.572.1	chr1	+	2698	7	full-splice_match	Nucks1	TCONS_00007692	5998	7	-75	3375	-15	267	multi-exon	FALSE	canonical	NA	NA	NA	NA	37	NA	NA	TRUE	NA	NA	NA	C	coding	234	705	254	958	131910734	131931206	FALSE	75	AAAATAAATAAATGAATAAA	NA	NA	NA	NA	NA	NA
PB.572.2	chr1	+	6059	7	full-splice_match	Nucks1	TCONS_00007692	5998	7	-62	1	-2	-1	multi-exon	FALSE	canonical	NA	NA	NA	NA	150	NA	NA	TRUE	NA	NA	NA	C	coding	234	705	241	945	131910734	131931206	FALSE	10	AGATGTGTGCTTCGTGTGCT	NA	NA	NA	NA	NA	NA
PB.574.1	chr1	+	3230	5	full-splice_match	Slc45a3	TCONS_00007704	3212	5	-20	2	-2	-2	multi-exon	FALSE	canonical	NA	NA	NA	NA	3	NA	NA	TRUE	NA	NA	NA	A	coding	553	1662	330	1991	131976941	131981728	FALSE	10	GATATGTGTTTGTCTTTTCT	NA	NA	NA	NA	NA	NA
PB.575.1	chr1	-	2514	11	full-splice_match	Mfsd4a	TCONS_00019968	2422	11	-98	6	-44	-6	multi-exon	FALSE	canonical	NA	NA	NA	NA	3	NA	NA	TRUE	NA	NA	NA	C	coding	512	1539	118	1656	132067892	132028486	TRUE	45	AAAAAATGTATTTGTCCTAA	NA	NA	NA	NA	NA	NA
PB.575.2	chr1	-	2314	11	novel_in_catalog	Mfsd4a	novel	2422	11	NA	NA	0	-7	combination_of_known_junctions	FALSE	canonical	NA	NA	NA	NA	8	NA	NA	TRUE	NA	NA	NA	C	coding	512	1539	74	1612	132067892	132028486	TRUE	45	AAAAAAATGTATTTGTCCTA	NA	NA	NA	NA	NA	NA
PB.575.3	chr1	-	2402	10	novel_in_catalog	Mfsd4a	novel	2565	11	NA	NA	-36	0	combination_of_known_junctions	FALSE	canonical	NA	NA	NA	NA	4	NA	NA	TRUE	NA	NA	NA	C	coding	290	873	577	1449	132057730	132028486	TRUE	95	AAAAAAAAAAAAAAAGAAAA	NA	NA	NA	NA	NA	NA
PB.575.4	chr1	-	2603	11	full-splice_match	Mfsd4a	TCONS_00019970	2565	11	-45	7	-45	-7	multi-exon	FALSE	canonical	NA	NA	NA	NA	11	NA	NA	TRUE	NA	NA	NA	C	coding	512	1539	119	1657	132067892	132028486	TRUE	90	AAAAACCAAAAAAAAAAAAA	NA	NA	NA	NA	NA	NA
PB.575.5	chr1	-	3707	10	full-splice_match	Mfsd4a	TCONS_00019977	3837	10	130	0	1	0	multi-exon	FALSE	canonical	NA	NA	NA	NA	15	NA	NA	TRUE	NA	NA	NA	C	coding	510	1533	41	1573	132067892	132038918	FALSE	25	AGTAAGTGTGTTATCCATCT	NA	NA	NA	NA	NA	NA
PB.578.1	chr1	-	2716	16	full-splice_match	Cdk18	TCONS_00019991	4355	16	217	1422	138	-31	multi-exon	FALSE	canonical	NA	NA	NA	NA	13	NA	NA	TRUE	NA	NA	NA	C	coding	451	1356	84	1439	132122435	132114936	FALSE	40	AAAAAGCAGTGAGCAGTCTC	NA	NA	NA	NA	NA	NA
PB.578.2	chr1	-	2693	16	novel_in_catalog	Cdk18	novel	4289	18	NA	NA	1	-31	combination_of_known_splicesites	FALSE	canonical	NA	NA	NA	NA	38	NA	NA	TRUE	NA	NA	NA	C	coding	451	1356	61	1416	132122435	132114936	FALSE	40	AAAAAGCAGTGAGCAGTCTC	NA	NA	NA	NA	NA	NA
PB.579.1	chr1	+	1618	2	full-splice_match	Lemd1	TCONS_00007761	1585	2	-33	0	-12	0	multi-exon	FALSE	canonical	NA	NA	NA	NA	2	NA	NA	TRUE	NA	NA	NA	A	non_coding	NA	NA	NA	NA	NA	NA	NA	20	AGATTCTTTGTCCTCTGAGA	NA	NA	NA	NA	NA	NA
PB.58.1	chr1	+	1705	3	full-splice_match	Tmem70	TCONS_00000709	1710	3	5	0	5	0	multi-exon	FALSE	canonical	NA	NA	NA	NA	168	NA	NA	TRUE	NA	NA	NA	C	coding	253	762	94	855	16665308	16677425	FALSE	15	AAGAGTGTTTTGTTTGCCTC	NA	NA	NA	NA	NA	NA
PB.581.1	chr1	+	2118	5	full-splice_match	Klhdc8a	TCONS_00007777	4269	5	364	1787	359	-199	multi-exon	FALSE	canonical	NA	NA	NA	NA	62	NA	NA	TRUE	NA	NA	NA	A	coding	350	1053	288	1340	132299277	132304792	FALSE	10	ATCTTTATCCCTGTCTTCTT	NA	NA	NA	NA	NA	NA
PB.582.1	chr1	+	2946	7	full-splice_match	Nuak2	TCONS_00007784	3107	7	-39	200	-39	-5	multi-exon	FALSE	canonical	NA	NA	NA	NA	2	NA	NA	TRUE	NA	NA	NA	A	coding	631	1896	144	2039	132316230	132332381	FALSE	35	AAAAACAGTCTCTTGTTCAC	NA	NA	NA	NA	NA	NA
PB.583.2	chr1	-	4120	3	incomplete-splice_match	Tmcc2	TCONS_00020018	5135	4	10808	2	9357	0	5prime_fragment	FALSE	canonical	NA	NA	NA	NA	2	NA	NA	TRUE	NA	NA	NA	C	coding	255	768	702	1469	132360819	132360052	TRUE	10	ATCCTGTCTGAGGTCTGCTG	NA	NA	NA	NA	NA	NA
PB.583.3	chr1	-	3476	5	novel_in_catalog	Tmcc2	novel	3514	5	NA	NA	-17	0	combination_of_known_splicesites	FALSE	canonical	NA	NA	NA	NA	2	NA	NA	TRUE	NA	NA	NA	C	coding	578	1737	550	2286	132381004	132357506	FALSE	10	ATCCTGTCTGAGGTCTGCTG	NA	NA	NA	NA	NA	NA
PB.583.4	chr1	-	3904	5	full-splice_match	Tmcc2	TCONS_00020024	3514	5	-383	-7	-383	0	multi-exon	FALSE	canonical	NA	NA	NA	NA	162	NA	NA	TRUE	NA	NA	NA	C	coding	628	1887	828	2714	132381154	132357506	FALSE	10	ATCCTGTCTGAGGTCTGCTG	NA	NA	NA	NA	NA	NA
PB.583.6	chr1	-	3744	5	full-splice_match	Tmcc2	TCONS_00020020	3410	5	-335	1	-54	0	multi-exon	FALSE	canonical	NA	NA	NA	NA	10	NA	NA	TRUE	NA	NA	NA	C	coding	706	2121	434	2554	132391183	132357506	FALSE	10	ATCCTGTCTGAGGTCTGCTG	NA	NA	NA	NA	NA	NA
PB.584.1	chr1	+	5375	13	full-splice_match	Dstyk	TCONS_00007807	6282	13	-138	1045	-88	0	multi-exon	TRUE	canonical	NA	NA	NA	NA	53	NA	NA	TRUE	NA	NA	NA	C	coding	927	2784	190	2973	132417606	132463511	FALSE	95	AAAAAAAAAAAAAAAAAAAG	NA	NA	NA	NA	NA	NA
PB.584.2	chr1	+	1890	11	incomplete-splice_match	Dstyk	TCONS_00007807	6282	13	32281	3163	438	-297	5prime_fragment	FALSE	canonical	NA	NA	NA	NA	2	NA	NA	TRUE	NA	NA	NA	C	coding	524	1575	32	1606	132449867	132463511	FALSE	10	ACCACTGTCTGCTCGCTGTG	NA	NA	NA	NA	NA	NA
PB.584.3	chr1	+	3659	10	novel_in_catalog	Dstyk	novel	7483	13	NA	NA	554	0	combination_of_known_splicesites	FALSE	canonical	NA	NA	NA	NA	53	NA	NA	TRUE	NA	NA	NA	C	coding	418	1257	1	1257	132449952	132463511	FALSE	95	AAAAAAAAAAAAAAAAAAAG	NA	NA	NA	NA	NA	NA
PB.585.1	chr1	+	3387	14	full-splice_match	Rbbp5	TCONS_00007828	6419	14	14	3018	2	4	multi-exon	FALSE	canonical	NA	NA	NA	NA	4	NA	NA	TRUE	NA	NA	NA	C	coding	461	1386	131	1516	132477509	132503792	FALSE	25	AAGTATACATGCTTGTTTGT	NA	NA	NA	NA	NA	NA
PB.585.2	chr1	+	3501	14	full-splice_match	Rbbp5	TCONS_00007825	6533	14	14	3018	2	4	multi-exon	FALSE	canonical	NA	NA	NA	NA	2	NA	NA	TRUE	NA	NA	NA	C	coding	499	1500	131	1630	132477509	132503792	FALSE	25	AAGTATACATGCTTGTTTGT	NA	NA	NA	NA	NA	NA
PB.585.3	chr1	+	3469	14	incomplete-splice_match	Rbbp5	TCONS_00007824	5794	15	42	3025	1	1	3prime_fragment	FALSE	canonical	NA	NA	NA	NA	25	NA	NA	TRUE	NA	NA	NA	C	coding	500	1503	103	1605	132477509	132503792	FALSE	45	AAACCACAAGTATACATGCT	NA	NA	NA	NA	NA	NA
PB.585.4	chr1	+	3581	14	full-splice_match	Rbbp5	TCONS_00007830	2856	14	42	-767	3	1	multi-exon	FALSE	canonical	NA	NA	NA	NA	22	NA	NA	TRUE	NA	NA	NA	C	coding	538	1617	101	1717	132477509	132503792	FALSE	45	AAACCACAAGTATACATGCT	NA	NA	NA	NA	NA	NA
PB.585.5	chr1	+	3630	14	full-splice_match	Rbbp5	TCONS_00007836	6586	14	-62	3018	-62	4	multi-exon	FALSE	canonical	NA	NA	NA	NA	25	NA	NA	TRUE	NA	NA	NA	C	coding	475	1428	332	1759	132484776	132503792	FALSE	25	AAGTATACATGCTTGTTTGT	NA	NA	NA	NA	NA	NA
PB.586.1	chr1	+	1613	2	incomplete-splice_match	Rbbp5	TCONS_00007824	5794	15	28922	40	2554	-9	5prime_fragment	FALSE	canonical	NA	NA	NA	NA	5	NA	NA	TRUE	NA	NA	NA	C	coding	259	780	430	1209	132507458	132508237	FALSE	20	TTATGGCAGTCTAACCCTTT	NA	NA	NA	NA	NA	NA
PB.586.2	chr1	+	1536	2	full-splice_match	Tmem81	TCONS_00007839	1631	2	57	38	57	4	multi-exon	FALSE	canonical	NA	NA	NA	NA	3	NA	NA	TRUE	NA	NA	NA	A	coding	259	780	351	1130	132507458	132508237	FALSE	20	ATGGCAGTCTAACCCTTTGT	NA	NA	NA	NA	NA	NA
PB.587.1	chr1	-	7190	24	novel_not_in_catalog	Cntn2	novel	7177	23	NA	NA	-4	0	at_least_one_novel_splicesite	FALSE	canonical	NA	NA	NA	NA	2	NA	NA	TRUE	NA	NA	NA	C	coding	1040	3123	316	3438	132533732	132515534	FALSE	25	AAGCACTGCACTTCTCACCT	NA	NA	NA	NA	NA	NA
PB.587.2	chr1	-	7115	23	full-splice_match	Cntn2	TCONS_00020049	7177	23	62	0	-12	0	multi-exon	FALSE	canonical	NA	NA	NA	NA	33	NA	NA	TRUE	NA	NA	NA	C	coding	1040	3123	241	3363	132533732	132515534	FALSE	25	AAGCACTGCACTTCTCACCT	NA	NA	NA	NA	NA	NA
PB.587.3	chr1	-	7330	22	full-splice_match	Cntn2	TCONS_00020048	7334	22	0	4	0	0	multi-exon	FALSE	canonical	NA	NA	NA	NA	110	NA	NA	TRUE	NA	NA	NA	C	coding	887	2664	915	3578	132528645	132515534	FALSE	25	AAGCACTGCACTTCTCACCT	NA	NA	NA	NA	NA	NA
PB.587.5	chr1	-	4134	23	full-splice_match	Cntn2	TCONS_00020049	7177	23	44	2999	-5	2220	multi-exon	FALSE	canonical	NA	NA	NA	NA	2	NA	NA	TRUE	NA	NA	NA	C	coding	1040	3123	259	3381	132533732	132515534	FALSE	10	TGCCTTGCCTCATCGGGATG	NA	NA	NA	NA	NA	NA
PB.588.10	chr1	-	4676	25	novel_in_catalog	Nfasc	novel	9581	28	NA	NA	9	-1	combination_of_known_junctions	FALSE	canonical	NA	NA	NA	NA	11	NA	NA	TRUE	NA	NA	NA	C	coding	1164	3495	12	3506	132741777	132570420	FALSE	15	AGCCTATCTGTCCTTTCATT	NA	NA	NA	NA	NA	NA
PB.588.12	chr1	-	5229	30	full-splice_match	Nfasc	TCONS_00020060	9739	30	-50	4560	-10	-1	multi-exon	FALSE	canonical	NA	NA	NA	NA	80	NA	NA	TRUE	NA	NA	NA	C	coding	1342	4029	31	4059	132741777	132570420	FALSE	15	AGCCTATCTGTCCTTTCATT	NA	NA	NA	NA	NA	NA
PB.588.13	chr1	-	4644	24	novel_in_catalog	Nfasc	novel	9239	25	NA	NA	-10	-1	combination_of_known_junctions	FALSE	canonical	NA	NA	NA	NA	9	NA	NA	TRUE	NA	NA	NA	C	coding	1147	3444	31	3474	132741777	132570420	FALSE	15	AGCCTATCTGTCCTTTCATT	NA	NA	NA	NA	NA	NA
PB.588.14	chr1	-	5418	31	novel_not_in_catalog	Nfasc	novel	10100	32	NA	NA	-16	-1	at_least_one_novel_splicesite	FALSE	canonical	NA	NA	NA	NA	42	NA	NA	TRUE	NA	NA	NA	C	coding	1360	4083	166	4248	132700317	132570420	FALSE	15	AGCCTATCTGTCCTTTCATT	NA	NA	NA	NA	NA	NA
PB.588.2	chr1	-	6205	4	novel_in_catalog	Nfasc	novel	9942	29	NA	NA	-975	0	combination_of_known_splicesites	FALSE	canonical	NA	NA	NA	NA	2	NA	NA	TRUE	NA	NA	NA	C	coding	126	381	96	476	132576364	132570420	FALSE	15	ATTTTGGCCATGATTTGTTT	NA	NA	NA	NA	NA	NA
PB.588.21	chr1	-	3115	20	novel_in_catalog	Nfasc	novel	12823	26	NA	NA	-4	-2	combination_of_known_junctions	FALSE	canonical	NA	NA	NA	NA	3	NA	NA	TRUE	NA	NA	NA	C	coding	986	2961	25	2985	132741777	132599967	FALSE	30	ATCATTAGCCAATTTTGTCA	NA	NA	NA	NA	NA	NA
PB.588.4	chr1	-	9646	27	novel_in_catalog	Nfasc	novel	9581	28	NA	NA	20	0	combination_of_known_junctions	FALSE	canonical	NA	NA	NA	NA	2	NA	NA	TRUE	NA	NA	NA	C	coding	1169	3510	408	3917	132642768	132570420	FALSE	15	ATTTTGGCCATGATTTGTTT	NA	NA	NA	NA	NA	NA
PB.588.5	chr1	-	9764	30	full-splice_match	Nfasc	TCONS_00020060	9739	30	-26	1	-5	0	multi-exon	FALSE	canonical	NA	NA	NA	NA	3	NA	NA	TRUE	NA	NA	NA	C	coding	1342	4029	7	4035	132741777	132570420	FALSE	15	ATTTTGGCCATGATTTGTTT	NA	NA	NA	NA	NA	NA
PB.588.6	chr1	-	9569	27	novel_in_catalog	Nfasc	novel	9581	28	NA	NA	-4	0	combination_of_known_junctions	FALSE	canonical	NA	NA	NA	NA	155	NA	NA	TRUE	NA	NA	NA	C	coding	1271	3816	25	3840	132741777	132570420	FALSE	15	ATTTTGGCCATGATTTGTTT	NA	NA	NA	NA	NA	NA
PB.588.8	chr1	-	4984	27	novel_in_catalog	Nfasc	novel	9581	28	NA	NA	3	-1	combination_of_known_junctions	FALSE	canonical	NA	NA	NA	NA	9	NA	NA	TRUE	NA	NA	NA	C	coding	1169	3510	305	3814	132642768	132570420	FALSE	15	AGCCTATCTGTCCTTTCATT	NA	NA	NA	NA	NA	NA
PB.588.9	chr1	-	4935	28	novel_in_catalog	Nfasc	novel	10100	32	NA	NA	-5	-1	combination_of_known_splicesites	FALSE	canonical	NA	NA	NA	NA	41	NA	NA	TRUE	NA	NA	NA	C	coding	1252	3759	7	3765	132741777	132570420	FALSE	15	AGCCTATCTGTCCTTTCATT	NA	NA	NA	NA	NA	NA
PB.590.1	chr1	+	3474	3	novel_not_in_catalog	Lrrn2	novel	3428	2	NA	NA	81	-46	at_least_one_novel_splicesite	FALSE	canonical	NA	NA	NA	NA	6	NA	NA	TRUE	NA	NA	NA	C	coding	730	2193	714	2906	132937199	132939391	FALSE	80	AAAAAAAATAAAAATAAACG	NA	NA	NA	NA	NA	NA
PB.590.2	chr1	+	3219	2	full-splice_match	Lrrn2	TCONS_00007861	3428	2	163	46	81	-46	multi-exon	FALSE	canonical	NA	NA	NA	NA	664	NA	NA	TRUE	NA	NA	NA	C	coding	730	2193	459	2651	132937199	132939391	FALSE	80	AAAAAAAATAAAAATAAACG	NA	NA	NA	NA	NA	NA
PB.590.3	chr1	+	3386	2	full-splice_match	Lrrn2	TCONS_00007860	3595	2	163	46	81	-46	multi-exon	FALSE	canonical	NA	NA	NA	NA	123	NA	NA	TRUE	NA	NA	NA	C	coding	730	2193	626	2818	132937199	132939391	FALSE	80	AAAAAAAATAAAAATAAACG	NA	NA	NA	NA	NA	NA
PB.592.1	chr1	-	7053	11	full-splice_match	Mdm4	TCONS_00020118	7105	11	51	1	-2	-1	multi-exon	FALSE	canonical	NA	NA	NA	NA	40	NA	NA	TRUE	NA	NA	NA	A	coding	489	1470	149	1618	133018854	132991656	FALSE	15	ATTGTGTTTTGTCATTATTG	NA	NA	NA	NA	NA	NA
PB.594.1	chr1	+	3785	10	incomplete-splice_match	Pik3c2b	TCONS_00007883	6605	22	14628	1006	16	-3	5prime_fragment	FALSE	canonical	NA	NA	NA	NA	12	NA	NA	TRUE	NA	NA	NA	A	coding	411	1236	24	1259	133098781	133106158	FALSE	50	AAACAAAGCTATCATTATTA	NA	NA	NA	NA	NA	NA
PB.595.1	chr1	+	5642	2	full-splice_match	Ppp1r15b	TCONS_00007890	5594	2	-51	3	-51	-3	multi-exon	FALSE	canonical	NA	NA	NA	NA	41	NA	NA	TRUE	NA	NA	NA	C	coding	697	2094	656	2749	133131747	133136887	FALSE	30	AAATGCTATGTGACTTTATG	NA	NA	NA	NA	NA	NA
PB.595.2	chr1	+	4122	2	full-splice_match	Ppp1r15b	TCONS_00007890	5594	2	134	1338	-67	-1338	multi-exon	FALSE	canonical	NA	NA	NA	NA	8	NA	NA	TRUE	NA	NA	NA	C	coding	697	2094	471	2564	133131747	133136887	FALSE	30	GTAATCATTGCATTGTAGAC	NA	NA	NA	NA	NA	NA
PB.595.3	chr1	+	3700	2	full-splice_match	Ppp1r15b	TCONS_00007891	3688	2	-15	3	-15	-3	multi-exon	FALSE	canonical	NA	NA	NA	NA	54	NA	NA	TRUE	NA	NA	NA	C	coding	120	363	918	1280	133136998	133137360	FALSE	30	AAATGCTATGTGACTTTATG	NA	NA	NA	NA	NA	NA
PB.596.2	chr1	+	5371	27	novel_in_catalog	Plekha6	novel	7544	26	NA	NA	38	-3	intron_retention	FALSE	canonical	NA	NA	NA	NA	5	NA	NA	TRUE	NA	NA	NA	B	coding	1173	3522	337	3858	133260055	133299035	TRUE	50	AACAAATACTAGTGAAGCAC	NA	NA	NA	NA	NA	NA
PB.596.3	chr1	+	7588	27	novel_in_catalog	Plekha6	novel	7544	26	NA	NA	38	1	intron_retention	FALSE	canonical	NA	NA	NA	NA	16	NA	NA	TRUE	NA	NA	NA	B	coding	1173	3522	337	3858	133260055	133299035	TRUE	5	ACCTGTGGTGTGTGTGTGTC	NA	NA	NA	NA	NA	NA
PB.596.4	chr1	+	7460	26	novel_in_catalog	Plekha6	novel	14891	26	NA	NA	42	1	intron_retention	FALSE	canonical	NA	NA	NA	NA	5	NA	NA	TRUE	NA	NA	NA	B	coding	1152	3459	333	3791	133260055	133299761	FALSE	5	ACCTGTGGTGTGTGTGTGTC	NA	NA	NA	NA	NA	NA
PB.597.1	chr1	+	2273	8	full-splice_match	Etnk2	TCONS_00007960	2297	8	4	20	0	0	multi-exon	FALSE	canonical	NA	NA	NA	NA	7	NA	NA	TRUE	NA	NA	NA	A	coding	385	1158	189	1346	133363764	133379389	FALSE	35	AATACGGTCTTGGAAGGACA	NA	NA	NA	NA	NA	NA
PB.598.1	chr1	-	3266	14	full-splice_match	Sox13	TCONS_00020177	3219	14	-47	0	-47	0	multi-exon	FALSE	canonical	NA	NA	NA	NA	4	NA	NA	TRUE	NA	NA	NA	A	coding	614	1845	73	1917	133422647	133383651	FALSE	5	GACGTGCCCTTTCTCTGCTG	NA	NA	NA	NA	NA	NA
PB.599.1	chr1	-	468	5	full-splice_match	Snrpe	TCONS_00020193	503	5	26	9	13	-4	multi-exon	FALSE	canonical	NA	NA	NA	NA	38	NA	NA	TRUE	NA	NA	NA	A	coding	92	279	49	327	133610217	133604021	FALSE	35	AAAATTTTACATTGTTTCAT	NA	NA	NA	NA	NA	NA
PB.6.1	chr1	-	1938	5	full-splice_match	Mrpl15	TCONS_00012719	1894	5	-49	5	-20	0	multi-exon	FALSE	canonical	NA	NA	NA	NA	2	NA	NA	TRUE	NA	NA	NA	C	coding	204	615	83	697	4785677	4774452	FALSE	40	AATAACCTTAAAACTCTCCC	NA	NA	NA	NA	NA	NA
PB.6.2	chr1	-	994	5	full-splice_match	Mrpl15	TCONS_00012730	4203	5	41	3168	0	-2	multi-exon	FALSE	canonical	NA	NA	NA	NA	78	NA	NA	TRUE	NA	NA	NA	C	coding	295	888	22	909	4785677	4776464	FALSE	10	CCTTCACTGCTCAGGTCTTT	NA	NA	NA	NA	NA	NA
PB.60.1	chr1	-	4243	6	novel_in_catalog	Jph1	novel	4476	7	NA	NA	139	-4	intron_retention	FALSE	canonical	NA	NA	NA	NA	3	NA	NA	TRUE	NA	NA	NA	C	coding	660	1983	147	2129	17097604	16997479	TRUE	30	AAAATTGGAAGTGTCTTTCC	NA	NA	NA	NA	NA	NA
PB.60.2	chr1	-	4808	5	full-splice_match	Jph1	TCONS_00013346	4809	5	-6	7	-2	-7	multi-exon	FALSE	canonical	NA	NA	NA	NA	8	NA	NA	TRUE	NA	NA	NA	C	coding	660	1983	292	2274	17097604	16997479	FALSE	40	AATAAAATTGGAAGTGTCTT	NA	NA	NA	NA	NA	NA
PB.60.3	chr1	-	4236	6	novel_in_catalog	Jph1	novel	4172	8	NA	NA	-4	-7	intron_retention	FALSE	canonical	NA	NA	NA	NA	2	NA	NA	TRUE	NA	NA	NA	C	coding	660	1983	294	2276	17097604	16997479	TRUE	40	AATAAAATTGGAAGTGTCTT	NA	NA	NA	NA	NA	NA
PB.600.1	chr1	-	4375	17	full-splice_match	Zc3h11a	TCONS_00020223	4395	17	20	0	0	0	multi-exon	FALSE	canonical	NA	NA	NA	NA	2	NA	NA	TRUE	NA	NA	NA	C	coding	792	2379	325	2703	133647389	133621543	FALSE	30	AAATCCTTAGTTCTTATCAT	NA	NA	NA	NA	NA	NA
PB.600.2	chr1	-	4421	18	full-splice_match	Zc3h11a	TCONS_00020208	4455	18	9	25	-3	0	multi-exon	FALSE	canonical	NA	NA	NA	NA	2	NA	NA	TRUE	NA	NA	NA	C	coding	792	2379	371	2749	133647389	133621543	FALSE	30	AAATCCTTAGTTCTTATCAT	NA	NA	NA	NA	NA	NA
PB.600.3	chr1	-	4449	18	full-splice_match	Zc3h11a	TCONS_00020222	4396	18	-62	9	0	0	multi-exon	FALSE	canonical	NA	NA	NA	NA	9	NA	NA	TRUE	NA	NA	NA	C	coding	792	2379	399	2777	133647389	133621543	FALSE	30	AAATCCTTAGTTCTTATCAT	NA	NA	NA	NA	NA	NA
PB.600.4	chr1	-	4387	17	full-splice_match	Zc3h11a	TCONS_00020202	4401	17	-11	25	-11	0	multi-exon	FALSE	canonical	NA	NA	NA	NA	68	NA	NA	TRUE	NA	NA	NA	C	coding	792	2379	337	2715	133647389	133621543	FALSE	30	AAATCCTTAGTTCTTATCAT	NA	NA	NA	NA	NA	NA
PB.601.1	chr1	-	8658	22	full-splice_match	Atp2b4	TCONS_00020257	12043	22	118	3267	-9	-50	multi-exon	FALSE	canonical	NA	NA	NA	NA	134	NA	NA	TRUE	NA	NA	NA	C	coding	1166	3501	883	4383	133753281	133711634	TRUE	40	AAACCAATGCCATGCACTGA	NA	NA	NA	NA	NA	NA
PB.602.1	chr1	-	3576	3	full-splice_match	Prelp	TCONS_00020292	3615	3	31	8	28	-8	multi-exon	FALSE	canonical	NA	NA	NA	NA	65	NA	NA	TRUE	NA	NA	NA	C	coding	378	1137	146	1282	133915405	133912606	FALSE	30	AGCACAAAGCTGACTGTGTG	NA	NA	NA	NA	NA	NA
PB.602.3	chr1	-	1601	3	full-splice_match	Prelp	TCONS_00020292	3615	3	-5	2019	-5	397	multi-exon	FALSE	canonical	NA	NA	NA	NA	27	NA	NA	TRUE	NA	NA	NA	C	coding	378	1137	182	1318	133915405	133912606	FALSE	25	ACACCACGAGTCTCTCATGG	NA	NA	NA	NA	NA	NA
PB.603.1	chr1	+	3040	3	full-splice_match	Fmod	TCONS_00008041	3120	3	-38	118	-38	-118	multi-exon	FALSE	canonical	NA	NA	NA	NA	70	NA	NA	TRUE	NA	NA	NA	A	coding	376	1131	376	1506	134040224	134046625	FALSE	30	ATCTGCAAGGATGGAATGGT	NA	NA	NA	NA	NA	NA
PB.604.1	chr1	-	585	2	full-splice_match		TCONS_00020303	3067	2	1730	752	86	-752	multi-exon	FALSE	canonical	NA	NA	NA	NA	2	NA	NA	TRUE	NA	NA	NA	C	coding	102	309	1	309	134060967	134060320	FALSE	25	AAAATATCGTGTGTGTTCCC	NA	NA	NA	NA	NA	NA
PB.605.2	chr1	-	2580	2	full-splice_match	Btg2	TCONS_00020308	2743	2	3	160	3	52	multi-exon	FALSE	canonical	NA	NA	NA	NA	65	NA	NA	TRUE	NA	NA	NA	C	coding	158	477	65	541	134079053	134077369	FALSE	35	TAATGTGTAGAGAAGGTGGA	NA	NA	NA	NA	NA	NA
PB.605.3	chr1	-	1035	2	full-splice_match	Btg2	TCONS_00020308	2743	2	2	1706	2	-1494	multi-exon	FALSE	canonical	NA	NA	NA	NA	13	NA	NA	TRUE	NA	NA	NA	C	coding	158	477	66	542	134079053	134077369	FALSE	10	AATCTTCTCTTTTGTTTTTC	NA	NA	NA	NA	NA	NA
PB.606.1	chr1	+	2000	10	novel_not_in_catalog	Chil1	novel	2049	10	NA	NA	-40	0	at_least_one_novel_splicesite	FALSE	canonical	NA	NA	NA	NA	3	NA	NA	TRUE	NA	NA	NA	C	coding	316	951	633	1583	134183637	134189612	FALSE	25	AACGGTGTGCTATAATTGCG	NA	NA	NA	NA	NA	NA
PB.606.2	chr1	+	1735	10	novel_not_in_catalog	Chil1	novel	1645	10	NA	NA	-39	0	at_least_one_novel_splicesite	FALSE	canonical	NA	NA	NA	NA	6	NA	NA	TRUE	NA	NA	NA	C	coding	368	1107	212	1318	134182794	134189612	FALSE	25	AACGGTGTGCTATAATTGCG	NA	NA	NA	NA	NA	NA
PB.606.3	chr1	+	2358	9	novel_in_catalog	Chil1	novel	2049	10	NA	NA	-20	6	intron_retention	FALSE	canonical	NA	NA	NA	NA	2	NA	NA	TRUE	NA	NA	NA	C	coding	316	951	978	1928	134183637	134189612	FALSE	15	AATTGCGGCCGTCTCTATGG	NA	NA	NA	NA	NA	NA
PB.606.4	chr1	+	1648	10	full-splice_match	Chil1	TCONS_00008065	1645	10	-10	7	-10	0	multi-exon	FALSE	canonical	NA	NA	NA	NA	18	NA	NA	TRUE	NA	NA	NA	C	coding	379	1140	92	1231	134182257	134189612	FALSE	25	AACGGTGTGCTATAATTGCG	NA	NA	NA	NA	NA	NA
PB.606.5	chr1	+	1911	10	novel_not_in_catalog	Chil1	novel	2049	10	NA	NA	-9	0	at_least_one_novel_splicesite	FALSE	canonical	NA	NA	NA	NA	6	NA	NA	TRUE	NA	NA	NA	C	coding	316	951	544	1494	134183637	134189612	FALSE	25	AACGGTGTGCTATAATTGCG	NA	NA	NA	NA	NA	NA
PB.606.6	chr1	+	1808	10	novel_not_in_catalog	Chil1	novel	1645	10	NA	NA	-8	0	at_least_one_novel_splicesite	FALSE	canonical	NA	NA	NA	NA	2	NA	NA	TRUE	NA	NA	NA	C	coding	375	1128	264	1391	134182877	134189612	FALSE	25	AACGGTGTGCTATAATTGCG	NA	NA	NA	NA	NA	NA
PB.606.7	chr1	+	1933	10	novel_not_in_catalog	Chil1	novel	1687	10	NA	NA	18	0	at_least_one_novel_splicesite	FALSE	canonical	NA	NA	NA	NA	4	NA	NA	TRUE	NA	NA	NA	C	coding	316	951	566	1516	134183637	134189612	FALSE	25	AACGGTGTGCTATAATTGCG	NA	NA	NA	NA	NA	NA
PB.606.8	chr1	+	1640	10	full-splice_match	Chil1	TCONS_00008069	1687	10	47	0	-23	0	multi-exon	FALSE	canonical	NA	NA	NA	NA	25	NA	NA	TRUE	NA	NA	NA	C	coding	389	1170	54	1223	134182504	134189612	FALSE	25	AACGGTGTGCTATAATTGCG	NA	NA	NA	NA	NA	NA
PB.607.10	chr1	-	2823	3	full-splice_match	Adora1	TCONS_00020324	4968	3	-21	2166	-6	-42	multi-exon	FALSE	canonical	NA	NA	NA	NA	90	NA	NA	TRUE	NA	NA	NA	C	coding	326	981	283	1263	134234355	134202951	FALSE	85	AAAAAAGAAAGAAAGAAAAA	NA	NA	NA	NA	NA	NA
PB.607.11	chr1	-	2864	3	full-splice_match	Adora1	TCONS_00020326	763	3	-95	-2006	-13	-42	multi-exon	FALSE	canonical	NA	NA	NA	NA	75	NA	NA	TRUE	NA	NA	NA	C	coding	326	981	324	1304	134234355	134202951	FALSE	85	AAAAAAGAAAGAAAGAAAAA	NA	NA	NA	NA	NA	NA
PB.607.12	chr1	-	3042	3	full-splice_match	Adora1	TCONS_00020315	5088	3	-179	2225	-164	-42	multi-exon	FALSE	canonical	NA	NA	NA	NA	23	NA	NA	TRUE	NA	NA	NA	C	coding	326	981	502	1482	134234355	134202951	FALSE	85	AAAAAAGAAAGAAAGAAAAA	NA	NA	NA	NA	NA	NA
PB.607.13	chr1	-	4024	2	full-splice_match	Adora1	TCONS_00020325	3625	2	-441	42	-392	-42	multi-exon	FALSE	canonical	NA	NA	NA	NA	519	NA	NA	TRUE	NA	NA	NA	C	coding	326	981	1484	2464	134234355	134202951	FALSE	85	AAAAAAGAAAGAAAGAAAAA	NA	NA	NA	NA	NA	NA
PB.607.2	chr1	-	5387	2	full-splice_match	Adora1	TCONS_00020322	5857	2	407	63	325	-4	multi-exon	FALSE	canonical	NA	NA	NA	NA	23	NA	NA	TRUE	NA	NA	NA	C	coding	326	981	685	1665	134234355	134202951	FALSE	50	AAAATGAGTAGTAATGAAGT	NA	NA	NA	NA	NA	NA
PB.607.3	chr1	-	4976	3	full-splice_match	Adora1	TCONS_00020321	5076	3	37	63	-12	-4	multi-exon	FALSE	canonical	NA	NA	NA	NA	4	NA	NA	TRUE	NA	NA	NA	C	coding	326	981	274	1254	134234355	134202951	FALSE	50	AAAATGAGTAGTAATGAAGT	NA	NA	NA	NA	NA	NA
PB.607.4	chr1	-	4945	3	full-splice_match	Adora1	TCONS_00020324	4968	3	19	4	-15	-4	multi-exon	FALSE	canonical	NA	NA	NA	NA	136	NA	NA	TRUE	NA	NA	NA	C	coding	326	981	243	1223	134234355	134202951	FALSE	50	AAAATGAGTAGTAATGAAGT	NA	NA	NA	NA	NA	NA
PB.607.5	chr1	-	2800	3	full-splice_match	Adora1	TCONS_00020319	5592	3	567	2225	-286	-42	multi-exon	FALSE	canonical	NA	NA	NA	NA	12	NA	NA	TRUE	NA	NA	NA	C	coding	326	981	260	1240	134234355	134202951	FALSE	85	AAAAAAGAAAGAAAGAAAAA	NA	NA	NA	NA	NA	NA
PB.607.6	chr1	-	2402	2	novel_in_catalog	Adora1	novel	5592	3	NA	NA	-286	-42	intron_retention	FALSE	canonical	NA	NA	NA	NA	2	NA	NA	TRUE	NA	NA	NA	C	coding	236	711	132	842	134234733	134202951	FALSE	85	AAAAAAGAAAGAAAGAAAAA	NA	NA	NA	NA	NA	NA
PB.607.7	chr1	-	2739	3	novel_not_in_catalog	Adora1	novel	5592	3	NA	NA	-293	-42	intron_retention	FALSE	canonical	NA	NA	NA	NA	8	NA	NA	TRUE	NA	NA	NA	C	coding	326	981	199	1179	134234355	134202951	FALSE	85	AAAAAAGAAAGAAAGAAAAA	NA	NA	NA	NA	NA	NA
PB.607.8	chr1	-	2702	3	novel_not_in_catalog	Adora1	novel	5546	3	NA	NA	16	-42	intron_retention	FALSE	canonical	NA	NA	NA	NA	40	NA	NA	TRUE	NA	NA	NA	C	coding	245	738	405	1142	134234112	134202951	FALSE	85	AAAAAAGAAAGAAAGAAAAA	NA	NA	NA	NA	NA	NA
PB.607.9	chr1	-	2404	2	novel_in_catalog	Adora1	novel	5546	3	NA	NA	0	-42	intron_retention	FALSE	canonical	NA	NA	NA	NA	111	NA	NA	TRUE	NA	NA	NA	C	coding	184	555	290	844	134203505	134202951	FALSE	85	AAAAAAGAAAGAAAGAAAAA	NA	NA	NA	NA	NA	NA
PB.608.1	chr1	-	2815	6	full-splice_match	Ppfia4	TCONS_00020331	2850	6	30	5	-8	0	multi-exon	FALSE	canonical	NA	NA	NA	NA	19	NA	NA	TRUE	NA	NA	NA	C	coding	182	549	272	820	134304362	134298779	FALSE	25	ACAAATGGTGTCAGTTTCTT	NA	NA	NA	NA	NA	NA
PB.608.11	chr1	-	4144	29	novel_not_in_catalog	Ppfia4	novel	6119	29	NA	NA	10	6	at_least_one_novel_splicesite	FALSE	canonical	NA	NA	NA	NA	3	NA	NA	TRUE	NA	NA	NA	C	coding	1184	3555	186	3740	134332523	134298779	FALSE	15	TCCTGCTTGGACTAATTGGC	NA	NA	NA	NA	NA	NA
PB.608.12	chr1	-	4269	30	novel_not_in_catalog	Ppfia4	novel	6230	30	NA	NA	-4	6	at_least_one_novel_splicesite	FALSE	canonical	NA	NA	NA	NA	2	NA	NA	TRUE	NA	NA	NA	C	coding	1187	3564	200	3763	134332523	134299078	TRUE	15	TCCTGCTTGGACTAATTGGC	NA	NA	NA	NA	NA	NA
PB.608.13	chr1	-	4425	29	novel_not_in_catalog	Ppfia4	novel	6119	29	NA	NA	-10	6	at_least_one_novel_splicesite	FALSE	canonical	NA	NA	NA	NA	3	NA	NA	TRUE	NA	NA	NA	C	coding	771	2316	544	2859	134332523	134313672	TRUE	15	TCCTGCTTGGACTAATTGGC	NA	NA	NA	NA	NA	NA
PB.608.14	chr1	-	4508	29	full-splice_match	Ppfia4	TCONS_00020336	6119	29	15	1596	15	6	multi-exon	FALSE	canonical	NA	NA	NA	NA	84	NA	NA	TRUE	NA	NA	NA	C	coding	1184	3555	550	4104	134332523	134298779	FALSE	15	TCCTGCTTGGACTAATTGGC	NA	NA	NA	NA	NA	NA
PB.608.15	chr1	-	1062	6	novel_not_in_catalog	Ppfia4	novel	4332	6	NA	NA	-464	4	at_least_one_novel_splicesite	FALSE	canonical	NA	NA	NA	NA	2	NA	NA	TRUE	NA	NA	NA	C	coding	182	549	112	660	134304362	134298779	FALSE	15	TGTCCTGCTTGGACTAATTG	NA	NA	NA	NA	NA	NA
PB.608.2	chr1	-	2998	5	full-splice_match	Ppfia4	TCONS_00020341	2985	5	-8	-5	-8	0	multi-exon	FALSE	canonical	NA	NA	NA	NA	2	NA	NA	TRUE	NA	NA	NA	C	coding	216	651	353	1003	134304464	134298779	FALSE	25	ACAAATGGTGTCAGTTTCTT	NA	NA	NA	NA	NA	NA
PB.608.3	chr1	-	2851	6	novel_not_in_catalog	Ppfia4	novel	2850	6	NA	NA	11	0	at_least_one_novel_splicesite	FALSE	canonical	NA	NA	NA	NA	2	NA	NA	TRUE	NA	NA	NA	C	coding	182	549	308	856	134304362	134298779	FALSE	25	ACAAATGGTGTCAGTTTCTT	NA	NA	NA	NA	NA	NA
PB.608.4	chr1	-	2752	6	full-splice_match	Ppfia4	TCONS_00020332	4332	6	1575	5	9	0	multi-exon	FALSE	canonical	NA	NA	NA	NA	6	NA	NA	TRUE	NA	NA	NA	C	coding	182	549	209	757	134304362	134298779	FALSE	25	ACAAATGGTGTCAGTTTCTT	NA	NA	NA	NA	NA	NA
PB.608.6	chr1	-	6073	29	full-splice_match	Ppfia4	TCONS_00020336	6119	29	41	5	10	0	multi-exon	FALSE	canonical	NA	NA	NA	NA	48	NA	NA	TRUE	NA	NA	NA	C	coding	1184	3555	524	4078	134332523	134298779	FALSE	25	ACAAATGGTGTCAGTTTCTT	NA	NA	NA	NA	NA	NA
PB.608.7	chr1	-	6210	30	full-splice_match	Ppfia4	TCONS_00020337	6230	30	15	5	15	0	multi-exon	FALSE	canonical	NA	NA	NA	NA	236	NA	NA	TRUE	NA	NA	NA	C	coding	1187	3564	550	4113	134332523	134299078	TRUE	25	ACAAATGGTGTCAGTTTCTT	NA	NA	NA	NA	NA	NA
PB.608.9	chr1	-	1185	6	full-splice_match	Ppfia4	TCONS_00020331	2850	6	69	1596	31	6	multi-exon	FALSE	canonical	NA	NA	NA	NA	6	NA	NA	TRUE	NA	NA	NA	C	coding	182	549	233	781	134304362	134298779	FALSE	15	TCCTGCTTGGACTAATTGGC	NA	NA	NA	NA	NA	NA
PB.609.1	chr1	-	3114	8	full-splice_match	Tmem183a	TCONS_00020351	3149	8	35	0	-3	0	multi-exon	FALSE	canonical	NA	NA	NA	NA	88	NA	NA	TRUE	NA	NA	NA	C	coding	375	1128	75	1202	134361870	134348009	FALSE	15	TTCTGGCTCAACTTGTGAGT	NA	NA	NA	NA	NA	NA
PB.609.2	chr1	-	3282	9	full-splice_match	Tmem183a	TCONS_00020349	3422	9	30	110	1	0	multi-exon	FALSE	canonical	NA	NA	NA	NA	44	NA	NA	TRUE	NA	NA	NA	C	coding	235	708	80	787	134361870	134353135	TRUE	15	TTCTGGCTCAACTTGTGAGT	NA	NA	NA	NA	NA	NA
PB.609.3	chr1	-	1865	8	full-splice_match	Tmem183a	TCONS_00020351	3149	8	21	1263	-5	322	multi-exon	FALSE	canonical	NA	NA	NA	NA	67	NA	NA	TRUE	NA	NA	NA	C	coding	375	1128	89	1216	134361870	134348009	FALSE	25	TATAGATTGTGTCTCTAATC	NA	NA	NA	NA	NA	NA
PB.609.4	chr1	-	1853	8	incomplete-splice_match	Tmem183a	TCONS_00020352	1689	9	206	-232	-45	232	5prime_fragment	FALSE	canonical	NA	NA	NA	NA	2	NA	NA	TRUE	NA	NA	NA	C	coding	136	411	301	711	134360826	134353135	TRUE	15	ATGATTTTGTATTTTGGGTT	NA	NA	NA	NA	NA	NA
PB.609.5	chr1	-	1950	9	full-splice_match	Tmem183a	TCONS_00020352	1689	9	-29	-232	9	232	multi-exon	FALSE	canonical	NA	NA	NA	NA	2	NA	NA	TRUE	NA	NA	NA	C	coding	235	708	101	808	134361870	134353135	TRUE	15	ATGATTTTGTATTTTGGGTT	NA	NA	NA	NA	NA	NA
PB.609.6	chr1	-	812	6	incomplete-splice_match	Tmem183a	TCONS_00020351	3149	8	22	6319	-4	3026	3prime_fragment	FALSE	canonical	NA	NA	NA	NA	2	NA	NA	TRUE	NA	NA	NA	C	coding	241	723	88	810	134361870	134352418	FALSE	40	AAAGATTGTTGGGAACAGAC	NA	NA	NA	NA	NA	NA
PB.609.7	chr1	-	925	4	incomplete-splice_match	Tmem183a	TCONS_00020348	3256	8	29	9249	0	206	3prime_fragment	FALSE	canonical	NA	NA	NA	NA	5	NA	NA	TRUE	NA	NA	NA	C	coding	177	534	81	614	134361870	134355547	FALSE	25	ACAGAGGTCTAGTGGACTTT	NA	NA	NA	NA	NA	NA
PB.61.1	chr1	+	919	4	full-splice_match	Gdap1	TCONS_00000745	6528	4	11	5598	11	0	multi-exon	FALSE	canonical	NA	NA	NA	NA	2	NA	NA	TRUE	NA	NA	NA	C	coding	207	624	100	723	17145472	17158548	FALSE	70	AAAAAAAAAAAAAATGTTTT	NA	NA	NA	NA	NA	NA
PB.61.2	chr1	+	1718	6	full-splice_match	Gdap1	TCONS_00000744	3949	6	11	2220	11	2	multi-exon	FALSE	canonical	NA	NA	NA	NA	2	NA	NA	TRUE	NA	NA	NA	C	coding	358	1077	100	1176	17145472	17161509	FALSE	60	AAAGGGGAGAAAGAAAATGA	NA	NA	NA	NA	NA	NA
PB.61.3	chr1	+	3930	6	full-splice_match	Gdap1	TCONS_00000744	3949	6	11	8	11	-8	multi-exon	FALSE	canonical	NA	NA	NA	NA	190	NA	NA	TRUE	NA	NA	NA	C	coding	358	1077	100	1176	17145472	17161509	FALSE	35	AAAATAAATGTTTTCTGGGT	NA	NA	NA	NA	NA	NA
PB.610.1	chr1	+	1874	8	full-splice_match	Cyb5r1	TCONS_00008104	2318	8	429	15	-7	-11	multi-exon	TRUE	canonical	NA	NA	NA	NA	3	NA	NA	TRUE	NA	NA	NA	C	coding	333	1002	227	1228	134406214	134411079	FALSE	40	AATGATCTCAAGGAATCATT	NA	NA	NA	NA	NA	NA
PB.610.2	chr1	+	1606	9	full-splice_match	Cyb5r1	TCONS_00008123	1837	9	216	15	2	-11	multi-exon	FALSE	canonical	NA	NA	NA	NA	76	NA	NA	TRUE	NA	NA	NA	C	coding	305	918	43	960	134406039	134411079	FALSE	40	AATGATCTCAAGGAATCATT	NA	NA	NA	NA	NA	NA
PB.611.2	chr1	+	1837	7	novel_in_catalog	Adipor1	novel	3123	8	NA	NA	-7	-1003	combination_of_known_junctions	FALSE	canonical	NA	NA	NA	NA	2	NA	NA	TRUE	NA	NA	NA	C	coding	315	948	217	1164	134423015	134431672	FALSE	35	ATTCAAAGAGTTAACTGTGT	NA	NA	NA	NA	NA	NA
PB.611.3	chr1	+	1942	8	novel_in_catalog	Adipor1	novel	3123	8	NA	NA	-2	-1013	combination_of_known_junctions	FALSE	canonical	NA	NA	NA	NA	4	NA	NA	TRUE	NA	NA	NA	C	coding	239	720	546	1265	134424827	134431658	FALSE	35	AACGCTTGGCATTCAAAGAG	NA	NA	NA	NA	NA	NA
PB.611.4	chr1	+	2011	8	full-splice_match	Adipor1	TCONS_00008132	3123	8	96	1016	3	-1013	multi-exon	FALSE	canonical	NA	NA	NA	NA	266	NA	NA	TRUE	NA	NA	NA	C	coding	375	1128	207	1334	134423015	134431658	FALSE	35	AACGCTTGGCATTCAAAGAG	NA	NA	NA	NA	NA	NA
PB.611.5	chr1	+	3094	9	full-splice_match	Adipor1	TCONS_00008139	3261	9	96	71	3	0	multi-exon	FALSE	canonical	NA	NA	NA	NA	2	NA	NA	TRUE	NA	NA	NA	C	coding	375	1128	277	1404	134423015	134431658	FALSE	25	AAACTGATGTCTTGGTTCCA	NA	NA	NA	NA	NA	NA
PB.611.6	chr1	+	3024	8	full-splice_match	Adipor1	TCONS_00008132	3123	8	96	3	3	0	multi-exon	FALSE	canonical	NA	NA	NA	NA	9	NA	NA	TRUE	NA	NA	NA	C	coding	375	1128	207	1334	134423015	134431658	FALSE	25	AAACTGATGTCTTGGTTCCA	NA	NA	NA	NA	NA	NA
PB.611.7	chr1	+	2414	8	full-splice_match	Adipor1	TCONS_00008140	3446	8	19	1013	4	-1013	multi-exon	FALSE	canonical	NA	NA	NA	NA	110	NA	NA	TRUE	NA	NA	NA	C	coding	375	1128	610	1737	134423015	134431658	FALSE	35	AACGCTTGGCATTCAAAGAG	NA	NA	NA	NA	NA	NA
PB.612.1	chr1	+	3306	12	full-splice_match	Klhl12	TCONS_00008151	3277	12	-34	5	-4	-5	multi-exon	TRUE	canonical	NA	NA	NA	NA	2	NA	NA	TRUE	NA	NA	NA	C	coding	564	1695	202	1896	134458484	134489458	FALSE	40	AAATGGCTTTAAGAGAATTT	NA	NA	NA	NA	NA	NA
PB.612.2	chr1	+	1192	3	incomplete-splice_match	Klhl12	TCONS_00008147	2183	5	2	9184	2	-1886	3prime_fragment	FALSE	canonical	NA	NA	NA	NA	2	NA	NA	TRUE	NA	NA	NA	C	coding	122	369	152	520	134458484	134464012	FALSE	45	GTAAAATACCTTTTTAAGAA	NA	NA	NA	NA	NA	NA
PB.612.3	chr1	+	3256	12	full-splice_match	Klhl12	TCONS_00008150	3408	12	2	150	2	-5	multi-exon	FALSE	canonical	NA	NA	NA	NA	72	NA	NA	TRUE	NA	NA	NA	C	coding	564	1695	152	1846	134458484	134489458	FALSE	40	AAATGGCTTTAAGAGAATTT	NA	NA	NA	NA	NA	NA
PB.612.4	chr1	+	1834	3	incomplete-splice_match	Klhl12	TCONS_00008153	6215	8	18754	150	12353	-5	5prime_fragment	FALSE	canonical	NA	NA	NA	NA	23	NA	NA	TRUE	NA	NA	NA	C	coding	110	333	92	424	134487724	134489458	FALSE	40	AAATGGCTTTAAGAGAATTT	NA	NA	NA	NA	NA	NA
PB.613.1	chr1	+	2038	3	full-splice_match	Rabif	TCONS_00008156	2916	3	-9	887	-9	-887	multi-exon	FALSE	canonical	NA	NA	NA	NA	3	NA	NA	TRUE	NA	NA	NA	C	non_coding	NA	NA	NA	NA	NA	NA	NA	5	TTGTCATCTGTTTTCTGGGT	NA	NA	NA	NA	NA	NA
PB.613.2	chr1	+	1969	2	full-splice_match	Rabif	TCONS_00008157	2861	2	0	892	0	-892	multi-exon	FALSE	canonical	NA	NA	NA	NA	127	NA	NA	TRUE	NA	NA	NA	C	coding	123	372	37	408	134494684	134506321	FALSE	20	AAACCTTGTCATCTGTTTTC	NA	NA	NA	NA	NA	NA
PB.613.3	chr1	+	3096	3	full-splice_match	Rabif	TCONS_00008156	2916	3	0	-180	0	37	multi-exon	FALSE	canonical	NA	NA	NA	NA	2	NA	NA	TRUE	NA	NA	NA	C	non_coding	NA	NA	NA	NA	NA	NA	NA	60	AAAAAAAAAACATTTGCCAC	NA	NA	NA	NA	NA	NA
PB.613.4	chr1	+	3039	2	full-splice_match	Rabif	TCONS_00008157	2861	2	2	-180	2	37	multi-exon	FALSE	canonical	NA	NA	NA	NA	34	NA	NA	TRUE	NA	NA	NA	C	coding	123	372	35	406	134494684	134506321	FALSE	60	AAAAAAAAAACATTTGCCAC	NA	NA	NA	NA	NA	NA
PB.615.1	chr1	+	5698	27	full-splice_match	Kdm5b	TCONS_00008177	8714	27	-78	3094	-45	669	multi-exon	FALSE	canonical	NA	NA	NA	NA	26	NA	NA	TRUE	NA	NA	NA	C	coding	1544	4635	247	4881	134560339	134631374	FALSE	35	AACACTAGACTACAGCTTCT	NA	NA	NA	NA	NA	NA
PB.615.2	chr1	+	5438	26	full-splice_match	Kdm5b	TCONS_00008181	5413	26	-25	0	-4	0	multi-exon	FALSE	canonical	NA	NA	NA	NA	54	NA	NA	TRUE	NA	NA	NA	C	coding	1517	4554	173	4726	134560339	134630810	FALSE	80	AAAAAAAGAAAAAACAACTA	NA	NA	NA	NA	NA	NA
PB.616.1	chr1	+	1698	9	full-splice_match	Syt2	TCONS_00008188	6965	9	9	5258	-5	-1519	multi-exon	FALSE	canonical	NA	NA	NA	NA	5	NA	NA	TRUE	NA	NA	NA	C	coding	422	1269	213	1481	134740852	134747681	FALSE	35	AAAGAAAAGCCTGGCTCTGT	NA	NA	NA	NA	NA	NA
PB.616.2	chr1	+	6913	9	full-splice_match	Syt2	TCONS_00008188	6965	9	43	9	1	-2	multi-exon	FALSE	canonical	NA	NA	NA	NA	8	NA	NA	TRUE	NA	NA	NA	C	coding	422	1269	179	1447	134740852	134747681	FALSE	20	AACCTGGGGGCGGGGAGCAT	NA	NA	NA	NA	NA	NA
PB.616.3	chr1	+	2852	9	full-splice_match	Syt2	TCONS_00008188	6965	9	45	4068	0	-329	multi-exon	FALSE	canonical	NA	NA	NA	NA	6	NA	NA	TRUE	NA	NA	NA	C	coding	422	1269	177	1445	134740852	134747681	FALSE	30	AGTCAGGCTTGCACTAAGTA	NA	NA	NA	NA	NA	NA
PB.616.4	chr1	+	3201	9	full-splice_match	Syt2	TCONS_00008196	6879	9	-383	4061	-383	-329	multi-exon	FALSE	canonical	NA	NA	NA	NA	71	NA	NA	TRUE	NA	NA	NA	C	coding	422	1269	526	1794	134740852	134747681	FALSE	30	AGTCAGGCTTGCACTAAGTA	NA	NA	NA	NA	NA	NA
PB.616.5	chr1	+	5330	9	full-splice_match	Syt2	TCONS_00008196	6879	9	-19	1568	-19	-1568	multi-exon	FALSE	canonical	NA	NA	NA	NA	3	NA	NA	TRUE	NA	NA	NA	C	coding	422	1269	162	1430	134740852	134747681	FALSE	35	TCAAGATGCATGTCTACAAT	NA	NA	NA	NA	NA	NA
PB.616.6	chr1	+	6896	9	full-splice_match	Syt2	TCONS_00008196	6879	9	-19	2	-19	-2	multi-exon	FALSE	canonical	NA	NA	NA	NA	54	NA	NA	TRUE	NA	NA	NA	C	coding	422	1269	162	1430	134740852	134747681	FALSE	20	AACCTGGGGGCGGGGAGCAT	NA	NA	NA	NA	NA	NA
PB.617.2	chr1	-	7388	13	full-splice_match	Ppp1r12b	TCONS_00020390	7492	13	17	87	17	-8	multi-exon	FALSE	canonical	NA	NA	NA	NA	11	NA	NA	TRUE	NA	NA	NA	C	coding	208	627	1019	1645	134835990	134760409	FALSE	35	TGCCATGAGATTGATAGAAC	NA	NA	NA	NA	NA	NA
PB.617.3	chr1	-	8820	24	full-splice_match	Ppp1r12b	TCONS_00020395	8840	24	12	8	0	-8	multi-exon	FALSE	canonical	NA	NA	NA	NA	108	NA	NA	TRUE	NA	NA	NA	C	coding	976	2931	147	3077	134955782	134760409	FALSE	35	TGCCATGAGATTGATAGAAC	NA	NA	NA	NA	NA	NA
PB.618.1	chr1	+	1080	7	full-splice_match	Ube2t	TCONS_00008205	1116	7	34	2	-2	1	multi-exon	FALSE	canonical	NA	NA	NA	NA	5	NA	NA	TRUE	NA	NA	NA	A	coding	204	615	252	866	134967790	134973946	FALSE	35	AAGTGTGTGTTTATATGAAA	NA	NA	NA	NA	NA	NA
PB.619.1	chr1	-	2153	9	novel_in_catalog	Ptprv	novel	6108	37	NA	NA	-640	0	intron_retention	FALSE	canonical	NA	NA	NA	NA	2	NA	NA	TRUE	NA	NA	NA	B	coding	258	777	28	804	135112919	135110070	TRUE	5	ATGGTTGTGTCTGCTTCTGC	NA	NA	NA	NA	NA	NA
PB.619.2	chr1	-	1500	13	incomplete-splice_match	Ptprv	TCONS_00020425	6129	37	18249	2	-608	-1	5prime_fragment	FALSE	canonical	NA	NA	NA	NA	2	NA	NA	TRUE	NA	NA	NA	B	coding	454	1365	11	1375	135112904	135108624	FALSE	5	CATGGTTGTGTCTGCTTCTG	NA	NA	NA	NA	NA	NA
PB.620.1	chr1	+	2988	10	novel_not_in_catalog	Ptpn7	novel	4153	8	NA	NA	-881	-21	at_least_one_novel_splicesite	FALSE	canonical	NA	NA	NA	NA	31	NA	NA	TRUE	NA	NA	NA	C	coding	359	1080	264	1343	135133802	135143254	FALSE	85	AAAGAAAAAAAAAAGAAAGA	NA	NA	NA	NA	NA	NA
PB.620.2	chr1	+	2898	10	full-splice_match	Ptpn7	TCONS_00008230	3261	10	-55	418	-30	-21	multi-exon	FALSE	canonical	NA	NA	NA	NA	3	NA	NA	TRUE	NA	NA	NA	C	coding	359	1080	174	1253	135133802	135143254	FALSE	85	AAAGAAAAAAAAAAGAAAGA	NA	NA	NA	NA	NA	NA
PB.621.1	chr1	+	1619	7	full-splice_match	Arl8a	TCONS_00008235	1713	7	92	2	92	-2	multi-exon	FALSE	canonical	NA	NA	NA	NA	51	NA	NA	TRUE	NA	NA	NA	C	coding	186	561	63	623	135146978	135155271	FALSE	5	GGGGGGTGTGTATGGTGCTG	NA	NA	NA	NA	NA	NA
PB.621.2	chr1	+	1541	7	full-splice_match	Arl8a	TCONS_00008237	1495	7	-48	2	-48	-2	multi-exon	FALSE	canonical	NA	NA	NA	NA	76	NA	NA	TRUE	NA	NA	NA	C	coding	138	417	129	545	135152492	135155271	FALSE	5	GGGGGGTGTGTATGGTGCTG	NA	NA	NA	NA	NA	NA
PB.622.1	chr1	-	1148	3	novel_not_in_catalog	Gpr37l1	novel	2269	2	NA	NA	4741	-18	at_least_one_novel_splicesite	FALSE	canonical	NA	NA	NA	NA	2	NA	NA	TRUE	NA	NA	NA	C	coding	107	324	197	520	135162559	135160880	FALSE	30	AACCCTGTGCCCACAGAACT	NA	NA	NA	NA	NA	NA
PB.622.2	chr1	-	1547	2	novel_not_in_catalog	Gpr37l1	novel	2269	2	NA	NA	4720	-18	at_least_one_novel_splicesite	FALSE	canonical	NA	NA	NA	NA	3	NA	NA	TRUE	NA	NA	NA	C	coding	279	840	80	919	135162697	135160880	FALSE	30	AACCCTGTGCCCACAGAACT	NA	NA	NA	NA	NA	NA
PB.622.3	chr1	-	1606	3	novel_not_in_catalog	Gpr37l1	novel	2269	2	NA	NA	-50	-18	at_least_one_novel_splicesite	FALSE	canonical	NA	NA	NA	NA	11	NA	NA	TRUE	NA	NA	NA	C	coding	311	936	43	978	135167504	135160880	FALSE	30	AACCCTGTGCCCACAGAACT	NA	NA	NA	NA	NA	NA
PB.622.4	chr1	-	2002	3	novel_not_in_catalog	Gpr37l1	novel	2269	2	NA	NA	-56	-18	at_least_one_novel_splicesite	FALSE	canonical	NA	NA	NA	NA	2	NA	NA	TRUE	NA	NA	NA	C	coding	441	1326	49	1374	135167504	135160880	FALSE	30	AACCCTGTGCCCACAGAACT	NA	NA	NA	NA	NA	NA
PB.622.5	chr1	-	2266	2	full-splice_match	Gpr37l1	TCONS_00020444	2269	2	-15	18	-15	-18	multi-exon	FALSE	canonical	NA	NA	NA	NA	1436	NA	NA	TRUE	NA	NA	NA	C	coding	481	1446	193	1638	135167504	135160880	FALSE	30	AACCCTGTGCCCACAGAACT	NA	NA	NA	NA	NA	NA
PB.623.1	chr1	+	931	1	full-splice_match	Gm4204	TCONS_00008245	1231	1	479	-179	430	-22	mono-exon	FALSE	NA	NA	NA	NA	NA	11	NA	NA	NA	NA	NA	NA	A	coding	185	558	212	769	135232685	135233242	NA	55	AAAAAAAAATGTTATTCTTA	NA	NA	NA	NA	NA	NA
PB.624.1	chr1	-	2438	10	novel_in_catalog	Rnpep	novel	2332	11	NA	NA	42	1	intron_retention	FALSE	canonical	NA	NA	NA	NA	6	NA	NA	TRUE	NA	NA	NA	C	coding	453	1362	35	1396	135284008	135267125	TRUE	40	AAGTTGGAGTTATAGAATGA	NA	NA	NA	NA	NA	NA
PB.624.2	chr1	-	2134	10	full-splice_match	Rnpep	TCONS_00020464	2171	10	38	-1	38	1	multi-exon	FALSE	canonical	NA	NA	NA	NA	5	NA	NA	TRUE	NA	NA	NA	C	coding	611	1836	39	1874	135284008	135262971	FALSE	40	AAGTTGGAGTTATAGAATGA	NA	NA	NA	NA	NA	NA
PB.624.4	chr1	-	2327	11	full-splice_match	Rnpep	TCONS_00020459	2332	11	3	2	3	1	multi-exon	FALSE	canonical	NA	NA	NA	NA	3	NA	NA	TRUE	NA	NA	NA	C	coding	455	1368	74	1441	135284008	135266969	TRUE	40	AAGTTGGAGTTATAGAATGA	NA	NA	NA	NA	NA	NA
PB.624.5	chr1	-	2414	11	full-splice_match	Rnpep	TCONS_00020465	2288	11	-125	-1	-125	1	multi-exon	FALSE	canonical	NA	NA	NA	NA	324	NA	NA	TRUE	NA	NA	NA	C	coding	650	1953	202	2154	135284008	135262971	FALSE	40	AAGTTGGAGTTATAGAATGA	NA	NA	NA	NA	NA	NA
PB.624.6	chr1	-	2362	3	incomplete-splice_match	Rnpep	TCONS_00020465	2288	11	33	13095	33	35	3prime_fragment	FALSE	canonical	NA	NA	NA	NA	4	NA	NA	TRUE	NA	NA	NA	C	coding	246	741	44	784	135284008	135277385	FALSE	85	AAAGAAAAAAGAAAAGAAAA	NA	NA	NA	NA	NA	NA
PB.627.1	chr1	-	904	6	full-splice_match	Timm17a	TCONS_00020485	7280	6	41	6335	41	268	multi-exon	FALSE	canonical	NA	NA	NA	NA	251	NA	NA	TRUE	NA	NA	NA	C	coding	171	516	19	534	135313719	135301918	FALSE	30	AACCTTTCCTTTGAAAGTTA	NA	NA	NA	NA	NA	NA
PB.628.1	chr1	+	2705	3	full-splice_match	Lmod1	TCONS_00008252	3948	3	6	1237	6	-1237	multi-exon	FALSE	canonical	NA	NA	NA	NA	4	NA	NA	TRUE	NA	NA	NA	A	coding	595	1788	198	1985	135325010	135366108	FALSE	25	AAGTGGCTATACCTCACCTT	NA	NA	NA	NA	NA	NA
PB.629.1	chr1	-	1454	4	novel_in_catalog	Shisa4	novel	1763	5	NA	NA	16	1	combination_of_known_splicesites	FALSE	canonical	NA	NA	NA	NA	4	NA	NA	TRUE	NA	NA	NA	C	coding	117	354	101	454	135374961	135372256	TRUE	10	TATGAGTCCGTCCTTCCTTC	NA	NA	NA	NA	NA	NA
PB.629.2	chr1	-	1407	3	full-splice_match	Shisa4	TCONS_00020497	1404	3	-3	0	-3	0	multi-exon	FALSE	canonical	NA	NA	NA	NA	9	NA	NA	TRUE	NA	NA	NA	C	non_coding	NA	NA	NA	NA	NA	NA	NA	25	AAACTATGAGTCCGTCCTTC	NA	NA	NA	NA	NA	NA
PB.629.3	chr1	-	1813	4	incomplete-splice_match	Shisa4	TCONS_00020496	1763	5	286	3	126	0	intron_retention	FALSE	canonical	NA	NA	NA	NA	6	NA	NA	TRUE	NA	NA	NA	C	non_coding	NA	NA	NA	NA	NA	NA	NA	25	AAACTATGAGTCCGTCCTTC	NA	NA	NA	NA	NA	NA
PB.629.4	chr1	-	1579	5	full-splice_match	Shisa4	TCONS_00020496	1763	5	181	3	21	0	multi-exon	FALSE	canonical	NA	NA	NA	NA	98	NA	NA	TRUE	NA	NA	NA	C	coding	197	594	96	689	135374961	135371950	FALSE	25	AAACTATGAGTCCGTCCTTC	NA	NA	NA	NA	NA	NA
PB.629.5	chr1	-	1352	4	novel_not_in_catalog	Shisa4	novel	1763	5	NA	NA	-233	0	at_least_one_novel_splicesite	FALSE	canonical	NA	NA	NA	NA	5	NA	NA	TRUE	NA	NA	NA	C	coding	117	354	3	356	135375504	135372256	TRUE	25	AAACTATGAGTCCGTCCTTC	NA	NA	NA	NA	NA	NA
PB.629.6	chr1	-	741	2	full-splice_match	Shisa4	TCONS_00020498	851	2	110	0	110	0	multi-exon	FALSE	canonical	NA	NA	NA	NA	3	NA	NA	TRUE	NA	NA	NA	C	coding	106	321	7	327	135374961	135374302	FALSE	75	AAATAAATAAATAAATAAAT	NA	NA	NA	NA	NA	NA
PB.63.1	chr1	-	2199	3	full-splice_match	Gm28756	TCONS_00013415	2377	3	190	-12	-76	12	multi-exon	FALSE	canonical	NA	NA	NA	NA	3	NA	NA	TRUE	NA	NA	NA	C	non_coding	NA	NA	NA	NA	NA	NA	NA	55	AAAAAAAAGAAGTTGCAGCT	NA	NA	NA	NA	NA	NA
PB.63.2	chr1	-	2209	4	full-splice_match	Gm28756	TCONS_00013418	2461	4	262	-10	-4	10	multi-exon	TRUE	canonical	NA	NA	NA	NA	4	NA	NA	TRUE	NA	NA	NA	C	non_coding	NA	NA	NA	NA	NA	NA	NA	55	TGAAAAAAAAGAAGTTGCAG	NA	NA	NA	NA	NA	NA
PB.630.1	chr1	-	6304	25	full-splice_match	Ipo9	TCONS_00020509	7063	25	51	708	10	-3	multi-exon	TRUE	canonical	NA	NA	NA	NA	5	NA	NA	TRUE	NA	NA	NA	C	coding	887	2664	589	3252	135419291	135385367	FALSE	5	TTCTGTCTCCTGTCAGTTTC	NA	NA	NA	NA	NA	NA
PB.630.2	chr1	-	6198	24	full-splice_match	Ipo9	TCONS_00020516	6247	24	46	3	5	-3	multi-exon	FALSE	canonical	NA	NA	NA	NA	87	NA	NA	TRUE	NA	NA	NA	C	coding	1040	3123	24	3146	135430430	135385367	FALSE	5	TTCTGTCTCCTGTCAGTTTC	NA	NA	NA	NA	NA	NA
PB.630.3	chr1	-	3971	23	novel_in_catalog	Ipo9	novel	6952	24	NA	NA	-11	17	combination_of_known_junctions	FALSE	canonical	NA	NA	NA	NA	2	NA	NA	TRUE	NA	NA	NA	C	coding	1001	3006	15	3020	135430430	135385407	FALSE	30	AAGGTGTCTCAACACCTCCA	NA	NA	NA	NA	NA	NA
PB.630.4	chr1	-	4571	23	novel_in_catalog	Ipo9	novel	6952	24	NA	NA	-9	-2	intron_retention	FALSE	canonical	NA	NA	NA	NA	3	NA	NA	TRUE	NA	NA	NA	C	coding	673	2022	1658	3679	135405841	135385367	FALSE	30	AATTTAGTCTGCATACTCTA	NA	NA	NA	NA	NA	NA
PB.630.5	chr1	-	4002	24	novel_not_in_catalog	Ipo9	novel	6952	24	NA	NA	7	-2	at_least_one_novel_splicesite	FALSE	canonical	NA	NA	NA	NA	2	NA	NA	TRUE	NA	NA	NA	C	coding	889	2670	441	3110	135419297	135385367	FALSE	30	AATTTAGTCTGCATACTCTA	NA	NA	NA	NA	NA	NA
PB.630.6	chr1	-	4166	25	full-splice_match	Ipo9	TCONS_00020518	4189	25	21	2	3	-2	multi-exon	FALSE	canonical	NA	NA	NA	NA	43	NA	NA	TRUE	NA	NA	NA	C	coding	874	2625	650	3274	135419252	135385367	FALSE	30	AATTTAGTCTGCATACTCTA	NA	NA	NA	NA	NA	NA
PB.630.7	chr1	-	4057	24	full-splice_match	Ipo9	TCONS_00020516	6247	24	27	2163	1	-2	multi-exon	FALSE	canonical	NA	NA	NA	NA	186	NA	NA	TRUE	NA	NA	NA	C	coding	1040	3123	43	3165	135430430	135385367	FALSE	30	AATTTAGTCTGCATACTCTA	NA	NA	NA	NA	NA	NA
PB.630.8	chr1	-	4716	24	novel_in_catalog	Ipo9	novel	7670	25	NA	NA	-3	-2	intron_retention	FALSE	canonical	NA	NA	NA	NA	27	NA	NA	TRUE	NA	NA	NA	C	coding	673	2022	1803	3824	135405841	135385367	FALSE	30	AATTTAGTCTGCATACTCTA	NA	NA	NA	NA	NA	NA
PB.631.3	chr1	-	7464	27	full-splice_match	Nav1	TCONS_00020537	11849	27	4	4381	4	0	multi-exon	TRUE	canonical	NA	NA	NA	NA	5	NA	NA	TRUE	NA	NA	NA	C	coding	1478	4437	192	4628	135510256	135441684	FALSE	95	AAAAAAAAAAGAAAAAAAAA	NA	NA	NA	NA	NA	NA
PB.631.4	chr1	-	8332	29	novel_in_catalog	Nav1	novel	13117	30	NA	NA	-4	0	combination_of_known_junctions	FALSE	canonical	NA	NA	NA	NA	36	NA	NA	TRUE	NA	NA	NA	C	coding	1818	5457	40	5496	135585320	135441684	FALSE	95	AAAAAAAAAAGAAAAAAAAA	NA	NA	NA	NA	NA	NA
PB.632.1	chr1	+	1805	6	novel_not_in_catalog	Csrp1	novel	1664	2	NA	NA	8734	0	at_least_one_novel_splicesite	FALSE	canonical	NA	NA	NA	NA	3	NA	NA	TRUE	NA	NA	NA	C	coding	193	582	115	696	135739401	135751120	FALSE	10	GAACTCTGCTTTCCTGTCTG	NA	NA	NA	NA	NA	NA
PB.632.3	chr1	+	2130	5	incomplete-splice_match	Csrp1	TCONS_00008272	1823	6	76	2	-13	1	intron_retention	FALSE	canonical	NA	NA	NA	NA	5	NA	NA	TRUE	NA	NA	NA	C	coding	170	513	54	566	135739401	135750666	FALSE	10	AACTCTGCTTTCCTGTCTGT	NA	NA	NA	NA	NA	NA
PB.632.4	chr1	+	1742	6	full-splice_match	Csrp1	TCONS_00008272	1823	6	78	3	-11	0	multi-exon	FALSE	canonical	NA	NA	NA	NA	1943	NA	NA	TRUE	NA	NA	NA	C	coding	193	582	52	633	135739401	135751120	FALSE	10	GAACTCTGCTTTCCTGTCTG	NA	NA	NA	NA	NA	NA
PB.632.5	chr1	+	1656	6	novel_not_in_catalog	Csrp1	novel	1757	7	NA	NA	-11	1	at_least_one_novel_splicesite	FALSE	canonical	NA	NA	NA	NA	2	NA	NA	TRUE	NA	NA	NA	C	coding	164	495	52	546	135739401	135751120	FALSE	10	AACTCTGCTTTCCTGTCTGT	NA	NA	NA	NA	NA	NA
PB.632.6	chr1	+	1818	6	novel_not_in_catalog	Csrp1	novel	1664	2	NA	NA	447	0	at_least_one_novel_splicesite	FALSE	canonical	NA	NA	NA	NA	136	NA	NA	TRUE	NA	NA	NA	C	coding	193	582	128	709	135739401	135751120	FALSE	10	GAACTCTGCTTTCCTGTCTG	NA	NA	NA	NA	NA	NA
PB.633.1	chr1	+	1453	2	full-splice_match	Phlda3	TCONS_00008276	1435	2	-21	3	-21	-3	multi-exon	FALSE	canonical	NA	NA	NA	NA	171	NA	NA	TRUE	NA	NA	NA	C	coding	125	378	352	729	135766449	135766826	TRUE	30	ACGCTGTCTACTGAGTGAAA	NA	NA	NA	NA	NA	NA
PB.634.1	chr1	+	1301	11	incomplete-splice_match	Tnni1	TCONS_00008280	2767	13	3575	26	-56	2	5prime_fragment	FALSE	canonical	NA	NA	NA	NA	12	NA	NA	TRUE	NA	NA	NA	B	coding	187	564	385	948	135802613	135809733	TRUE	75	AAAAAAAAAAAAAGATCCAG	NA	NA	NA	NA	NA	NA
PB.634.2	chr1	+	1401	10	novel_in_catalog	Tnni1	novel	2767	13	NA	NA	-51	2	intron_retention	FALSE	canonical	NA	NA	NA	NA	9	NA	NA	TRUE	NA	NA	NA	B	coding	187	564	485	1048	135802613	135809733	TRUE	75	AAAAAAAAAAAAAGATCCAG	NA	NA	NA	NA	NA	NA
PB.634.3	chr1	+	965	7	incomplete-splice_match	Tnni1	TCONS_00008289	1150	9	3390	26	-1831	2	5prime_fragment	FALSE	canonical	NA	NA	NA	NA	2	NA	NA	TRUE	NA	NA	NA	B	coding	171	516	97	612	135805086	135809733	TRUE	75	AAAAAAAAAAAAAGATCCAG	NA	NA	NA	NA	NA	NA
PB.635.1	chr1	+	2521	10	full-splice_match	Lad1	TCONS_00008291	2993	10	95	377	31	64	multi-exon	FALSE	canonical	NA	NA	NA	NA	4	NA	NA	TRUE	NA	NA	NA	A	coding	528	1587	287	1873	135818979	135832317	FALSE	25	TAAGTGTCTGGTAATGTCGA	NA	NA	NA	NA	NA	NA
PB.636.1	chr1	+	1285	14	incomplete-splice_match	Tnnt2	TCONS_00008330	1504	15	4319	318	-26	-2	5prime_fragment	FALSE	canonical	NA	NA	NA	NA	5	NA	NA	TRUE	NA	NA	NA	C	coding	298	897	203	1099	135840875	135852072	FALSE	30	GCACATATGGAATAGTGTTT	NA	NA	NA	NA	NA	NA
PB.636.3	chr1	+	1298	15	full-splice_match	Tnnt2	TCONS_00008346	1097	15	-201	0	-25	0	multi-exon	FALSE	canonical	NA	NA	NA	NA	9	NA	NA	TRUE	NA	NA	NA	C	coding	302	909	202	1110	135840875	135852072	FALSE	30	ACATATGGAATAGTGTTTCT	NA	NA	NA	NA	NA	NA
PB.637.1	chr1	-	3349	13	incomplete-splice_match	Igfn1	TCONS_00020606	8989	27	39163	-7	-821	0	5prime_fragment	FALSE	canonical	NA	NA	NA	NA	6	NA	NA	TRUE	NA	NA	NA	A	coding	797	2394	510	2903	135966184	135954024	FALSE	30	AATTCTTTGCAGAGTAACTT	NA	NA	NA	NA	NA	NA
PB.638.1	chr1	+	1115	7	full-splice_match	Tmem9	TCONS_00008361	1477	7	46	316	46	-163	multi-exon	FALSE	canonical	NA	NA	NA	NA	4	NA	NA	TRUE	NA	NA	NA	C	coding	214	645	87	731	136018542	136034642	FALSE	35	AAGAGTTGCAGATCTCAAGG	NA	NA	NA	NA	NA	NA
PB.638.2	chr1	+	4104	5	novel_in_catalog	Tmem9	novel	1806	6	NA	NA	-39	-163	intron_retention	FALSE	canonical	NA	NA	NA	NA	2	NA	NA	TRUE	NA	NA	NA	C	coding	170	513	77	589	136018542	136024972	TRUE	35	AAGAGTTGCAGATCTCAAGG	NA	NA	NA	NA	NA	NA
PB.638.3	chr1	+	1425	6	full-splice_match	Tmem9	TCONS_00008362	1806	6	65	316	-30	-163	multi-exon	FALSE	canonical	NA	NA	NA	NA	392	NA	NA	TRUE	NA	NA	NA	C	coding	183	552	68	619	136018542	136034220	FALSE	35	AAGAGTTGCAGATCTCAAGG	NA	NA	NA	NA	NA	NA
PB.638.4	chr1	+	1574	6	full-splice_match	Tmem9	TCONS_00008360	1992	6	102	316	7	-163	multi-exon	FALSE	canonical	NA	NA	NA	NA	47	NA	NA	TRUE	NA	NA	NA	C	coding	183	552	217	768	136018542	136034220	FALSE	35	AAGAGTTGCAGATCTCAAGG	NA	NA	NA	NA	NA	NA
PB.639.1	chr1	+	6044	36	full-splice_match	Kif21b	TCONS_00008394	9254	36	-31	3241	-4	257	multi-exon	FALSE	canonical	NA	NA	NA	NA	7	NA	NA	TRUE	NA	NA	NA	C	coding	1639	4920	324	5243	136131722	136173571	TRUE	30	AAACTGACTTGAAGTTTCTT	NA	NA	NA	NA	NA	NA
PB.639.2	chr1	+	2531	14	incomplete-splice_match	Kif21b	TCONS_00008379	5708	26	11	10406	-3	4431	3prime_fragment	FALSE	canonical	NA	NA	NA	NA	5	NA	NA	TRUE	NA	NA	NA	C	coding	724	2175	323	2497	136131722	136154390	FALSE	15	ACCCAGCTTCTCTGCTACTT	NA	NA	NA	NA	NA	NA
PB.639.3	chr1	+	9249	36	full-splice_match	Kif21b	TCONS_00008394	9254	36	7	-2	7	2	multi-exon	FALSE	canonical	NA	NA	NA	NA	48	NA	NA	TRUE	NA	NA	NA	C	coding	1639	4920	286	5205	136131722	136173571	TRUE	10	AGGTGTGGCTAGTGGGTTGG	NA	NA	NA	NA	NA	NA
PB.639.4	chr1	+	5755	34	full-splice_match	Kif21b	TCONS_00008389	9228	34	67	3406	2	244	multi-exon	FALSE	canonical	NA	NA	NA	NA	2	NA	NA	TRUE	NA	NA	NA	C	coding	1611	4836	267	5102	136131722	136174091	FALSE	20	GTTTGCCTCCTGGAAACTGA	NA	NA	NA	NA	NA	NA
PB.64.1	chr1	+	500	1	full-splice_match		TCONS_00000840	323	1	-49	-128	-49	128	mono-exon	FALSE	NA	NA	NA	NA	NA	6	NA	NA	NA	NA	NA	NA	C	non_coding	NA	NA	NA	NA	NA	NA	NA	15	AACTTGCTTCTTGGTCGTGA	NA	NA	NA	NA	NA	NA
PB.640.1	chr1	-	3007	10	full-splice_match	Inava	TCONS_00020649	2988	10	-10	-9	-10	-1	multi-exon	TRUE	canonical	NA	NA	NA	NA	8	NA	NA	TRUE	NA	NA	NA	A	coding	578	1737	467	2203	136227568	136214326	FALSE	10	ATTCTGTGTGTGTGCTGAGT	NA	NA	NA	NA	NA	NA
PB.641.1	chr1	-	1499	1	full-splice_match	Gpr25	TCONS_00020661	1077	1	460	-882	460	882	mono-exon	FALSE	NA	NA	NA	NA	NA	90	NA	NA	NA	NA	NA	NA	A	coding	204	615	3	617	136260411	136259797	NA	20	AGTTGGCAACCGTGTCTTGA	NA	NA	NA	NA	NA	NA
PB.642.2	chr1	-	4337	7	incomplete-splice_match	Camsap2	TCONS_00020669	6329	17	63709	1	-239	-1	5prime_fragment	FALSE	canonical	NA	NA	NA	NA	29	NA	NA	TRUE	NA	NA	NA	B	coding	854	2565	92	2656	136281898	136270842	FALSE	30	ACCTTTCAGACACCAATTTT	NA	NA	NA	NA	NA	NA
PB.643.1	chr1	+	2142	8	full-splice_match	Ddx59	TCONS_00008420	2166	8	21	3	21	-3	multi-exon	FALSE	canonical	NA	NA	NA	NA	37	NA	NA	TRUE	NA	NA	NA	C	coding	619	1860	144	2003	136416593	136440016	FALSE	25	ATATCGTTATTTATTTCAGT	NA	NA	NA	NA	NA	NA
PB.643.2	chr1	+	1960	7	novel_in_catalog	Ddx59	novel	2166	8	NA	NA	27	-50	combination_of_known_junctions	FALSE	canonical	NA	NA	NA	NA	2	NA	NA	TRUE	NA	NA	NA	C	coding	576	1731	138	1868	136416593	136440016	FALSE	40	AGAAGACTCTATAAGATCTT	NA	NA	NA	NA	NA	NA
PB.643.3	chr1	+	3707	7	incomplete-splice_match	Ddx59	TCONS_00008420	2166	8	29	3548	29	2544	3prime_fragment	FALSE	canonical	NA	NA	NA	NA	2	NA	NA	TRUE	NA	NA	NA	C	coding	557	1674	136	1809	136416593	136434712	FALSE	25	AACTGTCGAGTACTTATCTT	NA	NA	NA	NA	NA	NA
PB.643.4	chr1	+	2042	7	novel_in_catalog	Ddx59	novel	2166	8	NA	NA	30	-4	combination_of_known_splicesites	FALSE	canonical	NA	NA	NA	NA	2	NA	NA	TRUE	NA	NA	NA	C	coding	589	1770	135	1904	136416593	136440016	FALSE	30	AATATCGTTATTTATTTCAG	NA	NA	NA	NA	NA	NA
PB.647.2	chr1	-	2067	10	full-splice_match	Nek7	TCONS_00020769	5258	10	38	3153	-7	-1916	multi-exon	FALSE	canonical	NA	NA	NA	NA	2	NA	NA	TRUE	NA	NA	NA	C	coding	302	909	187	1095	138561759	138487000	FALSE	25	GAGAATGAGTTCCCTTTTTA	NA	NA	NA	NA	NA	NA
PB.648.1	chr1	-	509	3	full-splice_match	2310009B15Rik	TCONS_00020802	821	3	305	7	300	-3	multi-exon	FALSE	canonical	NA	NA	NA	NA	6	NA	NA	TRUE	NA	NA	NA	C	non_coding	NA	NA	NA	NA	NA	NA	NA	50	AAAAGAAGGTCCACAAGATG	NA	NA	NA	NA	NA	NA
PB.648.2	chr1	-	547	3	full-splice_match	2310009B15Rik	TCONS_00020803	565	3	14	4	9	-3	multi-exon	FALSE	canonical	NA	NA	NA	NA	12	NA	NA	TRUE	NA	NA	NA	C	coding	136	411	22	432	138856817	138852102	FALSE	50	AAAAGAAGGTCCACAAGATG	NA	NA	NA	NA	NA	NA
PB.648.3	chr1	-	723	3	full-splice_match	2310009B15Rik	TCONS_00020805	1017	3	293	1	293	-1	multi-exon	FALSE	canonical	NA	NA	NA	NA	2	NA	NA	TRUE	NA	NA	NA	C	non_coding	NA	NA	NA	NA	NA	NA	NA	35	ACCTGTTACGAATATTTGAA	NA	NA	NA	NA	NA	NA
PB.65.1	chr1	-	3008	17	full-splice_match	Mcm3	TCONS_00013468	3031	17	21	2	21	-2	multi-exon	FALSE	canonical	NA	NA	NA	NA	12	NA	NA	TRUE	NA	NA	NA	A	coding	812	2439	84	2522	20820208	20803456	FALSE	10	TATTTGTCTGTGTGTATGTG	NA	NA	NA	NA	NA	NA
PB.651.1	chr1	+	4720	11	full-splice_match	Zbtb41	TCONS_00008767	8361	11	-25	3666	-25	156	multi-exon	TRUE	canonical	NA	NA	NA	NA	2	NA	NA	TRUE	NA	NA	NA	A	coding	908	2727	185	2911	139423151	139447530	FALSE	25	AAAGTTTGGTTGTTGTAATT	NA	NA	NA	NA	NA	NA
PB.652.1	chr1	-	4246	22	full-splice_match	Cfh	TCONS_00020921	5868	22	465	1157	-19	-3	multi-exon	FALSE	canonical	NA	NA	NA	NA	33	NA	NA	TRUE	NA	NA	NA	C	coding	1253	3762	24	3785	140183276	140086326	FALSE	30	AAGAAACTTCTTGCCTATGT	NA	NA	NA	NA	NA	NA
PB.652.2	chr1	-	1825	12	incomplete-splice_match	Cfh	TCONS_00020929	4300	22	21	26678	19	-26678	3prime_fragment	FALSE	canonical	NA	NA	NA	NA	4	NA	NA	TRUE	NA	NA	NA	C	coding	600	1800	26	1825	140183276	140112557	FALSE	65	AGAAAAGAAAAATACAGAGT	NA	NA	NA	NA	NA	NA
PB.656.1	chr1	-	1413	8	incomplete-splice_match	Cdc73	TCONS_00020971	11613	18	34596	9119	-14271	-1594	internal_fragment	FALSE	canonical	NA	NA	NA	NA	2	NA	NA	TRUE	NA	NA	NA	B	coding	214	645	3	647	143667645	143608521	FALSE	30	ACTTGGGAAGCTACAGTATG	NA	NA	NA	NA	NA	NA
PB.657.1	chr1	+	2685	2	full-splice_match	B3galt2	TCONS_00008829	9288	2	75	6528	75	-6528	multi-exon	FALSE	canonical	NA	NA	NA	NA	10	NA	NA	TRUE	NA	NA	NA	A	coding	422	1269	727	1995	143646128	143647396	FALSE	45	AAAATAGATAAATTTTGCTT	NA	NA	NA	NA	NA	NA
PB.658.1	chr1	+	621	4	full-splice_match	Glrx2	TCONS_00008853	580	4	-42	1	7	0	multi-exon	FALSE	canonical	NA	NA	NA	NA	2	NA	NA	TRUE	NA	NA	NA	C	coding	123	372	114	485	143741649	143746639	FALSE	15	ATCTCCCGATTGGCCAGTTT	NA	NA	NA	NA	NA	NA
PB.658.2	chr1	+	683	4	full-splice_match	Glrx2	TCONS_00008844	3337	4	28	2626	19	0	multi-exon	FALSE	canonical	NA	NA	NA	NA	54	NA	NA	TRUE	NA	NA	NA	C	coding	156	471	77	547	143739661	143746639	FALSE	15	ATCTCCCGATTGGCCAGTTT	NA	NA	NA	NA	NA	NA
PB.658.3	chr1	+	3539	4	full-splice_match	Glrx2	TCONS_00008844	3337	4	28	-230	19	-45	multi-exon	FALSE	canonical	NA	NA	NA	NA	54	NA	NA	TRUE	NA	NA	NA	C	coding	156	471	77	547	143739661	143746639	FALSE	95	AAAAAAAAAAAAAAAAAAAG	NA	NA	NA	NA	NA	NA
PB.66.1	chr1	-	1661	2	full-splice_match	6720483E21Rik	TCONS_00013482	2237	2	529	47	-14	0	multi-exon	FALSE	canonical	NA	NA	NA	NA	2	NA	NA	TRUE	NA	NA	NA	A	non_coding	NA	NA	NA	NA	NA	NA	NA	40	AAAGAACTGTCTTAAGGCAG	NA	NA	NA	NA	NA	NA
PB.660.1	chr1	-	3782	9	full-splice_match	Ro60	TCONS_00020988	8738	9	25	4931	-12	127	multi-exon	FALSE	canonical	NA	NA	NA	NA	32	NA	NA	TRUE	NA	NA	NA	C	coding	538	1617	145	1761	143771005	143757742	FALSE	70	AAAAAGAAAAAAAGGTTTAA	NA	NA	NA	NA	NA	NA
PB.661.1	chr1	+	1502	1	full-splice_match	Gm29170	TCONS_00008877	3666	1	-368	2532	-368	-2532	mono-exon	FALSE	NA	NA	NA	NA	NA	8	NA	NA	NA	NA	NA	NA	C	non_coding	NA	NA	NA	NA	NA	NA	NA	30	AACATGATTGTGCTTACAGT	NA	NA	NA	NA	NA	NA
PB.661.2	chr1	+	1830	12	full-splice_match	Uchl5	TCONS_00008870	2007	12	10	167	1	-6	multi-exon	FALSE	canonical	NA	NA	NA	NA	12	NA	NA	TRUE	NA	NA	NA	C	coding	324	975	120	1094	143777401	143802957	TRUE	30	AGCAAAGTTTCTTGGATTAT	NA	NA	NA	NA	NA	NA
PB.661.3	chr1	+	4009	1	full-splice_match	Gm29170	TCONS_00008877	3666	1	-352	9	-352	-9	mono-exon	FALSE	NA	NA	NA	NA	NA	10	NA	NA	NA	NA	NA	NA	C	non_coding	NA	NA	NA	NA	NA	NA	NA	50	AAAACCAAAGGTATGACTAT	NA	NA	NA	NA	NA	NA
PB.661.4	chr1	+	1940	11	novel_not_in_catalog	Uchl5	novel	1696	11	NA	NA	11	-5	at_least_one_novel_splicesite	FALSE	canonical	NA	NA	NA	NA	3	NA	NA	TRUE	NA	NA	NA	C	coding	205	618	1115	1732	143794483	143806728	FALSE	20	CTGGCTAAACTCCATTCTTC	NA	NA	NA	NA	NA	NA
PB.661.5	chr1	+	1670	11	full-splice_match	Uchl5	TCONS_00008868	1696	11	20	6	11	-6	multi-exon	FALSE	canonical	NA	NA	NA	NA	138	NA	NA	TRUE	NA	NA	NA	C	coding	329	990	110	1099	143777401	143806728	FALSE	30	AGCAAAGTTTCTTGGATTAT	NA	NA	NA	NA	NA	NA
PB.661.6	chr1	+	980	7	full-splice_match	Uchl5	TCONS_00008867	1019	7	23	16	-10	-16	multi-exon	FALSE	canonical	NA	NA	NA	NA	2	NA	NA	TRUE	NA	NA	NA	C	coding	210	633	107	739	143777401	143796829	FALSE	70	AATAATAAATAAATCTAAAA	NA	NA	NA	NA	NA	NA
PB.664.1	chr1	-	1766	4	incomplete-splice_match	Gm29514	TCONS_00021060	2214	7	63585	2	-3377	-2	5prime_fragment	FALSE	canonical	NA	NA	NA	NA	2	NA	NA	TRUE	NA	NA	NA	B	non_coding	NA	NA	NA	NA	NA	NA	NA	20	CCAACTTGCTTCTTAGTCAT	NA	NA	NA	NA	NA	NA
PB.665.1	chr1	+	3130	8	full-splice_match	Brinp3	TCONS_00008911	4023	8	888	5	888	0	multi-exon	TRUE	canonical	NA	NA	NA	NA	10	NA	NA	TRUE	NA	NA	NA	C	coding	766	2301	481	2781	146514718	146902117	FALSE	35	AACAAGAAGTGCTGTGGGAT	NA	NA	NA	NA	NA	NA
PB.665.3	chr1	+	3009	8	full-splice_match	Brinp3	TCONS_00008915	2760	8	-255	6	-79	0	multi-exon	TRUE	canonical	NA	NA	NA	NA	20	NA	NA	TRUE	NA	NA	NA	C	coding	766	2301	360	2660	146514718	146902117	FALSE	35	AACAAGAAGTGCTGTGGGAT	NA	NA	NA	NA	NA	NA
PB.665.5	chr1	+	2862	9	novel_in_catalog	Brinp3	novel	3271	9	NA	NA	26	0	combination_of_known_junctions	FALSE	canonical	NA	NA	NA	NA	2	NA	NA	TRUE	NA	NA	NA	C	coding	766	2301	213	2513	146514718	146902117	FALSE	35	AACAAGAAGTGCTGTGGGAT	NA	NA	NA	NA	NA	NA
PB.665.6	chr1	+	2838	8	incomplete-splice_match	Brinp3	TCONS_00008914	3271	9	1335	8	1211	0	5prime_fragment	FALSE	canonical	NA	NA	NA	NA	8	NA	NA	TRUE	NA	NA	NA	C	coding	766	2301	189	2489	146514718	146902117	FALSE	35	AACAAGAAGTGCTGTGGGAT	NA	NA	NA	NA	NA	NA
PB.666.1	chr1	-	2842	18	full-splice_match	Pla2g4a	TCONS_00021120	2856	18	8	6	2	-6	multi-exon	FALSE	canonical	NA	NA	NA	NA	6	NA	NA	TRUE	NA	NA	NA	A	coding	748	2247	159	2405	149932690	149830061	FALSE	25	TAGAAACTTGAGTCTTTTCT	NA	NA	NA	NA	NA	NA
PB.668.1	chr1	-	2887	14	full-splice_match	Odr4	TCONS_00021160	3471	14	340	244	3	0	multi-exon	FALSE	canonical	NA	NA	NA	NA	10	NA	NA	TRUE	NA	NA	NA	C	coding	329	990	390	1379	150384511	150362821	FALSE	40	AACATTAATGTGGAATTTTA	NA	NA	NA	NA	NA	NA
PB.668.10	chr1	-	2108	13	novel_not_in_catalog	Odr4	novel	1102	10	NA	NA	8	4068	at_least_one_novel_splicesite	FALSE	canonical	NA	NA	NA	NA	2	NA	NA	TRUE	NA	NA	NA	C	coding	403	1212	406	1617	150390334	150371227	FALSE	15	TCCTGACTGCATTTATGCTT	NA	NA	NA	NA	NA	NA
PB.668.2	chr1	-	2839	13	full-splice_match	Odr4	TCONS_00021168	2851	13	12	0	-2	0	multi-exon	FALSE	canonical	NA	NA	NA	NA	2	NA	NA	TRUE	NA	NA	NA	C	coding	415	1248	84	1331	150390334	150362821	FALSE	40	AACATTAATGTGGAATTTTA	NA	NA	NA	NA	NA	NA
PB.668.3	chr1	-	3224	14	full-splice_match	Odr4	TCONS_00021167	3273	14	41	8	16	0	multi-exon	FALSE	canonical	NA	NA	NA	NA	24	NA	NA	TRUE	NA	NA	NA	C	coding	447	1344	373	1716	150390334	150362821	FALSE	40	AACATTAATGTGGAATTTTA	NA	NA	NA	NA	NA	NA
PB.668.4	chr1	-	1614	13	full-splice_match	Odr4	TCONS_00021168	2851	13	13	1224	-1	-3	multi-exon	FALSE	canonical	NA	NA	NA	NA	2	NA	NA	TRUE	NA	NA	NA	C	coding	415	1248	83	1330	150390334	150362821	FALSE	90	AAAAAAAAAAAAAAAAAAGT	NA	NA	NA	NA	NA	NA
PB.668.5	chr1	-	1673	14	full-splice_match	Odr4	TCONS_00021160	3471	14	330	1468	-2	-3	multi-exon	FALSE	canonical	NA	NA	NA	NA	15	NA	NA	TRUE	NA	NA	NA	C	coding	329	990	400	1389	150384511	150362821	FALSE	90	AAAAAAAAAAAAAAAAAAGT	NA	NA	NA	NA	NA	NA
PB.668.6	chr1	-	1779	12	novel_in_catalog	Odr4	novel	2851	13	NA	NA	0	-3	combination_of_known_splicesites	FALSE	canonical	NA	NA	NA	NA	2	NA	NA	TRUE	NA	NA	NA	C	coding	368	1107	389	1495	150390334	150362821	FALSE	90	AAAAAAAAAAAAAAAAAAGT	NA	NA	NA	NA	NA	NA
PB.668.7	chr1	-	2027	14	full-splice_match	Odr4	TCONS_00021167	3273	14	14	1232	-11	-3	multi-exon	FALSE	canonical	NA	NA	NA	NA	56	NA	NA	TRUE	NA	NA	NA	C	coding	447	1344	400	1743	150390334	150362821	FALSE	90	AAAAAAAAAAAAAAAAAAGT	NA	NA	NA	NA	NA	NA
PB.669.1	chr1	+	1380	11	incomplete-splice_match	Tpr	TCONS_00008981	7430	52	-37	41015	-37	-5163	3prime_fragment	FALSE	canonical	NA	NA	NA	NA	3	NA	NA	TRUE	NA	NA	NA	C	coding	412	1236	144	1379	150392944	150408799	FALSE	60	AAAAAGAAATGCTTGAGAAA	NA	NA	NA	NA	NA	NA
PB.669.2	chr1	+	2724	20	incomplete-splice_match	Tpr	TCONS_00008981	7430	52	-37	32409	-37	1003	3prime_fragment	FALSE	canonical	NA	NA	NA	NA	11	NA	NA	TRUE	NA	NA	NA	C	coding	860	2580	144	2723	150392944	150417405	FALSE	55	AAAAAGAAATGCTTAAATTG	NA	NA	NA	NA	NA	NA
PB.669.3	chr1	+	7578	52	full-splice_match	Tpr	TCONS_00008981	7430	52	-36	-112	-36	0	multi-exon	TRUE	canonical	NA	NA	NA	NA	11	NA	NA	TRUE	NA	NA	NA	C	coding	2431	7296	143	7438	150392944	150449787	FALSE	35	AAAAAGTATCACTGTTTTCT	NA	NA	NA	NA	NA	NA
PB.669.5	chr1	+	1562	13	incomplete-splice_match	Tpr	TCONS_00008981	7430	52	0	39793	0	-3941	3prime_fragment	FALSE	canonical	NA	NA	NA	NA	2	NA	NA	TRUE	NA	NA	NA	C	coding	485	1455	107	1561	150392944	150410021	FALSE	75	AAAAACAAGAAAATAAAAGG	NA	NA	NA	NA	NA	NA
PB.669.6	chr1	+	1224	10	incomplete-splice_match	Tpr	TCONS_00008982	7480	51	49	41135	49	-5163	3prime_fragment	FALSE	canonical	NA	NA	NA	NA	5	NA	NA	TRUE	NA	NA	NA	C	coding	338	1014	210	1223	150393508	150408799	FALSE	60	AAAAAGAAATGCTTGAGAAA	NA	NA	NA	NA	NA	NA
PB.669.7	chr1	+	7138	51	novel_not_in_catalog	Tpr	novel	3200	11	NA	NA	292	0	at_least_one_novel_splicesite	FALSE	canonical	NA	NA	NA	NA	121	NA	NA	TRUE	NA	NA	NA	C	coding	2118	6357	642	6998	150406483	150449787	FALSE	35	AAAAAGTATCACTGTTTTCT	NA	NA	NA	NA	NA	NA
PB.67.1	chr1	+	3181	3	full-splice_match	Paqr8	TCONS_00000851	5330	3	-36	2185	-10	-1590	multi-exon	FALSE	canonical	NA	NA	NA	NA	27	NA	NA	TRUE	NA	NA	NA	C	coding	354	1065	340	1404	20934624	20935688	FALSE	35	AAAAGCTAGAGTGACCTGTC	NA	NA	NA	NA	NA	NA
PB.67.2	chr1	+	5353	3	full-splice_match	Paqr8	TCONS_00000851	5330	3	-24	1	2	-1	multi-exon	FALSE	canonical	NA	NA	NA	NA	75	NA	NA	TRUE	NA	NA	NA	C	coding	354	1065	328	1392	20934624	20935688	FALSE	20	ATTTTGGCCTACATTATTTT	NA	NA	NA	NA	NA	NA
PB.670.1	chr1	-	3624	11	novel_in_catalog	Prg4	novel	3821	13	NA	NA	-4	0	intron_retention	FALSE	canonical	NA	NA	NA	NA	4	NA	NA	TRUE	NA	NA	NA	A	coding	1133	3402	108	3509	150465573	150449984	FALSE	40	AAAACAGTTCTCAACTTGAC	NA	NA	NA	NA	NA	NA
PB.671.1	chr1	-	2527	3	novel_not_in_catalog		novel	2394	2	NA	NA	-1409	74	at_least_one_novel_splicesite	FALSE	canonical	NA	NA	NA	NA	2	NA	NA	TRUE	NA	NA	NA	C	non_coding	NA	NA	NA	NA	NA	NA	NA	75	AAAATAACCAATAAAAAACA	NA	NA	NA	NA	NA	NA
PB.671.2	chr1	-	1626	3	novel_not_in_catalog	Gm37671	novel	2405	2	NA	NA	-13	74	at_least_one_novel_splicesite	FALSE	canonical	NA	NA	NA	NA	2	NA	NA	TRUE	NA	NA	NA	C	non_coding	NA	NA	NA	NA	NA	NA	NA	75	AAAATAACCAATAAAAAACA	NA	NA	NA	NA	NA	NA
PB.671.3	chr1	-	2455	2	full-splice_match	Gm37671	TCONS_00021218	2405	2	24	-74	-17	74	multi-exon	FALSE	canonical	NA	NA	NA	NA	3	NA	NA	TRUE	NA	NA	NA	C	non_coding	NA	NA	NA	NA	NA	NA	NA	75	AAAATAACCAATAAAAAACA	NA	NA	NA	NA	NA	NA
PB.672.1	chr1	+	3314	15	full-splice_match	Ivns1abp	TCONS_00009065	3511	15	33	164	1	-157	multi-exon	TRUE	canonical	NA	NA	NA	NA	268	NA	NA	TRUE	NA	NA	NA	C	coding	642	1929	493	2421	151350999	151363365	FALSE	20	ACCCCTTTTCAGAAGTGTTT	NA	NA	NA	NA	NA	NA
PB.672.2	chr1	+	3492	15	novel_not_in_catalog	Ivns1abp	novel	3511	15	NA	NA	1	0	intron_retention	FALSE	canonical	NA	NA	NA	NA	2	NA	NA	TRUE	NA	NA	NA	C	coding	649	1950	493	2442	151350999	151363365	FALSE	25	AAATCCTTGCACTGTGGGAT	NA	NA	NA	NA	NA	NA
PB.672.3	chr1	+	3451	16	full-splice_match	Ivns1abp	TCONS_00009066	3680	16	41	188	0	-157	multi-exon	FALSE	canonical	NA	NA	NA	NA	2	NA	NA	TRUE	NA	NA	NA	C	coding	424	1275	1284	2558	151355309	151363365	FALSE	20	ACCCCTTTTCAGAAGTGTTT	NA	NA	NA	NA	NA	NA
PB.672.4	chr1	+	3176	14	novel_in_catalog	Ivns1abp	novel	3511	15	NA	NA	1	-157	combination_of_known_splicesites	FALSE	canonical	NA	NA	NA	NA	35	NA	NA	TRUE	NA	NA	NA	C	coding	600	1803	481	2283	151351569	151363365	FALSE	20	ACCCCTTTTCAGAAGTGTTT	NA	NA	NA	NA	NA	NA
PB.672.5	chr1	+	3238	15	novel_not_in_catalog	Ivns1abp	novel	3511	15	NA	NA	2	-157	at_least_one_novel_splicesite	FALSE	canonical	NA	NA	NA	NA	2	NA	NA	TRUE	NA	NA	NA	C	coding	620	1863	483	2345	151350999	151363365	FALSE	20	ACCCCTTTTCAGAAGTGTTT	NA	NA	NA	NA	NA	NA
PB.672.6	chr1	+	2636	7	novel_in_catalog	Ivns1abp	novel	2783	8	NA	NA	10	1	intron_retention	FALSE	canonical	NA	NA	NA	NA	2	NA	NA	TRUE	NA	NA	NA	C	coding	179	540	472	1011	151351569	151355175	FALSE	15	TTACGTCTGTAGCCTTTTAT	NA	NA	NA	NA	NA	NA
PB.672.7	chr1	+	2745	8	full-splice_match	Ivns1abp	TCONS_00009069	2783	8	37	1	28	-1	multi-exon	FALSE	canonical	NA	NA	NA	NA	37	NA	NA	TRUE	NA	NA	NA	C	coding	221	666	457	1122	151350999	151355175	FALSE	15	AGTTACGTCTGTAGCCTTTT	NA	NA	NA	NA	NA	NA
PB.672.8	chr1	+	4238	15	full-splice_match	Ivns1abp	TCONS_00009071	3315	15	-30	-893	-30	-157	multi-exon	FALSE	canonical	NA	NA	NA	NA	104	NA	NA	TRUE	NA	NA	NA	C	coding	361	1086	2260	3345	151359700	151363365	FALSE	20	ACCCCTTTTCAGAAGTGTTT	NA	NA	NA	NA	NA	NA
PB.673.1	chr1	-	2930	20	full-splice_match	Swt1	TCONS_00021265	3688	20	67	691	48	-26	multi-exon	FALSE	canonical	NA	NA	NA	NA	19	NA	NA	TRUE	NA	NA	NA	A	coding	907	2724	138	2861	151423560	151368459	FALSE	90	GAAAAAAAAAAAAGAAAAAA	NA	NA	NA	NA	NA	NA
PB.674.1	chr1	+	2688	15	full-splice_match	Trmt1l	TCONS_00009083	2749	15	59	2	-36	-2	multi-exon	FALSE	canonical	NA	NA	NA	NA	98	NA	NA	TRUE	NA	NA	NA	C	coding	725	2178	286	2463	151428886	151457934	FALSE	15	AAGTTTCTGACTGGGCTCGC	NA	NA	NA	NA	NA	NA
PB.674.2	chr1	+	3369	2	full-splice_match	Trmt1l	TCONS_00009091	3380	2	11	0	0	0	multi-exon	FALSE	canonical	NA	NA	NA	NA	5	NA	NA	TRUE	NA	NA	NA	C	coding	161	486	239	724	151428886	151434062	FALSE	90	AAGAAAAAGAAAAAAAAAAA	NA	NA	NA	NA	NA	NA
PB.674.3	chr1	+	2659	15	novel_in_catalog	Trmt1l	novel	2749	15	NA	NA	1	-2	combination_of_known_junctions	FALSE	canonical	NA	NA	NA	NA	2	NA	NA	TRUE	NA	NA	NA	C	coding	668	2007	238	2244	151428886	151457744	FALSE	15	AAGTTTCTGACTGGGCTCGC	NA	NA	NA	NA	NA	NA
PB.674.5	chr1	+	2459	15	full-splice_match	Trmt1l	TCONS_00009088	2597	15	116	22	-9	-2	multi-exon	FALSE	canonical	NA	NA	NA	NA	20	NA	NA	TRUE	NA	NA	NA	C	coding	575	1728	507	2234	151439524	151457934	FALSE	15	AAGTTTCTGACTGGGCTCGC	NA	NA	NA	NA	NA	NA
PB.674.6	chr1	+	2567	14	novel_in_catalog	Trmt1l	novel	2749	15	NA	NA	-8	-2	combination_of_known_splicesites	FALSE	canonical	NA	NA	NA	NA	9	NA	NA	TRUE	NA	NA	NA	C	coding	704	2115	228	2342	151428886	151457934	FALSE	15	AAGTTTCTGACTGGGCTCGC	NA	NA	NA	NA	NA	NA
PB.675.1	chr1	-	3163	7	full-splice_match	Rnf2	TCONS_00021284	3160	7	-2	-1	-2	0	multi-exon	FALSE	canonical	NA	NA	NA	NA	27	NA	NA	TRUE	NA	NA	NA	A	coding	336	1011	242	1252	151478623	151471316	FALSE	30	AAGTTATTAGATGTGTACTC	NA	NA	NA	NA	NA	NA
PB.676.1	chr1	+	3841	14	full-splice_match	Fam129a	TCONS_00009108	6531	14	91	2599	12	-2	multi-exon	FALSE	canonical	NA	NA	NA	NA	2	NA	NA	TRUE	NA	NA	NA	A	coding	926	2781	67	2847	151571530	151718346	FALSE	40	CCAAAGACTTTACCAATGTA	NA	NA	NA	NA	NA	NA
PB.677.1	chr1	-	1382	2	full-splice_match	2810414N06Rik	TCONS_00021306	1381	2	-1	0	-1	0	multi-exon	FALSE	canonical	NA	NA	NA	NA	6	NA	NA	TRUE	NA	NA	NA	C	non_coding	NA	NA	NA	NA	NA	NA	NA	20	AAATTGCTTTTGGTCATGGT	NA	NA	NA	NA	NA	NA
PB.677.2	chr1	-	1459	2	full-splice_match	2810414N06Rik	TCONS_00021305	1717	2	93	165	-3	0	multi-exon	FALSE	canonical	NA	NA	NA	NA	8	NA	NA	TRUE	NA	NA	NA	C	non_coding	NA	NA	NA	NA	NA	NA	NA	20	AAATTGCTTTTGGTCATGGT	NA	NA	NA	NA	NA	NA
PB.68.1	chr1	+	2214	11	full-splice_match	Efhc1	TCONS_00000862	2146	11	-70	2	-8	-2	multi-exon	FALSE	canonical	NA	NA	NA	NA	3	NA	NA	TRUE	NA	NA	NA	A	coding	648	1947	117	2063	20951734	20990688	FALSE	20	AAGACTGGTGCCTTATTTGG	NA	NA	NA	NA	NA	NA
PB.682.1	chr1	-	1040	5	full-splice_match	Tsen15	TCONS_00021341	1133	5	72	21	10	-12	multi-exon	FALSE	canonical	NA	NA	NA	NA	38	NA	NA	TRUE	NA	NA	NA	A	coding	168	507	27	533	152386584	152371263	FALSE	65	AAAATAAAAAATATCTTGAA	NA	NA	NA	NA	NA	NA
PB.683.1	chr1	-	4710	18	full-splice_match	Rgl1	TCONS_00021358	4572	18	48	-186	48	-5	multi-exon	FALSE	canonical	NA	NA	NA	NA	6	NA	NA	TRUE	NA	NA	NA	C	coding	768	2307	160	2466	152625010	152519009	FALSE	25	AAAGGGCTTGTATTTGGAGT	NA	NA	NA	NA	NA	NA
PB.683.2	chr1	-	4908	17	novel_in_catalog	Rgl1	novel	5027	18	NA	NA	-10	-5	combination_of_known_splicesites	FALSE	canonical	NA	NA	NA	NA	2	NA	NA	TRUE	NA	NA	NA	C	coding	740	2223	442	2664	152674991	152519009	FALSE	25	AAAGGGCTTGTATTTGGAGT	NA	NA	NA	NA	NA	NA
PB.683.3	chr1	-	5123	19	full-splice_match	Rgl1	TCONS_00021357	5148	19	20	5	13	-5	multi-exon	FALSE	canonical	NA	NA	NA	NA	80	NA	NA	TRUE	NA	NA	NA	C	coding	803	2412	468	2879	152674991	152519009	FALSE	25	AAAGGGCTTGTATTTGGAGT	NA	NA	NA	NA	NA	NA
PB.683.4	chr1	-	5029	18	full-splice_match	Rgl1	TCONS_00021356	5037	18	3	5	3	-5	multi-exon	FALSE	canonical	NA	NA	NA	NA	81	NA	NA	TRUE	NA	NA	NA	C	coding	766	2301	485	2785	152674991	152519009	FALSE	25	AAAGGGCTTGTATTTGGAGT	NA	NA	NA	NA	NA	NA
PB.683.5	chr1	-	3337	19	full-splice_match	Rgl1	TCONS_00021357	5148	19	30	1781	-23	209	multi-exon	FALSE	canonical	NA	NA	NA	NA	22	NA	NA	TRUE	NA	NA	NA	C	coding	803	2412	458	2869	152674991	152519009	FALSE	20	AATGCGGAGTGTTCTTCATG	NA	NA	NA	NA	NA	NA
PB.683.6	chr1	-	3237	18	full-splice_match	Rgl1	TCONS_00021356	5037	18	18	1782	11	208	multi-exon	FALSE	canonical	NA	NA	NA	NA	14	NA	NA	TRUE	NA	NA	NA	C	coding	766	2301	470	2770	152674991	152519009	FALSE	20	CAATGCGGAGTGTTCTTCAT	NA	NA	NA	NA	NA	NA
PB.684.1	chr1	+	1905	4	full-splice_match	Arpc5	TCONS_00009159	1914	4	-13	22	-5	-5	multi-exon	FALSE	canonical	NA	NA	NA	NA	468	NA	NA	TRUE	NA	NA	NA	C	coding	151	456	197	652	152766725	152774322	FALSE	30	AATAATTTTTTTCTTAATTG	NA	NA	NA	NA	NA	NA
PB.684.2	chr1	+	4266	3	novel_in_catalog	Arpc5	novel	1914	4	NA	NA	56	-5	intron_retention	FALSE	canonical	NA	NA	NA	NA	12	NA	NA	TRUE	NA	NA	NA	C	non_coding	NA	NA	NA	NA	NA	NA	NA	30	AATAATTTTTTTCTTAATTG	NA	NA	NA	NA	NA	NA
PB.684.3	chr1	+	1631	3	full-splice_match	Arpc5	TCONS_00009160	1737	3	84	22	84	-5	multi-exon	FALSE	canonical	NA	NA	NA	NA	57	NA	NA	TRUE	NA	NA	NA	C	non_coding	NA	NA	NA	NA	NA	NA	NA	30	AATAATTTTTTTCTTAATTG	NA	NA	NA	NA	NA	NA
PB.685.1	chr1	+	1853	15	full-splice_match	Ncf2	TCONS_00009172	2596	15	6	737	6	-737	multi-exon	FALSE	canonical	NA	NA	NA	NA	16	NA	NA	TRUE	NA	NA	NA	A	coding	525	1578	137	1714	152808032	152836114	FALSE	50	AATATGACAACTCAGAAGAT	NA	NA	NA	NA	NA	NA
PB.686.2	chr1	-	4046	8	incomplete-splice_match	Smg7	TCONS_00021375	4136	11	25370	43	3132	0	5prime_fragment	FALSE	canonical	NA	NA	NA	NA	2	NA	NA	TRUE	NA	NA	NA	C	coding	509	1530	241	1770	152845548	152839272	FALSE	25	AGATCGGTGTGTAGAGGATT	NA	NA	NA	NA	NA	NA
PB.686.3	chr1	-	6086	24	full-splice_match	Smg7	TCONS_00021388	7935	24	1806	43	0	0	multi-exon	FALSE	canonical	NA	NA	NA	NA	4	NA	NA	TRUE	NA	NA	NA	C	coding	1192	3579	232	3810	152878093	152839272	FALSE	25	AGATCGGTGTGTAGAGGATT	NA	NA	NA	NA	NA	NA
PB.686.4	chr1	-	5662	22	full-splice_match	Smg7	TCONS_00021384	5695	22	-10	43	0	0	multi-exon	FALSE	canonical	NA	NA	NA	NA	4	NA	NA	TRUE	NA	NA	NA	C	coding	1088	3267	120	3386	152902537	152839272	FALSE	25	AGATCGGTGTGTAGAGGATT	NA	NA	NA	NA	NA	NA
PB.686.5	chr1	-	5954	23	full-splice_match	Smg7	TCONS_00021383	5983	23	-14	43	-4	0	multi-exon	FALSE	canonical	NA	NA	NA	NA	18	NA	NA	TRUE	NA	NA	NA	C	coding	1184	3555	124	3678	152902537	152839272	FALSE	25	AGATCGGTGTGTAGAGGATT	NA	NA	NA	NA	NA	NA
PB.686.6	chr1	-	5940	23	full-splice_match	Smg7	TCONS_00021391	3928	23	-138	-1874	-128	0	multi-exon	FALSE	canonical	NA	NA	NA	NA	19	NA	NA	TRUE	NA	NA	NA	C	coding	1138	3417	248	3664	152902537	152839272	FALSE	25	AGATCGGTGTGTAGAGGATT	NA	NA	NA	NA	NA	NA
PB.686.7	chr1	-	6476	24	novel_in_catalog	Smg7	novel	7935	24	NA	NA	-527	0	combination_of_known_junctions	FALSE	canonical	NA	NA	NA	NA	69	NA	NA	TRUE	NA	NA	NA	C	coding	1146	3441	760	4200	152878093	152839272	FALSE	25	AGATCGGTGTGTAGAGGATT	NA	NA	NA	NA	NA	NA
PB.686.8	chr1	-	4061	23	full-splice_match	Smg7	TCONS_00021383	5983	23	4	1918	4	-1	multi-exon	FALSE	canonical	NA	NA	NA	NA	2	NA	NA	TRUE	NA	NA	NA	C	coding	1184	3555	106	3660	152902537	152839272	FALSE	20	ATGAGTGCTTTGCTGACTGA	NA	NA	NA	NA	NA	NA
PB.687.2	chr1	+	4644	11	full-splice_match	Nmnat2	TCONS_00009189	4626	11	-19	1	-2	-1	multi-exon	FALSE	canonical	NA	NA	NA	NA	191	NA	NA	TRUE	NA	NA	NA	C	coding	307	924	131	1054	152955109	153115670	FALSE	15	ACTAGAGTCTTGTGTCTTTG	NA	NA	NA	NA	NA	NA
PB.687.3	chr1	+	1455	11	full-splice_match	Nmnat2	TCONS_00009189	4626	11	-18	3189	-1	104	multi-exon	FALSE	canonical	NA	NA	NA	NA	4	NA	NA	TRUE	NA	NA	NA	C	coding	307	924	130	1053	152955109	153115670	FALSE	10	AGTGTGTGTGTGAGTGTGTT	NA	NA	NA	NA	NA	NA
PB.687.4	chr1	+	3463	11	full-splice_match	Nmnat2	TCONS_00009189	4626	11	-18	1181	-1	-1084	multi-exon	FALSE	canonical	NA	NA	NA	NA	8	NA	NA	TRUE	NA	NA	NA	C	coding	307	924	130	1053	152955109	153115670	FALSE	10	TACTGCTGCCTGCCATTTTT	NA	NA	NA	NA	NA	NA
PB.687.5	chr1	+	4698	12	full-splice_match	Nmnat2	TCONS_00009188	4696	12	-8	6	4	-1	multi-exon	FALSE	canonical	NA	NA	NA	NA	237	NA	NA	TRUE	NA	NA	NA	C	coding	283	852	257	1108	152967964	153115670	FALSE	15	ACTAGAGTCTTGTGTCTTTG	NA	NA	NA	NA	NA	NA
PB.689.1	chr1	-	5109	23	full-splice_match	Lamc2	TCONS_00021405	4916	23	-195	2	-195	-2	multi-exon	FALSE	canonical	NA	NA	NA	NA	16	NA	NA	TRUE	NA	NA	NA	A	coding	1193	3582	256	3837	153185987	153124030	FALSE	15	GGGCTGAGTTTCTGATTTTA	NA	NA	NA	NA	NA	NA
PB.69.1	chr1	-	479	2	novel_not_in_catalog	Gm28836	novel	633	2	NA	NA	-37	41032	at_least_one_novel_splicesite	FALSE	canonical	NA	NA	NA	NA	2	NA	NA	TRUE	NA	NA	NA	A	non_coding	NA	NA	NA	NA	NA	NA	NA	10	AGCTCTTGTGTCAGTTTCTC	NA	NA	NA	NA	NA	NA
PB.690.2	chr1	-	2882	17	incomplete-splice_match	Lamc1	TCONS_00021421	7622	28	85510	2327	3135	-2327	5prime_fragment	FALSE	canonical	NA	NA	NA	NA	2	NA	NA	TRUE	NA	NA	NA	B	coding	545	1638	1021	2658	153239342	153221473	FALSE	15	CTACCGGAACTTTCCCTTGT	NA	NA	NA	NA	NA	NA
PB.691.1	chr1	+	2083	10	full-splice_match	Shcbp1l	TCONS_00009208	2092	10	9	0	-1	0	multi-exon	TRUE	canonical	NA	NA	NA	NA	6	NA	NA	TRUE	NA	NA	NA	A	coding	639	1920	54	1973	153425224	153452464	FALSE	15	TGCTGTCTTTCAATTAGTGG	NA	NA	NA	NA	NA	NA
PB.693.1	chr1	-	1406	12	full-splice_match	Npl	TCONS_00021462	1735	12	328	1	-6	-1	multi-exon	FALSE	canonical	NA	NA	NA	NA	27	NA	NA	TRUE	NA	NA	NA	A	coding	320	963	87	1049	153545330	153503373	FALSE	25	AGCACTTATTGTCTTAATCT	NA	NA	NA	NA	NA	NA
PB.694.1	chr1	+	5455	4	novel_not_in_catalog	Rgs8	novel	8474	7	NA	NA	61	-2	at_least_one_novel_splicesite	FALSE	canonical	NA	NA	NA	NA	2	NA	NA	TRUE	NA	NA	NA	C	coding	171	516	4450	4965	153696660	153697175	FALSE	5	TGCCCTTCGCTCTCTGCCCA	NA	NA	NA	NA	NA	NA
PB.694.10	chr1	+	3001	7	full-splice_match	Rgs8	TCONS_00009238	3625	7	-116	740	-49	-740	multi-exon	FALSE	canonical	NA	NA	NA	NA	13	NA	NA	TRUE	NA	NA	NA	C	coding	180	543	528	1070	153667928	153692907	FALSE	45	AAACATTGTTTACATATGAA	NA	NA	NA	NA	NA	NA
PB.694.11	chr1	+	5451	4	novel_in_catalog	Rgs8	novel	8237	6	NA	NA	-10	-2	combination_of_known_junctions	FALSE	canonical	NA	NA	NA	NA	3	NA	NA	TRUE	NA	NA	NA	C	coding	171	516	4446	4961	153696660	153697175	FALSE	5	TGCCCTTCGCTCTCTGCCCA	NA	NA	NA	NA	NA	NA
PB.694.12	chr1	+	5742	7	full-splice_match	Rgs8	TCONS_00009231	8395	7	-5	2658	-5	-2	multi-exon	FALSE	canonical	NA	NA	NA	NA	27	NA	NA	TRUE	NA	NA	NA	C	coding	180	543	442	984	153667928	153692907	FALSE	5	TGCCCTTCGCTCTCTGCCCA	NA	NA	NA	NA	NA	NA
PB.694.13	chr1	+	2777	6	full-splice_match	Rgs8	TCONS_00009235	8279	6	-32	5534	-3	-789	multi-exon	FALSE	canonical	NA	NA	NA	NA	2	NA	NA	TRUE	NA	NA	NA	C	coding	178	537	359	895	153665897	153692907	FALSE	40	AAAGCTGCCAGAATTAATGT	NA	NA	NA	NA	NA	NA
PB.694.14	chr1	+	5486	4	novel_in_catalog	Rgs8	novel	8279	6	NA	NA	-3	-2	combination_of_known_junctions	FALSE	canonical	NA	NA	NA	NA	4	NA	NA	TRUE	NA	NA	NA	C	coding	171	516	4481	4996	153696660	153697175	FALSE	5	TGCCCTTCGCTCTCTGCCCA	NA	NA	NA	NA	NA	NA
PB.694.15	chr1	+	5631	6	full-splice_match	Rgs8	TCONS_00009235	8279	6	-10	2658	-10	-2	multi-exon	FALSE	canonical	NA	NA	NA	NA	3	NA	NA	TRUE	NA	NA	NA	C	coding	178	537	337	873	153665897	153692907	FALSE	5	TGCCCTTCGCTCTCTGCCCA	NA	NA	NA	NA	NA	NA
PB.694.16	chr1	+	5747	7	full-splice_match	Rgs8	TCONS_00009238	3625	7	-35	-2087	3	-2	multi-exon	FALSE	canonical	NA	NA	NA	NA	19	NA	NA	TRUE	NA	NA	NA	C	coding	180	543	447	989	153667928	153692907	FALSE	5	TGCCCTTCGCTCTCTGCCCA	NA	NA	NA	NA	NA	NA
PB.694.17	chr1	+	5434	6	full-splice_match	Rgs8	TCONS_00009237	8454	6	362	2658	-21	-2	multi-exon	FALSE	canonical	NA	NA	NA	NA	2	NA	NA	TRUE	NA	NA	NA	C	coding	178	537	140	676	153665897	153692907	FALSE	5	TGCCCTTCGCTCTCTGCCCA	NA	NA	NA	NA	NA	NA
PB.694.18	chr1	+	5558	7	full-splice_match	Rgs8	TCONS_00009234	8583	7	367	2658	-16	-2	multi-exon	FALSE	canonical	NA	NA	NA	NA	7	NA	NA	TRUE	NA	NA	NA	C	coding	180	543	258	800	153667928	153692907	FALSE	5	TGCCCTTCGCTCTCTGCCCA	NA	NA	NA	NA	NA	NA
PB.694.19	chr1	+	5420	5	full-splice_match	Rgs8	TCONS_00009244	8398	5	320	2658	320	-2	multi-exon	FALSE	canonical	NA	NA	NA	NA	10	NA	NA	TRUE	NA	NA	NA	C	coding	180	543	120	662	153667928	153692907	FALSE	5	TGCCCTTCGCTCTCTGCCCA	NA	NA	NA	NA	NA	NA
PB.694.2	chr1	+	1160	7	full-splice_match	Rgs8	TCONS_00009224	8474	7	67	7247	67	91	multi-exon	FALSE	canonical	NA	NA	NA	NA	3	NA	NA	TRUE	NA	NA	NA	C	coding	180	543	449	991	153667928	153692907	FALSE	15	GGAGCTGGGACTCTATTCCT	NA	NA	NA	NA	NA	NA
PB.694.3	chr1	+	5723	7	full-splice_match	Rgs8	TCONS_00009224	8474	7	93	2658	93	-2	multi-exon	FALSE	canonical	NA	NA	NA	NA	45	NA	NA	TRUE	NA	NA	NA	C	coding	180	543	423	965	153667928	153692907	FALSE	5	TGCCCTTCGCTCTCTGCCCA	NA	NA	NA	NA	NA	NA
PB.694.4	chr1	+	5581	6	novel_in_catalog	Rgs8	novel	8474	7	NA	NA	106	-2	combination_of_known_junctions	FALSE	canonical	NA	NA	NA	NA	304	NA	NA	TRUE	NA	NA	NA	C	coding	178	537	287	823	153665897	153692907	FALSE	5	TGCCCTTCGCTCTCTGCCCA	NA	NA	NA	NA	NA	NA
PB.694.5	chr1	+	2704	7	novel_not_in_catalog	Rgs8	novel	8474	7	NA	NA	110	-789	at_least_one_novel_splicesite	FALSE	canonical	NA	NA	NA	NA	2	NA	NA	TRUE	NA	NA	NA	C	coding	168	507	316	822	153670793	153692907	FALSE	40	AAAGCTGCCAGAATTAATGT	NA	NA	NA	NA	NA	NA
PB.694.6	chr1	+	2570	6	novel_in_catalog	Rgs8	novel	8474	7	NA	NA	241	-789	combination_of_known_junctions	FALSE	canonical	NA	NA	NA	NA	2	NA	NA	TRUE	NA	NA	NA	C	coding	178	537	152	688	153665897	153692907	FALSE	40	AAAGCTGCCAGAATTAATGT	NA	NA	NA	NA	NA	NA
PB.694.7	chr1	+	896	7	novel_not_in_catalog	Rgs8	novel	5614	6	NA	NA	256	77	at_least_one_novel_splicesite	FALSE	canonical	NA	NA	NA	NA	5	NA	NA	TRUE	NA	NA	NA	C	coding	180	543	199	741	153667928	153692907	FALSE	25	ATGACCGAGCTGATGGAGCT	NA	NA	NA	NA	NA	NA
PB.694.8	chr1	+	2670	7	novel_not_in_catalog	Rgs8	novel	5614	6	NA	NA	257	-741	at_least_one_novel_splicesite	FALSE	canonical	NA	NA	NA	NA	4	NA	NA	TRUE	NA	NA	NA	C	coding	180	543	198	740	153667928	153692907	FALSE	40	TAAACATTGTTTACATATGA	NA	NA	NA	NA	NA	NA
PB.694.9	chr1	+	2924	7	full-splice_match	Rgs8	TCONS_00009232	820	7	-92	-2012	-63	-789	multi-exon	FALSE	canonical	NA	NA	NA	NA	15	NA	NA	TRUE	NA	NA	NA	C	coding	180	543	500	1042	153667928	153692907	FALSE	40	AAAGCTGCCAGAATTAATGT	NA	NA	NA	NA	NA	NA
PB.695.1	chr1	+	2331	5	full-splice_match	Rgs16	TCONS_00009256	2339	5	4	4	4	-4	multi-exon	FALSE	canonical	NA	NA	NA	NA	22	NA	NA	TRUE	NA	NA	NA	C	coding	201	606	117	722	153740469	153743855	FALSE	35	AATATTTCCCAGGACAGTAT	NA	NA	NA	NA	NA	NA
PB.695.2	chr1	+	2170	4	novel_not_in_catalog	Rgs16	novel	11009	8	NA	NA	1054	-4	at_least_one_novel_splicesite	FALSE	canonical	NA	NA	NA	NA	4	NA	NA	TRUE	NA	NA	NA	C	non_coding	NA	NA	NA	NA	NA	NA	NA	35	AATATTTCCCAGGACAGTAT	NA	NA	NA	NA	NA	NA
PB.696.1	chr1	+	2272	7	incomplete-splice_match	Rnasel	TCONS_00009270	2371	8	2459	16	-5	0	5prime_fragment	FALSE	canonical	NA	NA	NA	NA	7	NA	NA	TRUE	NA	NA	NA	A	coding	646	1938	334	2271	153753740	153760813	FALSE	70	AAAAGAGAAAAAAAAACCCT	NA	NA	NA	NA	NA	NA
PB.697.1	chr1	-	1478	1	full-splice_match	Teddm2	TCONS_00021511	3121	1	-560	2203	80	-2203	mono-exon	FALSE	NA	NA	NA	NA	NA	3	NA	NA	NA	NA	NA	NA	A	non_coding	NA	NA	NA	NA	NA	NA	NA	10	ATTTGATGTTGCCTTGTGTG	NA	NA	NA	NA	NA	NA
PB.698.2	chr1	+	2763	7	full-splice_match	Glul	TCONS_00009289	2792	7	0	29	0	-29	multi-exon	FALSE	canonical	NA	NA	NA	NA	523	NA	NA	TRUE	NA	NA	NA	C	coding	373	1122	130	1251	153902947	153908182	FALSE	80	AAAAAAAAAAAAAAAACCTC	NA	NA	NA	NA	NA	NA
PB.698.6	chr1	+	1517	8	full-splice_match	Glul	TCONS_00009287	2978	8	22	1439	4	102	multi-exon	FALSE	canonical	NA	NA	NA	NA	20	NA	NA	TRUE	NA	NA	NA	C	coding	373	1122	294	1415	153902947	153908182	FALSE	15	GCCCAGTTAATCTTGCTTTT	NA	NA	NA	NA	NA	NA
PB.7.1	chr1	+	2486	9	full-splice_match	Lypla1	TCONS_00000070	2507	9	16	5	9	-5	multi-exon	FALSE	canonical	NA	NA	NA	NA	36	NA	NA	TRUE	NA	NA	NA	A	coding	230	693	76	768	4807914	4845016	FALSE	30	ATCGATTGCTTTATATAGTA	NA	NA	NA	NA	NA	NA
PB.70.1	chr1	+	1611	5	novel_not_in_catalog	Tmem14a	novel	1261	5	NA	NA	-5	1	at_least_one_novel_splicesite	FALSE	canonical	NA	NA	NA	NA	2	NA	NA	TRUE	NA	NA	NA	C	coding	101	306	308	613	21225574	21229167	FALSE	20	AAGCCTTCTCATTCATTTCT	NA	NA	NA	NA	NA	NA
PB.70.2	chr1	+	1314	5	full-splice_match	Tmem14a	TCONS_00000869	1261	5	-52	-1	6	1	multi-exon	FALSE	canonical	NA	NA	NA	NA	16	NA	NA	TRUE	NA	NA	NA	C	coding	145	438	297	734	21225574	21229585	FALSE	20	AAGCCTTCTCATTCATTTCT	NA	NA	NA	NA	NA	NA
PB.70.3	chr1	+	1129	5	full-splice_match	Tmem14a	TCONS_00000866	1168	5	37	2	8	1	multi-exon	FALSE	canonical	NA	NA	NA	NA	48	NA	NA	TRUE	NA	NA	NA	C	coding	99	300	295	594	21225574	21229630	FALSE	20	AAGCCTTCTCATTCATTTCT	NA	NA	NA	NA	NA	NA
PB.70.4	chr1	+	1105	5	novel_not_in_catalog	Tmem14a	novel	1168	5	NA	NA	416	0	at_least_one_novel_splicesite	FALSE	canonical	NA	NA	NA	NA	2	NA	NA	TRUE	NA	NA	NA	C	coding	145	438	89	526	21225574	21229585	FALSE	20	TAAGCCTTCTCATTCATTTC	NA	NA	NA	NA	NA	NA
PB.703.1	chr1	-	2207	9	incomplete-splice_match	Cacna1e	TCONS_00021595	1842	12	90195	589	-27	-589	internal_fragment	FALSE	canonical	NA	NA	NA	NA	2	NA	NA	TRUE	NA	NA	NA	B	coding	419	1260	828	2087	154725919	154488753	FALSE	45	AAAATGATGAGAATTGAGTC	NA	NA	NA	NA	NA	NA
PB.704.1	chr1	-	1400	1	full-splice_match	Ier5	TCONS_00021633	3276	1	709	1167	709	-1160	mono-exon	FALSE	NA	NA	NA	NA	NA	20	NA	NA	NA	NA	NA	NA	A	coding	67	204	221	424	155098707	155098504	NA	20	AACTCCACTGCCTGTTTGTA	NA	NA	NA	NA	NA	NA
PB.705.1	chr1	-	2938	6	full-splice_match	Mr1	TCONS_00021635	2949	6	13	-2	-8	2	multi-exon	FALSE	canonical	NA	NA	NA	NA	2	NA	NA	TRUE	NA	NA	NA	C	coding	229	690	257	946	155136830	155129267	FALSE	0	TCTTGCTGCTCTCCTTTGTC	NA	NA	NA	NA	NA	NA
PB.705.2	chr1	-	3152	6	full-splice_match	Mr1	TCONS_00021636	3149	6	-2	-1	0	1	multi-exon	FALSE	canonical	NA	NA	NA	NA	2	NA	NA	TRUE	NA	NA	NA	C	coding	341	1026	136	1161	155146686	155129267	FALSE	0	TTCTTGCTGCTCTCCTTTGT	NA	NA	NA	NA	NA	NA
PB.706.2	chr1	+	2508	6	novel_in_catalog	Stx6	novel	4589	8	NA	NA	-2	1574	combination_of_known_splicesites	FALSE	canonical	NA	NA	NA	NA	8	NA	NA	TRUE	NA	NA	NA	C	coding	154	465	239	703	155187781	155202016	FALSE	35	AAAAATCAATGTGGGCCTTG	NA	NA	NA	NA	NA	NA
PB.706.3	chr1	+	2770	8	full-splice_match	Stx6	TCONS_00009364	4589	8	-19	1838	1	1574	multi-exon	FALSE	canonical	NA	NA	NA	NA	558	NA	NA	TRUE	NA	NA	NA	C	coding	255	768	198	965	155158893	155202016	FALSE	35	AAAAATCAATGTGGGCCTTG	NA	NA	NA	NA	NA	NA
PB.706.5	chr1	+	4584	8	full-splice_match	Stx6	TCONS_00009364	4589	8	-1	6	-1	-6	multi-exon	FALSE	canonical	NA	NA	NA	NA	13	NA	NA	TRUE	NA	NA	NA	C	coding	255	768	180	947	155158893	155202016	FALSE	45	AAAGAAAGGATGAGATTGGT	NA	NA	NA	NA	NA	NA
PB.706.6	chr1	+	2514	8	novel_not_in_catalog	Stx6	novel	7579	5	NA	NA	7499	1271	at_least_one_novel_splicesite	FALSE	canonical	NA	NA	NA	NA	68	NA	NA	TRUE	NA	NA	NA	C	coding	154	465	548	1012	155187781	155202016	FALSE	40	AAAAGAAGGGTATTTTATCT	NA	NA	NA	NA	NA	NA
PB.706.8	chr1	+	2059	2	incomplete-splice_match	Stx6	TCONS_00009379	711	3	2238	-1574	2238	1574	5prime_fragment	FALSE	canonical	NA	NA	NA	NA	6	NA	NA	TRUE	NA	NA	NA	C	non_coding	NA	NA	NA	NA	NA	NA	NA	35	AAAAATCAATGTGGGCCTTG	NA	NA	NA	NA	NA	NA
PB.707.1	chr1	-	3824	7	incomplete-splice_match	BC034090	TCONS_00021651	5729	9	4593	1	-57	-1	5prime_fragment	FALSE	canonical	NA	NA	NA	NA	8	NA	NA	TRUE	NA	NA	NA	C	coding	775	2328	449	2776	155226321	155213520	FALSE	15	ATTGCTGGATTCTGTCTTCA	NA	NA	NA	NA	NA	NA
PB.707.2	chr1	-	4811	8	novel_not_in_catalog	BC034090	novel	5729	9	NA	NA	21	-1	intron_retention	FALSE	canonical	NA	NA	NA	NA	2	NA	NA	TRUE	NA	NA	NA	C	coding	840	2523	1241	3763	155232513	155213520	FALSE	15	ATTGCTGGATTCTGTCTTCA	NA	NA	NA	NA	NA	NA
PB.707.3	chr1	-	4503	11	novel_in_catalog	BC034090	novel	8506	11	NA	NA	165	-1	combination_of_known_junctions	FALSE	canonical	NA	NA	NA	NA	2	NA	NA	TRUE	NA	NA	NA	C	coding	1131	3396	60	3455	155244220	155213520	FALSE	15	ATTGCTGGATTCTGTCTTCA	NA	NA	NA	NA	NA	NA
PB.707.4	chr1	-	5001	10	full-splice_match	BC034090	TCONS_00021659	4873	10	-130	2	-68	0	multi-exon	FALSE	canonical	NA	NA	NA	NA	13	NA	NA	TRUE	NA	NA	NA	C	coding	1199	3600	355	3954	155244220	155213520	FALSE	15	AATTGCTGGATTCTGTCTTC	NA	NA	NA	NA	NA	NA
PB.708.2	chr1	-	4503	15	full-splice_match	Xpr1	TCONS_00021676	7492	15	-86	3075	0	206	multi-exon	FALSE	canonical	NA	NA	NA	NA	12	NA	NA	TRUE	NA	NA	NA	C	coding	695	2088	182	2269	155417234	155281010	FALSE	20	AGCCCTGTGAATTGTCAGCT	NA	NA	NA	NA	NA	NA
PB.708.3	chr1	-	2747	14	full-splice_match	Xpr1	TCONS_00021679	2753	14	0	6	0	-6	multi-exon	FALSE	canonical	NA	NA	NA	NA	13	NA	NA	TRUE	NA	NA	NA	C	coding	679	2040	182	2221	155417234	155283200	FALSE	90	AAAAAATCAAAAAAAAAAAA	NA	NA	NA	NA	NA	NA
PB.709.1	chr1	+	1311	8	full-splice_match	Acbd6	TCONS_00009406	5592	8	183	4098	169	137	multi-exon	TRUE	canonical	NA	NA	NA	NA	25	NA	NA	TRUE	NA	NA	NA	C	coding	282	849	334	1182	155558638	155687103	FALSE	25	ATTTCGACGTCTCAGCAACT	NA	NA	NA	NA	NA	NA
PB.709.2	chr1	+	787	4	full-splice_match	Acbd6	TCONS_00009403	993	4	205	1	189	-1	multi-exon	FALSE	canonical	NA	NA	NA	NA	21	NA	NA	TRUE	NA	NA	NA	C	coding	137	414	314	727	155558638	155572227	FALSE	10	AGTTGCCTTGGTCATGGTGT	NA	NA	NA	NA	NA	NA
PB.71.1	chr1	-	5736	10	incomplete-splice_match	Kcnq5	TCONS_00013537	6364	16	350503	17	-2908	0	5prime_fragment	FALSE	canonical	NA	NA	NA	NA	50	NA	NA	TRUE	NA	NA	NA	B	coding	506	1521	461	1981	21457593	21402163	FALSE	30	AAACAGCTAGTGTGACTGCT	NA	NA	NA	NA	NA	NA
PB.71.2	chr1	-	2859	13	incomplete-splice_match	Kcnq5	TCONS_00013537	6364	16	262305	3297	1	475	5prime_fragment	FALSE	canonical	NA	NA	NA	NA	24	NA	NA	TRUE	NA	NA	NA	B	coding	766	2301	84	2384	21535178	21402163	FALSE	30	AACCGAAATGGCTGCTTATT	NA	NA	NA	NA	NA	NA
PB.710.1	chr1	-	2682	13	full-splice_match	Qsox1	TCONS_00021714	2433	13	-246	-3	-160	0	multi-exon	FALSE	canonical	NA	NA	NA	NA	57	NA	NA	TRUE	NA	NA	NA	C	coding	568	1707	292	1998	155812799	155778843	FALSE	25	AGAACGTGTTTGACTTGATC	NA	NA	NA	NA	NA	NA
[truncated: 41,057 more rows]
