# Supplementary material for: Long read, isoform aware sequencing of mouse nucleus accumbens after chronic cocaine treatment
Source: Sci Rep. 2021 Mar 24;11:6729. doi: 10.1038/s41598-021-86068-7 (PMC7991652; doi:10.1038/s41598-021-86068-7)
Supplement: Supplementary file 7 — Supplementary Information 7. [file 41598_2021_86068_MOESM7_ESM.xlsx]

## Sheet: Legend
Sheet name	Description
Mouse_Atlas_NIC	Enrichment of Mouse Gene Atlas database for genes associated with NIC transcripts
Molecular_NIC	Enrichment of Molecular_Function_2015 database for genes associated with NIC transcripts
Cellular_NIC	Enrichment of Cellular_Component_2015 database for genes associated with NIC transcripts
Biological_NIC	Enrichment of Biological_Process_2015 database for genes associated with NIC transcripts
Mouse_Atlas_NNIC	Enrichment of Mouse Gene Atlas database for genes associated with NNIC transcripts
Molecular_NNIC	Enrichment of Molecular_Function_2015 database for genes associated with NNIC transcripts
Cellular_NNIC	Enrichment of Cellular_Component_2015 database for genes associated with NNIC transcripts
Biological_NNIC	Enrichment of Biological_Process_2015 database for genes associated with NNIC transcripts
Mouse_Atlas_Antisense	Enrichment of Mouse Gene Atlas database for genes associated with Antisense transcripts
Molecular_Antisense	Enrichment of Molecular_Function_2015 database for genes associated with Antisense transcripts
Cellular_Antisense	Enrichment of Cellular_Component_2015 database for genes associated with Antisense transcripts
Biological_Antisense	Enrichment of Biological_Process_2015 database for genes associated with Antisense transcripts

## Sheet: Mouse_Atlas_NIC
Term	Overlap	P.value	Adjusted.P.value	Old.P.value	Old.Adjusted.P.value	Odds.Ratio	Combined.Score	Genes
nucleus accumbens	159/383	3.3041e-16	3.17193e-14	0	0	2.42493	86.4395	CPNE5;MYT1L;CRTC1;DGKB;ABAT;ICAM5;SLC4A3;CYP46A1;CDH7;FAM110B;DPF1;CAR11;BTRC;PDE8B;RGS9;SH2D5;ANKS1B;CALN1;SLC39A3;KIRREL3;MAP2K1;APLP1;MATK;KCTD1;ANK3;CPT1C;HPCAL4;FOXP2;TANC2;BCR;CACNB1;SLC9A5;RAB36;TYRO3;TLN2;RIN1;MZF1;NGEF;NECAB2;MEG3;GRIA1;GRIA2;PDE1B;TRANK1;SDR39U1;NEDD4L;GPR83;PRKCZ;KALRN;NPAS2;RAP1GAP;9330182L06RIK;EFNB3;HRH3;CHST10;CCDC30;OTOF;SCN3B;TMEM29;TAC1;IP6K2;SYT5;PRRT3;GPR12;AR…
cerebral cortex	136/349	1.1978e-11	5.74942e-10	0	0	2.17161	54.6115	CYFIP2;CLSTN1;STMN4;ARHGAP39;RIMS1;KIF5C;ADORA1;NRCAM;ATXN7L3;MEF2C;ATP6V1G2;FBXW7;IPCEF1;SRCIN1;GABRG2;TANC2;TOM1L2;ARC;CACNB4;PRKAR1B;SNHG11;HECW1;TYRO3;STX1A;EXD2;BRSK2;NTM;SLC1A2;KALRN;RASGRP1;GOLGA7B;SYNGR1;HRH1;HIVEP1;CAMTA2;HIVEP2;TPPP;RAB11FIP4;GRIA3;SRPK2;PRRT3;IQSEC2;ARPP21;SYT1;EPHX4;SLC4A10;SYNJ2;BTBD10;GRIN2B;DCLK1;TMEM198;POU6F1;PTPRD;ARHGAP32;FAM160A2;DLG2;DAB1;GM3764;WNK2;AAK1;SPI…
cerebral cortex prefrontal	130/344	3.67678e-10	1.17657e-08	0	0	2.06319	44.8204	CYFIP2;EPHB6;CRTC1;WIPF2;CLSTN1;ZDHHC8;CYP46A1;CELSR2;RPH3A;RIMS1;RUSC1;DPF1;NRCAM;ATXN7L3;RGS6;MEF2C;UNC13A;FBXW7;TMOD2;MATK;SHISA4;IPCEF1;HPCAL4;RUNDC3A;SRCIN1;CACNB1;PRKAR1B;C230057M02RIK;TYRO3;STX1A;MEG3;BRSK2;NECAB3;NTM;SLC1A2;DTX1;RASAL1;AK5;KALRN;LIN7B;GOLGA7B;IGSF21;SYNGR1;HRH1;HIVEP2;TPPP;GRIA3;B4GALNT4;PACSIN1;SYT5;PRRT3;IQSEC2;ARPP21;SYT1;EPHX4;BTBD10;DCLK1;TMEM198;PTPRD;ARHGAP32;WNK2;…
olfactory bulb	149/414	1.1129e-09	2.67097e-08	0	0	1.91134	39.4048	IPO13;PHLDB1;TRIO;CPNE4;CPNE7;CPNE6;ICAM5;ZDHHC8;ENO2;ZDHHC1;SCAMP5;PPP1CC;PPP2R1A;DPF1;PALM;PTGDS;SYBU;EPHA5;KIRREL3;KCNH3;UNC13A;MMD2;IPCEF1;GRIP2;TIAM2;GPR162;BCAN;CACNB3;C230057M02RIK;ELMO2;GRIA1;GRIA2;DLX1;ADCYAP1R1;ANP32A;TTYH1;CTTNBP2;STXBP1;CLEC16A;SLC1A3;KALRN;CPLX1;RASGRP1;CRHR1;CACNA1G;LDHB;PCBP3;BTBD2;INPP5J;HIVEP2;IP6K1;RAB11FIP4;PACSIN1;NTNG1;ANKRD29;TIA1;ARPP21;AUTS2;SYT1;RASL10B;Z…
dorsal striatum	156/477	6.17454e-07	1.18551e-05	0	0	1.64851	23.5698	ATF2;FAM49B;CPNE5;MYT1L;TUSC3;DGKB;CCNH;PPP2R2A;CYP46A1;CDH8;FGF3;CSPP1;FAM110B;SCMH1;DPF1;AP1S1;CAR11;STK32A;PDE8B;SH2D5;RGS9;ANKS1B;CALN1;TLE4;RBFOX1;LMO3;KCTD1;ANK3;FOXP2;FOXP1;BCR;TIAM2;CACNB2;PCP4;CACNB4;ELMO1;ASPHD2;RIN1;NGEF;GRIA2;PDE1B;CTTNBP2;DCUN1D4;HPCA;SDR39U1;NEDD4L;KLHL13;PLCXD1;LIN7B;ACTR3B;RASGRP1;NPAS2;9330182L06RIK;PPP3R1;HRH3;D5ERTD579E;GSG1L;TAC1;VTI1B;DTNA;GPR12;ARPP21;RASL10…
hypothalamus	100/296	1.38138e-05	0.000221021	0	0	1.72331	19.2836	CPNE9;SMARCAL1;HDAC11;ARAF;MLC1;ABAT;ARHGAP36;TIAL1;OGFOD1;BTRC;PTGDS;TSPYL2;MAGI1;MAP2K4;FRS3;GABRG2;DISP2;BCAN;RAB36;SNHG11;FLYWCH1;LY6H;MEG3;ADCYAP1R1;TTYH1;MYCBP2;SLC1A3;PCDH17;NKAIN4;RNF214;HRH1;KIF3A;CCDC30;RHBDL1;ZSCAN18;SPHKAP;RHBDD2;ZWINT;AHI1;RALYL;GNL3L;CALY;GJB6;DZIP1;MRAP2;DZIP3;ACHE;ZCCHC12;MAST1;RASGRF1;CELF6;DOC2B;ZCCHC18;SHD;TRO;ZMYM3;SCRN1;CHL1;2610301B20RIK;GPRASP1;APC2;IZUMO4;…
adipose brown	141/456	5.15734e-05	0.000689143	0	0	1.51388	14.9457	OXNAD1;MTCH2;CLSTN3;NDUFA10;C330018D20RIK;LIPE;CHCHD3;PPP2R1B;AKT2;SLC25A44;NUDT13;MCCC2;PDHX;ENDOG;MECR;DGAT2;ALG9;DGAT1;ACSL1;COG4;APLP2;ECH1;SDHC;SDHA;SDHB;COX6B1;TUFM;GNPAT;TMEM134;CLPP;GPD2;GPD1;UQCRC1;UQCRC2;LETMD1;PFKFB3;SLC1A3;ABCB8;ABHD5;LIAS;ACACB;ART3;TIMM50;NPHP1;S100A13;CYC1;NDUFV1;PPARGC1B;TMEM120B;TRAP1;CHKB;ACBD4;OSBPL3;TIMM44;NR1D1;COQ6;FIBP;1700037H04RIK;UCK1;FASN;OGDH;ACO2;NDUF…
spinal cord	113/353	5.79016e-05	0.000689143	0	0	1.59032	15.5164	CNTFR;PHLDB1;HDAC11;DIXDC1;AI854703;RPH3A;NRBP2;ADORA1;DIP2A;SCN1A;SEMA6D;TMOD2;APLP1;ACSL6;VWA5B2;MAPK8IP2;MAPK8IP3;RUNDC3A;EML2;MAPK8IP1;DISP2;BCAN;DYNC1LI2;MAG;FNDC4;KATNAL1;DAAM2;FEZ1;FLYWCH1;RELL2;ABCG4;SLC45A4;CNP;HEPACAM;TTYH1;USP54;SLC1A2;SEZ6L2;CPLX1;FBXO44;NCKIPSD;EFNB3;KLC2;MOBP;NACC2;CAMTA1;MBP;ARSG;PEA15A;ABCA2;PRRT3;SYT3;SYT2;WSCD1;IQSEC1;TNK2;IQSEC3;ADAP1;PTPRD;QDPR;PEX5L;SLC6A9;PL…
cerebellum	133/428	6.46071e-05	0.000689143	0	0	1.52408	14.7031	DGKG;MTCH2;TRIO;CLSTN3;FAM107A;DIXDC1;HR;UBE3A;CDH8;CCDC28B;CDH7;RIMS2;TIAL1;RNF112;RIMS1;A430033K04RIK;DPYSL4;MPRIP;PPIP5K1;ZMIZ1;KIF5C;HOMER3;DENND5A;RGS8;PPFIA4;ZFP287;SYBU;ANKS1B;CALN1;KIRREL3;KCNK10;FNBP1;ZFP219;FBXW11;SEMA6D;HPCAL1;CACNA2D2;ANK2;MAPK8IP2;DGKZ;MAPK8IP1;CLIP3;INPP4B;CACNB4;NDRG3;NTM;PIK3R3;SLC1A3;LIN7A;CRHR1;CACNA1G;TMEM25;IGSF21;ARHGAP21;PORCN;TSPAN9;ST8SIA5;HIVEP3;SRGAP2;MY…
hippocampus	58/176	0.00158173	0.0141061	0	0	1.65331	10.6626	CPNE9;DGKG;ARF3;CPNE7;CELF2;WIPF3;RASGRF1;GRIK4;ARHGAP39;STMN4;CDH8;SYNE1;NRGN;ANKS1B;NSF;EPHA7;RPS6KL1;ARHGEF17;PLEKHG5;FIBCD1;TMOD2;KCNAB2;BCR;KCNMA1;KCTD13;GRIA1;SLC24A2;CTTNBP2;NRXN1;HPCA;AK5;LIN7B;ACTR3B;RASGRP1;2010300C02RIK;CAMKK1;ADD2;PPP3R1;CCDC85A;CHN1;PTK2B;CAMTA2;BRD9;NCDN;SCN3B;NTNG1;MPP2;GABBR1;MON2;GPR12;GABRA5;BTBD9;GRIN2B;NELL2;SYNJ1;FAM131A;CALM3;TCF4
dorsal root ganglia	154/541	0.00161632	0.0141061	0	0	1.34333	8.63436	VEZT;ANKRD13D;RTKN;STMN2;ARHGAP39;CCDC28A;ABHD10;ZFYVE27;RGS3;RUSC1;KIF5C;AKT3;NIPAL3;NEK1;MAGI1;SH3GLB2;ACOT7;MBNL2;ANKRD46;SLC6A15;EPDR1;AP1AR;ANK2;MAPK8IP2;EML1;DGKZ;RNF41;DYNC1LI1;TOM1L2;DYNC1LI2;ARMCX1;CACNB3;FEZ1;RUFY3;HECW1;SCG3;TLN2;NECAB3;TSHZ2;KLC1;PRKCZ;CPLX1;MTMR6;TMEM25;PCBP3;PCBP4;KIF3A;NACC2;BTBD2;DYM;KCNN1;TAC1;EVI5;FDFT1;TRAPPC2;ANKRD29;TMEM184C;TMEM132E;IQSEC2;OSBPL3;ABCA7;HSPA1…
heart	160/568	0.00212836	0.0170269	0	0	1.32376	8.14431	OXNAD1;NDUFA13;OSGEPL1;NDUFA11;NDUFA10;ATP5C1;ZBTB20;SLC4A3;LCLAT1;TXN2;TMEM144;CHCHD3;DAG1;MAF1;RGS6;MEF2A;PDHX;ENDOG;ACTN2;TPM1;ECH1;RSAD1;MTUS2;SDHC;SDHA;SDHB;COX6B1;TUFM;CACNB2;FRMD5;IFT81;CLIP4;DOK7;UQCRC1;PPIF;UQCRC2;ZFP106;PFKFB2;FBLIM1;RRAD;SLC41A3;ATP5J;ATP5O;ART3;LDHB;APOO;RHOT2;ATP5D;NDUFV3;CYC1;NDUFV2;GAS2L1;NDUFV1;IVNS1ABP;MYH7B;DMPK;IQSEC2;IDH2;MRPL28;2310061I04RIK;COQ9;COQ6;EXT2;TM…

## Sheet: Molecular_NIC
Term	Overlap	P.value	Adjusted.P.value	Old.P.value	Old.Adjusted.P.value	Odds.Ratio	Combined.Score	Genes
GTPase regulator activity (GO:0030695)	125/310	5.45281e-12	3.34851e-09	0	0	2.29663	59.5629	RTKN;FAM13B;ARHGDIG;ARHGAP36;IPO5;ARHGAP44;RIMS1;RGS3;TBC1D31;ARHGDIB;RGS8;RGS9;AGFG2;TBC1D10A;TBC1D22B;VPS39;RGS6;RALBP1;STARD8;TSC2;TSC1;GAPVD1;RUNDC3A;BCR;TIAM2;TBC1D23;RIN1;LLGL1;TBC1D9B;NPRL2;NPRL3;AGAP1;ARL2;RASAL1;THY1;AGAP3;RAP1GAP;ARHGAP12;RASGRP3;ARHGAP22;ABR;ARHGAP21;RACGAP1;TBC1D14;TBC1D17;SRGAP2;EVI5;RAP1GAP2;RABGAP1L;ANKRD27;TNK2;TBCD;ARHGAP29;ARHGAP27;ARHGAP26;ADAP1;ARHGAP33;ARHGAP…
nucleoside-triphosphatase regulator activity (GO:0060589)	131/330	6.28828e-12	3.34851e-09	0	0	2.23849	57.7358	RTKN;RAB3A;FAM13B;ARHGDIG;ARHGAP36;IPO5;ARHGAP44;RIMS1;RGS3;TBC1D31;ARHGDIB;RGS8;RGS9;AGFG2;TBC1D10A;TBC1D22B;VPS39;RGS6;RALBP1;STARD8;TSC2;TSC1;GAPVD1;RUNDC3A;BCR;TIAM2;TBC1D23;RIN1;LLGL1;TBC1D9B;NPRL2;NPRL3;AGAP1;TOR1AIP2;ARL2;RASAL1;THY1;AGAP3;RAP1GAP;ARHGAP12;RASGRP3;ARHGAP22;ABR;ARHGAP21;RACGAP1;TBC1D14;TBC1D17;SRGAP2;EVI5;RAP1GAP2;RABGAP1L;ANKRD27;TNK2;TBCD;ARHGAP29;ARHGAP27;ARHGAP26;ADAP1;…
coenzyme binding (GO:0050662)	81/188	7.2587e-10	2.57684e-07	0	0	2.5611	53.895	ACADVL;MTRR;KDM1A;HIBADH;UXS1;ECI2;ETFA;MTO1;AIFM3;NNT;FDXR;IDH3B;PHGDH;ME3;DUS4L;IDH3A;ACAD8;ACOT7;PARP1;ACAD9;SIRT4;SIRT5;SIRT7;SDHA;SIRT2;SIRT3;HADHB;POR;ILVBL;ACOX1;EHHADH;IVD;GPD1;CRYZL1;CRY2;NDUFS2;ACOX3;DUS3L;GAPDH;GLYR1;GCDH;TSTA3;AHCY;MAOB;CTBP1;HMGCR;MAT2B;PPOX;CRYZ;LDHB;HMGCL;CYB5R4;NDOR1;MICAL1;PNPO;TYW1;HACL1;D2HGDH;PRODH;CRYM;NDUFV1;ACBD4;MDH1;TGDS;IDH3G;IDH1;TXNRD1;IDH2;MICAL3;MTHF…
GTPase activator activity (GO:0005096)	104/265	1.93196e-09	5.14383e-07	0	0	2.18883	43.9183	FAM13B;ARHGDIG;ARHGAP36;ARHGAP44;RGS3;TBC1D31;ARHGDIB;RGS8;RGS9;AGFG2;TBC1D10A;TBC1D22B;RGS6;RALBP1;STARD8;TSC2;GAPVD1;BCR;TIAM2;TBC1D23;RIN1;LLGL1;TBC1D9B;NPRL2;NPRL3;AGAP1;RASAL1;THY1;AGAP3;RAP1GAP;ARHGAP12;RASGRP3;ARHGAP22;ABR;ARHGAP21;RACGAP1;TBC1D14;TBC1D17;SRGAP2;EVI5;RAP1GAP2;RABGAP1L;ANKRD27;TBCD;ARHGAP29;ARHGAP27;ARHGAP26;ADAP1;ARHGAP33;ARHGAP32;PLXNB2;DOCK4;GDI1;GDI2;ARHGAP1;ARRB1;SIPA1…
protein N-terminus binding (GO:0047485)	46/89	3.58303e-09	5.63208e-07	0	0	3.60644	70.1347	STXBP1;DCTN4;RELA;SCFD1;YWHAQ;EIF5A;SRRM2;SMARCE1;SMARCC1;DAXX;UNC13A;PARP1;KCNB1;KCNIP2;GAD1;DAB2IP;TSC1;TDRD7;ACTN4;GTF2H2;SYNGR3;GTF2H3;APTX;PEX14;ZWINT;SMARCA4;NCOR2;MORF4L1;MAU2;HAX1;ERCC3;ACOX1;THAP7;ERCC4;FEZ1;TRAF6;PEX5;ERCC2;CALM3;ERCC5;EIF3E;EXOC5;CHMP6;EXOC2;STX1A;BIRC2
ATP binding (GO:0005524)	437/1494	3.64266e-09	5.63208e-07	0	0	1.42399	27.6688	TRIO;TESK1;ARAF;HNRNPU;SMC5;EPRS;AKT2;AKT3;AKT1;PIP4K2A;PRKCG;DAPK1;PRKCB;AARSD1;BCR;DYNC1LI1;DYNC1LI2;DDX39B;TYRO3;TARS2;PRKCQ;GNE;NLRX1;ABCB6;SRCAP;AASDH;PRKDC;ABCB4;NOLC1;ABCB8;ABCB9;PRKCZ;HSPH1;MYO6;ABCA2;MYH7B;PLK5;CHKB;DMPK;CHKA;EIF2AK1;PLK2;ABCA7;EIF2AK4;EHD1;UCK1;CDK10;HYOU1;FARSA;CDK16;FARSB;TRMU;PRKAG1;ADK;PRKAG2;ABCC10;AACS;FARS2;FASTK;RARS;RIOK1;UPF1;RPS6KL1;SPHK2;ITPK1;KIFC2;TUT1;ACS…
kinase binding (GO:0019900)	168/487	3.70184e-09	5.63208e-07	0	0	1.79152	34.7814	ATF2;CCNH;DIXDC1;ACTB;LIPE;PPP1CC;CCND3;RPS19;CDK5RAP1;AKT1;CEP250;CCNL2;SLC12A6;CDK5RAP3;CDK5RAP2;GTF2I;MEF2A;MAP2K3;PDGFRB;NSF;MAP2K4;DAXX;MEF2C;MAP2K1;FBXW5;PRKCB;AP1B1;ADAM10;ANK2;MAPK8IP2;ATG13;SRCIN1;MAPK8IP3;MAPK8IP1;TOM1L2;CACNB3;CACNB4;PRKAR1B;MSH2;PRKAR1A;FEZ1;CDC37;DOK7;JTB;ULK1;VDAC1;RAF1;SQSTM1;SKAP1;LLGL1;PFKFB2;BRSK2;MAPKAP1;STXBP1;PXN;TWF2;THY1;ADIPOR1;PRKCZ;HIF1A;RASGRP3;PRPSAP1;…
guanyl-nucleotide exchange factor activity (GO:0005085)	81/196	7.56784e-09	1.00747e-06	0	0	2.38169	44.5361	DOCK4;TRIO;DOCK9;DENND1A;DOCK7;RASGRF1;RAPGEFL1;RCBTB2;RPGR;DOCK10;RABGEF1;RASGEF1A;RASGEF1B;MCF2L;RCC1;DENND5A;ARHGEF40;SBF1;EIF2B1;TBC1D10A;RALGPS1;PSD;ARHGEF11;PLEKHG3;DENND2C;ARHGEF12;PLEKHG2;ARHGEF15;DIS3;ARHGEF17;PLEKHG5;SH2D3C;ARHGEF19;ARHGEF18;RAB3IL1;GAPVD1;BCR;TIAM2;TIAM1;ARHGEF9;SPATA13;MADD;RAPGEF1;ARHGEF3;ARHGEF1;DENND6B;ARHGEF2;ARHGEF7;DOCK1;NGEF;RAPGEF3;ARHGEF6;ARHGEF25;RASGRP2;KAL…
protein kinase binding (GO:0019901)	152/437	1.09584e-08	1.23733e-06	0	0	1.81182	33.2092	ATF2;CCNH;DIXDC1;ACTB;LIPE;PPP1CC;CCND3;RPS19;CDK5RAP1;AKT1;CEP250;CCNL2;SLC12A6;CDK5RAP3;CDK5RAP2;GTF2I;MEF2A;MAP2K3;PDGFRB;NSF;MAP2K4;DAXX;MEF2C;MAP2K1;FBXW5;PRKCB;AP1B1;ADAM10;ANK2;MAPK8IP2;ATG13;SRCIN1;MAPK8IP3;MAPK8IP1;TOM1L2;CACNB3;CACNB4;PRKAR1B;MSH2;PRKAR1A;FEZ1;CDC37;DOK7;JTB;ULK1;VDAC1;RAF1;SQSTM1;SKAP1;LLGL1;PFKFB2;BRSK2;MAPKAP1;STXBP1;PXN;TWF2;THY1;ADIPOR1;PRKCZ;HIF1A;PRDX3;RACGAP1;DV…
cofactor binding (GO:0048037)	102/266	1.16181e-08	1.23733e-06	0	0	2.10612	38.4803	MTRR;KDM1A;UXS1;ECI2;ABAT;FDXR;DUS4L;ACOT7;LMO2;SDHA;SDHB;THNSL2;POR;ILVBL;CRYZL1;GPD1;DUS3L;GLYR1;GCDH;TSTA3;PDXDC1;MAOB;CTBP1;SHMT2;LDHB;CYB5R4;NDOR1;MICAL1;PNPO;HACL1;PRODH;NDUFV1;ACBD4;TGDS;IDH1;UROS;IDH2;MICAL3;MTHFR;MICAL2;ASNS;COQ6;QDPR;ALDH6A1;FASN;OGDH;DUS1L;PYGB;ACADVL;ALAS1;HIBADH;PYGM;ETFA;CSAD;MTO1;AIFM3;NNT;IDH3B;PHGDH;ME3;IDH3A;ACAD8;PARP1;ACAD9;SIRT4;SIRT5;SIRT7;SIRT2;SIRT3;HADHB;…
GTPase binding (GO:0051020)	88/221	1.47392e-08	1.42702e-06	0	0	2.23816	40.3602	IPO13;IPO11;DOCK4;RTKN;RAB3A;GDI1;DOCK9;PTPRN;DOCK7;BRK1;CIB1;IPO4;IPO5;EPS8;DOCK10;RIMS2;RPH3A;RABGEF1;RIMS1;IPO8;IPO9;RUSC2;XPO6;ARFIP2;DENND5A;EVI5L;TNPO2;SH3GL1;NSF;RALBP1;MAP2K1;ATP6AP1;SPHK2;RABGGTB;RABGGTA;SYTL2;INF2;BIN1;DAAM2;PEX5;KCTD13;ULK1;ARHGEF2;RIN1;RAF1;OPTN;EXOC2;ADCYAP1R1;RABGAP1;MAPKAP1;C9ORF72;RAP1GAP;FGD2;RASGRP3;GGA2;AP3M1;GGA3;RAP1A;MOBP;TMEM127;MICAL1;DVL1;FLNA;SH3BP4;SRGA…
small GTPase binding (GO:0031267)	83/209	4.30467e-08	3.82039e-06	0	0	2.22682	37.7691	IPO13;IPO11;DOCK4;RTKN;GDI1;DOCK9;DOCK7;BRK1;CIB1;IPO4;IPO5;EPS8;DOCK10;RIMS2;RPH3A;RABGEF1;RIMS1;IPO8;IPO9;RUSC2;XPO6;ARFIP2;DENND5A;EVI5L;TNPO2;NSF;RALBP1;MAP2K1;ATP6AP1;SPHK2;RABGGTB;RABGGTA;SYTL2;INF2;DAAM2;PEX5;KCTD13;ULK1;ARHGEF2;RIN1;RAF1;OPTN;EXOC2;ADCYAP1R1;RABGAP1;MAPKAP1;C9ORF72;RAP1GAP;FGD2;RASGRP3;GGA2;AP3M1;GGA3;RAP1A;MOBP;TMEM127;MICAL1;DVL1;FLNA;SH3BP4;SRGAP2;EVI5;RILP;RAB11FIP4;R…
aminoacyl-tRNA ligase activity (GO:0004812)	27/45	1.08164e-07	7.67966e-06	0	0	5.04405	80.9047	CARS;VARS;EPRS;FARS2;NARS;LARS;RARS;NARS2;HARS;VARS2;YARS;RARS2;ALG9;WARS;SARS;DARS2;AARSD1;HARS2;DALRD3;SARS2;KARS;TARS2;IARS;FARSA;CARS2;FARSB;AARS
ligase activity, forming carbon-oxygen bonds (GO:0016875)	27/45	1.08164e-07	7.67966e-06	0	0	5.04405	80.9047	CARS;VARS;EPRS;FARS2;NARS;LARS;RARS;NARS2;HARS;VARS2;YARS;RARS2;ALG9;WARS;SARS;DARS2;AARSD1;HARS2;DALRD3;SARS2;KARS;TARS2;IARS;FARSA;CARS2;FARSB;AARS
ligase activity, forming aminoacyl-tRNA and related compounds (GO:0016876)	27/45	1.08164e-07	7.67966e-06	0	0	5.04405	80.9047	CARS;VARS;EPRS;FARS2;NARS;LARS;RARS;NARS2;HARS;VARS2;YARS;RARS2;ALG9;WARS;SARS;DARS2;AARSD1;HARS2;DALRD3;SARS2;KARS;TARS2;IARS;FARSA;CARS2;FARSB;AARS
ligase activity (GO:0016874)	146/431	1.3755e-07	9.1557e-06	0	0	1.73796	27.4585	CARS;SLC27A1;FAAH;VARS;RTCA;RTCB;UBE2D1;UBE3A;UBE3B;EPRS;NARS;HERC4;RNF115;HERC3;RNF114;TRIM28;NARS2;TRIM27;BTRC;RNF111;RARS2;MCCC2;AREL1;ALG9;ACSL1;ACSL6;SARS;MUL1;UBE2E2;AARSD1;RNF40;PIAS2;RNF41;PIAS1;RNF123;RNF126;KARS;HECW1;TARS2;RBCK1;CARS2;TRIM11;UBA7;AASDH;MYCBP2;UBR4;NEDD4L;DTX1;DTX3;LIAS;ACACB;UBE2J1;LARS;HLTF;TMEM129;RNF170;E4F1;VARS2;RIMKLB;YARS;UBE2I;XRCC4;UBE2B;ASNS;HARS2;UBE2W;MKRN1…
enzyme activator activity (GO:0008047)	150/446	1.5386e-07	9.63887e-06	0	0	1.71951	26.9744	APP;RAB3A;FAM13B;ARHGDIG;PARK7;ARHGAP36;ARHGAP44;RGS3;TBC1D31;ARHGDIB;RGS8;RGS9;AGFG2;TBC1D10A;TBC1D22B;RGS6;DAXX;MAP2K1;RALBP1;MAP2K2;STARD8;TSC2;GAPVD1;GTF2F1;MAPK8IP2;RUNDC3A;BCR;TIAM2;PSME3;MADD;PLAA;TBC1D23;RIN1;LLGL1;TBC1D9B;PSMD14;NPRL2;NPRL3;ARL1;AGAP1;TOR1AIP2;RASAL1;THY1;AGAP3;STK4;RAP1GAP;ARHGAP12;RASGRP3;STK3;ARHGAP22;ABR;ARHGAP21;PITRM1;RACGAP1;PSAP;TBC1D14;APOE;SRGAP2;TBC1D17;EVI5;M…
Ras GTPase binding (GO:0017016)	76/193	2.35055e-07	1.39074e-05	0	0	2.19376	33.4844	IPO13;IPO11;DOCK4;RTKN;GDI1;DOCK9;DOCK7;BRK1;CIB1;IPO4;IPO5;EPS8;DOCK10;RIMS2;RPH3A;RABGEF1;RIMS1;IPO8;IPO9;RUSC2;XPO6;ARFIP2;DENND5A;EVI5L;TNPO2;NSF;RALBP1;MAP2K1;ATP6AP1;SPHK2;RABGGTB;RABGGTA;SYTL2;INF2;DAAM2;KCTD13;ULK1;ARHGEF2;RIN1;OPTN;EXOC2;RABGAP1;MAPKAP1;C9ORF72;RAP1GAP;RASGRP3;AP3M1;RAP1A;MOBP;TMEM127;MICAL1;DVL1;FLNA;SH3BP4;SRGAP2;EVI5;RILP;RAB11FIP4;RANBP1;RABGAP1L;RANBP3;ODF2;RCC2;EHD…
NAD binding (GO:0051287)	28/50	4.7211e-07	2.53867e-05	0	0	4.27963	62.3373	AHCY;HIBADH;CTBP1;UXS1;CRYZ;LDHB;NNT;IDH3B;PHGDH;ME3;NDUFV1;IDH3A;PARP1;MDH1;IDH3G;IDH1;IDH2;SIRT4;SIRT5;SIRT7;SIRT2;SIRT3;HADHB;QDPR;GPD1;NDUFS2;GAPDH;GLYR1
actin filament binding (GO:0051015)	45/98	4.76745e-07	2.53867e-05	0	0	2.85988	41.6293	MACF1;ARPC1B;NEXN;ANTXR1;CORO1A;CORO1B;ADD1;CORO1C;SYNE1;ADD2;LASP1;TMEM201;CAPZB;MYO6;MYO18A;CTNNA1;MYH14;FLNA;MYH11;MYH10;PKNOX2;VPS16;ACTR3;SVIL;DBNL;MYO10;ACTN2;MAP1S;ACTN1;SHROOM2;TRMT1;MYO9B;ACTN4;MYO7A;ARPC5;SHROOM1;CORO2B;MTSS1;MYO16;FMNL1;FSCN1;CORO6;PICK1;CORO7;GAS7
actin binding (GO:0003779)	130/386	9.30994e-07	4.72147e-05	0	0	1.71993	23.8847	WIPF2;WIPF3;ARPC5L;FBXO25;DIXDC1;ANTXR1;EPS8;MAEA;MPRIP;RUSC1;CFL2;CFL1;DAG1;PLS3;PKNOX2;TBCCD1;MAP1S;TPM3;LIMCH1;ACTN2;ACTN1;TPM1;TMOD2;AFAP1;ACTN4;MYO7A;DAAM2;FSCN1;TLN2;MACF1;SPTBN5;EPB41;HPCA;TWF2;CORO1A;ACTR3B;CORO1B;CORO1C;EPB41L1;EPB41L2;MICAL1;EPB41L3;MYO6;MYH14;MYH11;MYH10;SPTBN1;VPS16;SPTBN2;MYH7B;MICAL3;MICAL2;ARPC5;CORO2B;SSH3;DIAPH2;FER;GIPC1;MYO5B;CORO6;SPIRE1;NF2;CORO7;HIP1;FKBP15;…
Ras guanyl-nucleotide exchange factor activity (GO:0005088)	53/125	1.0909e-06	5.28093e-05	0	0	2.48073	34.0568	TRIO;DOCK9;DENND1A;RASGRF1;RCBTB2;DOCK10;RABGEF1;RASGEF1A;RASGEF1B;MCF2L;RCC1;DENND5A;ARHGEF40;SBF1;RALGPS1;ARHGEF11;PLEKHG3;DENND2C;ARHGEF12;PLEKHG2;ARHGEF15;ARHGEF17;PLEKHG5;ARHGEF19;ARHGEF18;RAB3IL1;BCR;TIAM2;TIAM1;ARHGEF9;MADD;SPATA13;RAPGEF1;ARHGEF3;DENND6B;ARHGEF1;ARHGEF2;ARHGEF7;NGEF;RAPGEF3;ARHGEF6;ARHGEF25;KALRN;RASGRP3;FGD2;ABR;RAP1A;MCF2;RAB3GAP2;RGL1;SERGEF;RGL2;RAB3GAP1
transcription coactivator activity (GO:0003713)	101/291	3.36468e-06	0.000155799	0	0	1.79662	22.6413	ATF2;TCERG1;CRTC2;KDM1A;TRRAP;CRTC1;UBE3A;PARK7;CCAR1;DCAF6;PSMD9;KAT5;TRIM28;ZMIZ2;SAP130;ATXN7L3;MEF2A;MED1;SMARCC1;SMARCC2;ACTN2;PRKCB;PUS1;AIP;HCFC2;GTF2F1;PIAS2;WDR77;HCFC1;PIAS1;PRPF6;MAK;MEG3;KMT2E;DDX5;SRCAP;MAGED1;MAX;CREM;DTX1;MTDH;PRDM16;E4F1;PPARGC1B;NKX2-2;BCL9L;JUP;ECD;TRIP4;SMARCA2;TRERF1;TDRD3;SMARCA4;COPS5;TADA3;NFKBIB;ZCCHC12;CALCOCO1;SETD3;RNF14;MED16;ING4;MED14;HTATIP2;ACTL6B;…
ion channel binding (GO:0044325)	37/80	3.92101e-06	0.000168877	0	0	2.89511	36.0417	YWHAE;RYR2;CAMK2D;HSP90AB1;PRKCSH;USP10;FHL1;NEDD4L;CIB1;ARRB1;SRI;PKD1;RIMS2;RIMS1;PDE4B;FYN;SCN3B;TRAPPC2;ABCC8;ACTN2;KCNIP2;ACTN1;TRPC1;KCNIP3;ANK2;ANK3;CHERP;FKBP1A;DLG1;ASPH;FXYD1;CTNNB1;CALM3;HAP1;PHPT1;FGF13;FGF12
protein C-terminus binding (GO:0008022)	63/162	3.96425e-06	0.000168877	0	0	2.14552	26.6864	CALCOCO1;ECM1;RAB3A;AP2A1;IFT52;TRIM3;CEP250;HOMER3;MAGI1;RBFOX1;DBNL;DST;LMO7;PEX1;HPCAL4;MIF4GD;DGKZ;EML2;SREBF2;MSH2;LCK;NCL;PEX5;PICK1;PABPC1;IFT46;OPTN;ITGB3BP;CTBP1;VPS4A;CORO1A;SLC9A3R2;PRDX3;ATXN2;BLOC1S2;PCGF1;MAP2K7;RABAC1;PEX16;UBE2I;CADM1;SYT1;XRCC4;KCNIP3;PRRC2C;MRE11A;ATP2B2;PEX12;BAIAP2;BAIAP3;DLG1;DLG3;ERCC3;SNX17;ERCC4;ERCC2;CTNNB1;TCF4;VIM;SAE1;PFKM;SIPA1;TJP2
ATPase activity (GO:0016887)	129/395	6.07289e-06	0.000248755	0	0	1.64109	19.7122	EIF4A2;EIF4A1;SMARCAL1;CCNH;ATP5C1;CLU;KIF5C;RUVBL2;DHX57;RUVBL1;LONP1;KIF21B;ATP6V1E1;DYNC2H1;NSF;RALBP1;RECQL;ATP11B;MYO7A;GTF2F2;MYL6;DDX39B;MSH2;KATNAL1;MSH3;ABCG4;ABCG2;MACF1;RTEL1;DDX5;ABCB6;ABCB4;ATP5J;ABCB8;ABCB9;ATP5O;ATP5B;DHX30;KIF3A;ATP5D;HLTF;MYH14;ATP6V1H;MYH10;ATP6V1D;ATP6V1C1;ATP6V1C2;BPTF;ABCA2;HSPA8;TOR1A;HSPA5;XRCC3;ABCA7;SMARCA1;SMARCA2;SMARCA4;ATP4A;SKIV2L;ABCD4;MCM7;DDX47;CE…
ATPase activity, coupled (GO:0042623)	94/272	8.82438e-06	0.000348073	0	0	1.78346	20.7559	EIF4A2;ABCD4;SMARCAL1;EIF4A1;MCM7;CCNH;DDX47;CETN2;CHD8;ATP5C1;CHD5;CHD4;CHD3;ABCC10;CHD2;DHX57;RUVBL2;TOP1MT;RUVBL1;LONP1;ATP6V1E1;NSF;UPF1;RALBP1;ATP6AP1;ABCC8;ABCC5;DDX56;ATRX;RECQL;ATP11B;DDX51;MYO7A;PEX1;GTF2F2;MYL6;DDX39B;KATNAL1;MSH2;MSH3;ATP6V1B2;PCYOX1;ABCG2;RTEL1;DDX5;ABCB6;DDX24;ABCB4;VPS4A;KATNB1;ATP1A3;ABCB8;ABCB9;ATP5O;ATP2C1;ATP6AP1L;DHX30;ATP5B;RECQL5;ATP5D;MYH14;ATP6V1H;CCT8;MYH1…
tubulin binding (GO:0015631)	85/241	9.67905e-06	0.00036815	0	0	1.83912	21.2337	NUMA1;CETN2;OGG1;FMR1;MAST2;CETN3;DIXDC1;CHD4;KIF17;POLB;CAPZB;KIF5C;STMN1;DAG1;KIF21B;KIF1A;CEP290;BBS4;SYBU;CDK5RAP2;NDEL1;APC2;BCAS3;PACRG;DST;MAP1S;MTUS2;TERF1;EML1;EML2;SIRT2;NME1;DNM2;CLIP3;CLIP2;CLIP1;KATNAL1;KIFC2;STIM1;IFT81;FEZ1;MAP1A;SBDS;MAPRE3;MAPT;ARHGEF2;KIFC3;ALDOA;GAPDH;MACF1;RABGAP1;RGS14;KATNB1;KLC1;JAKMIP1;GABARAP;CAMSAP1;NCALD;IFT74;HSPH1;RACGAP1;MAP2;KIF3A;BLOC1S2;KRIT1;FYN;…
translation factor activity, nucleic acid binding (GO:0008135)	40/92	1.0579e-05	0.000388505	0	0	2.58833	29.6536	EIF4A2;HBS1L;EIF4A1;GFM2;MTIF2;EIF1AD;EEF2K;EIF4H;DENR;EIF2B1;EIF4E;ABCF1;EIF5A;MCTS1;EEFSEC;EIF2B4;EIF2B3;GTF2H2;GTF2H3;EEF2;EIF2S2;TUFM;EEF1G;ABTB1;EIF3M;COPS5;EIF5;AGO3;EIF3K;EEF1D;EIF3I;TRMT6;TCEA2;EIF3G;EIF3E;EIF4E2;EIF3D;EIF4G2;EIF4G1;EIF3B
ubiquitin binding (GO:0043130)	35/77	1.14182e-05	0.000405345	0	0	2.80278	31.8965	RNF31;USPL1;TSG101;USP16;USP33;ZFAND6;FAF2;AGAP3;FAAP20;DNAJB2;BAG6;UCHL1;SHARPIN;UIMC1;MVB12A;EPS15;ATRIP;UBQLN4;ZRANB3;RAD23A;RAD23B;SIRT2;PER2;RNF169;TNIP2;CRY2;NBR1;UBE2N;UBAP1;RBCK1;SQSTM1;OPTN;RAD18;DZIP3;OTUB1
small conjugating protein binding (GO:0032182)	38/88	2.10354e-05	0.000722669	0	0	2.55648	27.5316	RNF31;USPL1;TSG101;USP16;USP33;ZFAND6;FAF2;AGAP3;RNF4;FAAP20;DNAJB2;BAG6;UCHL1;SHARPIN;UIMC1;MVB12A;EPS15;ATRIP;UBQLN4;RNF111;ZRANB3;RAD23A;RAD23B;SIRT2;PML;PER2;RNF169;TNIP2;CRY2;NBR1;UBE2N;UBAP1;RBCK1;SQSTM1;OPTN;RAD18;DZIP3;OTUB1
single-stranded DNA binding (GO:0003697)	34/76	2.29646e-05	0.00076429	0	0	2.72211	29.0763	MCM7;XPC;PARK7;HMGB1;YBX1;HSPD1;HNRNPDL;LONP1;PMS2;POLR2G;HNRNPA1;PMS1;CTC1;RAD23A;WBP11;MLH1;RAD23B;NME1;HNRNPK;TEN1;MSH2;MSH3;ERCC4;FUBP1;TDP1;CRY2;HNRNPA2B1;NABP2;RBMS1;ERCC5;SSBP1;SSBP2;SSBP3;SSBP4
mitogen-activated protein kinase kinase kinase binding (GO:0031435)	14/21	2.48072e-05	0.000777049	0	0	6.71114	71.1675	MAP2K4;MAP4K2;MAP2K1;DIXDC1;DAB2IP;TRAF2;MAPK8IP3;MAPK8IP1;MAPK9;CDC37;TRAF6;STK38;MAP2K7;MAP3K11
spectrin binding (GO:0030507)	14/21	2.48072e-05	0.000777049	0	0	6.71114	71.1675	SPTBN5;DMTN;MYO10;EPB41;PTPRN;ANK2;ANK3;MYO7A;CAMSAP1;ADD1;ADD2;KIF3A;SPTAN1;DYNC1I1
small GTPase regulator activity (GO:0005083)	70/195	2.95283e-05	0.000898503	0	0	1.88776	19.6896	GPSM1;GPSM2;DOCK4;GDI1;GDI2;ARHGAP1;ARHGDIG;WDR45;RIMS1;TBC1D31;ARHGDIB;EVI5L;AGFG2;TBC1D10A;TBC1D22B;VPS39;GARNL3;MAP4K2;RALBP1;MINK1;ARAP3;ARAP1;RANGAP1;RUNDC3A;ARFGAP1;ARFGAP2;BCR;ARHGAP10;RASA3;ALDH1A1;TBC1D23;LLGL1;TBC1D9B;RABGAP1;RGS14;AGAP1;RASAL1;ASAP1;THY1;AGAP3;RAP1GAP;RASGRP3;ABR;KRIT1;TBC1D14;SH3BP4;MAP4K5;TBC1D17;SRGAP2;EVI5;RAP1GAP2;ARFGEF1;RANBP1;GIT2;RABGAP1L;CDC42BPG;DAB2IP;ARHGA…
translation initiation factor activity (GO:0003743)	26/54	4.42998e-05	0.00131054	0	0	3.1198	31.2745	EIF4A2;EIF4A1;MTIF2;EIF1AD;EIF4H;DENR;EIF2B1;EIF4E;MCTS1;EIF2B4;EIF2B3;EIF2S2;EIF3M;COPS5;EIF5;AGO3;EIF3K;EIF3I;TRMT6;EIF3G;EIF3E;EIF4E2;EIF3D;EIF4G2;EIF4G1;EIF3B
protein deacetylase activity (GO:0033558)	14/22	5.37383e-05	0.00154679	0	0	5.87187	57.7286	HDAC4;HDAC5;HDAC3;HDAC10;HDAC11;SIRT4;SIRT7;HDAC8;SIRT2;HDAC7;SIRT3;SIN3A;NACC2;MTA2
ubiquitin protein ligase binding (GO:0031625)	65/182	6.65344e-05	0.0018169	0	0	1.87169	18.0016	FAF2;ARRB1;CASC3;ARRB2;CLU;TRIM28;SUMO1;DNM1L;DAXX;PACRG;FBXW7;USP2;MUL1;TRAF2;AXIN2;RNF40;SCAMP3;PIAS2;PIAS1;PRKAR1A;TRAF6;EIF4E2;TRIB2;BLZF1;ANAPC2;OTUB1;CUL9;RNF31;TSG101;RNF34;CUL2;CUL1;RNF8;DTX1;PRR5L;HIF1A;RELA;BAG6;CBS;PCBP2;SPOP;MFN2;SNX9;NAE1;RFFL;HSPA8;KDM4A;UBE2B;HSPA5;PML;NFKBIA;SKI;CUL4A;DNAJA1;UBE2W;PER1;DLG3;ABI2;JKAMP;MDM2;TRIM37;STUB1;CALR;RAD18;SPG20
small conjugating protein ligase binding (GO:0044389)	65/182	6.65344e-05	0.0018169	0	0	1.87169	18.0016	FAF2;ARRB1;CASC3;ARRB2;CLU;TRIM28;SUMO1;DNM1L;DAXX;PACRG;FBXW7;USP2;MUL1;TRAF2;AXIN2;RNF40;SCAMP3;PIAS2;PIAS1;PRKAR1A;TRAF6;EIF4E2;TRIB2;BLZF1;ANAPC2;OTUB1;CUL9;RNF31;TSG101;RNF34;CUL2;CUL1;RNF8;DTX1;PRR5L;HIF1A;RELA;BAG6;CBS;PCBP2;SPOP;MFN2;SNX9;NAE1;RFFL;HSPA8;KDM4A;UBE2B;HSPA5;PML;NFKBIA;SKI;CUL4A;DNAJA1;UBE2W;PER1;DLG3;ABI2;JKAMP;MDM2;TRIM37;STUB1;CALR;RAD18;SPG20
ubiquitin-protein transferase activity (GO:0004842)	92/279	8.28603e-05	0.00220616	0	0	1.65979	15.5993	RNF10;LRSAM1;RNF13;FBXO25;UBE2D1;UBE3A;UBE3B;PRPF19;CYB5D2;HERC4;RABGEF1;TRIM9;RNF115;HERC3;TRIM28;TRIM2;TRIM3;ARIH2;FBXO3;TRIM27;BTRC;RNF111;ZER1;AREL1;RING1;FBXW11;UBE4A;UBE2E2;MUL1;LMO7;TRAF2;FBXO11;RNF40;FBXW2;DDB2;RNF41;RNF167;TRAF7;RNF126;TRAF6;HECW1;KCTD13;PRKCQ;BIRC6;RBCK1;TRIM11;BIRC2;RNF31;RNF34;UBA7;UHRF2;MGRN1;PELI3;MYCBP2;RNF38;UBR4;RNF8;NEDD4L;KLHL13;RNF4;RCHY1;RNF5;RNF135;HECTD3;RF…
polyubiquitin binding (GO:0031593)	19/36	9.87809e-05	0.00256589	0	0	3.752	34.6032	ZRANB3;ZFAND6;RAD23A;AGAP3;FAAP20;RAD23B;DNAJB2;BAG6;SHARPIN;RNF169;TNIP2;UIMC1;EPS15;UBQLN4;ATRIP;SQSTM1;RAD18;DZIP3;OPTN
calmodulin binding (GO:0005516)	60/170	0.000180246	0.00457051	0	0	1.83648	15.8326	RYR2;NRGN;PPP3CA;EEF2K;CAMKV;SPTAN1;CDK5RAP2;IQCB1;DAPK1;ATPIF1;EDF1;MYO7A;PCP4;EWSR1;VAMP2;CAMK1G;CAMK2B;DDX5;CAMK2D;PNCK;EPB41;PDE1B;RRAD;PDE1A;UBR4;ADCY3;PLA2G6;CAMSAP1;STRN4;CAMKK1;ADD1;SLC9A1;STRN3;CAMKK2;ADD2;PPP3R1;MAP2;MYO6;PHKG2;MYH14;KCNN1;MYH11;MYH10;CAMK2G;SPTBN1;TRPM4;SYT1;ARPP21;MYO10;ATP2B4;ATP2B3;PHKB;ATP2B2;MYO9B;ATP2B1;RIT1;RIT2;MYO5B;FBXL2;MYO1F
ligand-dependent nuclear receptor transcription coactivator activity (GO:0030374)	22/46	0.000190719	0.00467847	0	0	3.07791	26.3614	ZCCHC12;MED1;CALCOCO1;SMARCD3;KDM1A;ACTN2;PRKCB;PUS1;MED16;TRERF1;CCAR1;DCAF6;WDR77;MED14;MED24;THRAP3;ZMIZ2;TADA3;NCOA7;PKN1;ATXN7L3;PPARGC1B
GDP-dissociation inhibitor activity (GO:0005092)	9/12	0.000197395	0.00467847	0	0	10.0584	85.8009	GPSM1;GPSM2;RANBP1;RGS14;GDI1;GDI2;ARHGDIB;ARHGDIG;SH3BP4
repressing transcription factor binding (GO:0070491)	25/55	0.000197682	0.00467847	0	0	2.79884	23.8709	HDAC4;TCERG1;HDAC5;CTBP1;ZMYND8;CHD4;PARK7;HMGB1;SRI;RELA;HDAC7;MTA1;KAT5;SIN3A;BBS7;DMAP1;MTA2;BBS4;TLE4;BBS2;BBS1;NFYB;SKI;CTNNB1;PPARA
microtubule binding (GO:0008017)	60/171	0.000216164	0.00500466	0	0	1.81982	15.3583	NUMA1;FMR1;CETN2;MAST2;OGG1;CETN3;CHD4;KIF17;POLB;KIF5C;KIF21B;KIF1A;CEP290;SYBU;CDK5RAP2;NDEL1;APC2;DST;MAP1S;MTUS2;TERF1;EML1;EML2;DNM2;CLIP3;CLIP2;CLIP1;STIM1;KATNAL1;KIFC2;MAP1A;SBDS;MAPRE3;KIFC3;MAPT;ARHGEF2;GAPDH;MACF1;RGS14;KATNB1;JAKMIP1;GABARAP;CAMSAP1;RACGAP1;KIF3A;MAP2;KRIT1;MAP4;TPPP;GAS2L1;RAE1;CLASP1;DYNC1I1;CLASP2;RCC2;CRIPT;PEX14;VPS41;CCSER2;FGF13
flavin adenine dinucleotide binding (GO:0050660)	31/74	0.000229003	0.00518912	0	0	2.42245	20.3044	GCDH;ACADVL;MTRR;KDM1A;MAOB;ETFA;PPOX;MTO1;AIFM3;CYB5R4;NDOR1;MICAL1;D2HGDH;DUS4L;PRODH;ACAD8;TXNRD1;ACAD9;MICAL3;FMO1;MTHFR;MICAL2;SDHA;COQ6;POR;ACOX1;IVD;CRY2;ACOX3;DUS1L;DUS3L
SNARE binding (GO:0000149)	26/59	0.000274341	0.0060788	0	0	2.64624	21.7022	NAPA;SNAP25;STX12;STX17;STXBP1;STXBP2;CPLX1;TRIM9;SCFD1;HECTD3;SYBU;VTI1B;NSF;SYT5;SYT3;UNC13A;SYT1;STX7;SYP;RNF40;SYT6;TXLNA;SNPH;CAPN10;STX1A;VAMP2
oxidoreductase activity, acting on the CH-CH group of donors (GO:0016627)	25/56	0.000279682	0.0060788	0	0	2.70838	22.1596	PECR;GCDH;ACADVL;TECR;PPOX;TM7SF2;DUS4L;DECR2;ACAD8;MECR;ACAD9;RSAD1;SDHC;SDHA;SDHB;PTGR2;DHODH;ACOX1;IVD;FASN;ACOX3;DHCR7;DUS1L;DUS3L;BLVRA
NAD-dependent protein deacetylase activity (GO:0034979)	11/17	0.000285798	0.0060875	0	0	6.14826	50.1712	HDAC4;HDAC5;HDAC3;HDAC10;HDAC11;SIRT4;SIRT7;HDAC8;SIRT2;HDAC7;SIRT3
histone deacetylase activity (GO:0004407)	12/20	0.000412367	0.00848798	0	0	5.03083	39.2083	HDAC4;HDAC5;HDAC3;HDAC10;NACC2;HDAC11;SIRT7;HDAC8;MTA2;SIRT2;HDAC7;SIRT3
transcription factor binding (GO:0008134)	138/464	0.000414437	0.00848798	0	0	1.42967	11.1351	ATF2;TCERG1;KDM1A;ZMYND8;NAB2;HDAC11;PARK7;ACTB;PSMD9;KAT5;ENPP2;DIP2A;HMGN3;MEF2A;TLE4;MED1;DAXX;MEF2C;RBFOX2;LMO2;AIP;ARID5A;KCTD1;GTF2F1;NIF3L1;BRMS1;ANKRD42;TRIB2;TRIM11;CTBP1;PRKDC;INSIG2;STK4;HIF1A;MTDH;CAMTA2;DMAP1;GAS2L1;NKX2-2;BPTF;TRAPPC2;BBS2;BBS1;XBP1;UBE2I;PHF12;NR1D1;SNF8;TRERF1;PBX1;SMARCA4;NFKBIA;CNOT1;HNRNPF;CNOT2;MAP3K10;UBA2;TCF4;SETD3;PPP1R13B;THRA;SETD6;ARRB1;CHD4;HMGB1;MED16…
protein serine/threonine kinase activity (GO:0004674)	134/449	0.000426218	0.00856458	0	0	1.43646	11.1478	TRIO;CCNH;TESK1;ARAF;STK19;CCND3;AKT2;AKT3;STK16;AKT1;NEK1;PDK3;STK32A;PDK2;PRKCG;MAP2K3;CDKL3;MAP2K4;PRKAB2;MAP2K1;MAP2K2;PRKCB;DAPK1;VRK1;PRPF4B;BCR;MAK;ULK3;PRKCQ;ULK1;RAF1;SQSTM1;CDKL1;CSNK1G1;BRSK2;PRKDC;PIK3R4;STK4;PRKCZ;KALRN;STK3;PPP4C;STK38;MAP2K7;MAP2K5;MARK2;SRPK2;DMPK;PLK2;EIF2AK1;TNK2;DCLK2;PHKB;EIF2AK4;CLK4;DCLK1;CLK3;CDK9;CDK5;ADCK2;STK25;CDK4;WNK1;ADCK1;WNK2;CDK2;AAK1;CDK10;MAP3K1…
histone deacetylase activity (H4-K16 specific) (GO:0034739)	9/13	0.00050998	0.0100579	0	0	7.54328	57.1867	HDAC4;HDAC5;HDAC3;HDAC10;HDAC11;SIRT7;HDAC8;SIRT2;HDAC7
Rho guanyl-nucleotide exchange factor activity (GO:0005089)	31/77	0.000527549	0.0102153	0	0	2.26402	17.0872	TRIO;DOCK9;ARHGEF25;RASGRF1;KALRN;FGD2;DOCK10;ABR;MCF2L;ARHGEF40;ARHGEF11;PLEKHG3;ARHGEF12;PLEKHG2;ARHGEF15;PLEKHG5;ARHGEF17;MCF2;ARHGEF19;ARHGEF18;BCR;TIAM2;TIAM1;ARHGEF9;SPATA13;ARHGEF3;ARHGEF1;ARHGEF2;ARHGEF7;NGEF;ARHGEF6
clathrin binding (GO:0030276)	15/29	0.000706398	0.0134342	0	0	3.5944	26.0786	SYT5;SYT3;HIP1;SYT1;CLTA;ARRB1;NSG1;NCALD;SYT6;TOM1L2;AFTPH;CALY;TOM1;SMAP1;PICALM
phospholipid binding (GO:0005543)	92/296	0.000795026	0.0147427	0	0	1.51977	10.8468	C2CD5;HIP1;MCTP1;DOC2A;CPNE6;SNX13;SNX10;DOC2B;SNX11;ZFYVE1;ARHGAP44;RPH3A;BAIAP2L2;MCF2L;CPNE1;ANXA6;AKT1;ARFIP2;PSD;ARAP3;WIPI2;ARAP1;SYTL2;NISCH;TIAM1;ZFYVE19;CPTP;DOK7;WDFY1;AMPH;MPPE1;SGK1;MFGE8;VAMP2;STOML2;RNF34;EPB41;SHC1;MAPKAP1;LPAR1;TWF2;AGAP1;SNX32;RASAL1;ASAP1;THY1;PLA2G7;PLD2;SEC14L2;SNX4;SNX1;SNX29;RACGAP1;SNX27;RPS6KC1;PACSIN2;KRIT1;SNX9;APOE;SNX8;SPTBN1;SNX6;SPTBN2;PACSIN1;CLVS1;…
deacetylase activity (GO:0019213)	17/35	0.000806136	0.0147427	0	0	3.16896	22.5733	HDAC4;HDAC5;HDAC3;HDAC10;HDAC11;SIRT4;SIRT7;HDAC8;SIRT2;HDAC7;SIRT3;NDST1;SIN3A;AMDHD2;NACC2;ESD;MTA2
NAD-dependent histone deacetylase activity (GO:0017136)	10/16	0.000816786	0.0147427	0	0	5.58811	39.7322	HDAC4;HDAC5;HDAC3;HDAC10;HDAC11;SIRT7;HDAC8;SIRT2;HDAC7;SIRT3
tRNA binding (GO:0000049)	18/38	0.000830572	0.0147427	0	0	3.0201	21.4227	CARS;YARS;EEFSEC;TRMU;ALG9;NSUN2;DARS2;TRMT1;FARS2;CTU2;KARS;XPOT;RARS;TRMT11;FARSA;TRMT1L;PSTK;AARS
structure-specific DNA binding (GO:0043566)	77/241	0.000858155	0.0149825	0	0	1.58113	11.1639	THRB;MCM7;THRA;CHD4;CTCF;PARK7;HMGB1;YBX1;ACTB;ENDOV;RUVBL2;LONP1;RCC1;HMGN3;MED1;SMARCC1;SMARCC2;ACTL6A;RAD23A;TERF1;WBP11;SAFB;RAD23B;NME1;ZEB1;MSH2;MSH3;CRY2;RBMS1;HLF;HDAC3;WBP2;PNKP;SRF;AKAP8;XPC;HSPD1;RXRA;HNRNPDL;PMS2;POLR2G;MTA2;HNRNPA1;PMS1;HES5;CTC1;MBD3;SMARCE1;STAT5B;STAT1;XRCC3;MRE11A;MLH1;APTX;USF2;GATAD2B;USF1;SMARCA4;PER1;HNRNPK;TEN1;TEF;NFIB;ERCC4;TDP1;FUBP1;NFIC;HNRNPA2B1;NABP2;…
Rac GTPase binding (GO:0048365)	15/30	0.00111421	0.0191392	0	0	3.35456	22.8097	DOCK4;RALBP1;RCC2;DOCK7;BRK1;EPS8;FMNL1;ABI2;DVL1;FLNA;ARFIP2;PKN1;ARHGEF2;SRGAP2;MAP3K11
lysophospholipid acyltransferase activity (GO:0071617)	9/14	0.00113598	0.0192035	0	0	6.03423	40.9137	SH3GLB1;LPCAT4;MBOAT7;MBOAT2;ABHD5;AGPAT1;LCLAT1;AGPAT3;AGPAT4
transferase activity, transferring acyl groups other than amino-acyl groups (GO:0016747)	66/203	0.00117365	0.0195303	0	0	1.62128	10.9398	ATF2;NAA40;ALAS1;OSGEPL1;PHF20;ZDHHC6;NAT10;ARRB1;ZDHHC8;ZDHHC1;TAZ;LCLAT1;ZDHHC4;ING3;KAT5;SAP130;DBT;CCDC97;KAT7;SH3GLB1;ELOVL1;CERS4;CERS5;DGAT2;DGAT1;ZDHHC13;ELOVL6;EDF1;CPT1C;ZDHHC16;ZDHHC17;HCFC1;HADHB;GNPAT;TAF6L;KAT2A;MED24;CERS2;NAA60;GTF3C4;SRCAP;ZDHHC20;NAA20;DLST;ABHD5;AGPAT1;OSGEP;AGPAT3;AGPAT4;METTL8;SMARCE1;MCRS1;MBOAT7;MBOAT2;ATAT1;TADA2A;GPAM;ZDHHC9;LPCAT4;KANSL2;FASN;KANSL3;TADA…
4 iron, 4 sulfur cluster binding (GO:0051539)	18/39	0.00121369	0.0198858	0	0	2.87609	19.3104	RTEL1;RSAD1;LIAS;SDHB;NUBP1;NFU1;NDUFS8;NDUFS7;POLD1;ERCC2;CDK5RAP1;TYW1;NDUFS2;NDUFS1;ACO1;ACO2;NDUFV1;MUTYH
Rab GTPase binding (GO:0017137)	32/84	0.00132028	0.0213046	0	0	2.06704	13.7043	RABGAP1;GDI1;C9ORF72;RIMS2;RPH3A;RIMS1;RABGEF1;AP3M1;RUSC2;MOBP;TMEM127;MICAL1;DENND5A;EVI5L;RILP;EVI5;RAB11FIP4;NSF;RABGAP1L;ATP6AP1;ODF2;RABGGTB;RABGGTA;SYTL2;EHD1;FER;MYO5B;SGSM3;RAB3GAP2;ULK1;OPTN;RAB3GAP1
mRNA binding (GO:0003729)	40/112	0.00154561	0.023302	0	0	1.86692	12.0833	FYTTD1;EIF4A1;SLBP;RBM25;CELF1;FMR1;CELF3;SRSF1;CELF4;PARK7;ELAVL2;RPL7;CRYZ;FXR1;NXF1;LUC7L;NUDT16;RPS2;SOX6;PAIP2;RBM5;EEFSEC;RBFOX2;CPSF1;SECISBP2;CIRBP;TDRD7;THOC5;PTBP2;CPEB1;TUT1;LUC7L3;DXO;RNPS1;ACO1;HNRNPC;CALR;GRSF1;RBMX;RBMS3
NAD-dependent histone deacetylase activity (H4-K16 specific) (GO:0046970)	8/12	0.00155772	0.023302	0	0	6.70368	43.3361	HDAC4;HDAC5;HDAC3;HDAC10;HDAC11;HDAC8;SIRT2;HDAC7
NAD-dependent histone deacetylase activity (H3-K14 specific) (GO:0032041)	8/12	0.00155772	0.023302	0	0	6.70368	43.3361	HDAC4;HDAC5;HDAC3;HDAC10;HDAC11;HDAC8;HDAC7;SIRT3
histone deacetylase activity (H3-K14 specific) (GO:0031078)	8/12	0.00155772	0.023302	0	0	6.70368	43.3361	HDAC4;HDAC5;HDAC3;HDAC10;HDAC11;HDAC8;HDAC7;SIRT3
NAD-dependent histone deacetylase activity (H3-K18 specific) (GO:0097372)	8/12	0.00155772	0.023302	0	0	6.70368	43.3361	HDAC4;HDAC5;HDAC3;HDAC10;HDAC11;SIRT7;HDAC8;HDAC7
syntaxin-1 binding (GO:0017075)	10/17	0.00157534	0.023302	0	0	4.78949	30.908	NSF;UNC13A;SYT1;SNPH;STXBP1;SYP;CPLX1;RNF40;VAMP2;SYBU
guanylate kinase activity (GO:0004385)	7/10	0.00208574	0.0304289	0	0	7.81976	48.2685	MPP1;MPP2;MPP3;DLG1;DLG2;GUK1;TJP2
3'-5'-exoribonuclease activity (GO:0000175)	12/23	0.0021945	0.031583	0	0	3.65808	22.394	PAN2;EXOSC5;PNPT1;EXOSC4;DIS3;CNOT1;CNOT2;EXOSC9;USB1;CNOT8;EXOSC2;DIS3L2
calmodulin-dependent protein kinase activity (GO:0004683)	13/26	0.00237425	0.0337143	0	0	3.35353	20.2656	CAMK2B;CAMK2D;PNCK;DAPK1;NEXN;PHKB;CAMKK1;CAMKK2;EEF2K;PHKG2;PTK2B;CAMK2G;CAMK1G
kinesin binding (GO:0019894)	14/29	0.00248194	0.034563	0	0	3.13024	18.7774	SPAG9;SPTBN5;TOR1A;CLSTN1;AP1AR;JAKMIP1;MAPK8IP2;MAPK8IP3;ACTB;KTN1;MAPK8IP1;KLC2;PLEKHM2;SYBU
androgen receptor binding (GO:0050681)	17/38	0.00249892	0.034563	0	0	2.71572	16.2723	DDX5;DAXX;KDM1A;PRMT2;RNF14;PRKCB;NCOA4;PARK7;RNF4;PIAS2;PIAS1;SMARCA4;PRPF6;KAT5;CTNNB1;PKN1;CALR
acetyl-CoA:L-lysine N6-acetyltransferase (GO:0090595)	23/58	0.00332005	0.0447577	0	0	2.2054	12.588	ATF2;NAA60;GTF3C4;SRCAP;PHF20;MCRS1;ARRB1;EDF1;HCFC1;TAF6L;KAT2A;ING3;MED24;TADA2A;KAT5;KANSL2;KANSL3;SAP130;TADA3;KAT7;METTL8;OGT;TAF1
histone acetyltransferase activity (GO:0004402)	23/58	0.00332005	0.0447577	0	0	2.2054	12.588	ATF2;NAA60;GTF3C4;SRCAP;PHF20;MCRS1;ARRB1;EDF1;HCFC1;TAF6L;KAT2A;ING3;MED24;TADA2A;KAT5;KANSL2;KANSL3;SAP130;TADA3;KAT7;METTL8;OGT;TAF1
zinc ion binding (GO:0008270)	329/1256	0.00339984	0.0452603	0	0	1.2023	6.83392	MYT1L;EHMT2;ZMYND8;EHMT1;ZDHHC6;ZDHHC8;ZDHHC1;ZFYVE1;CAPN15;ZDHHC4;RABGEF1;RNF112;RNF115;RNF114;TRIM28;ZMIZ1;ZMIZ2;DPF1;DPF2;DPF3;TRIM26;KAT7;TRIM27;ZFPL1;SOX6;ATXN7L3;RNF111;AGFG2;PRKCG;MECR;LIMCH1;PRKCB;SLC11A2;RUFY1;RNF123;RNF126;EWSR1;ZFYVE19;CRYZL1;RBCK1;TRIM11;SF1;RNF121;L3MBTL2;MYCBP2;AGAP1;BAZ2B;AGAP3;PRKCZ;ADAMTS10;ADH5;RNF214;RNF215;MICAL1;HLTF;VPS8;S100A13;VPS11;AMZ2;LTA4H;AMZ1;RBM10;Z…
nucleosome binding (GO:0031491)	17/39	0.00349207	0.0453475	0	0	2.59211	14.6642	MBD3;SMARCE1;SMARCC1;SMARCC2;ACTL6A;CHD4;VRK1;RNF4;SMARCA1;ACTB;GATAD2B;SMARCA4;RNF169;RCC1;HNRNPC;MTA2;HMGN3
phosphatidylinositol binding (GO:0035091)	57/178	0.00353675	0.0453475	0	0	1.58386	8.94019	HIP1;SNX13;SNX10;SNX11;ZFYVE1;RPH3A;MCF2L;AKT1;ARFIP2;ARAP3;WIPI2;ARAP1;SYTL2;NISCH;ZFYVE19;DOK7;WDFY1;MPPE1;SGK1;RNF34;EPB41;MAPKAP1;TWF2;SNX32;ASAP1;THY1;PLD2;SNX4;SNX1;SNX29;RACGAP1;SNX27;RPS6KC1;KRIT1;SNX9;SNX8;SNX6;CLVS1;SYT1;PLEKHA1;MYO10;PLEKHA2;PHF12;PLEKHA5;DAB2IP;SNX21;SNX22;ADAP1;ARHGAP33;ARHGAP32;SNX19;SNX17;SNX15;OGT;TECPR1;FERMT2;PICALM
RNA methyltransferase activity (GO:0008173)	16/36	0.00359697	0.0453475	0	0	2.68336	15.101	RNMT;DIMT1;NSUN2;WDR4;METTL3;TRMT2A;TRMT1;ALKBH8;FTSJ3;EMG1;HENMT1;RRNAD1;TRMT5;CMTR1;TRMT61A;TRMT1L
exonuclease activity (GO:0004527)	28/75	0.00360028	0.0453475	0	0	1.99997	11.2533	EXD2;EXOSC5;EXOSC4;EXOSC9;POLD1;EXOSC8;ERI3;ENPP2;EXOSC2;POLG;DIS3L2;REXO1;PNPT1;DIS3;CPSF3;MRE11A;USB1;REXO2;APTX;REXO4;PAN2;CNOT1;CNOT2;TDP1;APLF;DXO;RAD1;CNOT8
protein phosphatase regulator activity (GO:0019888)	25/65	0.00366186	0.0453475	0	0	2.09777	11.768	PPP1R37;PPP1R10;PPP1R35;PPP2R2A;CABIN1;PPP1R9B;PPP1R2;PPP4R1;PPP2R1A;PPP4R4;PPP1R7;ENSA;PHACTR3;PHACTR2;PHACTR1;PPP1R26;DMPK;PPP2R5B;PPP2R5D;PPP2R5C;WBP11;PPP2R2B;PPP2R2D;PPP1R1B;SAG
thiolester hydrolase activity (GO:0016790)	25/65	0.00366186	0.0453475	0	0	2.09777	11.768	USP16;PSMD14;USP10;USP33;USP34;UFSP2;UCHL1;ESD;USP46;ACOT8;ACOT7;USP5;USP20;USP4;USP21;USP2;HAGHL;USP28;GNPAT;PNKD;FASN;PPT1;HAGH;PPT2;BAP1

## Sheet: Cellular_NIC
Term	Overlap	P.value	Adjusted.P.value	Old.P.value	Old.Adjusted.P.value	Odds.Ratio	Combined.Score	Genes
cytosol (GO:0005829)	843/2529	2.74943e-37	1.70465e-34	0	0	1.82451	153.595	NUP107;TESK1;ALKBH8;PSMD8;PSMD9;LIPE;PSMD7;DPYSL4;CAPNS1;PSMD4;PSMD5;AKT2;PSMD2;FGFR1OP2;PSMD3;AKT1;PRKAB2;DAXX;MEF2C;STARD8;GAPVD1;EML1;BCR;MYL6;RBP4;PRKAR1B;PRKAR1A;CLNS1A;PSME3;OPTN;NGEF;SLBP;MTMR2;SAR1B;THY1;PLA2G6;MTMR4;OAZ1;MTMR6;OAZ2;MTMR7;SULT1A1;RHOT2;HSPH1;EPB41L1;MYO6;LTA4H;PSMF1;JUP;PMM1;PMM2;SNF8;EIF5;UCK1;AGO3;FASN;FERMT2;GSTM5;ARF1;MTMR14;PRKAG1;ARHGAP1;PRKAG2;NINL;APPL1;UPF1;SPHK2…
nucleolus (GO:0005730)	560/1653	4.344e-26	1.34664e-23	0	0	1.81383	105.925	ATF2;RPL5;NUP107;RPL3;RRP1;EHMT1;SMC5;ENDOV;NUB1;PSMD7;PSMD4;ZMIZ2;GPBP1;AKT3;PSMD3;RPL36;BBX;NFRKB;RNF111;FNBP4;MEF2A;TSPYL2;MED1;MBNL1;RBFOX2;ACOT7;MAP1S;SECISBP2;WDR74;WDR75;HCFC2;GTPBP4;WDR77;HCFC1;CLNS1A;PSME3;SARNP;SF1;MEAF6;CTBP1;COPS7B;NOLC1;WDR61;XPC;ABCB8;AAAS;HIF1A;DEDD2;MTDH;HSPH1;NUP88;LTA4H;ATRIP;LHPP;PRELID1;PHC2;MRPL28;TRIP4;MRPL23;PBX1;HNRNPM;ABTB1;MLLT10;CYLD;TBL3;PPP5C;HNRNPK;L…
mitochondrion (GO:0005739)	446/1269	2.45759e-24	5.07902e-22	0	0	1.90109	103.349	OSGEPL1;UXS1;ARAF;ATP5C1;ABAT;GHITM;DCAF5;PHB2;GCSH;ALKBH1;ZMIZ2;FDXR;AKT1;MPV17;STARD3;HEMK1;ACOT8;ENDOG;MECR;ACOT7;SECISBP2;GTPBP3;HCFC1;CLPP;UQCRC1;JTB;TARS2;UQCRC2;LETMD1;NLRX1;ABCB6;SHMT2;MRPL18;ABCB8;PLA2G6;MRPL10;ADH5;PRDX3;LDHB;PRDX5;LDHA;BLOC1S2;RDH13;PPARGC1B;PRELID1;MTERF3;MRPL27;MRPL28;RMDN3;RMDN2;FAM136A;MRPL23;MRPL22;FIBP;FASN;SFXN3;OGDH;TRMU;OGG1;MRPL38;ECSIT;MRPL33;FARS2;AIFM3;FAS…
nucleoplasm (GO:0005654)	335/1051	7.9413e-12	1.18815e-09	0	0	1.61037	41.1594	ATF2;HDAC10;CCNH;TRRAP;EHMT2;RTCA;EHMT1;HNRNPU;PPP2R2A;ACTB;CCAR1;PSMD8;ALKBH3;RPS15;PSMD9;PSMD7;PSMD4;TRIM28;SNRPD2;KAT5;PSMD5;PSMD2;PSMD3;DAG1;AKT1;RCC1;KAT7;TRIM27;RNF111;MEF2A;NUP214;TSPYL2;MED1;PRKAB2;MEF2C;METTL3;TINF2;MED8;HCFC1;SRRM1;JMJD6;PSME3;CD2BP2;OPTN;SLBP;MEAF6;ANP32A;PRKDC;CSTF2;NEDD4L;XPC;NMD3;HIF1A;ANAPC10;PPP3R1;MYO6;PCBP2;CSTF1;SURF6;SYMPK;PSMF1;ATRIP;PPARGC1B;NKX2-2;NR2C2AP;S…
synapse part (GO:0044456)	150/395	1.08062e-11	1.18815e-09	0	0	2.08447	52.6346	RAB3A;CLSTN3;CLSTN1;CDH8;ACTB;EPS8;RIMS2;RPH3A;RIMS1;RUSC1;ADORA1;DAG1;HOMER3;PPFIA4;PPFIA3;ANKS1B;LZTS3;UNC13B;PRKCG;NSF;EPHA7;UNC13A;SLC30A3;ADAM10;SCRIB;ANK2;ANK3;MAPK8IP2;SRCIN1;GABRG2;SYTL2;ARC;BIN1;NSMF;AMPH;STX1A;GRIA1;GRIA2;MTMR2;CTTNBP2;LIN7A;LIN7B;SYNGR1;SHARPIN;KIF3A;VTI1A;SYNDIG1;OTOF;SRGAP2;GRIA3;VTI1B;SYT5;SYT3;TOR1A;SYT2;CADM1;SYT1;IQSEC3;PDE2A;GRIN2B;SYT6;COPS4;ARHGAP32;CPEB1;PPFI…
SWI/SNF superfamily-type complex (GO:0070603)	41/66	1.14982e-11	1.18815e-09	0	0	5.52925	139.275	INO80C;SMARCD1;INO80E;SMARCD3;TRRAP;CHD5;CHD4;CHD3;TFPT;ING3;MTA1;HMGXB4;KAT5;RUVBL2;NACC2;RUVBL1;DPF1;EP400;DPF3;RBBP7;BRD8;MTA2;NFRKB;MTA3;APPL2;APPL1;BPTF;SMARCE1;MBD3;SMARCC1;DAXX;SMARCC2;ACTL6B;MCRS1;ACTL6A;ATRX;SMARCA1;SMARCA2;UCHL5;GATAD2A;SMARCA4
mitochondrial matrix (GO:0005759)	88/208	4.21583e-10	3.73402e-08	0	0	2.48274	53.5949	ACADVL;ALAS1;HIBADH;ECI1;ATP5C1;ABAT;ETFA;ETFB;NR3C1;FARS2;TXN2;ALDH2;MTG2;DBT;LONP1;FDXR;IDH3B;PDK3;PDK2;IDH3A;MCCC2;ACAD8;RARS2;BCKDHA;PDHX;BCKDHB;SIRT4;SIRT5;DARS2;POLRMT;COASY;SARS2;PPA2;KARS;CLPP;IVD;PCCB;PPIF;HAGH;DAP3;GCDH;DTYMK;ECHS1;OAT;SHMT2;GLS2;DLST;PDHB;HSPD1;PRDX3;DGUOK;ATP5B;HMGCL;PRDX5;NFS1;PDPR;PITRM1;CYP11A1;ATP5D;PDSS2;NT5M;D2HGDH;ACSS1;PCK2;TEFM;TRAP1;MMAA;MTERF2;MDH2;MMAB;IDH…
synapse (GO:0045202)	95/243	1.19284e-08	9.24454e-07	0	0	2.17255	39.6367	CYFIP2;APP;ACHE;SERPINE2;SH3KBP1;KCNC3;DENND1A;FMR1;SNAP23;GPHN;PPP1R9B;SCAMP5;ARHGAP44;RPH3A;CALB1;SUMO1;GRM7;ADORA1;NRCAM;PHACTR1;MAF1;DNM1L;PPFIA4;PRIMA1;DLGAP4;UNC13B;ACTR3;EPHA7;UNC13A;MME;MAP1S;NRG1;MYO7A;ANK3;SYP;CPT1C;SYNGR3;SRCIN1;GABRG2;ARFGAP1;MAPK8IP1;CACNB4;SLC9A6;ADORA2A;PRKAR1A;DNAJC6;DOK7;PICK1;NSMF;TLN2;HAP1;CDH15;VAMP2;RAPSN;NLGN3;HDAC4;NLGN1;CAMK2D;ATP1A3;RASGRP2;MFF;CPLX1;IGSF…
mitochondrial membrane (GO:0031966)	157/457	1.63863e-08	1.12883e-06	0	0	1.77809	31.8754	ATF2;MTCH1;MTCH2;NDUFA13;NDUFA11;ECI1;NDUFA10;ATP5C1;GHITM;PHB2;TMEM91;CHCHD3;MPC1;MPC2;FDXR;PMPCA;MPV17;SLC25A44;SLC25A47;SH3GLB1;BNIP3L;ACSL1;ACSL6;SDHC;CPT1C;SDHA;ATAD3A;SDHB;COX6B1;ALDH3A2;OXA1L;COX7A2L;IFI27;GPD2;UQCRC1;SPNS1;VDAC1;UQCRC2;LETMD1;RAF1;GCDH;NLRX1;ABCB6;CNP;MAOB;SHMT2;ATP5J;ABCB8;PHB;OMA1;ATP5O;ACACB;TIMM50;PGS1;ATP5B;ATP5D;NDUFV3;CYC1;SRGAP2;NDUFV2;PRODH;NDUFV1;TRAP1;UQCC1;IDH…
Golgi apparatus (GO:0005794)	267/865	3.29914e-08	2.04547e-06	0	0	1.5248	26.2677	APP;SLC35B4;UXS1;XYLT2;STMN2;STMN4;GCC1;ZDHHC8;GBA2;ZDHHC4;GOLGA2;GOLGA3;CCDC91;RUSC1;AKT3;GOLGA1;ZFPL1;PTGDS;CDK5RAP2;UNC13B;DYNC2H1;COG7;GLCE;SLC35C2;ENTPD6;COG1;MMD2;AP1AR;ANK3;GTPBP4;SYTL2;WDR77;GPR162;INPP4B;RRAGB;MPPE1;OBSL1;OPTN;GGNBP1;MACF1;SAR1A;ABCB6;PDXDC1;SRCAP;LMAN2L;SAR1B;MAPKAP1;GABARAP;GLG1;APH1A;SNX1;MYO6;CHST10;VTI1A;DYM;SCAP;ST3GAL6;APOE;ARSB;VTI1B;TRPM4;ATP6V0A1;RABGAP1L;SURF4…
dendrite (GO:0030425)	91/236	5.15961e-08	2.90814e-06	0	0	2.12266	35.6179	PCSK2;ACHE;CNTNAP2;NUMA1;DENND1A;CPNE6;GRIK4;GRIK1;GRIK2;CLU;TXN2;RBM3;TRIM9;ZFYVE27;CALB1;SUMO1;GRM7;CHL1;GPER1;ADORA1;SOX6;MAF1;EPHA5;PRKCG;EPHA7;DBNL;MME;ARHGEF15;MAP1S;IFNGR1;ACAD9;TSC2;ANK3;MAPK8IP3;SRCIN1;SYN1;SLC9A6;ADORA2A;FEZ1;NSMF;RIN1;DBN1;GRIA1;TMEM185A;GRIA2;SNAP47;BECN1;MTMR2;NLGN1;LRP1;RGS14;MAX;ADCY4;SEZ6;THY1;CPLX1;CRHR1;IGSF9;STRN3;PAK1;SHARPIN;DVL1;FLNA;PTK2B;APOE;NCDN;STX3;BRI…
perinuclear region of cytoplasm (GO:0048471)	141/411	9.56099e-08	4.93985e-06	0	0	1.77146	28.632	CYFIP2;APP;STMN2;MLC1;CIB1;ZFYVE1;CLU;GOLGA1;CDK5RAP2;PRKCG;TPD52;EPHA5;SLC30A7;MAP2K1;DGAT2;MAP2K2;MAP1S;VPS33A;USP2;STX7;VPS33B;SLC11A2;APLP1;TSC2;MMD2;ANK2;ACTN4;GTPBP4;NRBP1;MAPK8IP1;DPM2;RAB34;PKP4;FKBP4;OBSL1;OPTN;CNP;ANP32A;TWF2;PRKCZ;GABARAP;MTDH;RASGRP3;CYB5R4;PRDX5;ATXN2;NDOR1;RAP1A;MYO6;S100A13;VTI1A;INPP5K;TPPP;VTI1B;SEC31A;PACSIN1;TRAPPC2;SYT5;HHATL;RAB4A;RHBDD2;XRCC3;PDE2A;ASPSCR1;T…
focal adhesion (GO:0005925)	124/352	1.08491e-07	5.17417e-06	0	0	1.84295	29.5547	RPL5;RPL3;CD81;ITGA2B;ARPC5L;TNC;SLC4A2;RPL10A;ACTB;RPL6;RPL7;RPS15;PPP1CC;RPS19;MPRIP;BSG;CFL1;DAG1;RPS10;TNS3;NUP214;PDGFRB;RPS9;MAP2K1;MAP2K2;ACTN2;ACTN1;RPL22;AFAP1;ADAM10;LMO7;ACTN4;SRCIN1;RPL27;TLN2;CD151;FBLIM1;PXN;THY1;CORO1B;SLC9A1;CORO1C;SLC9A3R2;ARHGAP22;TSPAN9;EPB41L2;PCBP2;PACSIN2;HSPA8;JUP;HSPA5;MCAM;ARPC5;PPFIBP1;HNRNPK;GNB2;FAT1;HYOU1;CALR;FGFR3;FERMT2;YWHAE;ARF1;ARPC1B;GDI2;DOCK7…
cell-substrate adherens junction (GO:0005924)	125/358	1.69222e-07	7.14578e-06	0	0	1.81775	28.3425	RPL5;RPL3;CD81;ITGA2B;ARPC5L;TNC;SLC4A2;RPL10A;ACTB;RPL6;RPL7;RPS15;PPP1CC;RPS19;MPRIP;BSG;CFL1;DAG1;RPS10;TNS3;NUP214;PDGFRB;RPS9;MAP2K1;MAP2K2;ACTN2;ACTN1;RPL22;AFAP1;ADAM10;LMO7;ACTN4;SRCIN1;RPL27;TLN2;CD151;FBLIM1;PXN;THY1;CORO1B;SLC9A1;CORO1C;SLC9A3R2;ARHGAP22;TSPAN9;EPB41L2;PCBP2;PACSIN2;HSPA8;JUP;HSPA5;MCAM;ARPC5;PPFIBP1;HNRNPK;GNB2;FAT1;HYOU1;CALR;FGFR3;FERMT2;YWHAE;ARF1;ARPC1B;GDI2;DOCK7…
mitochondrial inner membrane (GO:0005743)	120/341	1.84242e-07	7.14578e-06	0	0	1.8392	28.5205	MTCH1;NDUFA13;MTCH2;NDUFA11;ECI1;NDUFA10;ATP5C1;GHITM;PHB2;CHCHD3;MPC1;MPC2;FDXR;PMPCA;MPV17;SLC25A44;SLC25A47;SDHC;SDHA;ATAD3A;SDHB;COX6B1;ALDH3A2;OXA1L;COX7A2L;GPD2;UQCRC1;SPNS1;VDAC1;UQCRC2;GCDH;MAOB;CNP;SHMT2;ATP5J;ABCB8;OMA1;PHB;ATP5O;TIMM50;PGS1;ATP5D;NDUFV3;CYC1;NDUFV2;SRGAP2;PRODH;NDUFV1;TRAP1;UQCC1;IDH2;DNAJC11;TIMM44;ERAL1;TIMM10B;NDUFAF6;NDUFAF3;SFXN4;ALDH18A1;SFXN5;BCL2L1;SLC25A1;SLC2…
cell-substrate junction (GO:0030055)	126/362	1.84407e-07	7.14578e-06	0	0	1.80905	28.0513	RPL5;RPL3;CD81;ITGA2B;ARPC5L;TNC;SLC4A2;RPL10A;ACTB;RPL6;RPL7;RPS15;PPP1CC;RPS19;MPRIP;BSG;CFL1;DAG1;RPS10;TNS3;NUP214;PDGFRB;RPS9;MAP2K1;MAP2K2;ACTN2;ACTN1;RPL22;AFAP1;ADAM10;LMO7;ACTN4;SRCIN1;RPL27;TLN2;CD151;FBLIM1;PXN;THY1;CORO1B;SLC9A1;CORO1C;SLC9A3R2;ARHGAP22;TSPAN9;EPB41L2;PCBP2;PACSIN2;HSPA8;JUP;HSPA5;MCAM;ARPC5;PPFIBP1;HNRNPK;GNB2;FAT1;HYOU1;CALR;FGFR3;FERMT2;YWHAE;ARF1;ARPC1B;GDI2;DOCK7…
adherens junction (GO:0005912)	138/405	2.04577e-07	7.46103e-06	0	0	1.75242	26.9913	RPL5;RPL3;CD81;ITGA2B;ARPC5L;TNC;SLC4A2;RPL10A;RPL6;ACTB;RPL7;RPS15;PPP1CC;MPRIP;RPS19;CFL1;BSG;DAG1;RPS10;TNS3;NUP214;PDGFRB;RPS9;MAP2K1;MAP2K2;ACTN2;ACTN1;RPL22;AFAP1;ADAM10;SCRIB;LMO7;ACTN4;SRCIN1;RPL27;TLN2;CD151;FBLIM1;PXN;THY1;CORO1B;SLC9A1;CORO1C;SLC9A3R2;ARHGAP22;TSPAN9;EPB41L2;PCBP2;PACSIN2;HSPA8;JUP;HSPA5;MCAM;TBCD;ARPC5;AHI1;PPFIBP1;HNRNPK;GNB2;FAT1;HYOU1;ESAM;NF2;CALR;FGFR3;FERMT2;YWH…
microtubule organizing center (GO:0005815)	144/427	2.25904e-07	7.78115e-06	0	0	1.72572	26.409	NUP107;IFT172;CIB1;TSEN2;CCDC28B;CEP128;TBC1D31;CSPP1;DZIP1L;DPF2;AKT1;CEP250;NEK1;LZTS2;CDK5RAP2;TSPYL2;TBCCD1;IST1;FBXW11;HARBI1;USP2;SPICE1;MTUS2;DYNC1LI1;GPR162;DYNC1LI2;CLIP1;IFT81;ZFYVE19;FEZ1;MAK;JTB;OBSL1;MAD1L1;BRSK2;MEAF6;TUBGCP2;UBR4;ARL2;AK5;AAAS;NDRG2;PRKCZ;KIF3A;BLOC1S2;TCTEX1D4;NPHP4;FOPNL;ATP6V1D;CEP78;BBS2;RAP1GAP2;ABCA2;XRCC4;ODF2;PLK2;RITA1;KLHL22;CYLD;AHI1;LAS1L;CDK2;CDC16;MKS…
organelle inner membrane (GO:0019866)	125/360	2.39477e-07	7.81453e-06	0	0	1.80205	27.4718	MTCH1;NDUFA13;MTCH2;NDUFA11;ECI1;NDUFA10;ATP5C1;GHITM;PHB2;CHCHD3;MPC1;MPC2;FDXR;PMPCA;MPV17;SLC25A44;SLC25A47;ATP11B;SDHC;SDHA;ATAD3A;SDHB;COX6B1;ALDH3A2;OXA1L;COX7A2L;GPD2;UNC50;UQCRC1;SPNS1;VDAC1;MATR3;UQCRC2;GCDH;MAOB;CNP;SHMT2;ATP5J;ABCB8;OMA1;PHB;ATP5O;TIMM50;PGS1;ATP5D;NDUFV3;CYC1;NDUFV2;SRGAP2;PRODH;NDUFV1;TRAP1;CBX3;UQCC1;IDH2;DNAJC11;TIMM44;ERAL1;TIMM10B;NDUFAF6;NDUFAF3;SFXN4;ALDH18A1;S…
NuA4 histone acetyltransferase complex (GO:0035267)	13/15	3.2441e-07	1.00567e-05	0	0	21.8135	325.922	MEAF6;TRRAP;ACTL6A;ACTB;MORF4L1;ING3;KAT5;RUVBL2;RUVBL1;EP400;EPC2;DMAP1;BRD8
anchoring junction (GO:0070161)	141/419	3.46047e-07	1.02166e-05	0	0	1.71957	25.5815	RPL5;RPL3;CD81;ITGA2B;ARPC5L;TNC;SLC4A2;RPL10A;RPL6;ACTB;RPL7;RPS15;PPP1CC;MPRIP;RPS19;CFL1;BSG;DAG1;RPS10;TNS3;NUP214;PDGFRB;RPS9;MAP2K1;MAP2K2;ACTN2;ACTN1;RPL22;AFAP1;ADAM10;KAZN;SCRIB;LMO7;ACTN4;SRCIN1;RPL27;PKP4;TLN2;CD151;FBLIM1;PXN;THY1;CORO1B;SLC9A1;CORO1C;SLC9A3R2;ARHGAP22;TSPAN9;EPB41L2;PCBP2;PACSIN2;HSPA8;JUP;HSPA5;MCAM;TBCD;ARPC5;AHI1;PPFIBP1;HNRNPK;GNB2;FAT1;HYOU1;ESAM;UBA1;NF2;CALR;F…
vacuolar membrane (GO:0005774)	80/208	3.64072e-07	1.02602e-05	0	0	2.11112	31.2993	RNF13;SLC44A2;SPPL2B;ECE1;ARRB1;TCIRG1;ABCC10;SLC2A8;ANXA6;FLOT1;AP1S1;ATP6V1E1;VPS39;AP2M1;NSF;STARD3;SPHK2;GAA;VPS33A;SLC11A2;ATG9A;STX7;AP1B1;AP3B1;MYO7A;MFSD12;TMEM175;RRAGB;DNAJC5;COL6A1;TMBIM1;SPNS1;ATP6V1B2;DEPDC5;DAGLB;SIDT2;MTMR2;TMEM63A;RPN2;STX17;LRP1;GBA;ABCB9;GABARAP;AP3M1;CLN3;MYO6;PSAP;VPS11;SLC17A5;ATP6V1H;ATP6V1D;SLC15A4;RILP;ATP6V1C1;VTI1B;VPS16;ATP6V1C2;AP1M1;ABCA2;STK11IP;AP3D…
synaptic vesicle (GO:0008021)	41/86	4.40371e-07	1.18709e-05	0	0	3.06781	44.8993	GRIA1;GRIA2;MTMR2;RAB3A;DOC2A;CTTNBP2;DOC2B;SLC2A8;RPH3A;TRIM9;CLN3;SV2A;KIF3A;VTI1A;VTI1B;SYT5;SYT3;SVOP;TOR1A;SYT2;MME;SLC30A3;CADM1;SYT1;SYP;SYNGR3;GRIN2B;SYN1;SYTL2;SYT6;SYT17;RAB11B;COPS4;COPS5;BIN1;DNAJC5;GIPC1;PPT1;AMPH;VAMP2;CDK16
lysosomal membrane (GO:0005765)	75/196	1.04626e-06	2.70283e-05	0	0	2.09232	28.8118	RNF13;SLC44A2;SPPL2B;ECE1;ARRB1;TCIRG1;ABCC10;SLC2A8;ANXA6;FLOT1;AP1S1;ATP6V1E1;VPS39;AP2M1;NSF;STARD3;SPHK2;GAA;VPS33A;SLC11A2;STX7;AP1B1;AP3B1;MYO7A;MFSD12;TMEM175;RRAGB;DNAJC5;COL6A1;TMBIM1;SPNS1;ATP6V1B2;DEPDC5;DAGLB;SIDT2;TMEM63A;STX17;LRP1;GBA;ABCB9;AP3M1;CLN3;MYO6;PSAP;VPS11;SLC17A5;ATP6V1H;ATP6V1D;SLC15A4;RILP;ATP6V1C1;VTI1B;VPS16;ATP6V1C2;AP1M1;ABCA2;STK11IP;AP3D1;TMEM192;CTNS;DNAJC13;MC…
H4 histone acetyltransferase complex (GO:1902562)	13/16	1.36243e-06	3.24886e-05	0	0	14.5414	196.4	MEAF6;TRRAP;ACTL6A;ACTB;MORF4L1;ING3;KAT5;RUVBL2;RUVBL1;EP400;EPC2;DMAP1;BRD8
H4/H2A histone acetyltransferase complex (GO:0043189)	13/16	1.36243e-06	3.24886e-05	0	0	14.5414	196.4	MEAF6;TRRAP;ACTL6A;ACTB;MORF4L1;ING3;KAT5;RUVBL2;RUVBL1;EP400;EPC2;DMAP1;BRD8
synaptic membrane (GO:0097060)	84/228	1.52685e-06	3.5061e-05	0	0	1.97006	26.3836	ACHE;SNAP25;ARF1;CLSTN3;CLSTN1;GRIK4;GRIK1;ARRB1;GRIK2;ARRB2;GPHN;SYNE1;RIMS1;SIPA1L1;LRRTM3;GRM7;RUSC1;GPER1;GRM8;DAG1;ADORA1;NPTN;HOMER3;DLGAP1;DLGAP3;ERC2;ANKS1B;LZTS3;PRKCG;EPHA7;UNC13A;MINK1;SCRIB;ANK2;ANK3;SYP;SRCIN1;GABRG2;NIPSNAP1;DNM2;ARC;NDUFS7;ADORA2A;SNPH;PICK1;NSMF;RAPSN;GRIA1;GRIA2;MTMR2;NLGN1;RGS14;NRXN1;LIN7A;LIN7B;SYNDIG1;DMD;SRGAP2;PDLIM5;GABRD;GRIA3;GABRA2;NTRK2;GABBR1;SYT1;KCN…
mitochondrial nucleoid (GO:0042645)	23/40	2.68569e-06	5.94688e-05	0	0	4.54586	58.3123	ACADVL;POLDIP2;MPG;SHMT2;MTERF2;POLRMT;SOD2;ATAD3A;TUFM;HADHB;DHX30;ATP5B;POLG2;TOP1MT;DNAJA3;DBT;LONP1;VDAC1;SSBP1;GRSF1;SLC25A5;TEFM;POLG
histone deacetylase complex (GO:0000118)	27/51	3.28304e-06	7.01891e-05	0	0	3.78156	47.7488	RERE;HDAC4;HDAC5;HDAC3;HDAC10;HDAC11;CHD5;CHD4;CHD3;HDAC8;PHF21A;HDAC7;MTA1;SIN3A;NACC2;RBBP7;MTA2;MTA3;APPL2;APPL1;MBD3;PHF12;GATAD2A;NCOR2;MORF4L1;TAF6L;NCOR1
postsynaptic density (GO:0014069)	43/98	3.76056e-06	7.77183e-05	0	0	2.6319	32.875	GRIA1;MTMR2;NLGN1;RGS14;GRIK1;ARRB1;GRIK2;ARRB2;ACTB;ADD1;EPS8;GRM5;SHARPIN;SIPA1L1;GPER1;ADORA1;SYNDIG1;PTK2B;HOMER3;DLGAP1;FYN;SRGAP2;PDLIM5;LZTS3;NSF;NTRK2;DBNL;IFNGR1;SEMA4C;CRIPT;ADAM10;AXIN2;MAPK8IP2;SRCIN1;GRIN2B;YWHAZ;DLG1;DAB1;P2RX4;CDK5;ADORA2A;PICK1;NSMF
vacuolar part (GO:0044437)	99/285	4.01695e-06	8.03391e-05	0	0	1.79859	22.3474	SPPL2B;NAGLU;AP1S1;ATP6V1E1;VPS39;AP2M1;NSF;STARD3;ARSA;ATP6V1G2;VPS33A;SLC11A2;ATG9A;STX7;AP1B1;MYO7A;MFSD12;BCAN;RRAGB;SPNS1;ULK1;SIDT2;MTMR2;TMEM63A;RPN2;SDC3;ABCB9;GABARAP;MYO6;PSAP;VPS11;ATP6V1H;ATP6V1D;SLC15A4;ARSB;ATP6V1C1;VTI1B;VPS16;ATP6V0A1;ATP6V1C2;AP1M1;CTSA;ABCA2;STK11IP;TMEM192;DNAJC13;CP;GNB2;TPP1;UBA1;OSBPL1A;TECPR1;LGMN;RNF13;SLC44A2;HEXA;ECE1;ARRB1;TCIRG1;ABCC10;SLC2A8;CTSL;ANXA…
centrosome (GO:0005813)	120/360	4.23876e-06	8.21259e-05	0	0	1.69148	20.9256	NUP107;CIB1;TSEN2;CCDC28B;TBC1D31;CSPP1;DPF2;CEP250;NEK1;LZTS2;CDK5RAP2;TSPYL2;TBCCD1;FBXW11;IST1;HARBI1;USP2;SPICE1;MTUS2;DYNC1LI1;DYNC1LI2;CLIP1;IFT81;ZFYVE19;FEZ1;MAK;JTB;OBSL1;MAD1L1;BRSK2;MEAF6;TUBGCP2;UBR4;ARL2;AAAS;NDRG2;KIF3A;BLOC1S2;NPHP4;FOPNL;ATP6V1D;CEP78;RAP1GAP2;XRCC4;ODF2;PLK2;RITA1;KLHL22;CYLD;AHI1;CDC16;CDK2;MKS1;MAP3K11;BCL2L1;CETN2;USP33;CETN3;SNX10;CHD4;CHD3;AATF;RPGR;ACTR1A;A…
intermediate filament cytoskeleton (GO:0045111)	28/55	5.90812e-06	0.000111001	0	0	3.48597	41.9682	MTRR;USP10;CETN3;CHD3;SMG7;SYNE2;ADD1;EIF1AD;NDOR1;EXOSC9;CCT8;HNRNPA1;NDEL1;IP6K2;BCAS3;DST;MRPS23;CTNS;ERAL1;SMARCA2;CLK3;STAG2;ERCC5;STUB1;TACC1;VIM;SERGEF;PLEC
axon (GO:0030424)	62/161	6.824e-06	0.000124438	0	0	2.111	25.1105	APP;ACHE;CNTNAP2;RAB3A;FKBP15;CPNE6;DOCK7;PARK7;SLC6A1;ACTB;UCHL1;ZFYVE27;CALB1;GRM7;GPER1;PALM;NRCAM;MAF1;UNC13A;MME;DST;NRG1;SRCIN1;GABRG2;MAPK8IP1;BACE1;BIN1;FEZ1;ALDOC;MAPT;LLGL1;MTMR2;HEPACAM;MYCBP2;KATNB1;ATP1A3;KLC1;PAK1;MYO6;DVL1;SLC38A7;MYH14;PTK2B;NCDN;TAC1;MYH10;VPS16;GABRA2;DTNA;CADM1;STAT1;TNK2;PDE2A;DAB2IP;AZIN2;CDK5;NFIB;PPT1;CNTN4;FGF13;MAP3K12;ZPR1
oxidoreductase complex (GO:1990204)	39/88	7.81717e-06	0.000138476	0	0	2.67807	31.4919	NDUFA13;NDUFB8;NDUFA11;NDUFB5;NDUFB4;GMPR2;NDUFA10;NDUFB2;GMPR;DLST;PARK7;PDHB;GCSH;DBT;NDUFV3;NDUFV2;NDUFV1;PDK2;BCKDHA;NDUFA8;BCKDHB;SDHC;SDHA;BCS1L;SDHB;BCKDK;NDUFS8;NDUFS7;P4HA2;GPD2;GPD1;NDUFAB1;NDUFS3;UQCRC1;OGDH;NDUFS2;NDUFS1;UQCRC2;NDUFAF1
nucleoid (GO:0009295)	23/42	8.27924e-06	0.000142587	0	0	4.06682	47.5889	ACADVL;POLDIP2;MPG;SHMT2;MTERF2;POLRMT;SOD2;ATAD3A;TUFM;HADHB;DHX30;ATP5B;POLG2;TOP1MT;DNAJA3;DBT;LONP1;VDAC1;SSBP1;GRSF1;SLC25A5;TEFM;POLG
cell body (GO:0044297)	106/315	9.42434e-06	0.000157921	0	0	1.71391	19.8337	CPNE5;DIXDC1;STMN2;CIB1;TXN2;ADORA1;SOX6;SCN1A;GTF2I;EPHA5;EPHA7;ACOT7;MAP1S;TSC2;MAPK8IP2;MAPK8IP1;HCFC1;ULK1;RIN1;FKBP4;GRIA1;PDE1B;PDE1A;SLC1A3;SEZ6L2;KLC1;CPLX1;GABARAP;CRHR1;MAP2;MYO6;DVL1;VTI1A;SYNDIG1;SLC38A7;KCNN1;MBP;APOE;TAC1;MYH10;BRINP3;VTI1B;VPS16;SPTBN2;SYT5;PMM1;TNK2;PMM2;TRPV2;PPP5C;DAB1;DLG3;CDK5;GNB2;PPP1R1B;PPT1;PICALM;CNTNAP2;NRSN1;NUMA1;DENND1A;USP33;ILK;GRIK2;UCHL1;CALB1;KIF…
nuclear body (GO:0016604)	76/210	9.90217e-06	0.000161562	0	0	1.91332	22.0467	RPAIN;ZCCHC12;RBM25;USPL1;ELL;OGG1;ZC3H8;SMC5;HR;PARK7;PRPF19;ZMYM2;SUMO1;RSRC1;CWC22;SRRM2;ATPAF2;DAXX;MEF2C;MLIP;RING1;METTL3;TOP3A;WBP11;PIAS2;PIAS1;NCOR2;ATXN2L;CREB3;SFPQ;THAP7;SARNP;PRPF3;CD2BP2;TUT1;SRSF5;SLU7;SQSTM1;FYTTD1;FTO;HDAC5;SP100;RGS14;MAX;CSTF2;SRSF1;CXXC1;NOLC1;U2AF1;RNF4;MTDH;ARNTL;TIMM50;NXF1;MAPK7;U2AF2;NACC2;NACC1;SPOP;EP400;UBE2I;BCL11A;CSNK1A1;MBD1;NONO;CHFR;PML;SKI;CDK9;…
neuronal cell body (GO:0043025)	93/270	1.14278e-05	0.000181672	0	0	1.77418	20.1892	CNTNAP2;NRSN1;CPNE5;NUMA1;DENND1A;DIXDC1;STMN2;ILK;CIB1;GRIK2;TXN2;UCHL1;CALB1;ADORA1;KIF1A;SOX6;SCN1A;GTF2I;EPHA5;EPHA7;KCND1;MAP1S;SHROOM2;TSC2;MAPK8IP2;HCFC1;CREB3;NDUFS7;ADORA2A;SNPH;ULK1;ARHGEF2;RIN1;ARHGEF7;FKBP4;GRIA1;SNAP47;CAMK2D;LRP1;PDE1B;PDE1A;SEZ6;SLC1A3;KATNB1;SEZ6L2;KLC1;CPLX1;CRHR1;CYGB;STRN3;SRR;MAP2;MYO6;DVL1;VTI1A;SLC38A7;KCNN1;FLNA;PTK2B;MBP;APOE;NCDN;TAC1;SNCB;MYH10;BRINP3;VT…
growth cone (GO:0030426)	42/99	1.34649e-05	0.000207615	0	0	2.47963	27.8101	SNAP25;NRSN1;FKBP15;NRXN1;DOCK7;RASGRF1;STMN2;TWF2;AATK;KATNB1;CIB1;THY1;KLC1;PAK1;DVL1;INPP5J;MYH14;PTK2B;APBB2;APBB1;STX3;ERC2;SNCB;MYH10;NTRK2;TOR1A;TNK2;TMOD2;TRPV2;TSC2;TSC1;MAPK8IP1;STIM1;DLG3;CDK5;RUFY3;CALM3;MAPT;FKBP4;FGF13;MAP3K12;ZPR1
dendritic shaft (GO:0043198)	20/35	1.37294e-05	0.000207615	0	0	4.47762	50.1314	NSF;APP;SLC12A5;FMR1;SEZ6;LPAR1;CRIPT;ILK;GRM5;GRM7;DLG3;MAP2;GPER1;GIPC1;SYNDIG1;INPP5J;FLNA;CTNNB1;ARHGEF2;CNIH3
spliceosomal complex (GO:0005681)	58/151	1.45471e-05	0.000214743	0	0	2.10118	23.4032	RBM28;RBM25;HNRNPU;GPATCH1;WDR83;ADAR;DDX41;YBX1;PRPF19;SNRPD2;SNRNP70;CWC22;BCAS2;RBM5;SRRM2;UPF1;PRPF4B;ZCRB1;PTBP2;SRRM1;PRPF6;PRPF18;DDX39B;SYF2;PRPF3;SNRPA1;SREK1;PABPC1;HNRNPH3;CACTIN;SLU7;SF1;ZCCHC8;DDX5;SF3B2;SRSF1;U2AF1;U2AF1L4;HNRNPDL;U2AF2;RALY;HNRNPA1;SF3B1;IVNS1ABP;ZRSR2;HSPA8;SF3A2;LSM5;LSM4;HNRNPM;XAB2;LSM7;HNRNPK;HNRNPF;HNRNPA2B1;HNRNPC;PPIL3;RBMX
nBAF complex (GO:0071565)	10/12	1.70334e-05	0.000245598	0	0	16.7687	184.126	SMARCE1;SMARCD1;SMARCC1;SMARCD3;SMARCC2;ACTL6B;DPF1;DPF3;SMARCA2;SMARCA4
presynaptic membrane (GO:0042734)	23/44	2.28517e-05	0.000322002	0	0	3.67902	39.3158	ACHE;SNAP25;GABBR1;UNC13A;SYT1;NRXN1;PDE2A;GRIK4;GRIK1;SCRIB;GRIK2;SYP;RIMS1;GRM7;ADORA2A;SNPH;GPER1;GRM8;ADORA1;NPTN;PICK1;ERC2;PICALM
INO80-type complex (GO:0097346)	14/21	2.48072e-05	0.000341788	0	0	6.71114	71.1675	INO80C;INO80E;TRRAP;MCRS1;ACTL6A;UCHL5;TFPT;ING3;KAT5;RUVBL2;RUVBL1;EP400;BRD8;NFRKB
microtubule organizing center part (GO:0044450)	43/105	3.03227e-05	0.000408698	0	0	2.33369	24.2788	CEP104;CETN2;CCNF;FBF1;CETN3;KATNB1;CEP128;IFT52;BLOC1S2;DZIP1L;FLOT1;POC1A;CEP250;NEK1;BBS9;BNIP2;FOPNL;CEP170;CCDC92;CEP290;CFAP20;BBS4;CLASP1;CDK5RAP2;ODF2;EXOC7;PLK2;SPICE1;TUBG2;TUBG1;WDR34;CKAP5;SIRT2;GPR162;AHI1;LCK;CENPJ;MKS1;CEP63;ZMYND10;DZIP1;SSX2IP;SDCCAG8
site of polarized growth (GO:0030427)	42/102	3.19792e-05	0.000421854	0	0	2.35519	24.3772	SNAP25;NRSN1;FKBP15;NRXN1;DOCK7;RASGRF1;STMN2;TWF2;AATK;KATNB1;CIB1;THY1;KLC1;PAK1;DVL1;INPP5J;MYH14;PTK2B;APBB2;APBB1;STX3;ERC2;SNCB;MYH10;NTRK2;TOR1A;TNK2;TMOD2;TRPV2;TSC2;TSC1;MAPK8IP1;STIM1;DLG3;CDK5;RUFY3;CALM3;MAPT;FKBP4;FGF13;MAP3K12;ZPR1
CHD-type complex (GO:0090545)	12/17	4.10489e-05	0.000519394	0	0	8.0509	81.3201	MBD3;MTA1;NACC2;CHD5;CHD4;CHD3;RBBP7;MTA2;MTA3;APPL2;GATAD2A;APPL1
NuRD complex (GO:0016581)	12/17	4.10489e-05	0.000519394	0	0	8.0509	81.3201	MBD3;MTA1;NACC2;CHD5;CHD4;CHD3;RBBP7;MTA2;MTA3;APPL2;GATAD2A;APPL1
trans-Golgi network (GO:0005802)	47/120	5.13763e-05	0.000637067	0	0	2.16676	21.3996	SNAP25;BECN1;SCOC;ARL1;ATP2C1;CRHR1;GGA2;ARFRP1;CLN3;CYTH2;ATXN2;GGA3;CYTH4;GPER1;GOLGA1;MYO18A;INPP5K;FLNA;SNX9;ATP9B;ATP9A;CLASP2;CLVS1;CHID1;PSD;ARFGEF1;RBFOX1;MON2;IQSEC2;IQSEC1;ATG9A;SLC11A2;IQSEC3;GBF1;AZIN2;ARAP1;NMNAT2;TJAP1;SYT17;CLIP3;BACE1;RAB30;BIRC6;CORO7;RAB7B;OPTN;VAMP2
lamellipodium (GO:0030027)	44/111	6.2886e-05	0.000764496	0	0	2.20952	21.3753	SCYL3;PXN;STMN2;TWF2;ILK;BRK1;CIB1;CORO1A;CORO1B;PPP1R9B;FGD2;ABLIM1;CAPZB;MCF2L;CFL1;DAG1;RAC2;CTNNA1;PTK2B;APBB2;APBB1;SRGAP2;WASF3;ACTR3;DBNL;GSN;PLEKHG5;ARAP3;TSC1;MYO9B;DGKZ;FER;HAX1;CDK5;CTTN;ABI2;SPATA13;ABI1;FAT1;CTNNB1;EVL;NF2;ARHGEF7;ARHGEF6
leading edge membrane (GO:0031256)	39/95	6.52589e-05	0.000778087	0	0	2.34224	22.5725	ROBO2;GRIA1;CNTNAP2;KANK1;MACF1;C2CD5;KCNC3;SLC1A2;ANTXR1;SYNE2;PPP1R9B;ARHGAP44;LAMP5;EPS8;SGCE;GPER1;AKT2;PALM;MYO6;EPB41L3;ADORA1;INPP5K;SPTBN1;PACSIN1;CLASP2;APC2;PLEKHA1;KCNB1;TPM1;ABCA7;MAPK8IP3;GABRG2;NME1;ADORA2A;RAB34;CDC37;SPATA13;AMPH;ARHGEF2
presynaptic active zone (GO:0048786)	15/25	7.72673e-05	0.000903882	0	0	5.03347	47.6581	UNC13B;NTRK2;UNC13A;SYP;RIMS2;RIMS1;PPFIBP1;GRM7;ADORA2A;SV2A;GPER1;ADORA1;ERC2;PPFIA4;PPFIA3
postsynaptic membrane (GO:0045211)	68/195	0.000106061	0.00121774	0	0	1.80391	16.5085	ACHE;ARF1;CLSTN3;CLSTN1;GRIK4;GRIK1;ARRB1;GRIK2;ARRB2;GPHN;SYNE1;SIPA1L1;LRRTM3;GRM7;RUSC1;DAG1;ADORA1;HOMER3;DLGAP1;DLGAP3;ANKS1B;LZTS3;EPHA7;MINK1;SCRIB;ANK2;ANK3;SRCIN1;GABRG2;DNM2;ARC;ADORA2A;PICK1;NSMF;RAPSN;GRIA1;GRIA2;NLGN1;RGS14;LIN7A;LIN7B;SYNDIG1;DMD;SRGAP2;PDLIM5;GABRD;GRIA3;GABRA2;NTRK2;GABBR1;KCNB1;GABRA5;GABRA4;IQSEC3;GABRA3;SEMA4C;SEMA4F;GRIN2B;ARHGAP32;CPEB1;DLG1;DLG2;CDK5;GLRB;DN…
histone acetyltransferase complex (GO:0000123)	33/78	0.000116161	0.00130945	0	0	2.46489	22.3332	MEAF6;PHF20;TRRAP;JADE2;ACTB;ING4;ING3;KAT5;RUVBL2;RUVBL1;SAP130;EP400;MBIP;UBAP2L;EPC2;KAT7;DMAP1;BRD8;ATXN7L3;MCRS1;ACTL6A;HCFC1;MORF4L1;TAF6L;KAT2A;TADA2A;ZZZ3;KANSL2;KANSL3;POLE3;TADA3;TAF6;OGT
acetyltransferase complex (GO:1902493)	35/86	0.000185479	0.00201749	0	0	2.30682	19.8215	MEAF6;PHF20;TRRAP;JADE2;ACTB;ING4;ING3;KAT5;RUVBL2;RUVBL1;SAP130;EP400;MBIP;UBAP2L;EPC2;KAT7;DMAP1;BRD8;ATXN7L3;MCRS1;ACTL6A;HCFC1;MORF4L1;TAF6L;KAT2A;TADA2A;ZZZ3;KANSL2;KANSL3;POLE3;TADA3;NAA35;NAA38;TAF6;OGT
protein acetyltransferase complex (GO:0031248)	35/86	0.000185479	0.00201749	0	0	2.30682	19.8215	MEAF6;PHF20;TRRAP;JADE2;ACTB;ING4;ING3;KAT5;RUVBL2;RUVBL1;SAP130;EP400;MBIP;UBAP2L;EPC2;KAT7;DMAP1;BRD8;ATXN7L3;MCRS1;ACTL6A;HCFC1;MORF4L1;TAF6L;KAT2A;TADA2A;ZZZ3;KANSL2;KANSL3;POLE3;TADA3;NAA35;NAA38;TAF6;OGT
catalytic step 2 spliceosome (GO:0071013)	33/80	0.000207223	0.00219235	0	0	2.35969	20.0142	ZCCHC8;SF3B2;DDX5;SRSF1;HNRNPU;GPATCH1;WDR83;U2AF1;DDX41;PRPF19;SNRPD2;CWC22;RALY;HNRNPA1;SF3B1;SRRM2;SF3A2;PRPF4B;SRRM1;HNRNPM;XAB2;PRPF6;HNRNPK;SYF2;HNRNPF;HNRNPA2B1;SNRPA1;PABPC1;HNRNPC;CACTIN;PPIL3;SLU7;RBMX
nuclear transcriptional repressor complex (GO:0090568)	12/19	0.000208627	0.00219235	0	0	5.7499	48.7302	MBD3;MTA1;NACC2;CHD5;CHD4;CHD3;RBBP7;MTA2;MTA3;APPL2;GATAD2A;APPL1
MLL5-L complex (GO:0070688)	7/8	0.000217179	0.0022074	0	0	23.4623	197.9	KMT2E;PPP1CC;STK38;OGT;ACTB;HCFC1;PPP1CA
Swr1 complex (GO:0000812)	7/8	0.000217179	0.0022074	0	0	23.4623	197.9	ING3;KAT5;TRRAP;RUVBL2;RUVBL1;EP400;BRD8
SNARE complex (GO:0031201)	18/35	0.000230863	0.00230863	0	0	3.55375	29.758	NAPA;SNAP25;STX12;STX17;STX16;STXBP2;STX7;DOC2B;CPLX1;BET1L;SCAMP5;SCFD1;STX6;VTI1A;STX3;VAMP2;STX1A;VTI1B
actin cytoskeleton (GO:0015629)	66/193	0.000251887	0.00247889	0	0	1.75008	14.5021	ARPC1B;LSP1;CATIP;MAEA;MPRIP;CAPZB;CFL2;CFL1;SLC16A3;PKNOX2;ACTR3;PPP1R12A;NCOA5;DST;DAPK1;SRCIN1;MTSS1;ACTA2;ACTA1;ARC;HAX1;BIN1;FSCN1;AMPH;TLN2;HAP1;KPTN;ALDOA;DBN1;MAD1L1;STOML2;KALRN;CORO1A;GABARAP;CORO1B;FYB;CORO1C;ABLIM1;ABLIM2;PSMB3;CTNNA1;FLNA;DMD;FLNB;PDLIM5;APBB3;PDLIM7;SVIL;DMTN;GSN;JUP;KLHL2;TRMT1;SORBS2;MYO9B;ERAL1;ARPC5;BAIAP2;CORO2B;ARHGAP32;FER;STAG2;CAPZA1;CAPZA2;CORO6;CORO7
methyltransferase complex (GO:0034708)	33/81	0.000273234	0.00264696	0	0	2.31038	18.9571	INO80C;KMT2E;PHF20;MAX;CHD8;PHF1;CXXC1;ACTB;PPP1CC;SNRPD2;RBBP5;RUVBL2;RUVBL1;STK38;RBBP7;JARID2;KDM6A;EED;TEX10;MCRS1;METTL3;SENP3;WDR77;HCFC1;PPP1CA;LAS1L;CLNS1A;MTF2;TAF6;OGT;TRMT61A;EZH1;TAF1
ubiquitin ligase complex (GO:0000151)	63/183	0.000279211	0.00266324	0	0	1.76762	14.4654	USP33;CCNF;FBXO25;UBE2D1;DCAF8;DCAF5;DCAF4;CYB5D2;DCAF6;BTRC;FBXW5;ZER1;ANAPC7;RING1;FBXW7;FBXW11;UBE4A;LMO7;TRAF2;FBXO11;TRPC4AP;RNF40;DDB2;TRAF7;KCTD13;ANAPC5;RBCK1;ANAPC2;CUL9;RNF31;ANAPC15;CUL2;CUL1;DCUN1D1;RNF8;KLHL13;RCHY1;FBXO44;ANAPC10;FZR1;DCAF17;SHARPIN;OS9;SPOP;DCAF11;HSPA8;PHC2;UBE2B;CRBN;MIB2;KLHL22;KLHL2;WWP2;FBXL15;FBXO31;MAD2L2;CUL4A;DNAJA1;CDC16;TSPAN17;UBE2N;FBXL3;STUB1
proteasome accessory complex (GO:0022624)	11/17	0.000285798	0.00268477	0	0	6.14826	50.1712	PSMD8;PSMC6;PSMD14;PSMD4;PSMD13;PSMD5;PSMC4;PSMC1;PSMD2;PSMC2;PSMD3
cytoplasmic membrane-bounded vesicle (GO:0016023)	146/492	0.000320182	0.00296288	0	0	1.42578	11.4727	APP;RAB3A;SERPINE2;ARHGDIG;MLC1;FNBP1L;RCBTB2;RPH3A;STK16;PALM;ARHGDIB;CHGB;SLC30A7;ARSA;SLC30A3;VPS33B;ADAM10;AP1AR;MYO7A;SYTL2;BIN1;RAB34;SCG5;AMPH;STX1A;GRIA1;GRIA2;MTMR2;RAB5B;LMAN2L;CTTNBP2;STXBP1;STXBP2;LPAR1;CORO1A;BLOC1S5;SNX1;SCFD1;KIF3A;MYO6;DVL1;VPS11;VTI1A;DVL2;TCTEX1D4;SNX9;SRGAP2;RAB11FIP4;VTI1B;SEC31A;PACSIN1;SYT5;ABCA2;SYT3;TOR1A;SYT2;CADM1;SYT1;TNK2;UQCC1;HPS1;HPS4;AZIN2;GRIN2B;T…
microtubule (GO:0005874)	111/360	0.00034521	0.0031475	0	0	1.50415	11.9901	HID1;RUSC1;KIF5C;CSPP1;STMN1;KIF21B;TEKT5;LZTS2;CDK5RAP2;DYNC2H1;MAP2K2;MAP1S;MTUS2;EML1;EML2;DYNC1LI1;CLIP2;DYNC1LI2;CLIP1;KATNAL1;STIM1;FEZ1;MAP7D1;MAP1A;MAP7D2;FKBP4;MACF1;CNP;TUBGCP2;KLC1;GABARAP;CAMSAP1;KLC4;HSPH1;KLC2;RACGAP1;MAP2;KIF3A;DVL1;MAP7;MAP4;TPPP;GAS2L1;ODF2;RCC2;TBCD;RMDN3;KLHL22;RMDN2;CYLD;DLG1;CDC16;TBCE;REEP2;RADIL;FGF13;DNAL4;MAP3K11;NUMA1;KIF17;POLB;CEP170;KIF1A;DNM1L;NINL;N…
histone methyltransferase complex (GO:0035097)	28/66	0.000351952	0.00316247	0	0	2.4751	19.682	INO80C;KMT2E;PHF20;MAX;CHD8;PHF1;CXXC1;ACTB;PPP1CC;RBBP5;RUVBL2;RUVBL1;STK38;RBBP7;JARID2;KDM6A;EED;TEX10;MCRS1;SENP3;HCFC1;PPP1CA;LAS1L;MTF2;TAF6;OGT;EZH1;TAF1
axon part (GO:0033267)	48/133	0.00042691	0.00378121	0	0	1.89939	14.7372	GRIA1;ROBO2;CNTNAP2;CAMK2D;RAB3A;KCNC3;NRXN1;DIXDC1;SLC1A2;ILK;GRIK4;AATK;PRKCZ;CDH8;GPER1;EPB41L3;DAG1;ADORA1;NRCAM;MBP;SNCB;SPTBN1;SCN1A;PACSIN1;NDEL1;UNC13B;NTRK2;KCNIP3;TRPV2;AP3D1;DAB2IP;ANK3;KCNAB2;MAPK8IP3;TUBB4A;SIRT2;MAPK8IP1;MAG;DLG1;NFASC;DLG2;P2RX4;SLC9A6;ADORA2A;BIN1;AAK1;RGS10;FKBP4
transcriptional repressor complex (GO:0017053)	29/70	0.000449934	0.00389122	0	0	2.37598	18.3103	HDAC4;HDAC3;LIN37;CTBP1;ARID4A;CHD5;GPS2;CHD4;HMGB1;CHD3;N4BP2L2;MTA1;SIN3A;NACC2;PRDM16;MIER1;RBBP7;MTA2;MTA3;APPL2;APPL1;SMARCE1;MBD3;SMARCC2;PHF12;GATAD2A;NCOR2;SKI;NCOR1
microbody (GO:0042579)	45/123	0.000451883	0.00389122	0	0	1.94009	14.9427	ABCD4;PECR;MVK;ECI2;DCAF8;MIEF2;HMGCR;MIEF1;MFF;HMGCL;PRDX5;HACL1;MPV17;DECR2;DNM1L;PEX16;FIS1;HSDL2;MAP2K2;ACSL1;PNPLA8;IDH1;EPHX2;ECH1;GBF1;ACSL6;MUL1;PEX2;PEX1;PEX12;PEX14;ALDH3A2;GNPAT;PEX5L;SLC25A17;CNOT1;ACOX1;EHHADH;IMPDH2;PEX5;TRIM37;ACOX3;VIM;TKT;CRAT
axolemma (GO:0030673)	9/13	0.00050998	0.00427281	0	0	7.54328	57.1867	ROBO2;CNTNAP2;ADORA2A;KCNC3;EPB41L3;SLC1A2;ADORA1;MAPK8IP3;SPTBN1
pre-autophagosomal structure (GO:0000407)	9/13	0.00050998	0.00427281	0	0	7.54328	57.1867	VMP1;ATG9A;NBR1;ULK3;ATG2A;WIPI2;ZFYVE1;ATG13;SQSTM1
BAF-type complex (GO:0090544)	11/18	0.000582064	0.00469747	0	0	5.26959	39.2528	SMARCE1;SMARCD1;SMARCC1;SMARCD3;SMARCC2;ACTL6B;ACTL6A;DPF1;DPF3;SMARCA2;SMARCA4
protein serine/threonine phosphatase complex (GO:0008287)	20/43	0.000583396	0.00469747	0	0	2.91867	21.7343	PPP1R12A;PPP1R10;PPP2R5B;PPP2R2A;PPP2R5D;PPP2R5C;STRN4;PPP1R9B;STRN3;PPP1CA;CTDNEP1;PPP3CA;PPP1CC;PPP3R1;PPP4C;PPP4R1;PPP2R1A;PPP2R2B;PPP4R4;PPP2R2D
phosphatase complex (GO:1903293)	20/43	0.000583396	0.00469747	0	0	2.91867	21.7343	PPP1R12A;PPP1R10;PPP2R5B;PPP2R2A;PPP2R5D;PPP2R5C;STRN4;PPP1R9B;STRN3;PPP1CA;CTDNEP1;PPP3CA;PPP1CC;PPP3R1;PPP4C;PPP4R1;PPP2R1A;PPP2R2B;PPP4R4;PPP2R2D
npBAF complex (GO:0071564)	8/11	0.000650836	0.00517331	0	0	8.93882	65.5864	SMARCE1;SMARCD1;SMARCC1;SMARCD3;SMARCC2;ACTL6A;SMARCA2;SMARCA4
coated vesicle (GO:0030135)	30/75	0.000731596	0.00574164	0	0	2.23933	16.1686	APP;HIP1;RGS19;STX17;LRP1;LMAN2L;IDUA;DENND1A;MLC1;ECE1;HSPD1;GGA2;FCHO1;MYO6;DVL1;DVL2;STX6;VTI1A;SNX9;PACSIN1;SEC31A;CLVS1;TNK2;AP3B2;VANGL2;RAB14;NUMB;AAK1;VAMP2;SPG21
serine/threonine protein kinase complex (GO:1902554)	24/56	0.000761509	0.00590169	0	0	2.51808	18.0803	PRKAB2;CCNH;PRKAG1;PRKAG2;PHKB;GTF2H2;GTF2H3;ATG13;GTF2H4;TGFBR1;PRDX3;CDK9;PRKAR1B;ERCC3;PRKAR1A;DNAJA3;PHKG2;ERCC2;ULK3;ULK1;ERCC5;RAPGEF3;ENG;BRD4
neuromuscular junction (GO:0031594)	21/47	0.000830019	0.00635323	0	0	2.71106	19.2324	HDAC4;UNC13B;ACHE;APP;CAMK2D;EPHA7;UNC13A;SERPINE2;KCNC3;NRG1;ANK3;SYNGR3;DLG1;CDK5;SV2A;PRKAR1A;DNAJA3;DOK7;CDH15;MYH10;RAPSN
chromatin (GO:0000785)	90/289	0.000840553	0.0063554	0	0	1.52391	10.7915	CALCOCO1;SETD3;THRB;ELL;KDM1A;MCM7;PPP1R10;ZC3H8;CHD5;CHD4;ARRB1;PARK7;ACTB;IPO4;KAT5;TRIM28;SIN3A;ALKBH1;RUVBL2;POGZ;DPF2;RCC1;TNKS1BP1;SMARCAD1;HMGN3;MEF2A;MED1;UPF1;BCAS3;DAXX;MEF2C;SMARCC1;SMARCC2;RING1;EED;PUS1;ACTL6A;ATRX;SIRT2;NCOR2;MAU2;SFPQ;NCOR1;INCENP;NSMF;SMARCD3;UHRF2;MAGED1;WBP2;SRF;CTR9;HTRA2;WDR61;EXOSC5;EXOSC4;RXRA;SLX4;NACC2;MTA2;BRD4;MBD3;SMARCE1;MBD4;KLHDC3;PHC2;UBE2B;STAT1;PO…
protein kinase complex (GO:1902911)	31/79	0.000881714	0.00652107	0	0	2.16941	15.2588	CCNH;BCCIP;PRKAG1;PRKAG2;HSPD1;PRDX3;CCND3;PUF60;PHKG2;BRD4;PRKAB2;PHKB;SORBS1;GTF2H2;GTF2H3;ATG13;GTF2H4;TGFBR1;CDK9;PRKAR1B;ERCC3;PRKAR1A;CDK4;DNAJA3;CDK2;ERCC2;ULK3;ULK1;ERCC5;RAPGEF3;ENG
envelope (GO:0031975)	44/123	0.000894017	0.00652107	0	0	1.87243	13.144	NUP107;NUP188;MAOB;ABCB6;MGST3;ABCB8;AAAS;PRKCZ;ATRAID;SYNE2;SYNE1;MTA1;NUP85;GPER1;LMNA;RAC2;BNIP2;ABCF2;RAE1;NDEL1;HTATIP2;ABCF1;BNIP3L;SREBF1;RANBP1;MLIP;SUN1;TOR1A;GPX4;PARP1;CBX3;SIGMAR1;SHISA5;CYHR1;NUP93;CTDNEP1;HADHB;HAX1;NAV3;FKBP8;TYRO3;NSMF;NUP54;SLC25A14
organelle envelope (GO:0031967)	44/123	0.000894017	0.00652107	0	0	1.87243	13.144	NUP107;NUP188;MAOB;ABCB6;MGST3;ABCB8;AAAS;PRKCZ;ATRAID;SYNE2;SYNE1;MTA1;NUP85;GPER1;LMNA;RAC2;BNIP2;ABCF2;RAE1;NDEL1;HTATIP2;ABCF1;BNIP3L;SREBF1;RANBP1;MLIP;SUN1;TOR1A;GPX4;PARP1;CBX3;SIGMAR1;SHISA5;CYHR1;NUP93;CTDNEP1;HADHB;HAX1;NAV3;FKBP8;TYRO3;NSMF;NUP54;SLC25A14
MLL1/2 complex (GO:0044665)	14/27	0.00102868	0.00733085	0	0	3.61228	24.8506	INO80C;PHF20;MAX;CHD8;TEX10;MCRS1;SENP3;HCFC1;LAS1L;RBBP5;RUVBL2;RUVBL1;TAF6;TAF1
MLL1 complex (GO:0071339)	14/27	0.00102868	0.00733085	0	0	3.61228	24.8506	INO80C;PHF20;MAX;CHD8;TEX10;MCRS1;SENP3;HCFC1;LAS1L;RBBP5;RUVBL2;RUVBL1;TAF6;TAF1
nuclear membrane (GO:0031965)	51/149	0.00116632	0.00821727	0	0	1.75006	11.8197	CUEDC2;MRPS15;NUP107;PHF20;YBX1;DCAF5;LMNB2;SYNE2;IPO5;SYNE1;SUMO1;SCRN1;RCC1;CEP170;TMEM38A;TRIM27;SLC16A3;MRPS23;ATP11B;TMC6;GTPBP4;SENP1;NUP93;CTDNEP1;UNC50;NSMF;MATR3;CERS2;NDUFB4;PRICKLE1;AAAS;FZR1;PAK1;TMEM201;RECQL5;MYO6;RAE1;RAP1GAP2;CENPT;TOR1A;DMPK;CMTM3;CBX3;OSBPL3;PML;PUM2;ZC3HC1;CDK4;DHCR7;LPIN1;NUCB2
mitochondrial membrane part (GO:0044455)	56/167	0.00120064	0.00836399	0	0	1.697	11.4122	NDUFA13;NDUFA11;TAMM41;NDUFA10;ATP5C1;PARK7;ZFYVE1;ATP5G1;NNT;PAM16;ATPIF1;MUL1;TIMM23;SDHC;TIMM21;SDHA;BCS1L;SDHB;OXA1L;COX7A2L;NDUFS8;NDUFS7;UQCRC1;PPIF;NDUFS3;NDUFS2;NDUFS1;UQCRC2;MICU1;NDUFB8;TOMM40;ABCB6;STX17;NDUFB5;NDUFB4;NDUFB2;ATP5J;ATP5O;PPOX;MFF;TIMM50;ATP5B;RHOT2;SAMM50;CYP11A1;ATP5D;MFN2;NDUFV3;NDUFV2;NDUFV1;FIS1;NDUFA8;SURF1;DMPK;NDUFAB1;NDUFAF1
cullin-RING ubiquitin ligase complex (GO:0031461)	38/104	0.00123827	0.00853031	0	0	1.93471	12.951	CUL9;ANAPC15;CCNF;CUL2;FBXO25;CUL1;DCAF8;KLHL13;DCAF5;DCAF4;FBXO44;CYB5D2;ANAPC10;DCAF6;FZR1;DCAF17;SPOP;BTRC;DCAF11;FBXW5;ZER1;ANAPC7;CRBN;FBXW7;FBXW11;KLHL22;KLHL2;FBXL15;TRPC4AP;FBXO31;DDB2;MAD2L2;CUL4A;CDC16;KCTD13;ANAPC5;FBXL3;ANAPC2
nuclear speck (GO:0016607)	32/84	0.00132028	0.00899534	0	0	2.06704	13.7043	FYTTD1;FTO;ZCCHC12;RBM25;ELL;OGG1;SRSF1;CXXC1;U2AF1;PRPF19;TIMM50;NXF1;RSRC1;U2AF2;CWC22;EP400;SPOP;SRRM2;ATPAF2;MEF2C;CSNK1A1;MBD1;METTL3;WBP11;ATXN2L;THAP7;SARNP;CD2BP2;TUT1;ACIN1;SRSF5;SLU7
vacuole (GO:0005773)	90/293	0.0013464	0.00907359	0	0	1.49349	9.87246	DOC2A;SNAP23;MLC1;PIK3CD;ZFYVE1;TIAL1;IL4I1;NAGLU;SLC22A17;CTSL;HYAL2;CTSF;AP5S1;CHID1;PDGFRB;SRGN;ARSA;ATP6V0B;USP5;ATP6AP1;FNBP1;MMD;USP4;GAA;ATG9B;SLC11A2;ATG9A;VPS33B;EPDR1;ANK3;WIPI2;YWHAZ;RRAGB;TMEM138;ULK1;HAP1;TMEM9;RAB7B;SQSTM1;PCYOX1;ASAH1;RAMP2;IDUA;UNC93B1;PON2;STXBP2;ABCB9;C9ORF72;RASGRP1;GABARAP;AP3M1;CLN3;AP5M1;DPP7;PSAP;S100A13;TBC1D14;ARSG;STX3;SIAE;RFFL;RILP;ARSB;ATG5;CTSA;ABCA2…
HOPS complex (GO:0030897)	8/12	0.00155772	0.0103848	0	0	6.70368	43.3361	AKTIP;VPS33A;VPS41;VPS33B;VPS11;VIPAS39;VPS39;VPS16
proton-transporting two-sector ATPase complex, catalytic domain (GO:0033178)	10/17	0.00157534	0.0103906	0	0	4.78949	30.908	ATP6AP1L;ATP5B;ATP6AP1;ATP5D;ATP6V1B2;ATP5C1;ATP6V1H;ATP6V1E1;ATP6V1C1;ATP6V1C2
actomyosin (GO:0042641)	25/62	0.00171469	0.0111906	0	0	2.2683	14.4457	HDAC4;FBLIM1;PXN;CORO1B;MYL12B;ABLIM1;MYO18A;MYH14;FLNB;MYH11;GAS2L1;MYH10;PDLIM7;TPM3;TPM1;ACTN4;SORBS1;CDC42BPA;ACTA1;VANGL2;FSCN1;ZYX;STX1A;DBN1;FERMT2
centriole (GO:0005814)	28/72	0.00179565	0.0115969	0	0	2.13675	13.5094	CEP104;CETN2;CETN3;CCNF;FBF1;CEP128;IFT52;DZIP1L;POC1A;CEP250;BNIP2;CEP170;CCDC92;CFAP20;BBS4;ODF2;PLK2;SPICE1;WDR34;TUBG1;SIRT2;GPR162;AHI1;CENPJ;MKS1;CEP63;DZIP1;SDCCAG8
mRNA cleavage and polyadenylation specificity factor complex (GO:0005847)	7/10	0.00208574	0.0133315	0	0	7.81976	48.2685	CPSF4;FIP1L1;CPSF1;CSNK1A1;CPSF3;CSTF2;TUT1
proteasome complex (GO:0000502)	25/63	0.00222996	0.0137437	0	0	2.20846	13.4844	PSMD14;PSMD13;UBE3A;PSMA7;PSMD8;DNAJB2;PSMB6;PSMD7;PSMD4;PSMB2;PSMD5;PSMB3;PSMD2;PSMD3;UBQLN4;ADRM1;RAD23A;RAD23B;UCHL5;PSMA5;PSMC6;PSMC4;PSME3;PSMC1;PSMC2
cell cortex (GO:0005938)	31/83	0.00224569	0.0137437	0	0	2.00201	12.2097	C2CD5;DIXDC1;CRIP2;EPS8;GRM7;AKT2;MYO6;DVL1;DVL2;ARFIP2;PTK2B;MYH10;CLASP1;CLASP2;MAP2K1;MAP2K2;DBNL;USP2;SHROOM2;TSC1;TRAF2;MYO9B;AXIN2;TLE6;ARHGAP32;CTTN;NCL;GIPC1;SPIRE1;CTNNB1;WDPCP
SWI/SNF complex (GO:0016514)	9/15	0.00226106	0.0137437	0	0	5.0282	30.6314	SMARCE1;SMARCD1;SMARCC1;SMARCD3;SMARCC2;ACTL6B;ACTL6A;SMARCA2;SMARCA4
DNA helicase complex (GO:0033202)	9/15	0.00226106	0.0137437	0	0	5.0282	30.6314	INO80C;TFPT;INO80E;MCRS1;RUVBL2;ACTL6A;RUVBL1;NFRKB;UCHL5
Ino80 complex (GO:0031011)	9/15	0.00226106	0.0137437	0	0	5.0282	30.6314	INO80C;TFPT;INO80E;MCRS1;RUVBL2;ACTL6A;RUVBL1;NFRKB;UCHL5
neuron projection membrane (GO:0032589)	16/35	0.00253284	0.0152462	0	0	2.82477	16.8877	GRIA1;ROBO2;CNTNAP2;KCNB1;KCNC3;SLC1A2;MAPK8IP3;GABRG2;LAMP5;SGCE;ADORA2A;GPER1;PALM;EPB41L3;ADORA1;SPTBN1
endoplasmic reticulum membrane (GO:0005789)	129/449	0.00257903	0.015375	0	0	1.35928	8.1018	DPAGT1;PGAP2;TUSC3;PITPNB;PLOD1;CYP46A1;LCLAT1;TM7SF2;FADS2;SLC39A7;TMEM38A;PTGDS;FADS1;DGAT2;PCYT2;ALG9;DGAT1;ALG6;ACSL1;ACSL6;ALG3;ALG12;ALG1;CPT1C;PDIA6;DHDDS;CTDNEP1;DPM2;SLC9A6;STIM1;CYP2U1;TYRO3;FKBP8;FKBP7;PREB;FKBP4;FKBP2;NECAB3;RTN1;RPN2;LMAN2L;TTYH1;SAR1B;INSIG2;INSIG1;MGST3;RPN1;HTRA2;MTDH;PLD2;PTDSS2;SCAP;RCE1;FDFT1;SEC31A;DMPK;HSPA5;EDEM2;SLC16A11;ERLIN2;CHERP;EXT2;G6PC3;GGCX;REEP2;D…
nucleotide-excision repair complex (GO:0000109)	6/8	0.00267286	0.015599	0	0	10.0524	59.5568	SLX4;ERCC4;POLD1;CETN2;XPC;RAD23B
clathrin-sculpted gamma-aminobutyric acid transport vesicle membrane (GO:0061202)	6/8	0.00267286	0.015599	0	0	10.0524	59.5568	HSPA8;RAB3A;SYT1;DNAJC5;GAD1;VAMP2
extrinsic component of membrane (GO:0019898)	40/115	0.00269555	0.015599	0	0	1.79189	10.6011	CNTFR;STOML2;SERPINE2;TAMM41;EPB41;SNX10;JAKMIP1;ZFYVE1;HID1;RPH3A;GOLGA3;RACGAP1;EPB41L1;EPB41L2;EPB41L3;PACSIN2;SNX9;APOE;ARSA;TOR1A;DTNA;ASPSCR1;GFRA1;GFRA2;PML;SYTL2;SYT6;TIAM1;CYLD;FRMD5;FER;DNAJA3;ATG2A;AAK1;NUMB;ULK1;NF2;MFGE8;FERMT2;CDK16
coated pit (GO:0005905)	22/54	0.00271724	0.015599	0	0	2.30723	13.6314	APP;RAMP2;LRP1;FNBP1;TNK2;ARRB1;ARRB2;EPN1;HSPD1;ATAT1;NECAP2;FCHO1;MYO6;AAK1;AP1S1;SH3BP4;DNM1L;LRP10;EPS15;AP2M1;REPS1;PICALM
large ribosomal subunit (GO:0015934)	28/74	0.00287798	0.0163702	0	0	2.04358	11.9563	RPL5;RPL3;RPL12;RPL11;ZCCHC17;RPL10A;RPL6;MRPL10;RPL7;MRPL55;RBM3;MRPL3;RPL7A;FXR2;RPL36;RPL14;RPL13;RPL18;RPL17;MRPS24;RPL22;MRPL27;MRPL23;MRPL22;MRPL52;RPL27A;RPL27;RPL26
ESCRT complex (GO:0036452)	8/13	0.00323412	0.0180645	0	0	5.3626	30.7491	TSG101;VPS4A;VPS37C;MVB12A;UBAP1;VPS37B;CHMP7;VPS28
transcription export complex (GO:0000346)	8/13	0.00323412	0.0180645	0	0	5.3626	30.7491	NXF1;DDX39B;SARNP;ZC3H11A;THOC1;THOC2;THOC5;THOC7
peroxisomal membrane (GO:0005778)	18/42	0.00336052	0.0184383	0	0	2.51609	14.3308	PEX16;PECR;MAP2K2;PNPLA8;ACSL1;PEX2;HMGCR;PEX1;PEX12;PEX14;GNPAT;PEX5L;SLC25A17;CNOT1;ACOX1;IMPDH2;PEX5;DECR2
microbody membrane (GO:0031903)	18/42	0.00336052	0.0184383	0	0	2.51609	14.3308	PEX16;PECR;MAP2K2;PNPLA8;ACSL1;PEX2;HMGCR;PEX1;PEX12;PEX14;GNPAT;PEX5L;SLC25A17;CNOT1;ACOX1;IMPDH2;PEX5;DECR2
AP-type membrane coat adaptor complex (GO:0030119)	17/39	0.00349207	0.0189919	0	0	2.59211	14.6642	AP5Z1;AP1B1;AP2A1;AP3B1;AP3B2;GGA2;GGA1;AP3M1;AFTPH;GGA3;AP5M1;AP1S1;EPS15;AP5S1;AP2M1;AP1M1;PICALM
organelle outer membrane (GO:0031968)	44/131	0.00365404	0.0195831	0	0	1.69936	9.5367	ATF2;NLRX1;TOMM40;CNP;MAOB;ABCB6;MIEF2;MIEF1;DCAF5;MFF;TMEM91;ACACB;HK1;SAMM50;MFN1;MFN2;DNM1L;RAE1;BOK;SH3GLB1;BNIP3L;MTX1;ACSL1;ACSL6;RMDN3;CPT1C;MYO19;COASY;TOMM40L;ASS1;HADHB;IFI27;GPAM;PPP2R2B;BAX;VDAC1;PGAM5;DHCR7;LETMD1;RAF1;BCL2L2;NUCB2;BCL2L1;SPG20
cell leading edge (GO:0031252)	15/33	0.00366393	0.0195831	0	0	2.79492	15.6773	BCAS3;DST;DCTN1;CDC42BPG;SCRIB;CDC42BPA;TUBG1;PRKCZ;CORO1A;YWHAZ;CORO1B;AAK1;VIM;SSX2IP;NDEL1
carboxy-terminal domain protein kinase complex (GO:0032806)	9/16	0.00411798	0.0218218	0	0	4.30961	23.6701	CDK9;ERCC3;CCNH;ERCC2;ERCC5;GTF2H2;GTF2H3;GTF2H4;BRD4
mitochondrial outer membrane (GO:0005741)	40/118	0.00451675	0.0237321	0	0	1.72263	9.30215	ATF2;NLRX1;TOMM40;CNP;MAOB;ABCB6;MIEF2;MIEF1;MFF;TMEM91;ACACB;HK1;SAMM50;MFN1;MFN2;DNM1L;BOK;SH3GLB1;BNIP3L;MTX1;ACSL1;ACSL6;RMDN3;CPT1C;MYO19;COASY;TOMM40L;ASS1;HADHB;IFI27;GPAM;PPP2R2B;BAX;VDAC1;PGAM5;LETMD1;RAF1;BCL2L2;BCL2L1;SPG20
holo TFIIH complex (GO:0005675)	7/11	0.00459682	0.0239498	0	0	5.86444	31.5647	ERCC3;CCNH;ERCC2;ERCC5;GTF2H2;GTF2H3;GTF2H4
Cul4-RING E3 ubiquitin ligase complex (GO:0080008)	11/22	0.00510846	0.0262476	0	0	3.35251	17.6907	CUL4A;DCAF17;FBXW5;CRBN;DCAF8;DCAF5;DCAF11;TRPC4AP;DCAF4;DCAF6;DDB2
Z disc (GO:0030018)	31/87	0.00512252	0.0262476	0	0	1.85852	9.80205	HDAC4;RYR2;NEXN;SRI;SYNE2;MYL12B;PPP3CA;PAK1;CAPZB;DNAJB6;PDE4B;CAPN3;DMD;SCN3B;SPTAN1;SCN1A;DST;GLRX3;JUP;SPHKAP;ACTN2;ACTN1;ATP2B4;ANK2;SORBS2;ACTN4;ANK3;FKBP1A;BIN1;CTNNB1;OBSL1
outer membrane (GO:0019867)	45/137	0.00529486	0.0267285	0	0	1.64335	8.61285	ATF2;NLRX1;TOMM40;CNP;MAOB;ABCB6;MIEF2;MIEF1;DCAF5;MFF;TMEM91;ACACB;HK1;SAMM50;DAG1;MFN1;MFN2;DNM1L;RAE1;BOK;SH3GLB1;BNIP3L;MTX1;ACSL1;ACSL6;RMDN3;CPT1C;MYO19;COASY;TOMM40L;ASS1;HADHB;IFI27;GPAM;PPP2R2B;BAX;VDAC1;PGAM5;DHCR7;LETMD1;RAF1;BCL2L2;NUCB2;BCL2L1;SPG20
photoreceptor connecting cilium (GO:0032391)	12/25	0.00530259	0.0267285	0	0	3.09489	16.2159	IQCB1;IFT52;GPR162;SPTBN5;KIF3A;IFT140;CETN2;CETN3;NPHP1;MYO7A;IFT57;CEP290
cell cortex part (GO:0044448)	36/105	0.005556	0.0275874	0	0	1.75208	9.09835	SPTBN5;EPB41;PRKCZ;CORO1A;ACTB;PPP1R9B;LASP1;MAEA;CAPZB;VPS51;EPB41L2;CFL1;FLNA;SPTAN1;MARK2;SPTBN1;CLASP1;SPTBN2;CAP1;MPP1;DMTN;EXOC7;EXOC6B;SHROOM2;ACTN4;STIM1;ASPH;MYO5B;CAPZA2;EXOC3;NSMF;NF2;LLGL1;EXOC2;MYO1F;EXOC1
early endosome (GO:0005769)	46/141	0.00558926	0.0275874	0	0	1.62686	8.43839	CNTNAP2;TSG101;USP10;MGRN1;MLC1;SNX13;ECE1;ABCB9;TRAK1;HSPD1;PRDX3;RABGEF1;CLN3;RAP1A;SNX27;RUSC1;TMEM127;RPS6KC1;GPER1;CHMP1A;TOM1;STX6;APOE;ATP9A;VPS16;MAP2K1;RABGAP1L;MAP2K2;ANKRD27;VPS33A;SLC11A2;MIB2;CTNS;NIPA2;EHD1;CD4;RABEP1;RAB14;SNX17;RAB34;VPS41;WDFY1;RAPGEF1;NUMB;VIPAS39;NF2
NADH dehydrogenase complex (GO:0030964)	19/47	0.00569547	0.0275874	0	0	2.27637	11.7645	NDUFA8;NDUFB8;NDUFA13;NDUFA11;NDUFB5;NDUFB4;NDUFA10;NDUFB2;PARK7;NDUFS8;NDUFS7;NDUFAB1;NDUFS3;NDUFS2;NDUFS1;NDUFV3;NDUFAF1;NDUFV2;NDUFV1
mitochondrial respiratory chain complex I (GO:0005747)	19/47	0.00569547	0.0275874	0	0	2.27637	11.7645	NDUFA8;NDUFB8;NDUFA13;NDUFA11;NDUFB5;NDUFB4;NDUFA10;NDUFB2;PARK7;NDUFS8;NDUFS7;NDUFAB1;NDUFS3;NDUFS2;NDUFS1;NDUFV3;NDUFAF1;NDUFV2;NDUFV1
respiratory chain complex I (GO:0045271)	19/47	0.00569547	0.0275874	0	0	2.27637	11.7645	NDUFA8;NDUFB8;NDUFA13;NDUFA11;NDUFB5;NDUFB4;NDUFA10;NDUFB2;PARK7;NDUFS8;NDUFS7;NDUFAB1;NDUFS3;NDUFS2;NDUFS1;NDUFV3;NDUFAF1;NDUFV2;NDUFV1
peroxisome (GO:0005777)	37/109	0.00599112	0.0287945	0	0	1.72576	8.83154	ABCD4;PECR;MVK;ECI2;DCAF8;MIEF2;MIEF1;MFF;HMGCL;PRDX5;HACL1;MPV17;DNM1L;PEX16;FIS1;HSDL2;PNPLA8;IDH1;EPHX2;ECH1;GBF1;ACSL6;MUL1;PEX1;PEX12;PEX14;ALDH3A2;GNPAT;SLC25A17;ACOX1;EHHADH;PEX5;TRIM37;ACOX3;VIM;TKT;CRAT
nuclear chromosome part (GO:0044454)	95/327	0.00625317	0.0294291	0	0	1.3783	6.99442	SMARCAL1;CALCOCO1;SETD3;THRB;KDM1A;TRRAP;CHD4;PRPF19;ACTB;IPO4;ING3;KAT5;TRIM28;SIN3A;ZMIZ2;ALKBH1;RUVBL2;TOP1MT;RUVBL1;POGZ;DPF2;RCC1;TNKS1BP1;SMARCAD1;NFRKB;BCAS2;MEF2A;MEF2C;SMARCC1;SMARCC2;RING1;EED;PUS1;TINF2;ACTL6A;ATRX;SIRT7;TERF1;UCHL5;SIRT2;MORF4L1;MMS22L;NCOR1;INCENP;NSMF;INO80C;INO80E;SMARCD3;UHRF2;WBP2;SRF;ORC5;ORC4;TFPT;RXRA;SLX4;NACC2;ORC3;POLD1;EP400;BRD8;MTA2;BRD4;ZRANB3;CTC1;MBD3…
zonula adherens (GO:0005915)	6/9	0.00645541	0.0294291	0	0	6.7012	33.793	JUP;CTNNA1;CTNNB1;KIFC3;SORBS1;PLEKHA7
proton-transporting V-type ATPase, V1 domain (GO:0033180)	6/9	0.00645541	0.0294291	0	0	6.7012	33.793	ATP6AP1L;ATP6AP1;ATP6V1B2;ATP6V1H;ATP6V1C1;ATP6V1C2
eukaryotic translation initiation factor 4F complex (GO:0016281)	6/9	0.00645541	0.0294291	0	0	6.7012	33.793	EIF4A2;EIF4A1;EIF4H;EIF4E;EIF4G2;EIF4G1
spectrin (GO:0008091)	6/9	0.00645541	0.0294291	0	0	6.7012	33.793	SPTBN5;EPB41;EPB41L2;SPTAN1;SPTBN1;SPTBN2
tricarboxylic acid cycle enzyme complex (GO:0045239)	6/9	0.00645541	0.0294291	0	0	6.7012	33.793	BCKDHA;BCKDK;BCKDHB;DBT;OGDH;DLST
ESCRT I complex (GO:0000813)	6/9	0.00645541	0.0294291	0	0	6.7012	33.793	TSG101;MVB12A;VPS37C;UBAP1;VPS37B;VPS28
microbody part (GO:0044438)	26/71	0.00658702	0.0295938	0	0	1.93906	9.73923	PECR;ECI2;HMGCR;PRDX5;HACL1;DECR2;PEX16;FIS1;ACOT8;MAP2K2;ACSL1;PNPLA8;IDH1;PEX2;PEX1;PEX12;PEX14;GNPAT;PEX5L;SLC25A17;ACOX1;CNOT1;IMPDH2;PEX5;ACOX3;CRAT
peroxisomal part (GO:0044439)	26/71	0.00658702	0.0295938	0	0	1.93906	9.73923	PECR;ECI2;HMGCR;PRDX5;HACL1;DECR2;PEX16;FIS1;ACOT8;MAP2K2;ACSL1;PNPLA8;IDH1;PEX2;PEX1;PEX12;PEX14;GNPAT;PEX5L;SLC25A17;ACOX1;CNOT1;IMPDH2;PEX5;ACOX3;CRAT
nuclear envelope (GO:0005635)	37/110	0.00706512	0.0315135	0	0	1.70201	8.42935	NUP107;NUP188;MGST3;AAAS;PRKCZ;ATRAID;SYNE2;SYNE1;MTA1;NUP85;GPER1;LMNA;RAC2;BNIP2;RAE1;NDEL1;HTATIP2;ABCF1;BNIP3L;SREBF1;RANBP1;MLIP;SUN1;TOR1A;GPX4;PARP1;CBX3;SIGMAR1;SHISA5;CYHR1;NUP93;CTDNEP1;HAX1;NAV3;TYRO3;NSMF;NUP54
RNA polymerase II transcription factor complex (GO:0090575)	22/58	0.00747832	0.0331183	0	0	2.05034	10.0379	PRMT2;NFYA;TRRAP;CCNH;NFYB;NFYC;EDF1;GTF2H2;GTF2F1;GTF2H3;GTF2F2;GTF2H4;GTF2E2;KAT2A;ERCC3;ERCC4;TADA3;ERCC2;TAF8;ERCC5;TAF6;TAF1
autophagic vacuole (GO:0005776)	13/29	0.00769135	0.0338201	0	0	2.72421	13.2605	OSBPL7;ATG9B;ATG9A;WIPI2;C9ORF72;ZFYVE1;GABARAP;CLN3;NBR1;TBC1D14;ULK1;SQSTM1;ATG5
lysosome (GO:0005764)	77/261	0.00864185	0.0374682	0	0	1.40742	6.68682	DOC2A;SNAP23;MLC1;PIK3CD;TIAL1;IL4I1;NAGLU;CTSL;HYAL2;CTSF;AP5S1;CHID1;PDGFRB;SRGN;ARSA;USP5;FNBP1;MMD;USP4;GAA;SLC11A2;VPS33B;EPDR1;ANK3;YWHAZ;RRAGB;HAP1;TMEM9;RAB7B;SQSTM1;PCYOX1;ASAH1;RAMP2;IDUA;UNC93B1;PON2;STXBP2;ABCB9;C9ORF72;RASGRP1;GABARAP;AP3M1;CLN3;AP5M1;DPP7;PSAP;S100A13;ARSG;STX3;SIAE;RFFL;RILP;ARSB;CTSA;ABCA2;ANKRD27;PNPLA7;HPS1;HPS4;TMEM192;CTNS;NAGA;PRDX6;ASS1;TM9SF1;RAB14;GLB1;NBR…
lytic vacuole (GO:0000323)	77/261	0.00864185	0.0374682	0	0	1.40742	6.68682	DOC2A;SNAP23;MLC1;PIK3CD;TIAL1;IL4I1;NAGLU;CTSL;HYAL2;CTSF;AP5S1;CHID1;PDGFRB;SRGN;ARSA;USP5;FNBP1;MMD;USP4;GAA;SLC11A2;VPS33B;EPDR1;ANK3;YWHAZ;RRAGB;HAP1;TMEM9;RAB7B;SQSTM1;PCYOX1;ASAH1;RAMP2;IDUA;UNC93B1;PON2;STXBP2;ABCB9;C9ORF72;RASGRP1;GABARAP;AP3M1;CLN3;AP5M1;DPP7;PSAP;S100A13;ARSG;STX3;SIAE;RFFL;RILP;ARSB;CTSA;ABCA2;ANKRD27;PNPLA7;HPS1;HPS4;TMEM192;CTNS;NAGA;PRDX6;ASS1;TM9SF1;RAB14;GLB1;NBR…
proteasome regulatory particle (GO:0005838)	7/12	0.00885157	0.0381109	0	0	4.69125	22.1763	PSMD8;PSMD9;PSMD7;PSMD13;PSMC1;PSMD2;PSMD3
mitochondrial envelope (GO:0005740)	8/15	0.0103409	0.0439134	0	0	3.82993	17.5091	HADHB;BNIP3L;MAOB;ABCB6;FKBP8;ABCB8;ABCF2;SLC25A14
mRNA cleavage factor complex (GO:0005849)	8/15	0.0103409	0.0439134	0	0	3.82993	17.5091	CPSF4;CPSF7;CPSF1;FIP1L1;CSNK1A1;CPSF3;CSTF2;TUT1
cytosolic part (GO:0044445)	60/198	0.0104907	0.0442463	0	0	1.46118	6.65899	RPL5;SNAP25;RPL3;PIK3CD;ENO1;PIK3CB;ENO2;ZCCHC17;RPL10A;RPL6;RPL7;RPS15;RPL7A;RPS19;RPL36;RPS10;RPS12;CCT3;CCT2;RPS9;RPL22;TSC2;TSC1;MRPS7;KXD1;RPL27;RPL26;STX12;VAC14;SNAP47;RPL12;RPL11;PIK3R3;PIK3R2;PIK3R1;PRDX3;BAG6;BLOC1S5;FXR2;BLOC1S2;RPL14;RPL13;CCT8;RPS2;RPL18;RPL17;UBQLN4;CCT5;CCT4;MCTS1;UBL4A;HPS1;HPS4;EIF2AK4;CFLAR;PFKL;PSMC4;RPL27A;DNAJA3;PFKM
neuronal postsynaptic density (GO:0097481)	9/18	0.01114	0.0464573	0	0	3.35148	15.0723	NTRK2;MTMR2;NLGN1;GPER1;PICK1;GRIK1;DLGAP1;MAPK8IP2;GRIN2B
stress fiber (GO:0001725)	20/53	0.0111647	0.0464573	0	0	2.0329	9.13789	TPM3;FBLIM1;TPM1;PXN;ACTN4;SORBS1;CORO1B;MYL12B;ACTA1;ABLIM1;VANGL2;FSCN1;ZYX;MYH14;FLNB;MYH11;GAS2L1;MYH10;PDLIM7;FERMT2
costamere (GO:0043034)	10/21	0.0114486	0.0473209	0	0	3.04707	13.6201	FXR1;SVIL;TRPC1;CMYA5;DAG1;ILK;ANK2;DMD;ANK3;PLEC
neuron spine (GO:0044309)	26/74	0.011964	0.0491236	0	0	1.81751	8.04405	GRIA1;APP;MTMR2;RGS14;FMR1;SEZ6;LPAR1;ARRB1;ARRB2;STRN4;ADD1;PPP1CC;GRM5;SIPA1L1;SYNDIG1;MYH10;NTRK2;ACTN2;ACTN1;CRIPT;NR1D1;PPP1CA;P2RX4;SLC9A6;GIPC1;RGS10
cortical cytoskeleton (GO:0030863)	19/50	0.0121641	0.0496167	0	0	2.05567	9.06401	CAP1;MPP1;DMTN;EPB41;SHROOM2;ACTN4;CORO1A;ACTB;PPP1R9B;LASP1;CAPZB;CFL1;CAPZA2;FLNA;NSMF;NF2;LLGL1;CLASP1;MYO1F

## Sheet: Biological_NIC
Term	Overlap	P.value	Adjusted.P.value	Old.P.value	Old.Adjusted.P.value	Odds.Ratio	Combined.Score	Genes
positive regulation of GTP catabolic process (GO:0033126)	185/483	1.63342e-14	6.85608e-11	0	0	2.12291	67.3929	TRIO;FAM13B;ARHGDIG;ARHGAP36;RAPGEFL1;RCBTB2;ARHGAP44;DOCK10;RABGEF1;RGS3;TBC1D31;AKT2;ARHGDIB;RCC1;DENND5A;ARHGEF40;SBF1;RGS8;RGS9;AGFG2;TBC1D10A;TBC1D22B;RGS6;MAP2K1;RALBP1;STARD8;TSC2;SCRIB;TSC1;GAPVD1;IPCEF1;BCR;TIAM2;TIAM1;BIN1;MADD;SPATA13;PKP4;DENND6B;TBC1D23;RIN1;NGEF;LLGL1;TBC1D9B;ARHGEF25;NPRL2;NPRL3;AGAP1;RASAL1;THY1;AGAP3;RASGRP2;KALRN;RASGRP1;RAP1GAP;ARHGAP12;RASGRP3;RIC8A;ARHGAP22;A…
positive regulation of GTPase activity (GO:0043547)	184/482	2.77799e-14	6.85608e-11	0	0	2.11096	65.8925	TRIO;FAM13B;ARHGDIG;ARHGAP36;RAPGEFL1;RCBTB2;ARHGAP44;DOCK10;RABGEF1;RGS3;TBC1D31;AKT2;ARHGDIB;RCC1;DENND5A;ARHGEF40;SBF1;RGS8;RGS9;AGFG2;TBC1D10A;TBC1D22B;RGS6;MAP2K1;RALBP1;STARD8;TSC2;SCRIB;TSC1;GAPVD1;BCR;TIAM2;TIAM1;BIN1;MADD;SPATA13;PKP4;DENND6B;TBC1D23;RIN1;NGEF;LLGL1;TBC1D9B;ARHGEF25;NPRL2;NPRL3;AGAP1;RASAL1;THY1;AGAP3;RASGRP2;KALRN;RASGRP1;RAP1GAP;ARHGAP12;RASGRP3;RIC8A;ARHGAP22;ABR;ARHG…
gene expression (GO:0010467)	239/672	4.50163e-14	7.40669e-11	0	0	1.89378	58.1993	EIF4A2;RPL5;EIF4A1;RPL3;VARS;CCNH;HNRNPU;PPP2R2A;EPRS;RPL6;RPL7;CCAR1;PSMD8;RPS15;PSMD9;PSMD7;PSMD4;TRIM28;SNRPD2;RPS19;PSMD5;PPP2R1A;PSMD2;PSMD3;RPL36;AKT1;RPS10;RNF111;RPS12;NUP214;MED1;RPL22;METTL3;MED8;WDR77;SRRM1;PPA2;KARS;CLNS1A;PSME3;CD2BP2;RPL27;TARS2;RPL26;SLBP;RPN2;ANP32A;RPN1;CSTF2;NEDD4L;LARS;PCBP2;CSTF1;PSMF1;NR2C2AP;NR1D1;HARS2;HNRNPL;HNRNPM;HNRNPK;EIF5;AGO3;HNRNPF;RPL27A;RNPS1;HNRN…
mRNA processing (GO:0006397)	155/397	3.6888e-13	4.55198e-10	0	0	2.18353	62.5109	EIF4A2;EIF4A1;APP;DBR1;AHCYL1;CCNH;POP4;HNRNPU;GPATCH1;WDR83;CASC3;TSEN2;PHRF1;TSEN54;CCAR1;SNRPD2;CWC22;PAPOLA;CMTR1;SRRM2;RBFOX1;MBNL1;RBFOX2;MBNL2;RBFOX3;METTL3;APLP1;THOC1;PRPF4B;ZCRB1;THOC2;GTF2F1;THOC5;WBP11;GTF2F2;THOC7;SRRM1;JMJD6;PRPF6;DDX39B;PRPF3;CD2BP2;SRSF4;SRSF5;SREK1;SRSF7;SF1;SRSF9;ZCCHC8;SLBP;DDX5;CSTF2;PCBP2;CSTF1;SYMPK;RBM10;ZRSR2;CPSF4;HSPA8;CPSF7;ZRANB2;PNPT1;CPSF1;CPSF3;NONO…
proteasomal protein catabolic process (GO:0010498)	90/212	2.16104e-10	2.13338e-07	0	0	2.49832	55.6007	GSK3A;CCNF;UBE2D1;ARRB1;ARRB2;PRPF19;PSMD8;PSMD9;TRIM9;UCHL1;PSMD7;PSMD4;KAT5;PSMD5;PSMD2;PSMD3;UBXN8;BTRC;FBXW5;ANAPC7;FBXW7;FBXW11;FBXW9;RAD23A;PPP2R5C;RAD23B;SIRT2;RNF41;PSMA5;RNF126;PSME3;KCTD13;ANAPC5;RBCK1;MAN1B1;BIRC2;ANAPC2;RNF34;PSMD14;PSMD13;CUL1;NEDD4L;AGAP3;RNF4;RNF5;ANAPC10;PSMA7;USP19;UBE2J1;ARNTL;PSMB6;DNAJB2;ERLEC1;FZR1;MTA1;OS9;PSMB2;PSMB3;HECTD3;PCBP2;SPOP;PSMF1;BUB3;SOCS6;RFFL;…
modification-dependent macromolecule catabolic process (GO:0043632)	137/368	4.04592e-10	3.32844e-07	0	0	2.01517	43.5845	CCNF;UBE2D1;UBE3A;PSMD8;PSMD9;RNF115;NUB1;PSMD7;PSMD4;KAT5;PSMD5;PSMD2;PSMD3;LONP1;BTRC;RNF111;FBXW5;USP5;ANAPC7;FBXW7;FBXW11;USP4;FBXW9;USP2;UBE4A;FBXO11;TRPC4AP;RNF40;RNF126;PSME3;KCTD13;ANAPC5;RBCK1;SQSTM1;VPS28;ANAPC2;CUL9;TSG101;PSMD14;UBA7;USP54;PSMD13;CUL2;CUL1;NEDD4L;AGAP3;ANAPC10;UBE2J1;BAG6;PCBP2;PSMF1;PNPT1;TOR1A;UBE2I;UBE2B;HSPA5;ERLIN2;FBXO31;CYLD;UBE2W;CDC16;DNAJC10;CDK2;UBE2N;UBA2;…
proteasome-mediated ubiquitin-dependent protein catabolic process (GO:0043161)	86/205	1.09772e-09	7.7405e-07	0	0	2.44578	50.4565	GSK3A;CCNF;UBE2D1;ARRB1;ARRB2;PSMD8;PSMD9;TRIM9;UCHL1;PSMD7;PSMD4;KAT5;PSMD5;PSMD2;PSMD3;UBXN8;BTRC;FBXW5;ANAPC7;FBXW7;FBXW11;FBXW9;RAD23A;PPP2R5C;RAD23B;SIRT2;PSMA5;RNF126;PSME3;KCTD13;ANAPC5;RBCK1;MAN1B1;BIRC2;ANAPC2;RNF34;PSMD14;PSMD13;CUL1;NEDD4L;AGAP3;RNF4;RNF5;ANAPC10;PSMA7;USP19;UBE2J1;ARNTL;PSMB6;DNAJB2;ERLEC1;FZR1;MTA1;OS9;PSMB2;PSMB3;HECTD3;PCBP2;SPOP;PSMF1;BUB3;RFFL;TOR1A;UBE2I;CRBN;UB…
proteolysis involved in cellular protein catabolic process (GO:0051603)	142/391	1.36761e-09	7.9962e-07	0	0	1.9376	39.5468	CCNF;UBE2D1;UBE3A;PSMD8;PSMD9;RNF115;NUB1;PSMD7;PSMD4;KAT5;PSMD5;PSMD2;PSMD3;LONP1;BTRC;RNF111;FBXW5;USP5;ANAPC7;FBXW7;USP4;FBXW11;FBXW9;USP2;UBE4A;FBXO11;TRPC4AP;RNF40;RNF41;RNF126;CLPP;PSME3;KCTD13;ANAPC5;RBCK1;SQSTM1;VPS28;ANAPC2;CUL9;TSG101;PSMD14;UBA7;USP54;PSMD13;CUL2;CUL1;NEDD4L;AGAP3;OMA1;ANAPC10;UBE2J1;BAG6;PCBP2;PSMF1;SOCS6;TOR1A;UBE2I;UBE2B;HSPA5;ERLIN2;NR1D1;FBXO31;CYLD;UBE2W;CDK2;CDC…
modification-dependent protein catabolic process (GO:0019941)	134/364	1.45798e-09	7.9962e-07	0	0	1.97842	40.2533	CCNF;UBE2D1;UBE3A;PSMD8;PSMD9;RNF115;NUB1;PSMD7;PSMD4;KAT5;PSMD5;PSMD2;PSMD3;LONP1;BTRC;RNF111;FBXW5;USP5;ANAPC7;FBXW7;FBXW11;USP4;FBXW9;USP2;UBE4A;FBXO11;TRPC4AP;RNF40;RNF126;PSME3;KCTD13;ANAPC5;RBCK1;SQSTM1;VPS28;ANAPC2;CUL9;TSG101;PSMD14;UBA7;USP54;PSMD13;CUL2;CUL1;NEDD4L;AGAP3;ANAPC10;UBE2J1;BAG6;PCBP2;PSMF1;TOR1A;UBE2I;UBE2B;HSPA5;ERLIN2;FBXO31;CYLD;UBE2W;CDC16;DNAJC10;CDK2;UBE2N;UBA2;FBXL3;…
tRNA metabolic process (GO:0006399)	66/146	2.51408e-09	1.24095e-06	0	0	2.78681	55.1826	CARS;POP5;TRMU;VARS;OSGEPL1;POP4;RTCB;WDR4;TSEN2;EPRS;MTO1;TSEN54;ALKBH8;FARS2;NARS;RARS;NARS2;CDK5RAP1;DUS4L;PSTK;PUS3;RARS2;ALG9;WARS;PUS1;NSUN2;ELAC2;SARS;DARS2;AARSD1;QRSL1;GTPBP3;QTRT1;CTU2;DALRD3;SARS2;PPA2;KARS;RPP21;TARS2;DUS3L;CARS2;TSEN34;TRUB1;OSGEP;LARS;TYW1;HARS;PUSL1;VARS2;TRMT1L;YARS;TPRKB;TRMT1;HARS2;TRIT1;TRMT5;TRMT6;TRMT11;DUS1L;IARS;FARSA;GRSF1;TRMT61A;FARSB;AARS
Golgi vesicle transport (GO:0048193)	84/202	2.82754e-09	1.2688e-06	0	0	2.40824	47.4034	ARF1;SNAP23;CLTA;AP2A1;ARRB1;GCC1;GOLGA3;GOLGA1;AP1S1;BCAP29;SCYL1;AMN;COG7;TRAPPC2L;COG4;STX7;AP1B1;VPS13A;COG1;ANK3;AP3B2;SCAMP3;NRBP1;ARFGAP1;DNM2;DNAJC6;RAB34;PICK1;PREB;MPPE1;EXOC5;RAB7B;SEC22A;OPTN;LLGL1;BLZF1;VAMP2;EXOC2;ERGIC1;NAPA;MACF1;COPA;LMAN2L;STX17;SAR1B;STX16;RAB1B;STX18;USO1;ATL2;ARL1;LMF1;ARFRP1;SNX1;SCFD1;CUX1;VPS51;RAB26;VTI1A;STX6;TBC1D14;SNX8;EPS15;SEC23B;SPTBN1;SEC31A;AP1M1…
single-organism cellular localization (GO:1902580)	170/496	5.10529e-09	2.09998e-06	0	0	1.7739	33.8691	IPO13;RPL5;IPO11;NDUFA13;RPL3;ARL6IP1;ZFAND6;GCC1;FNBP1L;RPL10A;SRP14;RPL6;RPL7;IPO5;RPS15;RABGEF1;ZFYVE27;IPO9;RPS19;AKT2;CFL1;BSG;GOLGA1;PALM;RPL36;ADORA1;DAG1;CAPN3;PMPCA;SEC62;RPS10;RPS12;NUP214;MEF2A;MEF2C;RPS9;MAP2K1;MAP1S;RPL22;PAM16;AIP;TSC2;ANK2;MYO7A;ANK3;CACNB1;RAB34;DOK7;RPL27;PHIP;RPL26;OPTN;BLZF1;MACF1;RPN2;RPN1;PIK3R1;PTTG1IP;PRKCZ;RASGRP1;TIMM50;NCKIPSD;BLOC1S5;PPP3R1;RHOT2;KIF3A;…
RNA splicing (GO:0008380)	117/313	5.74193e-09	2.18017e-06	0	0	2.02392	38.4048	DBR1;RTCB;PPAN;HNRNPU;GPATCH1;WDR83;CASC3;TSEN2;TSEN54;CCAR1;SNRPD2;PPP2R1A;CWC22;PAPOLA;SRRM2;RBFOX1;MBNL1;RBFOX2;MBNL2;RBFOX3;THOC1;PRPF4B;THOC2;ZCRB1;THOC5;GTF2F1;WBP11;GTF2F2;THOC7;SRRM1;JMJD6;PRPF6;DDX39B;PRPF3;CD2BP2;SRSF4;SRSF5;SREK1;SRSF7;SF1;SRSF9;ZCCHC8;DDX5;CSTF2;PCBP2;CSTF1;RBM10;SRPK2;IVNS1ABP;ZRSR2;HSPA8;CPSF7;ZRANB2;CPSF1;CPSF3;NONO;USB1;LSM5;LSM4;HNRNPL;HNRNPM;LSM7;HNRNPK;HNRNPF;R…
establishment of organelle localization (GO:0051656)	72/168	8.2184e-09	2.89757e-06	0	0	2.53417	47.1783	SNAP25;GPSM2;RAB3A;DOC2A;NUMA1;DENND1A;FNBP1L;SYNE2;SYNE1;RPS15;RIMS1;TRIM9;BBS7;BBS4;CDK5RAP2;NDEL1;ACTR3;MAP2K1;ATP6AP1;MAP1S;STX7;SPICE1;SHROOM2;SCRIB;AP3B1;MYO7A;AP3B2;DNM2;FEZ1;DNAJC5;AMPH;MAPT;HAP1;ARHGEF2;VAMP2;STX12;DCTN1;KATNB1;LIN7A;NMD3;PRKCZ;CPLX1;RASGRP1;NTN1;PLD2;BLOC1S5;ARHGAP21;AP3M1;CLN3;RHOT2;TMEM201;KIF3A;BLOC1S2;OTOF;MAP4;MYH10;CLASP1;DYNC1I1;PACSIN1;BBS2;TOR1A;SYT1;AP3D1;CDC4…
actin filament-based process (GO:0030029)	113/303	1.2065e-08	3.97019e-06	0	0	2.01545	36.7477	FNBP1L;ANTXR1;ACTG1;EPS8;CFL2;CFL1;ARHGDIB;ARFIP2;CAPN3;MEF2A;PDGFRB;MEF2C;ACTN2;LIMCH1;TPM3;TPM1;MYO7A;FOXP1;NISCH;BCR;MYL6;FRMD6;PRKAR1A;DAAM2;ELMO1;FSCN1;OBSL1;LLGL1;SPTBN5;BRSK2;EPB41;SHC1;PRKCZ;CORO1A;CORO1B;CORO1C;STRIP1;ABR;RACGAP1;EPB41L1;EPB41L2;EPB41L3;MYO6;NPHP1;PACSIN2;INPP5K;MYH14;NPHP4;MYH11;SRGAP2;MYH10;IQSEC2;IQSEC1;IQSEC3;ARPC5;ARHGAP26;CORO2B;DLG1;FER;CDK5;MOB2;CORO6;SPIRE1;CORO…
ubiquitin-dependent protein catabolic process (GO:0006511)	128/355	1.43734e-08	4.43418e-06	0	0	1.91262	34.5378	CCNF;UBE2D1;UBE3A;PSMD8;PSMD9;RNF115;NUB1;PSMD7;PSMD4;KAT5;PSMD5;PSMD2;PSMD3;BTRC;RNF111;FBXW5;USP5;ANAPC7;FBXW7;FBXW11;USP4;FBXW9;USP2;UBE4A;FBXO11;TRPC4AP;RNF40;RNF126;PSME3;KCTD13;ANAPC5;RBCK1;SQSTM1;VPS28;ANAPC2;CUL9;TSG101;PSMD14;USP54;PSMD13;CUL2;CUL1;NEDD4L;AGAP3;ANAPC10;UBE2J1;BAG6;PCBP2;PSMF1;TOR1A;UBE2I;UBE2B;HSPA5;ERLIN2;FBXO31;CYLD;UBE2W;CDC16;DNAJC10;CDK2;UBE2N;FBXL3;FBXL2;BAP1;USP36…
actin cytoskeleton organization (GO:0030036)	97/253	2.6497e-08	7.69349e-06	0	0	2.10436	36.7131	ANTXR1;ACTG1;EPS8;CFL2;CFL1;ARHGDIB;ARFIP2;CAPN3;MEF2A;PDGFRB;MEF2C;LIMCH1;TPM1;FOXP1;NISCH;BCR;PRKAR1A;DAAM2;ELMO1;FSCN1;OBSL1;LLGL1;SPTBN5;BRSK2;EPB41;SHC1;PRKCZ;CORO1A;CORO1B;CORO1C;STRIP1;ABR;RACGAP1;EPB41L1;EPB41L2;EPB41L3;NPHP1;PACSIN2;INPP5K;MYH14;NPHP4;MYH11;MYH10;IQSEC2;IQSEC1;IQSEC3;ARPC5;ARHGAP26;CORO2B;DLG1;FER;CDK5;MOB2;CORO6;SPIRE1;CORO7;CALR;NF2;BRK1;SIPA1L1;CAPZB;RAC2;MYO18A;PHACT…
organophosphate biosynthetic process (GO:0090407)	150/436	3.06528e-08	8.40568e-06	0	0	1.78081	30.809	SLC35B3;PANK4;SLC27A1;PGAP2;CD81;TAMM41;UXS1;PITPNB;NDUFA10;MPI;ATP5C1;LCLAT1;FLAD1;NAMPT;PIP4K2A;FADS1;SH3GLB1;ACOT7;DGAT2;PCYT2;DGAT1;ACSL6;PISD;DHDDS;INPP4A;DCTD;INPP4B;GNPAT;DPM2;NIF3L1;KARS;GPD1;MPPE1;TSTA3;MTMR2;ISYNA1;NPR2;PIK3R4;ATP5J;PIK3R3;PIK3R2;ABHD5;AK5;PIK3R1;MTMR4;PLA2G6;ATP5O;ACACB;MTMR6;PLD3;MTMR7;PLD2;PRPSAP1;PGS1;ATP5B;DGUOK;PTDSS2;PRPSAP2;INPP5D;ATP5D;INPP5E;PNPO;INPP5J;INPP5K…
ncRNA metabolic process (GO:0034660)	120/332	3.43591e-08	8.92614e-06	0	0	1.91841	32.9706	CARS;RPL5;POP5;VARS;OSGEPL1;POP4;RRP1;RTCB;EPRS;TSEN2;TSEN54;ALKBH8;RPL7;RRP9;RPS15;NARS;SNRPD2;HENMT1;RPS19;NARS2;CDK5RAP1;NUDT16;DUS4L;PUS3;RARS2;ALG9;DIMT1;PUS1;SARS;IMP4;AARSD1;WBP11;GTPBP3;WDR77;FTSJ3;PPA2;KARS;RRNAD1;CLNS1A;RPP21;SBDS;TARS2;RPL26;DUS3L;CARS2;NOLC1;OSGEP;DEDD2;RPF1;EMG1;LARS;PUSL1;VARS2;TRMT1L;YARS;NOP14;INTS3;TDRD9;USB1;HARS2;TBL3;LAS1L;TRMT11;DUS1L;IARS;FARSA;GRSF1;FARSB;A…
positive regulation of Ras GTPase activity (GO:0032320)	108/292	4.16826e-08	1.02873e-05	0	0	1.98766	33.7766	TRIO;RCBTB2;DOCK10;RABGEF1;TBC1D31;AKT2;RCC1;DENND5A;ARHGEF40;SBF1;TBC1D10A;TBC1D22B;RALBP1;MAP2K1;TSC2;SCRIB;TSC1;BCR;TIAM2;TIAM1;SPATA13;MADD;PKP4;DENND6B;TBC1D23;NGEF;LLGL1;TBC1D9B;ARHGEF25;RASAL1;THY1;RASGRP2;KALRN;RASGRP1;RAP1GAP;RASGRP3;ABR;RAP1A;TBC1D14;TBC1D17;SRGAP2;EVI5;RAP1GAP2;RABGAP1L;ARHGAP29;ARHGAP27;ARHGAP26;ARHGAP33;GNAS;PIN1;PLXNB1;RGL1;SERGEF;RGL2;DOCK4;DOCK9;DENND1A;GDI2;DOCK7…
protein catabolic process (GO:0030163)	101/269	4.76377e-08	1.11971e-05	0	0	2.03483	34.3065	CCNF;UBE2D1;PSMD8;PSMD9;PSMD7;PSMD4;KAT5;PSMD5;PSMD2;PSMD3;LONP1;AKT1;BTRC;BNIP3L;FBXW5;ANAPC7;FBXW7;FBXW11;FBXW9;RNF41;RNF126;PSME3;KCTD13;ANAPC5;RBCK1;ANAPC2;PSMD14;PSMD13;CUL1;NEDD4L;HTRA2;AGAP3;ANAPC10;UBE2J1;PCBP2;PSMF1;APOE;SOCS6;TOR1A;UBE2I;UBE2B;HSPA5;ERLIN2;NR1D1;FBXO31;UBE2W;CDC16;DNAJC10;CDK2;PPT1;FBXL3;TPP1;LRSAM1;GSK3A;ARRB1;ARRB2;PRPF19;TRIM9;UCHL1;UBXN8;TRAF2;RAD23A;PPP2R5C;RAD23B;…
regulation of small GTPase mediated signal transduction (GO:0051056)	97/256	5.20911e-08	1.16873e-05	0	0	2.06424	34.6179	TRIO;FAM13B;ARHGDIG;ARHGAP39;ARHGAP36;ARHGAP44;RABGEF1;ARHGDIB;RALBP1;MAP2K1;STARD8;TSC2;GAPVD1;DGKZ;BCR;TIAM2;TIAM1;MADD;KCTD13;RAF1;SQSTM1;NGEF;MAPKAP1;LPAR1;PIK3R2;RASAL1;RASGRP2;KALRN;RAP1GAP;ARHGAP12;ARHGAP22;ABR;RHOT2;RACGAP1;APOE;SRGAP2;IQSEC2;IQSEC1;IQSEC3;ARHGAP29;ARHGAP26;ARHGAP33;ARHGAP32;RGL2;OGT;GDI1;DENND1A;GDI2;RASGRF1;ARHGAP1;ARRB1;SIPA1L3;FLCN;SIPA1L1;RASGEF1A;RASGEF1B;MCF2L;RAC2…
regulation of Ras GTPase activity (GO:0032318)	124/349	6.28119e-08	1.348e-05	0	0	1.86789	30.9755	TRIO;RCBTB2;DOCK10;RABGEF1;TBC1D31;AKT2;RCC1;DENND5A;ARHGEF40;SBF1;AGFG2;TBC1D10A;TBC1D22B;EPHA5;RALBP1;MAP2K1;TSC2;SCRIB;TSC1;BCR;TIAM2;TIAM1;SPATA13;MADD;PKP4;DENND6B;TBC1D23;NGEF;LLGL1;TBC1D9B;ARHGEF25;AGAP1;RASAL1;THY1;AGAP3;RASGRP2;KALRN;RASGRP1;RAP1GAP;RASGRP3;ABR;RAP1A;TBC1D14;TBC1D17;SRGAP2;EVI5;RAP1GAP2;RABGAP1L;ARHGAP29;ARHGAP27;ARHGAP26;ADAP1;ARHGAP33;GNAS;PLXNB2;PIN1;PLXNB1;RGL1;SERGE…
neurotransmitter secretion (GO:0007269)	32/57	6.67505e-08	1.37284e-05	0	0	4.30701	71.1617	SNAP25;RAB3A;GLS2;STXBP1;NRXN1;NRXN3;NRXN2;ABAT;LIN7A;DOC2B;SLC6A1;CPLX1;LIN7B;RIMS2;RIMS1;HRH3;DVL1;SLC38A2;PPFIA3;HSPA8;XBP1;UNC13A;SYT2;SYT1;GAD1;SYN1;BAIAP3;SNPH;DNAJC5;PPT1;STX1A;VAMP2
establishment of vesicle localization (GO:0051650)	45/95	1.55762e-07	3.00105e-05	0	0	3.03207	47.5275	SNAP25;STX12;RAB3A;DOC2A;DCTN1;DENND1A;LIN7A;FNBP1L;PRKCZ;CPLX1;RASGRP1;PLD2;TRIM9;RIMS1;AP3M1;BLOC1S5;CLN3;KIF3A;BLOC1S2;OTOF;BBS7;BBS4;DYNC1I1;NDEL1;PACSIN1;BBS2;MAP2K1;TOR1A;SYT1;STX7;SHROOM2;AP3D1;AP3B1;SCRIB;MYO7A;AP3B2;DNM2;RAB11B;CDK5;SYNJ1;DNAJC5;CTNNB1;AMPH;HAP1;VAMP2
peptidyl-lysine modification (GO:0018205)	64/153	1.60472e-07	3.00105e-05	0	0	2.42659	37.9643	ATF2;CRTC2;SETD3;TRRAP;PHF20;EHMT2;SETD6;ARID4A;EHMT1;CHD5;JADE2;ING4;ING3;KAT5;RUVBL2;RUVBL1;SAP130;VCPKMT;KAT7;EIF5A;ACTL6A;DHPS;SIRT4;SIRT5;SIRT2;JMJD6;HCFC1;CAMKMT;SIRT3;MORF4L1;TAF6L;POR;KAT2A;MED24;HDAC4;NAA60;GTF3C4;MEAF6;SRCAP;CTR9;WDR61;BAG6;EP400;SMYD2;MBIP;DMAP1;APBB1;BRD8;METTL8;BRD4;MBD3;MCRS1;DOHH;SMARCA4;ATAT1;PER1;TADA2A;KANSL2;KANSL3;TADA3;POLE3;MDM2;OGT;TAF1
negative regulation of protein modification by small protein conjugation or removal (GO:1903321)	53/119	1.64158e-07	3.00105e-05	0	0	2.70731	42.2948	UBE2D1;ARRB1;PARK7;ARRB2;PSMD8;PSMD9;UFL1;PSMD7;PSMD4;PSMD5;PSMD2;PSMD3;CAPN3;HMG20B;PRKCG;ANAPC7;USP4;PRMT3;GTPBP4;PSMA5;PSME3;ANAPC5;VPS28;ANAPC2;OTUB1;PSMD14;PSMD13;PELI3;ANAPC10;PSMA7;DNAJB2;PSMB6;FZR1;PSMB2;PSMB3;PSMF1;BUB3;ATG5;PML;MAD2L2;PER2;DNAJA1;PDCL3;PSMC6;CDK5;TRIM39;PSMC4;PSMC1;CDC16;PSMC2;CTNNB1;TRIP12;OGT
tRNA aminoacylation for protein translation (GO:0006418)	28/49	2.66112e-07	4.66701e-05	0	0	4.48371	67.8804	CARS;VARS;EPRS;FARS2;NARS;LARS;RARS;NARS2;HARS;VARS2;RARS2;YARS;WARS;ALG9;SARS;DARS2;AARSD1;HARS2;SARS2;DALRD3;PPA2;KARS;TARS2;IARS;FARSA;CARS2;AARS;FARSB
chromatin modification (GO:0016568)	157/475	2.74196e-07	4.66701e-05	0	0	1.67544	25.3149	ATF2;SMARCAL1;CRTC2;HDAC10;KDM1A;TRRAP;EHMT2;HDAC11;EHMT1;ARID4A;JADE2;NR3C1;ACTB;RCBTB1;KAT5;RUVBL2;RUVBL1;SCMH1;SAP130;SMARCAD1;DPF3;EPC2;KAT7;HMGN3;ATXN7L3;TSPYL2;DAXX;SMARCC1;SMARCC2;KDM2B;PRKCB;VRK1;RNF40;EMSY;HCFC1;JMJD6;MORF4L1;BCORL1;INO80C;KMT2E;NAA60;L3MBTL2;MEAF6;SRCAP;CTR9;WDR61;PHB;PHF21A;BAG6;NACC2;HLTF;MBIP;SMYD2;EP400;DMAP1;BANP;BPTF;UBE2B;CBX3;SETDB2;SMARCA1;SMARCA2;TDRD3;SMARCA4…
regulation of mRNA splicing, via spliceosome (GO:0048024)	26/44	2.85466e-07	4.69687e-05	0	0	4.85617	73.1784	RBM25;DDX5;SFSWAP;CELF3;SRSF1;CELF4;CELF6;U2AF2;CWC22;RBM5;SRSF12;SRPK2;MBNL1;TIA1;MBNL2;RBFOX2;RBFOX3;JMJD6;THRAP3;HNRNPA2B1;ACIN1;RNPS1;SRSF4;RBMX;SRSF7;SRSF9
nucleocytoplasmic transport (GO:0006913)	79/204	3.09724e-07	4.9316e-05	0	0	2.13471	31.9942	IPO13;RPAIN;RERE;IPO11;AHCYL1;NUP107;PPP1R10;ZC3H3;ADAR;SMG7;PKD1;SMG5;SMG6;IPO5;RPS15;PPP3CA;IPO9;RSRC1;XPO6;TRPS1;CFL1;DAG1;LZTS2;HTATIP2;NUP214;EIF5A;UPF1;STRADA;THOC1;TSC2;TSC1;THOC2;THOC5;THOC7;SRRM1;DDX39B;SARNP;ZC3H11A;CRY2;SRSF4;PHIP;NUP54;SRSF5;SRSF7;SRSF9;FYTTD1;SLBP;ANP32A;RGS14;SRSF1;NMD3;U2AF1;PIK3R1;PTTG1IP;PRICKLE1;AAAS;FYB;NCKIPSD;NXF1;PPP3R1;U2AF2;LMNA;ANKRD54;HNRNPA1;RAE1;EIF4E;…
tRNA aminoacylation (GO:0043039)	29/52	3.32697e-07	4.97634e-05	0	0	4.2404	63.25	CARS;VARS;EPRS;FARS2;NARS;LARS;RARS;NARS2;HARS;VARS2;RARS2;YARS;WARS;ALG9;SARS;DARS2;AARSD1;QRSL1;HARS2;SARS2;DALRD3;PPA2;KARS;TARS2;IARS;FARSA;CARS2;AARS;FARSB
amino acid activation (GO:0043038)	29/52	3.32697e-07	4.97634e-05	0	0	4.2404	63.25	CARS;VARS;EPRS;FARS2;NARS;LARS;RARS;NARS2;HARS;VARS2;RARS2;YARS;WARS;ALG9;SARS;DARS2;AARSD1;QRSL1;HARS2;SARS2;DALRD3;PPA2;KARS;TARS2;IARS;FARSA;CARS2;AARS;FARSB
regulation of mRNA processing (GO:0050684)	35/69	4.68662e-07	6.80387e-05	0	0	3.46406	50.4831	RBM25;DDX5;AHCYL1;SFSWAP;CELF3;SRSF1;CELF4;CELF6;U2AF2;CWC22;POLR2G;RBM5;SRSF12;SRPK2;CPSF4;MBNL1;TIA1;RBFOX2;MBNL2;PTCD2;RBFOX3;CDK11B;JMJD6;THRAP3;CNOT1;HNRNPA2B1;ACIN1;PAF1;SRSF4;RNPS1;PABPC1;SRSF7;RBMX;SRSF9;TNRC6B
phospholipid biosynthetic process (GO:0008654)	79/206	4.93087e-07	6.95394e-05	0	0	2.10082	30.5093	SLC44A5;ARF3;ACHE;ARF1;SLC27A1;PGAP2;PIGO;SLC44A2;CD81;TAMM41;PITPNB;MTMR14;PIGQ;PIGZ;PIK3CD;PIK3CB;TAZ;LCLAT1;PIGX;PIP4K2A;FADS1;SH3GLB1;DGAT2;PCYT2;DGAT1;GGPS1;SPHK2;ACSL6;GPCPD1;PISD;DHDDS;INPP4A;HADHB;INPP4B;GNPAT;DPM2;GPD1;MPPE1;PIGG;PPARD;VAC14;MTMR2;ISYNA1;MVK;PIK3R4;PIK3R3;PIK3R2;PIK3R1;ABHD5;MTMR4;PLA2G6;AGPAT1;MTMR6;PLD3;AGPAT3;MTMR7;PLD2;AGPAT4;PGS1;PTDSS2;INPP5D;INPP5E;INPP5J;INPP5K;C…
translation (GO:0006412)	96/264	5.65968e-07	7.76005e-05	0	0	1.93195	27.7906	EIF4A2;MRPS17;RPL5;EIF4A1;HBS1L;TRAM1;MRPS15;RPL3;GFM2;RMND1;SRP14;RPL10A;RPL6;RPL7;MRPL33;RPS15;MRPL4;RBM3;MRPL3;RPL7A;RPS19;RPL36;AKT1;MRPL9;EIF2B1;RPS10;RPS12;METTL17;RPS9;WARS;SSR4;MRPS24;SECISBP2;PABPC4;RPL22;MRPS23;DHPS;MRPS21;SARS;MRPS7;QRSL1;DDOST;MRPL52;EEF1G;EEF1D;ANKRD42;RPL27;RPL26;PABPC1;RPN2;MRPL18;RPL12;RPN1;RPL11;RRBP1;MRPL10;MRPL11;MRPL55;MRPL20;RPL14;EIF4H;RPL13;HARS;RPS2;RPL18;…
regulation of synaptic plasticity (GO:0048167)	52/120	6.12202e-07	8.16711e-05	0	0	2.57721	36.87	SNAP25;ARF1;RAB3A;SERPINE2;RASGRF1;GRIK2;RIMS1;GRM5;CALB1;SIPA1L1;ADORA1;NPTN;PPFIA3;UNC13B;MEF2A;MEF2C;UNC13A;SYP;ARC;ADORA2A;PICK1;NSMF;RIN1;VAMP2;DBN1;ANAPC2;SLC24A2;CAMK2B;SNAP47;RGS14;STXBP1;SRF;PRKCZ;CRHR1;SYNGR1;HRH1;HRH2;MYO6;PTK2B;APOE;NCDN;STX3;NTRK2;PLK2;ATP2B2;BAIAP2;GRIN2B;CPEB1;CDK5;GIPC1;CNTN4;RAB3GAP1
purine ribonucleoside monophosphate metabolic process (GO:0009167)	135/402	6.93703e-07	9.01084e-05	0	0	1.71317	24.2948	EIF4A2;EIF4A1;SMARCAL1;CCNH;ATP5C1;KIF5C;RUVBL2;DHX57;LONP1;KIF21B;DYNC2H1;NSF;RALBP1;RECQL;MYO7A;GTF2F2;MYL6;DDX39B;MSH2;KATNAL1;MSH3;UQCRC1;UQCRC2;ABCG4;ABCG2;MACF1;RTEL1;DDX5;ABCB6;ABCB4;ATP5J;ABCB8;ABCB9;AK5;ATP5O;ATP5B;DHX30;KIF3A;ATP5D;HLTF;MYH14;ATP6V1H;MYH10;NADK;BPTF;ABCA2;HSPA8;SURF1;TOR1A;HSPA5;XRCC3;ABCA7;SMARCA1;SMARCA2;SMARCA4;ATP4A;SKIV2L;ABCD4;DDX47;CETN2;CHD8;ADK;PRKAG2;CHD5;CHD4…
regulation of RNA splicing (GO:0043484)	36/73	7.83025e-07	9.91029e-05	0	0	3.27422	46.0359	RBM25;DDX5;CELF1;SFSWAP;CELF3;SRSF1;CELF4;CELF6;SNRNP70;U2AF2;FASTK;CWC22;RBM5;SRSF12;SRPK2;RBFOX1;MBNL1;TIA1;RBFOX2;MBNL2;RBFOX3;CLK4;PTBP2;CLK3;JMJD6;THRAP3;HNRNPF;HNRNPA2B1;ACIN1;SRSF4;RNPS1;SRSF7;RBMX;SRSF9;ZPR1;BRDT
purine nucleoside monophosphate metabolic process (GO:0009126)	135/403	8.09431e-07	9.98838e-05	0	0	1.70666	23.9393	EIF4A2;EIF4A1;SMARCAL1;CCNH;ATP5C1;KIF5C;RUVBL2;DHX57;LONP1;KIF21B;DYNC2H1;NSF;RALBP1;RECQL;MYO7A;GTF2F2;MYL6;DDX39B;MSH2;KATNAL1;MSH3;UQCRC1;UQCRC2;ABCG4;ABCG2;MACF1;RTEL1;DDX5;ABCB6;ABCB4;ATP5J;ABCB8;ABCB9;AK5;ATP5O;ATP5B;DHX30;KIF3A;ATP5D;HLTF;MYH14;ATP6V1H;MYH10;NADK;BPTF;ABCA2;HSPA8;SURF1;TOR1A;HSPA5;XRCC3;ABCA7;SMARCA1;SMARCA2;SMARCA4;ATP4A;SKIV2L;ABCD4;DDX47;CETN2;CHD8;ADK;PRKAG2;CHD5;CHD4…
nuclear transport (GO:0051169)	79/209	9.68722e-07	0.000116625	0	0	2.05194	28.4137	IPO13;RPAIN;RERE;IPO11;AHCYL1;NUP107;PPP1R10;ZC3H3;ADAR;SMG7;PKD1;SMG5;SMG6;IPO5;RPS15;PPP3CA;IPO9;RSRC1;XPO6;TRPS1;CFL1;DAG1;LZTS2;HTATIP2;NUP214;EIF5A;UPF1;STRADA;THOC1;TSC2;TSC1;THOC2;THOC5;THOC7;SRRM1;DDX39B;SARNP;ZC3H11A;CRY2;SRSF4;PHIP;NUP54;SRSF5;SRSF7;SRSF9;FYTTD1;SLBP;ANP32A;RGS14;SRSF1;NMD3;U2AF1;PIK3R1;PTTG1IP;PRICKLE1;AAAS;FYB;NCKIPSD;NXF1;PPP3R1;U2AF2;LMNA;ANKRD54;HNRNPA1;RAE1;EIF4E;…
negative regulation of cell cycle (GO:0045786)	142/430	1.05988e-06	0.000124562	0	0	1.6709	22.9872	ATF2;TRRAP;CCNF;UBE2D1;NUBP1;PSMD8;PSMD9;PSMD7;PSMD4;PSMD5;PSMD2;PSMD3;CDK5RAP1;CDK5RAP2;TSPYL2;PRKAB2;MAP2K1;ANAPC7;FBXW7;THOC1;TSC2;SCRIB;TSC1;THOC5;CGRRF1;DGKZ;TOM1L2;DDX39B;MSH2;PRKAR1A;ZFYVE19;PSME3;ANAPC5;MAD1L1;ANAPC2;KMT2E;MACF1;TSG101;PSMD14;PRKDC;HEPACAM;PSMD13;NPR2;CUL2;CUL1;HTRA2;XPC;GIGYF2;ANAPC10;ZNHIT1;BRINP1;PCBP4;NACC2;E4F1;PSMF1;NAE1;CLSPN;GAS2L1;BRINP3;ZBTB17;PNPT1;CRADD;PLK2;I…
ribonucleoside monophosphate metabolic process (GO:0009161)	138/416	1.13109e-06	0.000129838	0	0	1.68185	23.0285	EIF4A2;EIF4A1;SMARCAL1;CCNH;ATP5C1;KIF5C;RUVBL2;DHX57;LONP1;KIF21B;DYNC2H1;NSF;RALBP1;RECQL;MYO7A;GTF2F2;MYL6;DDX39B;MSH2;KATNAL1;MSH3;UQCRC1;UQCRC2;ABCG4;ABCG2;MACF1;RTEL1;DDX5;ABCB6;ABCB4;ATP5J;ABCB8;ABCB9;AK5;ATP5O;ATP5B;DHX30;KIF3A;ATP5D;HLTF;MYH14;ATP6V1H;MYH10;NADK;BPTF;ABCA2;HSPA8;SURF1;TOR1A;HSPA5;XRCC3;ABCA7;SMARCA1;SMARCA2;UCKL1;SMARCA4;ATP4A;UCK1;SKIV2L;ABCD4;DDX47;CETN2;CHD8;ADK;PRKAG…
nucleoside monophosphate metabolic process (GO:0009123)	141/427	1.15979e-06	0.000130107	0	0	1.67059	22.8324	EIF4A2;EIF4A1;SMARCAL1;CCNH;ATP5C1;KIF5C;RUVBL2;DHX57;LONP1;KIF21B;DYNC2H1;NSF;RALBP1;RECQL;MYO7A;GTF2F2;MYL6;DDX39B;MSH2;KATNAL1;MSH3;UQCRC1;UQCRC2;ABCG4;ABCG2;MACF1;RTEL1;DDX5;ABCB6;ABCB4;ATP5J;ABCB8;ABCB9;AK5;ATP5O;ATP5B;DHX30;DGUOK;KIF3A;ATP5D;HLTF;MYH14;ATP6V1H;MYH10;NADK;BPTF;ABCA2;HSPA8;SURF1;TOR1A;HSPA5;XRCC3;ABCA7;SMARCA1;SMARCA2;UCKL1;SMARCA4;ATP4A;UCK1;SKIV2L;ABCD4;DDX47;CETN2;CHD8;ADK…
negative regulation of organelle organization (GO:0010639)	87/237	1.19412e-06	0.000130981	0	0	1.95933	26.7216	KDM1A;PHF1;CCNF;STMN2;UBE2D1;CIB1;NUBP1;EPS8;TRIM9;FLCN;CAPZB;SIN3A;STMN1;AKT1;EVI5L;JARID2;SPTAN1;CDK5RAP2;ANAPC7;TINF2;SHROOM2;MUL1;ARAP1;TERF1;EML2;CLIP3;TOM1L2;MSH2;PRKAR1A;MTF2;PPIF;SBDS;PICK1;ANAPC5;ARHGEF2;FKBP4;SLC25A5;MAD1L1;ANAPC2;OTUB1;KANK1;SPTBN5;SAR1A;CTBP1;INSIG1;TWF2;KATNB1;OMA1;CORO1A;ANAPC10;CORO1B;PARL;ADD1;ADD2;LMNA;INPP5J;INPP5K;BUB3;GAS2L1;SPTBN1;CLASP1;SPTBN2;CLASP2;ARFGEF1…
negative regulation of protein ubiquitination (GO:0031397)	49/113	1.24596e-06	0.000133697	0	0	2.57927	35.0668	UBE2D1;ARRB1;PARK7;ARRB2;PSMD8;PSMD9;UFL1;PSMD7;PSMD4;PSMD5;PSMD2;PSMD3;PRKCG;ANAPC7;USP4;PRMT3;GTPBP4;PSMA5;PSME3;ANAPC5;VPS28;ANAPC2;OTUB1;PSMD14;PSMD13;PELI3;ANAPC10;PSMA7;PSMB6;FZR1;PSMB2;PSMB3;PSMF1;BUB3;ATG5;PML;MAD2L2;PER2;DNAJA1;PDCL3;PSMC6;CDK5;TRIM39;PSMC4;PSMC1;CDC16;PSMC2;TRIP12;OGT
glycerophospholipid biosynthetic process (GO:0046474)	69/178	1.61545e-06	0.000169657	0	0	2.1357	28.4815	SLC44A5;ARF3;ACHE;SLC27A1;ARF1;PGAP2;PIGO;CD81;TAMM41;SLC44A2;PITPNB;MTMR14;PIGQ;PIK3CD;PIGZ;PIK3CB;TAZ;LCLAT1;PIGX;PIP4K2A;SH3GLB1;PCYT2;DGAT2;DGAT1;GPCPD1;PISD;INPP4A;HADHB;DPM2;INPP4B;GNPAT;GPD1;MPPE1;PIGG;VAC14;MTMR2;PIK3R4;PIK3R3;PIK3R2;PIK3R1;ABHD5;MTMR4;PLA2G6;AGPAT1;MTMR6;PLD3;AGPAT3;MTMR7;PLD2;AGPAT4;PGS1;PTDSS2;INPP5D;INPP5E;INPP5J;INPP5K;CEPT1;CDIPT;CHKB;CHKA;PNPLA8;MBOAT7;MBOAT2;SYNJ2…
negative regulation of cellular component organization (GO:0051129)	153/474	1.85712e-06	0.000190802	0	0	1.61572	21.3218	KDM1A;CCNF;STMN2;UBE2D1;CIB1;PARK7;LDLRAD4;CLU;NUBP1;EPS8;SCAMP5;RABGEF1;STMN1;AKT1;AP2M1;CDK5RAP2;EPHA5;ANAPC7;TINF2;MUL1;AP1AR;EML2;CLIP3;TOM1L2;MAG;MSH2;PRKAR1A;RUFY3;PPIF;SBDS;ANAPC5;ULK1;FKBP4;RAF1;NGEF;MAD1L1;ANAPC2;MTMR2;SPTBN5;SAR1A;CTBP1;INSIG1;LPAR1;TWF2;THY1;OMA1;PRKCZ;CORO1A;ANAPC10;CORO1B;DGUOK;ATXN2;INPP5J;PACSIN2;INPP5K;PACSIN3;MBP;APOE;GAS2L1;SPTBN1;SPTBN2;PACSIN1;RAP1GAP2;HSPA8;P…
glycerolipid biosynthetic process (GO:0045017)	76/202	1.89411e-06	0.000190802	0	0	2.03586	26.8261	ARF3;SLC44A5;SLC25A1;ACHE;ARF1;SLC27A1;PGAP2;PIGO;SLC44A2;CD81;TAMM41;PITPNB;MTMR14;PIGQ;TECR;PIGZ;PIK3CD;PIK3CB;TAZ;LCLAT1;PIGX;PIP4K2A;SH3GLB1;ELOVL1;DGAT2;PCYT2;DGAT1;ACSL1;ACSL6;ELOVL6;GPCPD1;PISD;INPP4A;HADHB;INPP4B;GNPAT;DPM2;GPD1;MPPE1;PIGG;VAC14;MTMR2;PIK3R4;PIK3R3;PIK3R2;PIK3R1;ABHD5;MTMR4;PLA2G6;AGPAT1;MTMR6;PLD3;AGPAT3;MTMR7;PLD2;AGPAT4;PGS1;PTDSS2;INPP5D;INPP5E;INPP5J;INPP5K;CEPT1;CDI…
regulation of neurotransmitter levels (GO:0001505)	41/90	1.95407e-06	0.000192905	0	0	2.81664	37.0264	SNAP25;ACHE;RAB3A;GLS2;PDE1B;STXBP1;NRXN1;NRXN3;NRXN2;SLC1A3;ABAT;LIN7A;PARK7;DOC2B;SLC6A1;CPLX1;LIN7B;RIMS2;RIMS1;CLN3;ALDH2;HRH3;DVL1;SLC38A2;PPFIA3;PRIMA1;GABRA2;HSPA8;XBP1;UNC13A;SYT2;SYT1;GAD1;SYN1;BAIAP3;SNPH;DNAJC5;PPT1;DAGLB;STX1A;VAMP2
regulation of microtubule-based process (GO:0032886)	52/124	2.04474e-06	0.000197899	0	0	2.43339	31.878	CCNF;DIXDC1;STMN2;CIB1;STMN4;PKD1;NUBP1;CAPZB;STMN1;CEP250;BBS4;CDK5RAP2;DST;SPICE1;SLC39A12;TERF1;EML2;SIRT2;CLIP3;CLIP1;SBDS;MAPT;HAP1;ARHGEF2;FKBP4;MACF1;ARL2;KATNB1;RNF4;RACGAP1;INPP5J;GAS2L1;CFAP20;CLASP1;CLASP2;BBS2;RANBP1;NPM1;PLK2;RCC2;MID1IP1;XRCC3;TBCD;MEMO1;ATAT1;CYLD;CENPJ;CTNNB1;TRIM37;TACC1;TACC2;FGF13
negative regulation of protein modification process (GO:0031400)	134/407	2.52029e-06	0.000231962	0	0	1.66207	21.426	KDM1A;UBE2D1;CIB1;PARK7;LDLRAD4;PSMD8;PSMD9;RABGEF1;PSMD7;RGS3;PSMD4;PSMD5;PPP2R1A;PSMD2;PSMD3;CDK5RAP1;AKT1;CAPN3;TRIM27;PRKCG;ZGPAT;ANAPC7;USP4;TINF2;TSC2;SRCIN1;GTPBP4;MAPK8IP1;PRKAR1B;PRKAR1A;PSME3;ANAPC5;TRIB2;VPS28;ANAPC2;PSMD14;CTBP1;PRKDC;PSMD13;THY1;PRKCZ;ANAPC10;PGS1;MICAL1;DVL1;STK38;MBIP;INPP5J;INPP5K;PSMF1;APOE;ATG5;SNX6;HHATL;UBE2B;CDK5;WNK1;CDC16;PPP1R1B;DNAJC10;NF2;PKIG;OGT;YWHAE;…
regulation of mRNA metabolic process (GO:1903311)	36/76	2.6389e-06	0.000231962	0	0	3.02806	38.8959	RBM25;DDX5;AHCYL1;SFSWAP;CELF3;SRSF1;CELF4;CELF6;U2AF2;CWC22;POLR2G;RBM5;SRSF12;SRPK2;CPSF4;MBNL1;TIA1;RBFOX2;MBNL2;PNPT1;PTCD2;RBFOX3;CDK11B;JMJD6;THRAP3;CNOT1;HNRNPA2B1;ACIN1;PAF1;SRSF4;RNPS1;PABPC1;SRSF7;RBMX;SRSF9;TNRC6B
ncRNA processing (GO:0034470)	87/241	2.64296e-06	0.000231962	0	0	1.90794	24.5048	RPL5;POP5;TRMU;OSGEPL1;DDX47;POP4;RRP1;RTCB;WDR4;ADAR;TSEN2;MTO1;TSEN54;ALKBH8;RPL7;RRP9;FARS2;RPS15;RPS19;CDK5RAP1;DUS4L;PUS3;ALG9;NSUN5;DIMT1;DIS3;NSUN2;PUS1;ELAC2;DDX56;SARS;IMP4;DDX51;WBP11;GTPBP3;FTSJ3;QTRT1;CTU2;KARS;RRNAD1;RPP21;SBDS;TUT1;RPL26;DUS3L;TRUB1;TSEN34;RPL11;TSR3;SRRT;NOLC1;RBFA;OSGEP;NOL6;RPF1;EXOSC5;EMG1;EXOSC4;EXOSC9;PES1;EXOSC8;RPL14;TYW1;DROSHA;PUSL1;EXOSC2;TRMT1L;NOP56;NOP…
regulation of microtubule cytoskeleton organization (GO:0070507)	44/100	2.66185e-06	0.000231962	0	0	2.64543	33.958	CCNF;DIXDC1;STMN2;ARL2;KATNB1;CIB1;STMN4;RNF4;PKD1;NUBP1;RACGAP1;CAPZB;STMN1;INPP5J;CEP250;GAS2L1;CLASP1;CDK5RAP2;CLASP2;RANBP1;NPM1;DST;PLK2;RCC2;MID1IP1;XRCC3;SPICE1;TBCD;SLC39A12;TERF1;EML2;SIRT2;CLIP3;ATAT1;CYLD;CLIP1;CENPJ;SBDS;CTNNB1;TRIM37;MAPT;ARHGEF2;FKBP4;FGF13
mRNA splice site selection (GO:0006376)	16/23	2.7082e-06	0.000231962	0	0	7.67322	98.3647	MBNL1;SF3A2;CELF1;YTHDC1;SFSWAP;CELF2;SRSF1;CELF4;PTBP2;LUC7L;LUC7L3;SRSF5;SLU7;SF1;SRSF12;SRSF9
RNA splicing, via transesterification reactions with bulged adenosine as nucleophile (GO:0000377)	68/177	2.77083e-06	0.000231962	0	0	2.10428	26.9272	DBR1;CELF3;CELF4;HNRNPU;GPATCH1;WDR83;DDX41;YBX1;PRPF19;CCAR1;SNRPD2;SNRNP70;RSRC1;CWC22;PAPOLA;RBM5;SRRM2;MBNL1;PRPF4B;GTF2F1;GTF2F2;SRRM1;SFPQ;PRPF6;DDX39B;SYF2;PRPF3;CD2BP2;SRSF4;SNRPA1;SRSF5;DNAJC8;PABPC1;HNRNPH3;CACTIN;SRSF7;SLU7;SRSF9;SF1;ZCCHC8;DDX5;SF3B2;CSTF2;SRSF1;U2AF1;U2AF2;PCBP2;CSTF1;RALY;POLR2G;HNRNPA1;SF3B1;SRSF11;ZRSR2;CPSF7;SF3A2;CPSF1;CPSF3;HNRNPL;HNRNPM;XAB2;HNRNPK;HNRNPF;HNRN…
mRNA splicing, via spliceosome (GO:0000398)	68/177	2.77083e-06	0.000231962	0	0	2.10428	26.9272	DBR1;CELF3;CELF4;HNRNPU;GPATCH1;WDR83;DDX41;YBX1;PRPF19;CCAR1;SNRPD2;SNRNP70;RSRC1;CWC22;PAPOLA;RBM5;SRRM2;MBNL1;PRPF4B;GTF2F1;GTF2F2;SRRM1;SFPQ;PRPF6;DDX39B;SYF2;PRPF3;CD2BP2;SRSF4;SNRPA1;SRSF5;DNAJC8;PABPC1;HNRNPH3;CACTIN;SRSF7;SLU7;SRSF9;SF1;ZCCHC8;DDX5;SF3B2;CSTF2;SRSF1;U2AF1;U2AF2;PCBP2;CSTF1;RALY;POLR2G;HNRNPA1;SF3B1;SRSF11;ZRSR2;CPSF7;SF3A2;CPSF1;CPSF3;HNRNPL;HNRNPM;XAB2;HNRNPK;HNRNPF;HNRN…
mRNA 3'-end processing (GO:0031124)	39/85	2.77264e-06	0.000231962	0	0	2.85328	36.5098	EIF4A2;APP;EIF4A1;SLBP;AHCYL1;ZC3H3;SRSF1;CSTF2;U2AF1;U2AF2;PAPOLA;CSTF1;TNKS1BP1;SYMPK;EIF4E;SRSF11;CPSF7;PNPT1;CPSF1;CPSF3;APLP1;CNOT10;MLH1;SRRM1;PAN2;CNOT1;CNOT2;CNOT3;TUT1;PAF1;SRSF4;RNPS1;PABPC1;SRSF5;CNOT8;GRSF1;SRSF7;SRSF9;EIF4G1
posttranscriptional regulation of gene expression (GO:0010608)	142/438	3.30284e-06	0.000271714	0	0	1.62488	20.5072	EIF4A2;APP;VARS;FMR1;HNRNPU;PARK7;CASC3;EPRS;CLU;AKT2;OGFOD1;AKT1;BTRC;SOX6;RPS9;COG7;DAPK1;FBXW7;USP4;FBXW11;NGDN;USP2;METTL3;APLP1;CIRBP;MUL1;ANK2;TSC1;AARSD1;MIF4GD;GTPBP4;HCFC1;DPM2;ILF3;SARNP;DXO;PRKDC;STXBP1;GIGYF2;BAG6;FXR1;ATXN2;LARS;NACC2;VARS2;RBM10;EEFSEC;EIF2B4;EIF2B3;TIA1;UBE2B;EIF2AK1;UQCC1;HPS4;CNOT10;TDRD7;EIF2AK4;EEF2;PUM1;PUM2;CPEB1;EIF5;AGO3;CNOT1;CDK4;GIPC1;CNOT2;CNOT3;TADA3;C…
ATP metabolic process (GO:0046034)	125/377	3.64754e-06	0.000295152	0	0	1.6786	21.0185	EIF4A2;SMARCAL1;EIF4A1;CCNH;ATP5C1;KIF5C;DHX57;RUVBL2;LONP1;KIF21B;DYNC2H1;NSF;RALBP1;RECQL;MYO7A;GTF2F2;MYL6;DDX39B;KATNAL1;MSH2;MSH3;UQCRC1;UQCRC2;ABCG4;ABCG2;MACF1;RTEL1;DDX5;ABCB6;ABCB4;ATP5J;ABCB8;ABCB9;AK5;ATP5O;DHX30;ATP5B;KIF3A;HLTF;ATP5D;MYH14;ATP6V1H;MYH10;NADK;BPTF;ABCA2;HSPA8;SURF1;TOR1A;HSPA5;XRCC3;ABCA7;SMARCA1;SMARCA2;SMARCA4;ATP4A;SKIV2L;ABCD4;DDX47;CETN2;CHD8;PRKAG2;CHD5;CHD4;CHD…
synaptic vesicle transport (GO:0048489)	29/57	4.1089e-06	0.000321929	0	0	3.48206	43.1857	SNAP25;STX12;RAB3A;DOC2A;DENND1A;LIN7A;CPLX1;PLD2;TRIM9;RIMS1;AP3M1;BLOC1S5;BLOC1S2;OTOF;PACSIN1;TOR1A;SYT1;STX7;AP3D1;AP3B1;SCRIB;AP3B2;DNM2;CDK5;SYNJ1;DNAJC5;CTNNB1;AMPH;VAMP2
establishment of synaptic vesicle localization (GO:0097480)	29/57	4.1089e-06	0.000321929	0	0	3.48206	43.1857	SNAP25;STX12;RAB3A;DOC2A;DENND1A;LIN7A;CPLX1;PLD2;TRIM9;RIMS1;AP3M1;BLOC1S5;BLOC1S2;OTOF;PACSIN1;TOR1A;SYT1;STX7;AP3D1;AP3B1;SCRIB;AP3B2;DNM2;CDK5;SYNJ1;DNAJC5;CTNNB1;AMPH;VAMP2
internal protein amino acid acetylation (GO:0006475)	47/111	4.52572e-06	0.000349046	0	0	2.47291	30.431	ATF2;NAA60;CRTC2;GTF3C4;MEAF6;SRCAP;TRRAP;PHF20;CHD5;JADE2;BAG6;ING4;ING3;KAT5;RUVBL2;RUVBL1;SAP130;EP400;MBIP;KAT7;ASL;DMAP1;APBB1;BRD8;METTL8;BRD4;MBD3;MDH2;MCRS1;ACTL6A;HCFC1;SMARCA4;ATAT1;MORF4L1;TAF6L;PER1;POR;KAT2A;TADA2A;MED24;KANSL2;EHHADH;KANSL3;TADA3;POLE3;OGT;TAF1
protein polyubiquitination (GO:0000209)	70/186	4.67432e-06	0.00035496	0	0	2.03542	24.9816	LRSAM1;UBE2D1;UBE3A;PRPF19;PSMD8;PSMD9;NPEPPS;RNF115;PSMD7;PSMD4;PSMD5;RUSC1;PSMD2;PSMD3;ARIH2;TRIM27;BTRC;RNF111;ANAPC7;FBXW11;UBE4A;UBE2E2;TRAF2;RNF41;DDB2;PSMA5;RNF167;RNF126;PSME3;TRAF6;ANAPC5;RBCK1;BIRC2;ANAPC2;RNF31;RNF34;PSMD14;PSMD13;MGRN1;PELI3;RNF8;NEDD4L;RNF4;RNF5;ANAPC10;PSMA7;PSMB6;FZR1;SHARPIN;PSMB2;PSMB3;PSMF1;RFFL;PPIL2;UBE2B;WWP2;UBE2G2;CHFR;UBE2W;PSMC6;PSMC4;PSMC1;CDC16;MKRN1;PS…
macromolecule deacylation (GO:0098732)	23/41	4.7862e-06	0.00035795	0	0	4.29303	52.5887	HDAC4;HDAC5;HDAC3;HDAC10;HDAC11;SIRT4;SIRT5;PHB;SIRT7;HDAC8;SIRT2;HDAC7;SIRT3;PER2;MORF4L1;PER1;SFPQ;SIN3A;NACC2;PPT1;SMARCAD1;PPT2;MTA2
neurotransmitter transport (GO:0006836)	43/99	5.17823e-06	0.000381489	0	0	2.58474	31.459	SNAP25;RAB3A;GLS2;STXBP1;NRXN1;ICA1;NRXN3;SLC1A3;NRXN2;ABAT;LIN7A;PARK7;DOC2B;SLC6A1;CPLX1;LIN7B;RIMS2;RIMS1;HRH3;SV2A;DVL1;STX3;SLC38A2;PPFIA3;GABRA2;HSPA8;XBP1;UNC13A;SYT2;SYT1;SLC6A15;GAD1;SYN1;BAIAP3;SLC6A6;SLC6A8;SLC6A9;SYNJ1;SNPH;DNAJC5;PPT1;STX1A;VAMP2
protein deacetylation (GO:0006476)	21/36	5.33919e-06	0.000387562	0	0	4.70253	57.0908	HDAC4;HDAC5;HDAC3;HDAC10;HDAC11;SIRT4;SIRT5;PHB;SIRT7;HDAC8;SIRT2;HDAC7;SIRT3;PER2;MORF4L1;PER1;SFPQ;SIN3A;NACC2;SMARCAD1;MTA2
RNA splicing, via transesterification reactions (GO:0000375)	69/184	6.28284e-06	0.000449451	0	0	2.02348	24.2366	DBR1;CELF3;CELF4;HNRNPU;GPATCH1;WDR83;DDX41;YBX1;PRPF19;CCAR1;SNRPD2;SNRNP70;RSRC1;CWC22;PAPOLA;BCAS2;RBM5;SRRM2;MBNL1;PRPF4B;GTF2F1;GTF2F2;SRRM1;SFPQ;PRPF6;DDX39B;SYF2;PRPF3;CD2BP2;SRSF4;SNRPA1;SRSF5;DNAJC8;PABPC1;HNRNPH3;CACTIN;SRSF7;SLU7;SRSF9;SF1;ZCCHC8;DDX5;SF3B2;CSTF2;SRSF1;U2AF1;U2AF2;PCBP2;CSTF1;RALY;POLR2G;HNRNPA1;SF3B1;SRSF11;ZRSR2;CPSF7;SF3A2;CPSF1;CPSF3;HNRNPL;HNRNPM;XAB2;HNRNPK;HNRNP…
phospholipid metabolic process (GO:0006644)	99/288	6.69107e-06	0.000466588	0	0	1.76969	21.0854	SLC27A1;PGAP2;CD81;TAMM41;PITPNB;LCLAT1;ABHD12;ENPP2;PIP4K2A;FADS1;PDGFRB;SH3GLB1;DGAT2;PCYT2;DGAT1;ACSL6;PISD;DHDDS;INPP4A;INPP4B;GNPAT;DPM2;GPD1;PLAA;MPPE1;MTMR2;ISYNA1;PIK3R4;PIK3R3;PIK3R2;PIK3R1;ABHD5;MTMR4;PLA2G6;MTMR6;PLD3;MTMR7;PLD2;PGS1;PTDSS2;INPP5D;INPP5E;INPP5J;INPP5K;IP6K1;FDFT1;IP6K2;CHKB;CHKA;SYNJ2;PRDX6;SYNJ1;SLC44A5;ARF3;ACHE;ARF1;PIGO;SLC44A2;MTMR14;PIGQ;PIGP;PIGZ;PIK3CD;PIK3CB;T…
histone H4 acetylation (GO:0043967)	25/47	6.75909e-06	0.000466588	0	0	3.81859	45.4589	NAA60;MEAF6;PHF20;TRRAP;CHD5;JADE2;ING4;ING3;RUVBL2;RUVBL1;EP400;KAT7;APBB1;DMAP1;BRD8;BRD4;MCRS1;ACTL6A;HCFC1;MORF4L1;PER1;KAT2A;KANSL2;KANSL3;OGT
protein deacylation (GO:0035601)	22/39	6.80599e-06	0.000466588	0	0	4.34726	51.7225	HDAC4;HDAC5;HDAC3;HDAC10;HDAC11;SIRT4;SIRT5;PHB;SIRT7;HDAC8;SIRT2;HDAC7;SIRT3;PER2;MORF4L1;PER1;SFPQ;SIN3A;NACC2;PPT1;SMARCAD1;MTA2
regulation of cell cycle process (GO:0010564)	152/481	7.48971e-06	0.000506428	0	0	1.56494	18.4694	ATF2;APP;TRRAP;CCNF;UBE2D1;SMC5;NUBP1;PSMD8;PSMD9;PSMD7;PSMD4;PSMD5;CSPP1;AKT2;PSMD2;PSMD3;AKT1;RCC1;NUDT16;CDK5RAP2;PDGFRB;MED1;ANAPC7;FBXW7;SPICE1;THOC1;THOC5;DGKZ;DYNC1LI1;TOM1L2;DDX39B;MSH2;PRKAR1A;BIN1;ZFYVE19;PSME3;SBDS;PKP4;PHIP;ANAPC5;OBSL1;MAD1L1;ANAPC2;CUL9;ANAPC15;PSMD14;PRKDC;PSMD13;XPC;GIGYF2;ANAPC10;ZNHIT1;RACGAP1;PCBP4;NACC2;E4F1;RPRD1B;PSMF1;NAE1;CLSPN;CTC1;PLK5;CRADD;UBE2B;PLK2;I…
RNA export from nucleus (GO:0006405)	35/76	7.98441e-06	0.000532582	0	0	2.87133	33.7037	FYTTD1;SLBP;NUP107;ZC3H3;SRSF1;U2AF1;SMG7;SMG5;SMG6;NXF1;U2AF2;HNRNPA1;RAE1;EIF4E;SRSF11;EIF5A;NUP214;UPF1;CPSF1;CPSF3;THOC1;TSC1;THOC2;THOC5;THOC7;SRRM1;DDX39B;XPOT;SARNP;ZC3H11A;SRSF4;RNPS1;SRSF5;SRSF7;SRSF9
organelle localization (GO:0051640)	52/129	8.12684e-06	0.000534854	0	0	2.27464	26.6595	DOCK7;PIK3CD;FNBP1L;NUBP1;SYNE2;SYNE1;BBS7;BBS4;NDEL1;MEF2A;ACTR3;MAP2K1;MEF2C;CLUH;MAP1S;VPS33A;VPS33B;MUL1;MYO7A;PEX1;GPR162;DYNC1LI2;RAB34;MAPT;HAP1;NLGN1;DCTN1;NRXN1;PRKCZ;RASGRP1;NTN1;BLOC1S5;CLN3;RHOT2;TMEM201;KIF3A;S100A13;SYNDIG1;MFN2;DMD;MYH10;MARK2;DYNC1I1;BBS2;CDC42BPA;RAB11B;DAB1;STK25;MYO5B;TACC1;LAMTOR1;TACC2
mitochondrion organization (GO:0007005)	67/179	9.12928e-06	0.000592923	0	0	2.01696	23.4049	ATF2;MTCH2;NDUFA13;RAB3A;GFM2;PARK7;TAZ;CLU;MTO1;CHCHD3;AKT3;LONP1;AKT1;MPV17;DNM1L;MEF2A;BNIP3L;MEF2C;HSP90AA1;CLUH;ELAC2;MUL1;POLRMT;BCS1L;QRSL1;PEX5;PPIF;JTB;NDUFS1;DAP3;GGNBP1;STOML2;CNP;MTFP1;POLDIP2;HTRA2;MIEF2;OMA1;NRF1;SPG7;MIEF1;MFF;SLC9A1;TIMM50;PRDX3;HMGCL;MAPK9;RHOT2;SHARPIN;SAMM50;BLOC1S2;MFN1;MYH14;MFN2;PPARGC1B;TEFM;PTCD3;FIS1;PNPT1;PTCD2;SOD2;FANCG;LETM1;BAX;SSBP1;LPIN1;BCL2L1
negative regulation of cytoskeleton organization (GO:0051494)	43/101	9.5999e-06	0.000615391	0	0	2.49528	28.8299	KANK1;SPTBN5;CCNF;STMN2;TWF2;KATNB1;CIB1;CORO1A;NUBP1;CORO1B;ADD1;ADD2;EPS8;CAPZB;STMN1;INPP5J;INPP5K;GAS2L1;SPTAN1;SPTBN1;CLASP1;CDK5RAP2;SPTBN2;CLASP2;ARFGEF1;NPM1;GSN;DMTN;MID1IP1;TBCD;SHROOM2;TRMT1;ARAP1;EML2;CLIP3;CAPZA1;CAPZA2;SBDS;PICK1;TRIM37;ARHGEF2;FKBP4;FGF13
cellular component biogenesis (GO:0044085)	39/89	1.08462e-05	0.000686372	0	0	2.62434	30.0006	RPL5;RRN3;RPL11;TAZ;AATF;MRPL10;RPL7;RPS15;RPL7A;EMG1;RPS19;MTG2;PES1;RPL14;DROSHA;SURF6;ABCF1;PEX16;NOP14;UQCC1;TIMM21;GNL2;BCS1L;WDR12;GTPBP4;NLE1;CLIP3;OXA1L;BOP1;EBNA1BP2;NDUFS8;GNL3L;NDUFS7;NDUFAF6;NDUFAF7;SBDS;NDUFAF3;TSR1;RPL26
regulation of protein modification by small protein conjugation or removal (GO:1903320)	81/228	1.14185e-05	0.000710565	0	0	1.85933	21.1597	UBE2D1;ARRB1;PARK7;ARRB2;CLU;HERPUD1;PSMD8;PSMD9;UFL1;PSMD7;PSMD4;PSMD5;PSMD2;PSMD3;CAPN3;HMG20B;BTRC;RNF111;PRKCG;DAXX;ZER1;ANAPC7;FBXW7;USP4;PRMT3;MUL1;GTPBP4;TGFBR1;PIAS1;PSMA5;PSME3;TRAF6;ANAPC5;VPS28;BIRC2;ANAPC2;OTUB1;HDAC4;PSMD14;PSMD13;PELI3;CUL1;PRICKLE1;RCHY1;HSPBP1;ANAPC10;PSMA7;PSMB6;DNAJB2;MAPK9;FZR1;MTA1;PSMB2;PSMB3;PTK2B;PSMF1;BUB3;ATG5;HSPA5;PML;PER2;FKBP1A;MAD2L2;DNAJA1;PDCL3;PSM…
actin filament organization (GO:0007015)	58/150	1.15164e-05	0.000710565	0	0	2.12416	24.1554	ARPC1B;ARRB1;PPP1R9B;EPS8;CATIP;CFL2;CFL1;RAC2;PHACTR1;TRIM27;ACTR3;ACTN1;SHROOM2;ACTN4;ARAP1;SHROOM1;MTSS1;ACTA1;BIN3;FSCN1;KCTD13;EVL;ARHGEF2;KPTN;ALDOA;DBN1;GAS7;SRF;CORO1A;CORO1B;ADD1;ADD2;MICAL1;FLNA;PTK2B;PPARGC1B;WASF3;PACSIN1;GSN;DMTN;MICAL3;MICAL2;TRMT1;SORBS2;ARPC5;SORBS1;BAIAP2;SORBS3;MAD2L2;DLG1;DIAPH2;ABI2;ABI1;FAT1;ZYX;MSRB2;SPIRE1;CORO7
neurotrophin TRK receptor signaling pathway (GO:0048011)	94/274	1.23579e-05	0.000753068	0	0	1.76341	19.9287	YWHAE;GSK3A;TRIO;CLTA;PIK3CD;AP2A1;PIK3CB;AATF;FGF3;SMPD2;ZFYVE27;MCF2L;MLST8;AKT1;CASP2;AP2M1;PRKCG;MEF2A;PSENEN;PDGFRB;ARHGEF11;MEF2C;MAP2K1;MAP2K2;ARHGEF12;PLEKHG2;PDPK1;ARHGEF17;PLEKHG5;GAB1;TSC2;ARHGEF18;NRG1;PPP2R5D;DUSP7;TIAM2;TIAM1;ARHGEF9;MAG;PRKAR1B;ADORA2A;PRKAR1A;LCK;TRAF6;AKT1S1;RAPGEF1;ARHGEF3;ARHGEF1;HAP1;ARHGEF2;ARHGEF7;RAF1;SQSTM1;NGEF;ITGB3BP;ARHGEF6;ADCYAP1R1;HDAC3;MAGED1;PDE1B…
glutamate secretion (GO:0014047)	13/18	1.29404e-05	0.00077895	0	0	8.72371	98.1868	SNAP25;NTRK2;RAB3A;SYT1;GLS2;STXBP1;CPLX1;RIMS1;GIPC1;MYO6;SLC38A2;VAMP2;STX1A
neurotrophin signaling pathway (GO:0038179)	95/278	1.33335e-05	0.000792944	0	0	1.753	19.6778	YWHAE;GSK3A;TRIO;CLTA;PIK3CD;AP2A1;PIK3CB;AATF;FGF3;SMPD2;ZFYVE27;MCF2L;MLST8;AKT1;CASP2;AP2M1;PRKCG;MEF2A;PSENEN;PDGFRB;ARHGEF11;MEF2C;MAP2K1;MAP2K2;ARHGEF12;PLEKHG2;PDPK1;ARHGEF17;PLEKHG5;GAB1;TSC2;ARHGEF18;NRG1;PPP2R5D;DUSP7;TIAM2;TIAM1;ARHGEF9;MAG;PRKAR1B;ADORA2A;PRKAR1A;LCK;TRAF6;AKT1S1;RAPGEF1;ARHGEF3;ARHGEF1;HAP1;ARHGEF2;ARHGEF7;RAF1;SQSTM1;NGEF;ITGB3BP;ARHGEF6;ADCYAP1R1;HDAC3;MAGED1;PDE1B…
regulation of translation (GO:0006417)	91/264	1.36592e-05	0.000802643	0	0	1.77584	19.8914	EIF4A2;APP;VARS;CELF1;FMR1;CELF4;CASC3;EPRS;RBM3;OGFOD1;AKT2;MTG2;AKT1;SOX6;EIF2B1;PSTK;EIF5A;UPF1;RPS9;DAPK1;NGDN;APLP1;CIRBP;TSC1;AARSD1;TRNAU1AP;MIF4GD;ILF3;IMPACT;SARNP;PABPC1;EIF4E2;GAPDH;RBMS3;PPP1R15A;USP16;SRSF1;MTIF2;GIGYF2;FXR1;ATXN2;LARS;MKNK1;EIF4H;PTK2B;POLR2G;PAIP2;VARS2;EIF4E;ABCF1;EEFSEC;PTCD3;EIF2B4;NPM1;EIF2B3;TIA1;EIF2AK1;UQCC1;CNOT10;EIF2AK4;PUM1;EEF2;TARBP2;PML;PUM2;PER2;PER1…
post-Golgi vesicle-mediated transport (GO:0006892)	39/90	1.49211e-05	0.000855855	0	0	2.57271	28.5898	NAPA;MACF1;ARF1;SNAP23;CLTA;AP2A1;ARRB1;ARFRP1;SCFD1;VPS51;RAB26;AP1S1;EPS15;SPTBN1;AP1M1;BBS2;BBS1;HSPA8;AMN;MON2;STX7;GBF1;AP1B1;VPS13A;ANK3;PUM1;AP3B2;SCAMP3;DNM2;RAB14;DNAJC6;RAB34;EXOC5;CORO7;EXOC2;OPTN;LLGL1;VAMP2;BLZF1
negative regulation of cell cycle process (GO:0010948)	88/254	1.50465e-05	0.000855855	0	0	1.78935	19.8696	ATF2;TRRAP;CCNF;FHL1;UBE2D1;PRPF19;NUBP1;PSMD8;PSMD9;PSMD7;PSMD4;PSMD5;PSMD2;GPER1;PSMD3;CASP2;CDK5RAP2;PRMT2;ANAPC7;FBXW7;THOC1;PPP2R5C;TERF1;THOC5;DGKZ;PSMA5;TOM1L2;DDX39B;MSH2;PRKAR1A;SYF2;ZFYVE19;PSME3;ANAPC5;MAD1L1;ANAPC2;PSMD14;PRKDC;PSMD13;VPS4A;XPC;GIGYF2;ANAPC10;PSMA7;PSMB6;ZNHIT1;PSMB2;PCBP4;PSMB3;NACC2;PSMF1;CLSPN;NAE1;BUB3;BRD4;MBD4;NPM1;CRADD;INTS3;PLK2;DAB2IP;MRE11A;KLHL22;ZWINT;CHF…
histone modification (GO:0016570)	99/293	1.5114e-05	0.000855855	0	0	1.72351	19.1308	ATF2;CRTC2;HDAC10;KDM1A;TRRAP;EHMT2;HDAC11;EHMT1;ARID4A;JADE2;KAT5;RUVBL2;SAP130;RUVBL1;SMARCAD1;KAT7;ATXN7L3;KDM2B;PRKCB;VRK1;RNF40;JMJD6;HCFC1;MORF4L1;KMT2E;NAA60;MEAF6;SRCAP;CTR9;WDR61;PHB;NACC2;SMYD2;EP400;MBIP;DMAP1;UBE2B;SETDB2;SMARCA4;TADA2A;TADA3;CDK2;UBE2N;PAF1;OGT;EZH1;BAP1;MAP3K12;KDM5C;SETD3;PHF20;CHD5;ING4;ING3;UIMC1;KDM6A;PRMT7;RING1;PRMT2;PRMT1;EED;ACTL6A;PRMT3;SIRT7;SIRT2;SIRT3;DD…
ribonucleoprotein complex assembly (GO:0022618)	54/138	1.52583e-05	0.000855855	0	0	2.16524	24.0134	CELF1;CELF2;CELF4;ADAR;PRPF19;SART3;SNRPD2;RPS19;OGFOD1;LUC7L;DENR;RBM5;MBNL1;PRMT7;USP4;CIRBP;PTBP2;WDR77;ATXN2L;PRPF6;DDX39B;CLNS1A;PRPF3;SBDS;CD2BP2;LUC7L3;SRSF5;SLU7;SRSF9;SF1;YTHDC1;SFSWAP;NIP7;SRSF1;MTIF2;ATXN2;BMS1;SRSF12;MCTS1;SRPK2;ZRSR2;NPM1;SF3A2;ERAL1;TARBP2;PUM2;EIF3M;EIF3K;EIF3I;EIF3G;TSR1;EIF3E;EIF3D;EIF3B
mRNA export from nucleus (GO:0006406)	32/69	1.61347e-05	0.000894608	0	0	2.90787	32.087	FYTTD1;SLBP;NUP107;ZC3H3;SRSF1;U2AF1;SMG7;SMG5;SMG6;NXF1;U2AF2;RAE1;EIF4E;SRSF11;EIF5A;NUP214;UPF1;CPSF1;CPSF3;THOC1;THOC2;THOC5;THOC7;SRRM1;DDX39B;SARNP;ZC3H11A;SRSF4;RNPS1;SRSF5;SRSF7;SRSF9
single-organism behavior (GO:0044708)	118/362	1.6316e-05	0.000894608	0	0	1.63486	18.0216	APP;SERPINE2;CRTC1;ABAT;PARK7;EPS8;ABHD12;NAGLU;SOX6;SCN1A;PRKCG;MEF2A;MEF2C;SLC11A2;TMOD2;MAPK8IP2;GABRG2;FOXP2;GPR162;ARC;CACNB4;PRKAR1B;VDAC1;AMPH;RIN1;GRIA1;CNP;PDE1B;SLC1A2;SLC1A3;HTRA2;PLA2G6;AAAS;SEZ6L2;PRKCZ;HIF1A;GIGYF2;CRHR1;NPAS2;RIC8A;HRH1;EFNB3;HRH3;HRH2;CHST10;NPHP1;MYH14;NPHP4;TAC1;TRMT1L;SPTBN2;STRA6;BBS2;PLK2;ABCA7;NTAN1;BTBD9;GRIN2B;NR4A2;DAB1;SYNJ1;CDK5;PPP1R1B;TBCE;PPT1;FGF13;…
internal peptidyl-lysine acetylation (GO:0018393)	44/106	1.6493e-05	0.000894608	0	0	2.38848	26.3034	ATF2;NAA60;CRTC2;GTF3C4;MEAF6;SRCAP;TRRAP;PHF20;CHD5;JADE2;BAG6;ING4;ING3;KAT5;RUVBL2;RUVBL1;SAP130;EP400;MBIP;KAT7;DMAP1;APBB1;BRD8;METTL8;BRD4;MBD3;MCRS1;ACTL6A;HCFC1;SMARCA4;ATAT1;MORF4L1;TAF6L;PER1;POR;KAT2A;TADA2A;MED24;KANSL2;KANSL3;TADA3;POLE3;OGT;TAF1
ribonucleoprotein complex subunit organization (GO:0071826)	56/145	1.68309e-05	0.000903016	0	0	2.11953	23.2985	CELF1;GFM2;CELF2;CELF4;ADAR;PRPF19;SART3;SNRPD2;RPS19;OGFOD1;LUC7L;DENR;RBM5;MBNL1;PRMT7;USP4;CIRBP;PTBP2;WDR77;ATXN2L;PRPF6;DDX39B;CLNS1A;PRPF3;SBDS;CD2BP2;LUC7L3;SRSF5;SLU7;SRSF9;SF1;YTHDC1;SFSWAP;NIP7;SRSF1;MTIF2;KLC1;ATXN2;BMS1;SRSF12;MCTS1;SRPK2;ZRSR2;NPM1;SF3A2;ERAL1;TARBP2;PUM2;EIF3M;EIF3K;EIF3I;EIF3G;TSR1;EIF3E;EIF3D;EIF3B
histone H2A acetylation (GO:0043968)	10/12	1.70334e-05	0.000904053	0	0	16.7687	184.126	MORF4L1;ING3;MEAF6;TRRAP;RUVBL2;RUVBL1;ACTL6A;EP400;DMAP1;BRD8
nuclear export (GO:0051168)	45/110	2.06885e-05	0.00108637	0	0	2.33008	25.1321	FYTTD1;SLBP;AHCYL1;NUP107;ZC3H3;SRSF1;NMD3;ADAR;U2AF1;SMG7;PKD1;SMG5;SMG6;RPS15;NXF1;U2AF2;XPO6;LZTS2;HNRNPA1;RAE1;EIF4E;SRSF11;NUP214;EIF5A;UPF1;CPSF1;STRADA;CPSF3;THOC1;RITA1;TSC1;THOC2;THOC5;THOC7;SRRM1;DDX39B;XPOT;SARNP;ZC3H11A;SRSF4;RNPS1;SRSF5;CALR;SRSF7;SRSF9
generation of precursor metabolites and energy (GO:0006091)	121/375	2.16646e-05	0.00112565	0	0	1.61043	17.2958	NDUFA13;NDUFA11;NDUFA10;ATP5C1;ENO1;ENO2;PPP1CC;AKT2;FDXR;AKT1;PRKAB2;CACNA2D2;SDHC;SDHA;SDHB;COX6B1;OXA1L;COX7A2L;PRKAR1B;MSH2;PRKAR1A;UQCRC1;UQCRC2;STX1A;PFKFB2;PFKFB3;STXBP1;ATP5J;NRF1;ATP5O;ACACB;LDHB;ATP5B;CYB5R4;LDHA;RAP1A;ATP5D;NDUFV3;CYC1;NDUFV2;NDUFV1;SYT5;SURF1;PHKB;NR1D1;COQ9;FASN;GNB2;OGDH;GNAS;NDUFAF1;ACO2;MRAP2;PYGB;SNAP25;GSK3A;SLC25A3;ACADVL;FASTKD3;COX4I1;PRKAG2;PYGM;ETFA;ETFB;TA…
establishment of protein localization to organelle (GO:0072594)	98/292	2.26374e-05	0.00116387	0	0	1.70572	18.2443	IPO13;RPL5;IPO11;NDUFA13;RPL3;ZFAND6;GCC1;SRP14;RPL10A;RPL6;RPL7;IPO5;RPS15;IPO9;RPS19;RUVBL2;GOLGA1;CFL1;DAG1;RPL36;PMPCA;SEC62;RPS10;RPS12;NUP214;RPS9;RPL22;PAM16;AIP;TSC2;RPL27;PHIP;RPL26;OPTN;RPN2;RPN1;PIK3R1;PTTG1IP;TIMM50;NCKIPSD;PPP3R1;FIS1;PDE2A;TIMM44;POU2F2;TIMM10B;PEX5L;RPL27A;RPAIN;RERE;RYR2;TRAM1;PPP1R10;ADAR;NAGPA;PPP3CA;RPL7A;TRPS1;HSP90AA1;SSR4;TIMM23;AP3B1;PEX2;TIMM21;PEX1;YWHAZ;…
response to topologically incorrect protein (GO:0035966)	55/143	2.28718e-05	0.00116387	0	0	2.10501	22.4933	GSK3A;ACADVL;HSP90AB1;FAF2;CLU;HERPUD1;TSPYL2;HSP90AA1;PACRG;PPP2R5B;PDIA6;ARFGAP1;CREB3;CTDSP2;PREB;TMBIM6;PPP1R15A;ATF6B;SHC1;DCTN1;CXXC1;RNF5;ADD1;HSPD1;DNAJB2;HSPH1;DNAJB5;TMEM129;LMNA;MFN2;EXTL3;SEC31A;KLHDC3;ZBTB17;HSPA8;MBTPS1;XBP1;TOR1A;HSPA5;EDEM2;SYVN1;DAB2IP;ASNS;EIF2AK4;DNAJA1;UBE2W;ERP44;VAPB;JKAMP;CREBRF;HYOU1;TPP1;STUB1;CALR;AARS
covalent chromatin modification (GO:0016569)	99/296	2.41401e-05	0.00121587	0	0	1.69693	18.0412	ATF2;CRTC2;HDAC10;KDM1A;TRRAP;EHMT2;HDAC11;EHMT1;ARID4A;JADE2;KAT5;RUVBL2;SAP130;RUVBL1;SMARCAD1;KAT7;ATXN7L3;KDM2B;PRKCB;VRK1;RNF40;JMJD6;HCFC1;MORF4L1;KMT2E;NAA60;MEAF6;SRCAP;CTR9;WDR61;PHB;NACC2;SMYD2;EP400;MBIP;DMAP1;UBE2B;SETDB2;SMARCA4;TADA2A;TADA3;CDK2;UBE2N;PAF1;OGT;EZH1;BAP1;MAP3K12;KDM5C;SETD3;PHF20;CHD5;ING4;ING3;UIMC1;KDM6A;PRMT7;RING1;PRMT2;PRMT1;EED;ACTL6A;PRMT3;SIRT7;SIRT2;SIRT3;DD…
histone H3 deacetylation (GO:0070932)	14/21	2.48072e-05	0.00123685	0	0	6.71114	71.1675	HDAC4;HDAC5;HDAC3;HDAC10;HDAC11;SIRT7;HDAC8;SIRT2;HDAC7;SIRT3;PER2;PER1;SFPQ;SMARCAD1
tRNA processing (GO:0008033)	41/98	2.5293e-05	0.00124846	0	0	2.42006	25.6163	TSEN34;TRUB1;POP5;TRMU;OSGEPL1;POP4;RTCB;WDR4;TSEN2;MTO1;TSEN54;OSGEP;ALKBH8;FARS2;CDK5RAP1;TYW1;DUS4L;PUSL1;TRMT1L;PUS3;ALG9;PUS1;NSUN2;ELAC2;TPRKB;SARS;TRMT1;TRIT1;GTPBP3;QTRT1;CTU2;KARS;TRMT5;TRMT6;RPP21;TRMT11;DUS1L;GRSF1;DUS3L;TRMT61A;AARS
cofactor biosynthetic process (GO:0051188)	50/127	2.55985e-05	0.00125103	0	0	2.18619	23.1145	PANK4;SLC25A1;MOCS2;ALAS1;TECR;PPCDC;GPHN;ALAD;NADK2;UROD;FLAD1;NAMPT;TMEM14C;ELOVL1;ACOT7;ACSL1;DCAKD;RSAD1;SLC11A2;ATPIF1;ACSL6;ELOVL6;COASY;NIF3L1;HMBS;GART;GCDH;ABCB6;PDHB;MAT2B;LIAS;PPOX;ACACB;PTS;NFS1;PNPO;PDSS2;PCBD2;ACSS1;NADK;UROS;NMNAT3;COQ9;NMNAT2;COQ6;QDPR;SLC25A39;SUCLA2;FASN;NFE2L1
regulation of cell projection organization (GO:0031344)	125/391	2.58576e-05	0.0012513	0	0	1.58878	16.7821	STMN2;DIXDC1;CIB1;FNBP1L;CFL2;PALM;AKT1;NRCAM;TBC1D10A;TBC1D22B;MEF2A;MEF2C;IST1;ACSL6;SRCIN1;GPR162;TIAM1;MAG;BIN3;FEZ1;RUFY3;WDPCP;NSMF;ULK1;FKBP4;OBSL1;NGEF;ANAPC2;NUMBL;TBC1D9B;LPAR1;TWF2;THY1;CORO1B;DGUOK;RAP1A;DVL1;INPP5J;TBC1D14;MBP;APOE;TBC1D17;EVI5;MARK2;ATG5;PACSIN1;RAP1GAP2;PLK5;ODF2;BCL11A;TRPV2;FUZ;SSH3;PTPRD;FER;DAB1;CDK5;STK25;MOB2;PLXNB3;PLXNB2;PLXNB1;FGF13;ROBO2;ACHE;SNAP25;GDI1;…
lytic vacuole organization (GO:0080171)	18/31	2.75681e-05	0.00130843	0	0	4.64842	48.803	BECN1;MBTPS1;IDUA;AKTIP;GAA;HPS1;HPS4;MYO7A;NAGPA;CLN3;FAM160A2;NAGLU;ZKSCAN3;PPT1;TPP1;LAMTOR1;ARSB;CLVS1
lysosome organization (GO:0007040)	18/31	2.75681e-05	0.00130843	0	0	4.64842	48.803	BECN1;MBTPS1;IDUA;AKTIP;GAA;HPS1;HPS4;MYO7A;NAGPA;CLN3;FAM160A2;NAGLU;ZKSCAN3;PPT1;TPP1;LAMTOR1;ARSB;CLVS1
regulation of protein ubiquitination (GO:0031396)	75/212	2.78463e-05	0.00130904	0	0	1.84603	19.3626	UBE2D1;ARRB1;PARK7;ARRB2;CLU;HERPUD1;PSMD8;PSMD9;UFL1;PSMD7;PSMD4;PSMD5;PSMD2;PSMD3;BTRC;RNF111;PRKCG;DAXX;ZER1;ANAPC7;FBXW7;USP4;PRMT3;GTPBP4;TGFBR1;PSMA5;PSME3;TRAF6;ANAPC5;VPS28;BIRC2;ANAPC2;OTUB1;PSMD14;PSMD13;PELI3;CUL1;PRICKLE1;RCHY1;HSPBP1;ANAPC10;PSMA7;PSMB6;DNAJB2;MAPK9;FZR1;MTA1;PSMB2;PSMB3;PTK2B;PSMF1;BUB3;ATG5;HSPA5;PML;PER2;FKBP1A;MAD2L2;DNAJA1;PDCL3;PSMC6;CDK5;TRIM39;PSMC4;PSMC1;DNA…
peptidyl-lysine acetylation (GO:0018394)	44/108	2.86957e-05	0.00133624	0	0	2.31354	24.1968	ATF2;NAA60;CRTC2;GTF3C4;MEAF6;SRCAP;TRRAP;PHF20;CHD5;JADE2;BAG6;ING4;ING3;KAT5;RUVBL2;RUVBL1;SAP130;EP400;MBIP;KAT7;DMAP1;APBB1;BRD8;METTL8;BRD4;MBD3;MCRS1;ACTL6A;HCFC1;SMARCA4;ATAT1;MORF4L1;TAF6L;PER1;POR;KAT2A;TADA2A;MED24;KANSL2;KANSL3;TADA3;POLE3;OGT;TAF1
cofactor metabolic process (GO:0051186)	87/255	3.22006e-05	0.00147652	0	0	1.74734	18.0736	PANK4;SLC25A1;MOCS2;ALDH1L1;MTRR;ALAS1;HIBADH;TECR;PPCDC;GPHN;ALAD;PCMT1;NADK2;FLAD1;UROD;NAMPT;FDXR;IDH3B;PGLS;TMEM14C;MCCC2;ELOVL1;ACOT8;ACOT7;DGAT2;DGAT1;ACSL1;DCAKD;RSAD1;SLC11A2;ATPIF1;ACSL6;ELOVL6;COASY;SLC5A6;NIF3L1;HMBS;CRYZL1;GPD1;PCCB;TKT;GART;BLVRA;GLYR1;GCDH;MVK;ABCB6;SHMT2;DLST;PDHB;HMGCR;MAT2B;LIAS;PPOX;ACACB;PTS;LDHB;HMGCL;CYB5R4;PRDX5;NFS1;PNPO;PDSS2;PCBD2;ACSS1;SLC19A1;NADK;PCK2;…
synaptic vesicle exocytosis (GO:0016079)	13/19	3.23063e-05	0.00147652	0	0	7.26929	75.1663	SNAP25;STX12;RAB3A;DOC2A;SYT1;STX7;CPLX1;TRIM9;RIMS1;CDK5;DNAJC5;OTOF;VAMP2
regulation of proteolysis involved in cellular protein catabolic process (GO:1903050)	56/148	3.34397e-05	0.0015143	0	0	2.05001	21.1269	HSP90AB1;ARAF;UBE2D1;SMC5;PARK7;CLU;PKD1;ATRAID;UFL1;NUB1;SUMO1;AKT1;BBS7;BTRC;RHBDF1;USP5;ANAPC7;FBXW7;RAD23A;TERF1;RAD23B;UCHL5;SIRT2;PIAS1;SENP1;PSME3;ANAPC5;TRIB2;MAD1L1;ANAPC2;PSMD14;PRICKLE1;RCHY1;HSPBP1;ANAPC10;BAG6;DNAJB2;DVL1;PTK2B;PSMF1;BUB3;UBQLN4;XBP1;OSBPL7;PLK2;DAB2IP;KLHL22;PML;MAD2L2;PDCL3;TRIM39;GIPC1;CDC16;MDM2;STUB1;TAF1
regulation of cell morphogenesis (GO:0022604)	129/408	3.45158e-05	0.00154882	0	0	1.56328	16.0612	DIXDC1;CIB1;LDLRAD4;EPS8;POFUT2;CFL2;CFL1;PALM;NRCAM;TBC1D10A;TBC1D22B;TBCCD1;IST1;AP1AR;SRCIN1;GPR162;TIAM1;MAG;ARC;CFDP1;RUFY3;PHIP;WDPCP;NSMF;ULK1;OBSL1;NGEF;ANAPC2;NUMBL;TBC1D9B;FBLIM1;PXN;TWF2;THY1;CORO1A;CORO1B;CAMSAP1;MYL12B;STRIP1;STRIP2;EPB41L3;S100A13;TBC1D14;MYH14;MBP;APOE;TBC1D17;EVI5;MYH10;MARK2;ATG5;BCL9L;ODF2;BCL11A;RCC2;TRPV2;FUZ;LARP4;SSH3;PTPRD;DAB1;CDK5;STK25;PLXNB2;PLXNB1;CALR…
regulation of synaptic transmission (GO:0050804)	84/245	3.57266e-05	0.0015858	0	0	1.76008	18.0225	ACHE;SNAP25;ARF1;RAB3A;SERPINE2;KCNC3;RASGRF1;GRIK1;GRIK2;ARRB2;SLC6A1;PPP3CA;RIMS1;GRM5;SIPA1L1;CALB1;GRM7;GPER1;GRM8;ADORA1;NPTN;PPFIA3;UNC13B;MEF2A;USP46;MEF2C;UNC13A;CACNA2D2;SYP;MAPK8IP2;SYN1;NISCH;ARC;ADORA2A;PICK1;NSMF;HAP1;RIN1;STX1A;VAMP2;DBN1;ANAPC2;NAPA;NLGN3;SLC24A2;CAMK2B;SNAP47;NLGN1;RGS14;STXBP1;NRXN1;SRF;SLC1A3;PLA2G6;PRKCZ;CRHR1;SYNGR1;HRH1;RAP1A;HRH2;MYO6;KISS1R;PTK2B;APOE;NCDN;…
regulation of proteasomal protein catabolic process (GO:0061136)	52/135	3.59824e-05	0.0015858	0	0	2.10938	21.5842	HSP90AB1;ARAF;UBE2D1;SMC5;PARK7;CLU;PKD1;ATRAID;UFL1;NUB1;SUMO1;AKT1;BBS7;BTRC;RHBDF1;USP5;ANAPC7;FBXW7;RAD23A;TERF1;RAD23B;UCHL5;SIRT2;PIAS1;SENP1;PSME3;ANAPC5;TRIB2;MAD1L1;ANAPC2;PSMD14;PRICKLE1;RCHY1;HSPBP1;ANAPC10;BAG6;DNAJB2;DVL1;PSMF1;BUB3;UBQLN4;XBP1;OSBPL7;PLK2;DAB2IP;KLHL22;MAD2L2;GIPC1;CDC16;MDM2;STUB1;TAF1
nucleoside monophosphate catabolic process (GO:0009125)	109/335	3.66319e-05	0.00160013	0	0	1.62911	16.6407	EIF4A2;SMARCAL1;EIF4A1;CCNH;ATP5C1;KIF5C;DHX57;RUVBL2;LONP1;KIF21B;DYNC2H1;NSF;RALBP1;RECQL;MYO7A;GTF2F2;MYL6;DDX39B;KATNAL1;MSH2;MSH3;ABCG4;ABCG2;MACF1;RTEL1;DDX5;ABCB6;ABCB4;ATP5J;ABCB8;ABCB9;ATP5O;DHX30;ATP5B;KIF3A;HLTF;ATP5D;MYH14;ATP6V1H;MYH10;BPTF;ABCA2;HSPA8;TOR1A;HSPA5;XRCC3;ABCA7;SMARCA1;SMARCA2;SMARCA4;SKIV2L;ABCD4;DDX47;CETN2;CHD8;CHD5;CHD4;CHD3;ABCC10;KIF17;TOP1MT;KIF1A;UPF1;HSP90AA1;…
tricarboxylic acid cycle (GO:0006099)	17/29	3.8967e-05	0.0016872	0	0	4.75529	48.2795	MDH1;MDH2;IDH3G;IDH1;IDH2;DLST;SDHC;PDHB;SDHA;SDHB;SUCLA2;NNT;IDH3B;OGDH;ACO1;ACO2;IDH3A
purine ribonucleoside monophosphate catabolic process (GO:0009169)	108/332	4.00773e-05	0.00170536	0	0	1.62843	16.4873	EIF4A2;SMARCAL1;EIF4A1;CCNH;ATP5C1;KIF5C;DHX57;RUVBL2;LONP1;KIF21B;DYNC2H1;NSF;RALBP1;RECQL;MYO7A;GTF2F2;MYL6;DDX39B;KATNAL1;MSH2;MSH3;ABCG4;ABCG2;MACF1;RTEL1;DDX5;ABCB6;ABCB4;ATP5J;ABCB8;ABCB9;ATP5O;DHX30;ATP5B;KIF3A;HLTF;ATP5D;MYH14;ATP6V1H;MYH10;BPTF;ABCA2;HSPA8;TOR1A;HSPA5;XRCC3;ABCA7;SMARCA1;SMARCA2;SMARCA4;SKIV2L;ABCD4;DDX47;CETN2;CHD8;CHD5;CHD4;CHD3;ABCC10;KIF17;TOP1MT;KIF1A;UPF1;HSP90AA1;…
ribonucleoside monophosphate catabolic process (GO:0009158)	108/332	4.00773e-05	0.00170536	0	0	1.62843	16.4873	EIF4A2;SMARCAL1;EIF4A1;CCNH;ATP5C1;KIF5C;DHX57;RUVBL2;LONP1;KIF21B;DYNC2H1;NSF;RALBP1;RECQL;MYO7A;GTF2F2;MYL6;DDX39B;KATNAL1;MSH2;MSH3;ABCG4;ABCG2;MACF1;RTEL1;DDX5;ABCB6;ABCB4;ATP5J;ABCB8;ABCB9;ATP5O;DHX30;ATP5B;KIF3A;HLTF;ATP5D;MYH14;ATP6V1H;MYH10;BPTF;ABCA2;HSPA8;TOR1A;HSPA5;XRCC3;ABCA7;SMARCA1;SMARCA2;SMARCA4;SKIV2L;ABCD4;DDX47;CETN2;CHD8;CHD5;CHD4;CHD3;ABCC10;KIF17;TOP1MT;KIF1A;UPF1;HSP90AA1;…
regulation of protein catabolic process (GO:0042176)	88/260	4.06839e-05	0.00171637	0	0	1.72625	17.4518	NDUFA13;GSK3A;HSP90AB1;SERPINE2;ARAF;UBE2D1;SMC5;PARK7;CLU;PKD1;ATRAID;UFL1;NUB1;SUMO1;NRD1;PSMD2;PSMD3;AKT1;BBS7;BTRC;PRKCG;RHBDF1;USP5;ANAPC7;FBXW7;NRG1;RAD23A;TERF1;RAD23B;UCHL5;SIRT2;PIAS1;SENP1;PSME3;ATG4B;ANAPC5;TRIB2;MAD1L1;ANAPC2;PSMD14;MYCBP2;NEDD4L;PRICKLE1;RCHY1;OAZ1;HSPBP1;ANAPC10;OAZ2;RELA;ARNTL;BAG6;DNAJB2;GGA1;SNX1;FZR1;GGA3;DVL1;FLNA;PACSIN3;PTK2B;SNX9;FYN;PSMF1;APOE;BUB3;UBQLN4;D…
positive regulation of Rho GTPase activity (GO:0032321)	56/149	4.16982e-05	0.00174426	0	0	2.02784	20.4508	DOCK4;TRIO;DOCK9;DOCK7;RASGRF1;ARHGAP1;DOCK10;MCF2L;ARHGEF40;NDEL1;ARHGEF11;PLEKHG3;BCAS3;RALBP1;ARHGEF12;PLEKHG2;ARHGEF15;ARHGEF17;PLEKHG5;ARHGEF19;ARHGEF18;ARAP3;TSC1;SCRIB;ARAP1;BCR;TIAM2;TIAM1;ARHGAP10;ARHGEF9;SPATA13;ARHGEF3;PKP4;ARHGEF1;ARHGEF2;ARHGEF7;NGEF;ARHGEF6;ARHGEF25;THY1;RASGRP1;KALRN;FGD2;ABR;PTK2B;SRGAP2;SEMA4D;MCF2;ARHGAP29;MYO9B;ARHGAP27;ARHGAP26;ARHGAP33;PIN1;PLXNB1;AGRN
purine nucleoside monophosphate catabolic process (GO:0009128)	108/333	4.60619e-05	0.0019106	0	0	1.62108	16.1874	EIF4A2;SMARCAL1;EIF4A1;CCNH;ATP5C1;KIF5C;DHX57;RUVBL2;LONP1;KIF21B;DYNC2H1;NSF;RALBP1;RECQL;MYO7A;GTF2F2;MYL6;DDX39B;KATNAL1;MSH2;MSH3;ABCG4;ABCG2;MACF1;RTEL1;DDX5;ABCB6;ABCB4;ATP5J;ABCB8;ABCB9;ATP5O;DHX30;ATP5B;KIF3A;HLTF;ATP5D;MYH14;ATP6V1H;MYH10;BPTF;ABCA2;HSPA8;TOR1A;HSPA5;XRCC3;ABCA7;SMARCA1;SMARCA2;SMARCA4;SKIV2L;ABCD4;DDX47;CETN2;CHD8;CHD5;CHD4;CHD3;ABCC10;KIF17;TOP1MT;KIF1A;UPF1;HSP90AA1;…
glycerophospholipid metabolic process (GO:0006650)	79/229	4.72414e-05	0.0019432	0	0	1.77602	17.6895	SLC44A5;ARF3;ACHE;ARF1;SLC27A1;PGAP2;PIGO;SLC44A2;CD81;TAMM41;PITPNB;MTMR14;PIGQ;PIGP;PIGZ;PIK3CD;PIK3CB;TAZ;LCLAT1;PIGX;ABHD12;IMPA2;ACP6;ENPP2;PIP4K2A;PDGFRB;SH3GLB1;DGAT2;PCYT2;DGAT1;GPCPD1;PISD;INPP4A;HADHB;INPP4B;GNPAT;DPM2;GPD1;MPPE1;PIGG;VAC14;MTMR2;PIK3R4;PIK3R3;PIK3R2;PIK3R1;ABHD5;MTMR4;PLA2G6;AGPAT1;MTMR6;PLD3;AGPAT3;MTMR7;PLD2;AGPAT4;PGS1;PTDSS2;INPP5D;INPP5E;INPP5J;INPP5K;BPNT1;CEPT1;…
protein localization to organelle (GO:0033365)	125/396	4.91455e-05	0.00200481	0	0	1.55895	15.4659	IPO13;RPL5;IPO11;MTCH2;NDUFA13;RPL3;ZFAND6;GCC1;RPL10A;SRP14;RPL6;RPL7;IPO5;RPS15;IPO9;RPS19;CFL1;GOLGA1;RPL36;DAG1;CEP250;BCAP29;PMPCA;SEC62;RPS10;RPS12;NUP214;RPS9;COG7;RPL22;TINF2;PAM16;AIP;TSC2;ANK2;CTDNEP1;GPR162;RPL27;PHIP;RPL26;OBSL1;OPTN;RPN2;RPN1;ARL1;PIK3R1;PTTG1IP;TIMM50;NCKIPSD;PPP3R1;DVL1;PACSIN2;ATP6V1D;BANP;BBS2;FIS1;ACD;TOR1A;RCC2;PDE2A;ABCA7;TIMM44;POU2F2;UBAC2;TIMM10B;AHI1;PEX5L…
ATP catabolic process (GO:0006200)	106/327	5.5126e-05	0.00223034	0	0	1.61957	15.8813	EIF4A2;SMARCAL1;EIF4A1;CCNH;ATP5C1;KIF5C;DHX57;RUVBL2;LONP1;KIF21B;DYNC2H1;NSF;RALBP1;RECQL;MYO7A;GTF2F2;MYL6;DDX39B;KATNAL1;MSH2;MSH3;ABCG4;ABCG2;MACF1;RTEL1;DDX5;ABCB6;ABCB4;ATP5J;ABCB8;ABCB9;ATP5O;DHX30;ATP5B;KIF3A;HLTF;ATP5D;MYH14;ATP6V1H;MYH10;BPTF;ABCA2;HSPA8;TOR1A;HSPA5;XRCC3;ABCA7;SMARCA1;SMARCA2;SMARCA4;SKIV2L;ABCD4;DDX47;CETN2;CHD8;CHD5;CHD4;CHD3;ABCC10;KIF17;TOP1MT;KIF1A;UPF1;HSP90AA1;…
RNA 3'-end processing (GO:0031123)	41/101	5.83644e-05	0.00232328	0	0	2.29861	22.4087	EIF4A2;APP;EIF4A1;SLBP;AHCYL1;ZC3H3;CSTF2;SRSF1;U2AF1;U2AF2;PAPOLA;CSTF1;SYMPK;TNKS1BP1;EIF4E;SRSF11;CPSF7;PNPT1;CPSF1;CPSF3;ELAC2;APLP1;CNOT10;USB1;MLH1;SRRM1;PAN2;CNOT1;CNOT2;CNOT3;PAF1;TUT1;SRSF4;RNPS1;SRSF5;PABPC1;CNOT8;GRSF1;SRSF7;SRSF9;EIF4G1
histone acetylation (GO:0016573)	41/101	5.83644e-05	0.00232328	0	0	2.29861	22.4087	ATF2;NAA60;CRTC2;GTF3C4;MEAF6;SRCAP;TRRAP;PHF20;CHD5;JADE2;ING4;ING3;KAT5;RUVBL2;RUVBL1;SAP130;EP400;MBIP;KAT7;DMAP1;APBB1;BRD8;METTL8;BRD4;MBD3;MCRS1;ACTL6A;HCFC1;SMARCA4;MORF4L1;TAF6L;PER1;KAT2A;TADA2A;MED24;KANSL2;KANSL3;TADA3;POLE3;OGT;TAF1
small GTPase mediated signal transduction (GO:0007264)	136/439	6.2995e-05	0.00245859	0	0	1.51753	14.6782	TRIO;RAB3A;RTKN;FAM13B;ARHGDIG;ARHGAP39;PARK7;TMEM91;ARHGAP36;RAPGEFL1;EPS8;ARHGAP44;DOCK10;CFL1;ARHGDIB;ARFIP2;MAP2K1;RALBP1;MAP2K2;STARD8;RUNDC3A;NISCH;BCR;TIAM2;TIAM1;RAB30;RAB36;RAB34;ELMO1;ULK1;RAF1;NGEF;RABL6;RAB5B;SHC1;RRAD;ARL1;AGAP1;ARL2;PIK3R2;AGAP3;RASGRP2;KALRN;RASGRP1;ARHGAP12;RASGRP3;PLD2;ARHGAP22;ABR;RHOT2;RAP1A;RACGAP1;G3BP2;SRGAP2;RAB4A;RASL10B;PLK2;TNK2;ARHGAP29;RFXANK;ARHGAP26;…
regulation of cytoskeleton organization (GO:0051493)	112/350	6.33061e-05	0.00245859	0	0	1.58935	15.3651	CCNF;ARPC5L;DIXDC1;STMN2;STMN4;CIB1;NUBP1;EPS8;BAIAP2L2;CFL2;STMN1;CFL1;CEP250;TRIM27;CDK5RAP2;EPHA5;MEF2A;PDGFRB;MEF2C;TPM1;SPICE1;AP1AR;TSC1;EML2;CLIP3;CLIP1;SBDS;FKBP4;PHPT1;SPTBN5;MYCBP2;TWF2;ARL2;CORO1A;CORO1B;RACGAP1;INPP5J;INPP5K;GAS2L1;TAC1;SPTBN1;MARK2;SPTBN2;PLK2;RCC2;XRCC3;TBCD;ARPC5;SSH3;CYLD;DLG1;FER;VANGL2;CDK5;PLXNB1;NF2;FGF13;ARF1;ARPC1B;ILK;BRK1;PKD1;CAPZB;MLST8;SPTAN1;ACTR3;BCAS…
regulation of excitatory postsynaptic membrane potential (GO:0060079)	25/52	6.3756e-05	0.00245859	0	0	3.11043	30.0482	NLGN3;MTMR2;NLGN1;NRXN1;CELF4;SEZ6;GRIK1;GRIK2;PRKCZ;RIMS2;PPP3CA;RIMS1;CUX2;ADORA1;PTK2B;MEF2A;MEF2C;DMPK;MAPK8IP2;GRIN2B;P2RX4;ADORA2A;CDK5;SLC29A1;RAB3GAP1
negative regulation of protein depolymerization (GO:1901880)	25/52	6.3756e-05	0.00245859	0	0	3.11043	30.0482	SPTBN5;STMN2;TWF2;KATNB1;CIB1;ADD1;ADD2;EPS8;CAPZB;GAS2L1;SPTAN1;CLASP1;SPTBN1;CLASP2;SPTBN2;GSN;DMTN;MID1IP1;SHROOM2;TRMT1;CAPZA1;CAPZA2;SBDS;ARHGEF2;FGF13
regulation of cellular protein catabolic process (GO:1903362)	57/155	7.27091e-05	0.00278211	0	0	1.95853	18.6629	HSP90AB1;ARAF;UBE2D1;SMC5;PARK7;CLU;PKD1;ATRAID;UFL1;NUB1;SUMO1;AKT1;BBS7;BTRC;RHBDF1;USP5;ANAPC7;FBXW7;RAD23A;TERF1;RAD23B;UCHL5;SIRT2;PIAS1;SENP1;PSME3;ANAPC5;TRIB2;MAD1L1;ANAPC2;PSMD14;PRICKLE1;RCHY1;HSPBP1;ANAPC10;BAG6;DNAJB2;DVL1;PTK2B;PSMF1;APOE;BUB3;UBQLN4;XBP1;OSBPL7;PLK2;DAB2IP;KLHL22;PML;MAD2L2;PDCL3;TRIM39;GIPC1;CDC16;MDM2;STUB1;TAF1
regulation of neuron projection development (GO:0010975)	91/275	7.82399e-05	0.00297071	0	0	1.66847	15.7766	ROBO2;ACHE;SNAP25;GDI1;PRKCSH;DIXDC1;STMN2;AATK;ILK;CIB1;SIPA1L1;CFL2;PALM;NPTN;AKT1;NRCAM;SCARF1;NDEL1;MEF2A;ACTR3;MEF2C;METRN;IST1;ACSL6;SLC39A12;SRCIN1;NME1;TIAM1;GPRC5B;MAG;FEZ1;RUFY3;RAPGEF1;NSMF;ULK1;ARHGEF1;MAPT;FKBP4;OBSL1;NGEF;DBN1;ANAPC2;NLGN3;CAMK2B;KANK1;NUMBL;NLGN1;LPAR1;TWF2;SEZ6;KATNB1;THY1;NTN1;ADCY6;DGUOK;CUX2;RAP1A;CUX1;CHN1;DVL1;INPP5J;PTK2B;DMD;MBP;FYN;APOE;PDLIM5;MARK2;PACSIN…
protein acetylation (GO:0006473)	47/122	8.29544e-05	0.00310924	0	0	2.1087	19.816	ATF2;NAA60;CRTC2;GTF3C4;MEAF6;SRCAP;TRRAP;PHF20;CHD5;JADE2;BAG6;ING4;ING3;KAT5;RUVBL2;RUVBL1;SAP130;EP400;MBIP;KAT7;ASL;DMAP1;APBB1;BRD8;METTL8;BRD4;MBD3;MDH2;MCRS1;ACTL6A;HCFC1;SMARCA4;ATAT1;MORF4L1;TAF6L;PER1;POR;KAT2A;TADA2A;MED24;KANSL2;EHHADH;KANSL3;TADA3;POLE3;OGT;TAF1
cellular response to peptide hormone stimulus (GO:0071375)	87/261	8.31482e-05	0.00310924	0	0	1.68642	15.8437	C2CD5;GSK3A;CAB39L;PRKAG1;PRKAG2;PIK3CB;TCIRG1;FGF3;SLC2A8;EEF2K;AKT2;GPER1;NAMPT;GRB10;MLST8;AKT1;ATP6V1E1;PDK2;APPL1;SREBF1;PRKAB2;SMARCC1;ATP6V0B;MAP2K1;ATP6V1G2;MAP2K2;PARP1;STRADA;PDPK1;ACSL6;GAB1;TSC2;TSC1;APRT;POR;PRKAR1B;PRKAR1A;ATP6V1B2;PHIP;RAF1;VAMP2;HDAC5;CAB39;PRKDC;MAX;SHC1;PXN;PIK3R4;ADCY4;PIK3R3;ADCY3;PIK3R2;PIK3R1;PRKCZ;CRHR1;ADCY6;RELA;ADCY5;PAK1;CYP11A1;GNG4;INPP5K;ATP6V1H;FYN;…
histone deacetylation (GO:0016575)	18/33	8.54792e-05	0.00315807	0	0	4.0281	37.7322	HDAC4;HDAC5;HDAC3;HDAC10;HDAC11;PHB;SIRT7;HDAC8;SIRT2;HDAC7;SIRT3;PER2;MORF4L1;PER1;SFPQ;NACC2;SMARCAD1;MTA2
protein N-linked glycosylation via asparagine (GO:0018279)	39/96	8.57336e-05	0.00315807	0	0	2.301	21.5472	DPAGT1;B4GALT3;MCFD2;RPN2;TUSC3;PRKCSH;SAR1B;MPI;RPN1;UBE2J1;GMPPB;FUT8;MGAT5;GMPPA;PGM3;SEC31A;SEC24B;ALG9;ALG6;PMM1;PMM2;EDEM2;ST8SIA3;SYVN1;ALG3;ALG12;ALG1;UBE2G2;DDOST;DHDDS;MGAT4C;DPM2;DOLPP1;RFT1;MGAT4B;PREB;MAN1B1;CALR;SEC24C
protein localization to membrane (GO:0072657)	91/276	9.07e-05	0.00331626	0	0	1.65934	15.4451	RPL5;TRAM1;NDUFA13;RPL3;ARL6IP1;SRP14;RPL10A;RPL6;GPHN;RPL7;RPS15;RABGEF1;RPL7A;ZFYVE27;RPS19;SUMO1;AKT2;BSG;PALM;RPL36;ADORA1;FLOT1;CAPN3;ITGB7;SEC62;RPS10;RPS12;RPS9;HSP90AA1;AMN;SSR4;RPL22;ANK2;ANK3;DDOST;ETV5;CACNB1;NME7;RAB34;DOK7;PEX5;ATG4C;PICK1;RPL27;RPL26;OPTN;BLZF1;VAMP2;MACF1;RAMP2;NLGN1;RPN2;RPL12;NRXN1;RPN1;RPL11;NRXN2;PRKCZ;ARFRP1;PAK1;SAMM50;RAB26;EPB41L3;DVL1;MAP7;RPL14;INPP5K;RPL…
negative regulation of protein complex disassembly (GO:0043242)	26/56	9.60024e-05	0.00346749	0	0	2.91143	26.9341	SPTBN5;STMN2;TWF2;KATNB1;CIB1;ADD1;ADD2;EPS8;CAPZB;GAS2L1;SPTAN1;CLASP1;SPTBN1;CLASP2;SPTBN2;GSN;DMTN;MID1IP1;SHROOM2;TRMT1;PER2;CAPZA1;CAPZA2;SBDS;ARHGEF2;FGF13
vacuole organization (GO:0007033)	28/62	9.62411e-05	0.00346749	0	0	2.76701	25.5911	BECN1;IDUA;NAGPA;CLN3;NAGLU;ZKSCAN3;ARSB;CLVS1;ATG5;MBTPS1;ATG9B;AKTIP;GAA;ATG9A;HPS1;HPS4;WIPI2;MYO7A;ATG13;FAM160A2;ULK3;ATG4C;PPT1;ATG2A;ATG4B;ULK1;TPP1;LAMTOR1
protein targeting (GO:0006605)	90/273	9.92838e-05	0.0035512	0	0	1.6589	15.2909	YWHAE;RPL5;TRAM1;RPL3;ARL6IP1;ZFAND6;GCC1;SRP14;RPL10A;NAGPA;RPL6;RPL7;RPS15;RABGEF1;RPL7A;RPS19;YWHAQ;BSG;GOLGA1;PALM;RPL36;ADORA1;HOMER3;PMPCA;SEC62;RPS10;RPS12;RPS9;SSR4;RPL22;PAM16;AIP;TIMM23;ANK2;AP3B1;PEX2;ANK3;TIMM21;PEX1;YWHAZ;DDOST;CACNB1;CDC37;PEX5;ATG4C;PICK1;RPL27;NUP54;RPL26;OPTN;NLGN1;TOMM40;RPN2;RPL12;RPN1;RPL11;KATNB1;TRAK1;MFF;GABARAP;TRAK2;TIMM50;AP3M1;MAPK9;SYNGR1;SAMM50;OS9;MY…
regulation of Rho GTPase activity (GO:0032319)	62/174	0.000104301	0.00370381	0	0	1.86439	17.0931	DOCK4;TRIO;DOCK9;DOCK7;RASGRF1;ARHGAP1;DOCK10;MCF2L;MLST8;ARHGEF40;NDEL1;EPHA5;ARHGEF11;PLEKHG3;BCAS3;RALBP1;ARHGEF12;PLEKHG2;ARHGEF15;ARHGEF17;PLEKHG5;ARHGEF19;ARHGEF18;ARAP3;TSC1;SCRIB;ARAP1;BCR;TIAM2;TIAM1;ARHGAP10;ARHGEF9;SPATA13;ARHGEF3;PKP4;ARHGEF1;ARHGEF2;ARHGEF7;NGEF;ARHGEF6;ARHGEF25;THY1;RASGRP1;KALRN;FGD2;ABR;CHN1;PTK2B;SRGAP2;ARFGEF1;NTRK2;SEMA4D;MCF2;ARHGAP29;MYO9B;ARHGAP27;ARHGAP26;A…
tRNA modification (GO:0006400)	20/39	0.000110205	0.00388553	0	0	3.53405	32.2064	PUS3;OSGEPL1;NSUN2;PUS1;WDR4;TRMT1;MTO1;OSGEP;ALKBH8;GTPBP3;QTRT1;CTU2;TRMT5;CDK5RAP1;DUS1L;DUS4L;TRMT61A;DUS3L;TRMT1L;AARS
phosphatidylinositol biosynthetic process (GO:0006661)	34/81	0.000111208	0.00388816	0	0	2.43173	22.1387	ARF3;VAC14;SLC27A1;ARF1;MTMR2;PGAP2;PIGO;CD81;MTMR14;PIGQ;PIK3R4;PIK3CD;PIGZ;PIK3R3;PIK3R2;PIK3CB;PIK3R1;MTMR4;MTMR6;PIGX;MTMR7;INPP5D;INPP5E;INPP5J;PIP4K2A;INPP5K;CDIPT;SYNJ2;INPP4A;DPM2;INPP4B;SYNJ1;MPPE1;PIGG
peptidyl-asparagine modification (GO:0018196)	39/97	0.000111855	0.00388816	0	0	2.26118	20.5729	DPAGT1;B4GALT3;MCFD2;RPN2;TUSC3;SAR1B;PRKCSH;MPI;RPN1;UBE2J1;GMPPB;FUT8;MGAT5;GMPPA;PGM3;SEC31A;SEC24B;ALG9;ALG6;PMM1;PMM2;EDEM2;ST8SIA3;SYVN1;ALG3;ALG12;ALG1;UBE2G2;DDOST;DHDDS;MGAT4C;DPM2;DOLPP1;RFT1;MGAT4B;PREB;CALR;MAN1B1;SEC24C
negative regulation of mitotic cell cycle phase transition (GO:1901991)	67/192	0.000115938	0.00400188	0	0	1.80566	16.3637	ATF2;TRRAP;FHL1;UBE2D1;PSMD8;PSMD9;PSMD7;PSMD4;PSMD5;PSMD2;PSMD3;CASP2;ANAPC7;PRMT2;PPP2R5C;TERF1;DGKZ;PSMA5;MSH2;SYF2;ZFYVE19;PSME3;ANAPC5;MAD1L1;ANAPC2;PSMD14;PRKDC;PSMD13;VPS4A;XPC;GIGYF2;ANAPC10;PSMA7;PSMB6;PSMB2;PCBP4;PSMB3;NACC2;CLSPN;PSMF1;NAE1;BUB3;MBD4;CRADD;INTS3;PLK2;KLHL22;MRE11A;ZWINT;CHFR;PML;MYO16;SMARCA4;FBXO31;MAD2L2;DLG1;PSMC6;TAOK3;PSMC4;PSMC1;CDC16;CDK2;PSMC2;CCNG1;NABP2;MDM2;…
protein acylation (GO:0043543)	56/154	0.000118659	0.00406737	0	0	1.92375	17.3892	ATF2;CRTC2;TRRAP;PHF20;ZDHHC6;CHD5;JADE2;ZDHHC8;ZDHHC1;ING4;ING3;KAT5;RUVBL2;RUVBL1;SAP130;KAT7;ACTL6A;ZDHHC16;ZDHHC17;HCFC1;CLIP3;MORF4L1;TAF6L;POR;KAT2A;MED24;EHHADH;NAA60;GTF3C4;MEAF6;SRCAP;ZDHHC20;BAG6;EP400;MBIP;ASL;DMAP1;APBB1;BRD8;METTL8;BRD4;MBD3;MDH2;MCRS1;SMARCA4;ATAT1;PER1;CD4;TADA2A;ZDHHC9;KANSL2;KANSL3;TADA3;POLE3;OGT;TAF1
negative regulation of protein complex assembly (GO:0031333)	37/91	0.000126043	0.00427123	0	0	2.30372	20.6848	KANK1;SPTBN5;THRA;SAR1A;INSIG1;STMN2;TWF2;PARK7;HMGB1;LDLRAD4;CLU;PRKCZ;ADD1;ADD2;EPS8;TRIM9;CAPZB;STMN1;INPP5J;SPTAN1;SPTBN1;SPTBN2;ARFGEF1;GSN;DMTN;CRBN;BCL11A;TBCD;EML2;PEX14;CLIP3;CAPZA1;PEX5;CAPZA2;FKBP4;RAF1;BIRC2
coenzyme metabolic process (GO:0006732)	68/196	0.000126337	0.00427123	0	0	1.7897	16.0654	PANK4;SLC25A1;MOCS2;ALDH1L1;MTRR;HIBADH;TECR;PPCDC;GPHN;PCMT1;NADK2;FLAD1;NAMPT;FDXR;IDH3B;PGLS;MCCC2;ELOVL1;ACOT8;ACOT7;DGAT2;DGAT1;ACSL1;DCAKD;ACSL6;ELOVL6;COASY;SLC5A6;GPD1;TKT;GART;GLYR1;GCDH;MVK;SHMT2;DLST;PDHB;HMGCR;MAT2B;LIAS;ACACB;PTS;LDHB;HMGCL;CYB5R4;PRDX5;NFS1;PNPO;PDSS2;PCBD2;ACSS1;SLC19A1;NADK;PCK2;MDH1;MDH2;IDH1;MTHFR;FMO1;NMNAT3;NMNAT2;COQ9;COQ6;QDPR;SUCLA2;GPAM;FASN;OGDH
protein import (GO:0017038)	40/101	0.000135737	0.00455781	0	0	2.20515	19.6364	IPO13;RERE;RPAIN;IPO11;NDUFA13;PPP1R10;ADAR;PIK3R1;PTTG1IP;PRICKLE1;CLU;FYB;IPO5;NCKIPSD;PPP3CA;PPP3R1;IPO9;SAMM50;TRPS1;CFL1;LMNA;DAG1;APOE;NUP214;PEX16;HSP90AA1;PAM16;TSC2;PEX2;PEX1;TIMM21;POU2F2;PEX12;PEX14;PML;PEX5L;TMCO6;PEX5;CRY2;PHIP
response to unfolded protein (GO:0006986)	50/135	0.000159581	0.00532224	0	0	1.9794	17.3058	GSK3A;ACADVL;HSP90AB1;FAF2;HERPUD1;TSPYL2;HSP90AA1;PACRG;PPP2R5B;PDIA6;ARFGAP1;CREB3;CTDSP2;PREB;TMBIM6;PPP1R15A;ATF6B;SHC1;DCTN1;CXXC1;ADD1;HSPD1;DNAJB2;HSPH1;DNAJB5;TMEM129;LMNA;MFN2;EXTL3;SEC31A;KLHDC3;ZBTB17;HSPA8;MBTPS1;XBP1;HSPA5;EDEM2;SYVN1;DAB2IP;ASNS;EIF2AK4;DNAJA1;ERP44;VAPB;JKAMP;CREBRF;HYOU1;TPP1;CALR;AARS
learning (GO:0007612)	44/115	0.000165246	0.00547418	0	0	2.08449	18.1519	NLGN3;SLC24A2;APP;CNTNAP2;RGS14;PDE1B;NRXN1;SRF;NRXN3;ATP1A3;NRXN2;HMGCR;AAAS;SLC6A1;HIF1A;CRHR1;RIC8A;CLN3;HRH1;GRM5;HRH3;GRM7;HRH2;CHST10;FYN;TAC1;STRA6;NTRK2;SLC12A5;GABRA5;CTNS;MAPK8IP2;GRIN2B;FOXP2;GPR162;ARC;SYNJ1;CDK5;PPP1R1B;PPT1;AMPH;VDAC1;RIN1;FGF13
negative regulation of mitotic cell cycle (GO:0045930)	74/219	0.000169069	0.00556351	0	0	1.71964	14.9354	ATF2;TRRAP;FHL1;UBE2D1;PSMD8;PSMD9;PSMD7;PSMD4;PSMD5;PSMD2;PSMD3;CASP2;PRMT2;ANAPC7;SCRIB;PPP2R5C;TERF1;DGKZ;PSMA5;TOM1L2;MSH2;SYF2;ZFYVE19;PSME3;ANAPC5;MAD1L1;ANAPC2;PSMD14;PRKDC;PSMD13;VPS4A;XPC;GIGYF2;ANAPC10;PSMA7;PSMB6;BRINP1;PSMB2;PCBP4;PSMB3;NACC2;PSMF1;CLSPN;NAE1;BUB3;BRINP3;MBD4;CRADD;INTS3;PLK2;MRE11A;KLHL22;ZWINT;NLE1;CHFR;PML;MYO16;SMARCA4;FBXO31;MAD2L2;DLG1;PSMC6;TAOK3;PSMC4;PSMC1;CD…
cell part morphogenesis (GO:0032990)	82/248	0.000176743	0.00577751	0	0	1.66513	14.3881	APP;RAB3A;DOCK7;ILK;CELSR2;ACTB;IFT52;TCTN3;STMN1;FLOT1;NRCAM;BBS7;DNM1L;CC2D2A;CEP290;BBS4;NDEL1;MEF2A;ACTR3;RBFOX2;DBNL;DST;MAP1S;SLC11A2;MINK1;ANK3;MAPK8IP2;SLC9A6;ADORA2A;CDH11;NUMB;WDPCP;DSCAML1;LLGL1;GAS7;NUMBL;BRSK2;CNP;POLDIP2;MYCBP2;ASAP1;MFF;PAK1;ATXN2;PTPRZ1;MAP2;KIF3A;EPB41L3;DVL1;PACSIN2;MYH14;FYN;APBB1;SRGAP2;CFAP20;PACSIN1;NTNG1;BBS2;FIS1;SEMA4A;GSN;PNPT1;KIDINS220;DAB2IP;MYO9B;BAI…
negative regulation of ubiquitin-protein ligase activity involved in mitotic cell cycle (GO:0051436)	29/67	0.000183041	0.00590517	0	0	2.56406	22.0658	PSMD14;PSMD13;UBE2D1;PSMA7;ANAPC10;PSMD8;PSMB6;PSMD9;FZR1;PSMD7;PSMD4;PSMB2;PSMD5;PSMB3;PSMD2;PSMD3;PSMF1;BUB3;ANAPC7;PSMA5;MAD2L2;PSMC6;PSMC4;PSME3;PSMC1;PSMC2;CDC16;ANAPC5;ANAPC2
regulation of protein depolymerization (GO:1901879)	29/67	0.000183041	0.00590517	0	0	2.56406	22.0658	SPTBN5;STMN2;TWF2;KATNB1;CIB1;ADD1;ADD2;EPS8;CAPZB;CFL2;CFL1;GAS2L1;SPTAN1;CLASP1;SPTBN1;CLASP2;SPTBN2;GSN;DMTN;MID1IP1;SHROOM2;TRMT1;ASPH;SYNJ1;CAPZA1;CAPZA2;SBDS;ARHGEF2;FGF13
ribonucleoprotein complex biogenesis (GO:0022613)	27/61	0.000192812	0.00618	0	0	2.6676	22.8181	RPL5;RRN3;RPL11;AATF;MRPL10;RPL7;RPS15;RPL7A;EMG1;RPS19;MTG2;PES1;RPL14;DROSHA;SURF6;ABCF1;NOP14;GNL2;WDR12;GTPBP4;NLE1;BOP1;EBNA1BP2;GNL3L;SBDS;TSR1;RPL26
cellular response to insulin stimulus (GO:0032869)	67/195	0.000194629	0.00619799	0	0	1.76299	15.0638	C2CD5;GSK3A;CAB39L;PRKAG1;PRKAG2;PIK3CB;TCIRG1;FGF3;SLC2A8;EEF2K;AKT2;NAMPT;GRB10;MLST8;AKT1;ATP6V1E1;PDK2;APPL1;SREBF1;PRKAB2;SMARCC1;ATP6V0B;MAP2K1;ATP6V1G2;MAP2K2;PARP1;STRADA;PDPK1;ACSL6;GAB1;TSC2;TSC1;APRT;ATP6V1B2;PHIP;RAF1;VAMP2;HDAC5;CAB39;PRKDC;SHC1;PIK3R4;PIK3R3;PIK3R2;PIK3R1;PRKCZ;PAK1;INPP5K;ATP6V1H;ATP6V1D;EIF4E;ATP6V1C1;ATP6V0A1;ATP6V1C2;WDTC1;UBE2B;STAT1;SORBS1;BAIAP2;USF1;CPEB1;FE…
regulation of postsynaptic membrane potential (GO:0060078)	26/58	0.000195994	0.00620145	0	0	2.72911	23.2996	NLGN3;MTMR2;NLGN1;NRXN1;CELF4;SEZ6;GRIK1;GRIK2;PRKCZ;RIMS2;PPP3CA;RIMS1;CUX2;ADORA1;PTK2B;UNC13B;MEF2A;MEF2C;DMPK;MAPK8IP2;GRIN2B;P2RX4;ADORA2A;CDK5;SLC29A1;RAB3GAP1
regulation of microtubule polymerization or depolymerization (GO:0031110)	24/52	0.000197577	0.00621172	0	0	2.87855	24.5523	DST;MID1IP1;STMN2;TBCD;KATNB1;ARL2;CIB1;STMN4;SLC39A12;TERF1;EML2;CLIP3;CLIP1;CAPZB;STMN1;SBDS;INPP5J;MAPT;ARHGEF2;FKBP4;GAS2L1;FGF13;CLASP1;CLASP2
negative regulation of microtubule polymerization or depolymerization (GO:0031111)	17/32	0.000206316	0.00643305	0	0	3.80349	32.2768	MID1IP1;STMN2;TBCD;KATNB1;CIB1;EML2;CLIP3;CAPZB;STMN1;INPP5J;SBDS;ARHGEF2;GAS2L1;FKBP4;FGF13;CLASP1;CLASP2
regulation of protein complex disassembly (GO:0043244)	33/80	0.000207223	0.00643305	0	0	2.35969	20.0142	SPTBN5;STMN2;TWF2;KATNB1;CIB1;ADD1;ADD2;EPS8;CAPZB;OGFOD1;CFL2;CFL1;GAS2L1;SPTAN1;CLASP1;SPTBN1;CLASP2;SPTBN2;EIF5A;UPF1;GSN;DMTN;MID1IP1;SHROOM2;TRMT1;PER2;ASPH;SYNJ1;CAPZA1;CAPZA2;SBDS;ARHGEF2;FGF13
protein modification by small protein removal (GO:0070646)	37/93	0.000213337	0.00658144	0	0	2.22115	18.7746	OTUB2;USP36;USPL1;USP16;PSMD14;TRRAP;USP10;USP33;GPS1;USP11;USP34;OTUD7A;COPS7B;COPS7A;USP19;BABAM1;UCHL1;UIMC1;ATXN7L3;USP46;TOR1A;USP5;USP20;USP4;USP21;USP2;JOSD2;USP28;UCHL5;SENP1;COPS4;CYLD;COPS3;KAT2A;COPS5;BAP1;OTUB1
negative regulation of microtubule polymerization (GO:0031115)	8/10	0.000222681	0.00678489	0	0	13.4091	112.767	CLIP3;CAPZB;STMN1;STMN2;TBCD;INPP5J;FKBP4;EML2
regulation of short-term neuronal synaptic plasticity (GO:0048172)	8/10	0.000222681	0.00678489	0	0	13.4091	112.767	UNC13B;SYNGR1;UNC13A;RAB3A;SYP;GRIK2;RAB3GAP1;PPFIA3
endocytosis (GO:0006897)	102/323	0.000227178	0.00687944	0	0	1.55706	13.0634	APP;MLC1;UBE3A;ICAM5;FNBP1L;RABGEF1;ENPP2;ADORA1;TOM1;AP1S1;AP2M1;SH3GL1;FNBP1;APLP1;TSC2;SCRIB;GAPVD1;PDIA6;RUFY1;ARC;TFR2;BIN1;RAB34;TYRO3;ELMO1;ELMO2;ULK1;AMPH;RIN1;GRIA1;C9ORF72;CORO1A;CORO1C;PLD2;SCFD1;MYO6;PACSIN2;PACSIN3;ATP6V1H;SNX9;APOE;PACSIN1;TNK2;ABCA7;PRG4;ARHGAP27;EHD1;CALY;SYNJ1;CDK5;PPT1;AAK1;LRP10;CDC42SE2;PICALM;BCL2L1;ACHE;LRSAM1;HIP1;FKBP15;SH3KBP1;DENND1A;USP33;CLTA;AP2A1;ARR…
negative regulation of cell cycle phase transition (GO:1901988)	68/200	0.000247809	0.00745845	0	0	1.73501	14.4056	ATF2;TRRAP;FHL1;UBE2D1;PRPF19;PSMD8;PSMD9;PSMD7;PSMD4;PSMD5;PSMD2;PSMD3;CASP2;PRMT2;ANAPC7;PPP2R5C;TERF1;DGKZ;PSMA5;MSH2;SYF2;ZFYVE19;PSME3;ANAPC5;MAD1L1;ANAPC2;PSMD14;PRKDC;PSMD13;VPS4A;XPC;GIGYF2;ANAPC10;PSMA7;PSMB6;PSMB2;PCBP4;PSMB3;NACC2;PSMF1;CLSPN;NAE1;BUB3;MBD4;CRADD;INTS3;PLK2;MRE11A;KLHL22;ZWINT;CHFR;PML;MYO16;SMARCA4;FBXO31;MAD2L2;DLG1;PSMC6;TAOK3;PSMC4;PSMC1;CDC16;PSMC2;CCNG1;CDK2;NABP…
mRNA catabolic process (GO:0006402)	66/193	0.000251887	0.00753524	0	0	1.75008	14.5021	EIF4A2;RPL5;EIF4A1;RPL3;PPP2R2A;SMG9;CASC3;SMG7;RPL10A;RPL6;SMG5;RPL7;SMG6;RPS15;EDC4;RPL7A;RPS19;PPP2R1A;RPL36;TNKS1BP1;NUDT16;RPS10;RPS12;DIS3L2;UPF1;RPS9;DIS3;RPL22;THRAP3;CSDE1;TUT1;RPL27;DXO;RPL26;PABPC1;RPL12;RPL11;EXOSC5;EXOSC4;EXOSC9;EXOSC8;RPL14;RPL13;POLR2G;RPS2;RPL18;RPL17;EXOSC2;EIF4E;PNPT1;CNOT10;MLH1;LSM5;LSM4;PAN2;LSM7;AGO3;CNOT1;RPL27A;CNOT2;CNOT3;RNPS1;EIF3E;CNOT8;DCP1B;EIF4G1
cellular component assembly involved in morphogenesis (GO:0010927)	64/186	0.000255113	0.00758577	0	0	1.7664	14.6149	TENM4;IFT172;ILK;LRRC6;SNX10;CELSR2;CELSR3;CCDC28B;RPGR;TMEM107;DZIP1L;CAPN3;NEK1;BBS9;BBS7;IFT57;CC2D2A;CEP290;BBS4;DYNC2H1;PDGFRB;MEF2A;IQCB1;MEF2C;IFT140;ANK2;GPR162;GNPAT;IFT81;TMEM138;WDPCP;ZMYND10;IFT46;OBSL1;MTMR2;SRF;FBF1;RSPH9;IFT74;ABLIM1;ARL13B;KIF3A;EPB41L3;FLNA;FOPNL;MYH11;DMD;MYH10;ATP6V1D;BBS2;BBS1;UBE2B;FUZ;CFLAR;MPP5;TMEM231;AHI1;NFASC;VANGL2;TMEM237;TTLL1;ERCC2;MKS1;DZIP1
protein autoubiquitination (GO:0051865)	20/41	0.000265069	0.00783461	0	0	3.19706	26.3294	RNF10;LRSAM1;RNF13;UHRF2;UBE2B;RNF8;UBE3A;WWP2;TRAF2;RCHY1;RNF4;RNF41;DDB2;RNF115;TRAF6;RNF181;TRIM37;STUB1;RNF141;RNF220
regulation of mitotic cell cycle phase transition (GO:1901990)	82/251	0.000273743	0.00804282	0	0	1.63525	13.4145	ATF2;APP;TRRAP;FHL1;UBE2D1;SMC5;PSMD8;PSMD9;PSMD7;PSMD4;PSMD5;SIN3A;PSMD2;PSMD3;CASP2;PRMT2;ANAPC7;PPP2R5C;TERF1;DGKZ;PSMA5;MSH2;SYF2;ZFYVE19;PSME3;ANAPC5;MAD1L1;ANAPC2;PSMD14;PRKDC;PSMD13;VPS4A;XPC;GIGYF2;ANAPC10;PSMA7;PSMB6;PSMB2;PCBP4;PSMB3;NACC2;PSMF1;CLSPN;NAE1;BUB3;MTA3;BRD4;CTC1;MBD4;PLK5;CRADD;INTS3;PLK2;RCC2;ECD;MRE11A;KLHL22;PBX1;ZWINT;CHFR;PML;MYO16;SMARCA4;FBXO31;MAD2L2;CUL4A;DLG1;PSM…
cellular response to peptide (GO:1901653)	88/273	0.00027821	0.00810697	0	0	1.60357	13.1287	C2CD5;GSK3A;CAB39L;PRKAG1;PRKAG2;PIK3CB;TCIRG1;FGF3;SLC2A8;EEF2K;AKT2;GPER1;NAMPT;GRB10;MLST8;AKT1;ATP6V1E1;PDK2;APPL1;SREBF1;PRKAB2;SMARCC1;ATP6V0B;MAP2K1;ATP6V1G2;MAP2K2;PARP1;STRADA;PDPK1;ACSL6;GAB1;TSC2;TSC1;APRT;POR;PRKAR1B;PRKAR1A;ATP6V1B2;PHIP;ARHGEF2;RAF1;VAMP2;HDAC5;CAB39;PRKDC;MAX;SHC1;PXN;PIK3R4;ADCY4;PIK3R3;ADCY3;PIK3R2;PIK3R1;PRKCZ;CRHR1;ADCY6;RELA;ADCY5;PAK1;CYP11A1;GNG4;INPP5K;ATP6…
nuclear-transcribed mRNA catabolic process (GO:0000956)	63/183	0.000279211	0.00810697	0	0	1.76762	14.4654	EIF4A2;RPL5;EIF4A1;RPL3;PPP2R2A;SMG9;CASC3;RPL10A;SMG7;RPL6;SMG5;RPL7;SMG6;EDC4;RPS15;RPL7A;RPS19;PPP2R1A;RPL36;TNKS1BP1;RPS10;RPS12;DIS3L2;UPF1;RPS9;DIS3;RPL22;THRAP3;CSDE1;TUT1;RPL27;DXO;RPL26;PABPC1;RPL12;RPL11;EXOSC5;EXOSC4;EXOSC9;EXOSC8;RPL14;RPL13;POLR2G;RPS2;RPL18;RPL17;EXOSC2;EIF4E;CNOT10;LSM5;MLH1;LSM4;PAN2;LSM7;CNOT1;CNOT2;RPL27A;CNOT3;RNPS1;EIF3E;CNOT8;DCP1B;EIF4G1
protein N-linked glycosylation (GO:0006487)	40/104	0.000281792	0.00813406	0	0	2.10138	17.1774	DPAGT1;B4GALT3;MCFD2;RPN2;TUSC3;SAR1B;PRKCSH;MPI;RPN1;UBE2J1;GMPPB;FUT8;MGAT5;GMPPA;PGM3;SEC31A;SEC24B;ALG9;ALG6;PMM1;PMM2;EDEM2;ST8SIA3;SYVN1;ALG3;ALG12;ALG1;UBE2G2;DDOST;DHDDS;MGAT4C;DPM2;DOLPP1;RFT1;MGAT4B;PREB;CALR;MAN1B1;B4GALT7;SEC24C
regulation of ubiquitin-protein ligase activity involved in mitotic cell cycle (GO:0051439)	32/78	0.000289139	0.00825451	0	0	2.33757	19.0479	PSMD14;PSMD13;CUL1;UBE2D1;PSMA7;ANAPC10;PSMD8;PSMB6;PSMD9;FZR1;PSMD7;PSMD4;PSMB2;PSMD5;PSMB3;PSMD2;PSMD3;PSMF1;BUB3;BTRC;ANAPC7;PSMA5;MAD2L2;PSMC6;PSMC4;PSME3;PSMC1;PSMC2;CDC16;CDK2;ANAPC5;ANAPC2
lipid biosynthetic process (GO:0008610)	146/491	0.000290047	0.00825451	0	0	1.43001	11.6481	DPAGT1;PECR;SLC27A1;PGAP2;CD81;TAMM41;PITPNB;CYP46A1;LCLAT1;TM7SF2;FADS2;FDXR;PIP4K2A;CCDC97;PTGDS;GGT1;FADS1;SH3GLB1;MED1;STARD3;ACOT8;PRKAB2;MECR;ACOT7;DGAT2;PCYT2;DGAT1;ACSL1;ACSL6;ALG1;THNSL2;PISD;DHDDS;INPP4A;INPP4B;GNPAT;DPM2;GPD1;CERCAM;MPPE1;MTMR2;ISYNA1;INSIG2;INSIG1;PIK3R4;PIK3R3;PIK3R2;ABHD5;PIK3R1;MTMR4;PLA2G6;LIAS;ACACB;MTMR6;PLD3;MTMR7;PLD2;PGS1;PTDSS2;CYP11A1;INPP5D;INPP5E;INPP5J;I…
regulation of microtubule polymerization (GO:0031113)	13/22	0.000290982	0.00825451	0	0	4.84525	39.4512	TBCD;STMN2;ARL2;SLC39A12;TERF1;EML2;CLIP3;CLIP1;CAPZB;STMN1;INPP5J;MAPT;FKBP4
tetrapyrrole biosynthetic process (GO:0033014)	16/30	0.000298588	0.0084219	0	0	3.83487	31.1255	ALAS1;ABCB6;MMAA;MMAB;UROS;ATPIF1;RSAD1;SLC11A2;PPOX;ALAD;SLC25A39;SUCLA2;UROD;HMBS;NFE2L1;TMEM14C
endosomal transport (GO:0016197)	64/187	0.000301883	0.00846645	0	0	1.75193	14.2002	AP2A1;TOM1;TRIM27;GPRASP1;AP5S1;TBC1D10A;AKTIP;VPS13A;VPS37C;VPS37B;BET1L;RNF126;CHMP3;CHMP6;RAB7B;SQSTM1;CHMP7;VPS28;RAB5B;TSG101;AP5Z1;STX16;MGRN1;VPS4A;ARL1;VPS26A;TRAK1;BLOC1S5;SNX4;ARFRP1;SNX1;AP5M1;HMGXB4;SNX27;VPS51;VTI1A;STX6;TBC1D14;FLNA;SNX9;TBC1D17;EVI5;SNX8;RILP;EPS15;AP1M1;SNX6;SPAG9;MON2;ANKRD27;SURF4;AP3D1;SNF8;DCLK1;RAB11B;EHD1;FAM160A2;RAB14;SNX17;SGSM3;CHMP2A;VIPAS39;CORO7;PICALM
glycerolipid metabolic process (GO:0046486)	94/296	0.000315451	0.008797	0	0	1.56909	12.6492	SLC44A5;ARF3;SLC25A1;ACHE;ARF1;SLC27A1;PGAP2;PIGO;SLC44A2;CD81;TAMM41;PITPNB;MTMR14;PIGQ;TECR;PIGP;PIGZ;PIK3CD;PIK3CB;TAZ;LCLAT1;PIGX;ABHD12;LIPE;PPP1CC;IMPA2;ACP6;ENPP2;PIP4K2A;SLC37A4;PDGFRB;SH3GLB1;ELOVL1;DGAT2;PCYT2;DGAT1;ACSL1;ACSL6;ELOVL6;GPCPD1;PISD;INPP4A;HADHB;INPP4B;GNPAT;DPM2;GPD1;MPPE1;PIGG;VAC14;MTMR2;INSIG2;INSIG1;PIK3R4;PIK3R3;PIK3R2;PIK3R1;ABHD5;MTMR4;PLA2G6;AGPAT1;MTMR6;PLD3;AGPA…
learning or memory (GO:0007611)	67/198	0.000319144	0.00884996	0	0	1.72228	13.8641	APP;CNTNAP2;THRA;CRTC1;RASGRF1;SLC6A1;GRM5;CALB1;GRM7;SOX6;PRKCG;MEF2A;MEF2C;SLC11A2;TMOD2;MAPK8IP2;FOXP2;GPR162;ARC;PRKAR1B;VDAC1;AMPH;RIN1;SGK1;GRIA1;NLGN3;SLC24A2;RGS14;PDE1B;NRXN1;SRF;NRXN3;ATP1A3;NRXN2;HMGCR;PLA2G6;AAAS;PRKCZ;HIF1A;CRHR1;RIC8A;CLN3;HRH1;CUX2;HRH3;PTPRZ1;HRH2;CHST10;FYN;PAIP2;TAC1;STRA6;NTRK2;SLC12A5;GABRA5;PLK2;CTNS;ABCA7;NTAN1;BTBD9;GRIN2B;ABI2;SYNJ1;CDK5;PPP1R1B;PPT1;FGF13
microtubule-based transport (GO:0010970)	37/95	0.000351285	0.00968682	0	0	2.14428	17.0554	APP;DCTN1;SPG7;PRKCZ;HIF1A;RASGRP1;RPGR;IFT52;IFT74;AP3M1;BLOC1S5;ARHGAP21;CLN3;UCHL1;RHOT2;KLC2;KIF3A;BLOC1S2;KIF1A;IFT57;DYNC1I1;NDEL1;DYNC2H1;MAP2K1;DST;IFT140;MAP1S;AP3D1;AP3B1;AP3B2;PEX14;IFT81;NME7;MAPT;HAP1;COPG1;IFT46
translational initiation (GO:0006413)	50/139	0.0003589	0.00984183	0	0	1.88994	14.9919	EIF4A2;RPL5;EIF4A1;RPL3;RPL10A;RPL6;RPL7;RPS15;RPL7A;RPS19;RPL36;DENR;EIF2B1;RPS10;RPS12;RPS9;RPL22;RPL27;RPL26;PABPC1;EIF4E2;RPL12;RPL11;EIF1AD;RPL14;EIF4H;RPL13;RPS2;RPL18;RPL17;EIF4E;ABCF1;MCTS1;EIF2B4;EIF2B3;EIF2S2;EIF3M;COPS5;EIF5;AGO3;EIF3K;RPL27A;EIF3I;TRMT6;EIF3G;EIF3E;EIF3D;EIF4G2;EIF4G1;EIF3B
histone H4-K8 acetylation (GO:0043982)	10/15	0.000385938	0.0104098	0	0	6.70616	52.7093	ING4;MEAF6;PHF20;KANSL2;MCRS1;KANSL3;KAT7;JADE2;OGT;HCFC1
histone H4-K5 acetylation (GO:0043981)	10/15	0.000385938	0.0104098	0	0	6.70616	52.7093	ING4;MEAF6;PHF20;KANSL2;MCRS1;KANSL3;KAT7;JADE2;OGT;HCFC1
negative regulation of mRNA splicing, via spliceosome (GO:0048025)	10/15	0.000385938	0.0104098	0	0	6.70616	52.7093	SFSWAP;U2AF2;HNRNPA2B1;ACIN1;RNPS1;SRSF4;RBMX;SRSF7;SRSF12;SRSF9
Golgi organization (GO:0007030)	25/57	0.000390257	0.0104691	0	0	2.62357	20.5916	SPTBN5;STX17;CTBP1;ATL2;ARL1;SYNE1;ARHGAP21;MYO18A;DYM;DYNC2H1;ARFGEF1;BCAS3;MAP2K1;COG4;SURF4;COG1;VRK1;TJAP1;GAK;RAB30;PLEKHM2;KIFC3;OBSL1;OPTN;BLZF1
small molecule catabolic process (GO:0044282)	84/261	0.000398969	0.0106304	0	0	1.59929	12.5171	FAAH;ALDH1L1;ACADVL;HIBADH;ECI1;ECI2;ABAT;CSAD;CYP46A1;NUDT3;GCSH;SMPD3;ABHD12;LIPE;ABHD10;ALDH2;IMPA2;DBT;ENPP2;NUDT16;GGT1;SCARF1;MCCC2;ACAD8;BCKDHA;ACOT8;ACOT7;ECH1;BCKDHB;AKR1A1;PEX2;CPT1C;THNSL2;HADHB;SLC25A17;DDAH2;ACOX1;IVD;GPD2;EHHADH;PEX5;PCCB;ACOX3;BCAT1;SMPDL3B;SMPDL3A;ASPA;PPARD;PCYOX1;GCDH;MTMR2;ECHS1;AHCY;IDUA;DLST;ADH5;MTMR7;HMGCL;PDPR;CBS;AMDHD2;INPP5E;ESD;INPP5K;ASL;HACL1;APOE;PR…
RNA modification (GO:0009451)	35/89	0.000404673	0.0106304	0	0	2.17824	17.0173	FTO;TRUB1;OSGEPL1;RNMT;WDR4;ADAR;TRMT2A;MTO1;OSGEP;ALKBH8;EMG1;HENMT1;CDK5RAP1;NUDT16;DUS4L;PUSL1;CMTR1;TRMT1L;PUS3;DIMT1;NSUN2;PUS1;METTL3;TRMT1;GTPBP3;FTSJ3;QTRT1;CTU2;RPUSD1;RRNAD1;TRMT5;DUS1L;DUS3L;TRMT61A;AARS
actin filament bundle assembly (GO:0051017)	21/45	0.000404886	0.0106304	0	0	2.93736	22.9464	DMTN;SRF;ACTN1;SHROOM2;ARRB1;TRMT1;ACTN4;SORBS1;SHROOM1;BAIAP2;CORO1B;ADD1;ADD2;EPS8;ZYX;FSCN1;KCTD13;PTK2B;SPIRE1;PHACTR1;GAS7
actin filament bundle organization (GO:0061572)	21/45	0.000404886	0.0106304	0	0	2.93736	22.9464	DMTN;SRF;ACTN1;SHROOM2;ARRB1;TRMT1;ACTN4;SORBS1;SHROOM1;BAIAP2;CORO1B;ADD1;ADD2;EPS8;ZYX;FSCN1;KCTD13;PTK2B;SPIRE1;PHACTR1;GAS7
RNA polyadenylation (GO:0043631)	15/28	0.000432586	0.0112976	0	0	3.87115	29.9849	APP;AHCYL1;PNPT1;CPSF1;ZC3H3;CPSF3;CSTF2;APLP1;CSTF1;PAPOLA;SYMPK;TUT1;PAF1;PABPC1;GRSF1
cellular response to nitrogen compound (GO:1901699)	131/438	0.000445788	0.0115811	0	0	1.4407	11.1159	COL16A1;AQP9;FGF3;IPO5;AKT2;NAMPT;GRB10;AKT1;SNIP1;ATP6V1E1;PDK2;MEF2A;PRKAB2;MEF2C;MAP2K1;SMARCC1;MAP2K2;ATP6V1G2;APLP1;ACSL6;MUL1;TSC2;TSC1;GABRG2;POR;PRKAR1B;PRKAR1A;RRAGB;GPD1;PHIP;NSMF;RAF1;PRKDC;MAX;SHC1;PXN;PIK3R4;PIK3R3;PIK3R2;PIK3R1;PRKCZ;CRHR1;HRH1;RAP1A;CYP11A1;INPP5K;ATP6V1H;ATP6V1D;ATP6V1C1;WDTC1;ATP6V0A1;ATP6V1C2;JUP;UBE2B;UROS;PDE2A;CPEB1;FER;PTPRA;GNB2;CDK2;MDM2;GNAS;FGFR3;BCL2L1;…
positive regulation of neuron projection development (GO:0010976)	51/144	0.000480953	0.0124292	0	0	1.84475	14.0934	ROBO2;DIXDC1;STMN2;ILK;PALM;NPTN;SCARF1;NDEL1;ACTR3;IST1;METRN;ACSL6;NME1;TIAM1;GPRC5B;FEZ1;RAPGEF1;MAPT;OBSL1;ANAPC2;CAMK2B;NUMBL;NLGN1;LPAR1;TWF2;SEZ6;KATNB1;NTN1;RAP1A;CUX2;CUX1;DVL1;PTK2B;DMD;FYN;APOE;MARK2;PACSIN1;NTRK2;PLK5;SEMA4D;BCL11A;KIDINS220;NTRK3;TRPV2;DAB2IP;PTPRD;STK25;MOB2;PLXNB2;PLXNB1
nucleotide-sugar metabolic process (GO:0009225)	16/31	0.000485891	0.0124914	0	0	3.57897	27.3059	DPAGT1;CSGALNACT1;TSTA3;GALT;PMM1;TGDS;UXS1;MPI;PMM2;GMPPB;EXTL2;FUT8;GUK1;GMPPA;PGM3;GNE
activation of signaling protein activity involved in unfolded protein response (GO:0006987)	27/64	0.000495899	0.0126827	0	0	2.45083	18.6487	GSK3A;ACADVL;SHC1;DCTN1;CXXC1;ADD1;HERPUD1;LMNA;EXTL3;SEC31A;TSPYL2;KLHDC3;ZBTB17;MBTPS1;XBP1;HSPA5;PPP2R5B;SYVN1;ASNS;PDIA6;ARFGAP1;VAPB;CTDSP2;PREB;HYOU1;TPP1;CALR
ribosomal large subunit biogenesis (GO:0042273)	9/13	0.00050998	0.0129756	0	0	7.54328	57.1867	RPL5;PES1;RPL11;RPL14;SBDS;RPL26;WDR12;NLE1;RPL7
insulin receptor signaling pathway (GO:0008286)	52/148	0.000528777	0.0133848	0	0	1.82219	13.7483	GSK3A;C2CD5;CAB39L;PRKAG1;PRKAG2;PIK3CB;TCIRG1;FGF3;SLC2A8;EEF2K;AKT2;NAMPT;GRB10;MLST8;AKT1;ATP6V1E1;PDK2;APPL1;SREBF1;PRKAB2;MAP2K1;SMARCC1;ATP6V0B;MAP2K2;ATP6V1G2;STRADA;PDPK1;GAB1;TSC2;TSC1;ATP6V1B2;PHIP;RAF1;CAB39;SHC1;PIK3R4;PIK3R3;PIK3R2;PIK3R1;PRKCZ;ATP6V1H;ATP6V1D;EIF4E;ATP6V1C1;ATP6V0A1;ATP6V1C2;SORBS1;BAIAP2;FER;PTPRA;FGFR3;EIF4G1
nucleobase-containing compound transport (GO:0015931)	61/180	0.000551231	0.013882	0	0	1.72524	12.9451	SLC35B4;NUP107;NUP188;SLC35B1;FMR1;ZC3H3;CASC3;NXT2;SMG7;SMG5;SMG6;KIF5C;NUP214;EIF5A;UPF1;RBFOX1;THOC1;TSC1;THOC2;THOC5;CKAP5;THOC7;SRRM1;NUP93;SLC25A17;DDX39B;SLC25A19;SARNP;ZC3H11A;SRSF4;NUP54;SRSF5;SLC29A1;SRSF7;SIDT2;SRSF9;SLC29A2;FYTTD1;SLBP;MRPL18;SRSF1;U2AF1;AAAS;NXF1;SLC25A26;ATXN2;NUP85;U2AF2;G3BP2;NUP88;SLC25A23;HNRNPA1;RAE1;EIF4E;SRSF11;PNPT1;CPSF1;CPSF3;XPOT;HNRNPA2B1;RNPS1
negative regulation of ubiquitin-protein transferase activity (GO:0051444)	30/74	0.000561025	0.013986	0	0	2.29038	17.1452	PSMD14;PSMD13;UBE2D1;PARK7;PSMA7;ANAPC10;PSMD8;PSMB6;PSMD9;FZR1;PSMD7;PSMD4;PSMB2;PSMD5;PSMB3;PSMD2;PSMD3;PSMF1;BUB3;ANAPC7;PSMA5;MAD2L2;PSMC6;PSMC4;PSME3;PSMC1;PSMC2;CDC16;ANAPC5;ANAPC2
negative regulation of ligase activity (GO:0051352)	30/74	0.000561025	0.013986	0	0	2.29038	17.1452	PSMD14;PSMD13;UBE2D1;PARK7;PSMA7;ANAPC10;PSMD8;PSMB6;PSMD9;FZR1;PSMD7;PSMD4;PSMB2;PSMD5;PSMB3;PSMD2;PSMD3;PSMF1;BUB3;ANAPC7;PSMA5;MAD2L2;PSMC6;PSMC4;PSME3;PSMC1;PSMC2;CDC16;ANAPC5;ANAPC2
cognition (GO:0050890)	74/227	0.000565907	0.0140368	0	0	1.62887	12.1792	APP;CNTNAP2;THRA;CRTC1;TUSC3;RASGRF1;SLC6A1;GRM5;CALB1;GRM7;CHL1;ADORA1;SOX6;BBS4;PRKCG;MEF2A;MEF2C;SLC11A2;TMOD2;MAPK8IP2;FOXP2;GPR162;ARC;PRKAR1B;VDAC1;AMPH;RIN1;SGK1;GRIA1;NLGN3;SLC24A2;RGS14;PDE1B;NRXN1;SRF;NRXN3;ATP1A3;NRXN2;HMGCR;PLA2G6;AAAS;JAKMIP1;PRKCZ;HIF1A;CRHR1;RIC8A;CLN3;HRH1;CUX2;HRH3;PTPRZ1;HRH2;CHST10;FYN;PAIP2;TAC1;GPR155;STRA6;NTRK2;SLC12A5;GABRA5;PLK2;CTNS;ABCA7;NTAN1;BTBD9;GRI…
RNA catabolic process (GO:0006401)	72/220	0.000588175	0.0144724	0	0	1.6382	12.1857	EIF4A2;RPL5;EIF4A1;RPL3;PPP2R2A;SMG9;CASC3;SMG7;RPL10A;RPL6;SMG5;RPL7;SMG6;RPS15;EDC4;RPL7A;RPS19;PPP2R1A;RPL36;TNKS1BP1;NUDT16;RPS10;RPS12;DIS3L2;UPF1;RPS9;DIS3;PABPC4;RPL22;THRAP3;CSDE1;TUT1;RPL27;DXO;RPL26;PABPC1;RNASEH2A;RPL12;RPL11;DEDD2;EXOSC5;EXOSC4;EXOSC9;POLD1;EXOSC8;RPL14;RPL13;DROSHA;POLR2G;RPS2;RPL18;RPL17;EXOSC2;EIF4E;PNPT1;CNOT10;MLH1;LSM5;LSM4;PAN2;LSM7;AGO3;CNOT1;RPL27A;CNOT2;CNOT…
regulation of cell cycle phase transition (GO:1901987)	84/264	0.000595073	0.0144724	0	0	1.57233	11.6774	ATF2;APP;TRRAP;FHL1;UBE2D1;SMC5;PRPF19;PSMD8;PSMD9;PSMD7;PSMD4;PSMD5;SIN3A;PSMD2;PSMD3;CASP2;PRMT2;ANAPC7;FBXW7;PPP2R5C;TERF1;DGKZ;PSMA5;MSH2;SYF2;ZFYVE19;PSME3;ANAPC5;MAD1L1;ANAPC2;PSMD14;PRKDC;PSMD13;VPS4A;XPC;GIGYF2;ANAPC10;PSMA7;PSMB6;PSMB2;PCBP4;PSMB3;NACC2;PSMF1;CLSPN;NAE1;BUB3;MTA3;BRD4;CTC1;MBD4;PLK5;CRADD;INTS3;PLK2;RCC2;ECD;MRE11A;KLHL22;PBX1;ZWINT;CHFR;PML;MYO16;SMARCA4;FBXO31;MAD2L2;C…
signal transduction involved in DNA damage checkpoint (GO:0072422)	29/71	0.000595199	0.0144724	0	0	2.31926	17.2242	PSMD14;PSMD13;PRKDC;PRPF19;PSMA7;PSMD8;PSMB6;PSMD9;PSMD7;PSMD4;PSMB2;PSMD5;PCBP4;PSMB3;PSMD2;PSMD3;CASP2;PSMF1;CRADD;PPP2R5C;PML;PSMA5;PSMC6;PSMC4;PSME3;PSMC1;PSMC2;CDK2;MDM2
signal transduction involved in DNA integrity checkpoint (GO:0072401)	29/71	0.000595199	0.0144724	0	0	2.31926	17.2242	PSMD14;PSMD13;PRKDC;PRPF19;PSMA7;PSMD8;PSMB6;PSMD9;PSMD7;PSMD4;PSMB2;PSMD5;PCBP4;PSMB3;PSMD2;PSMD3;CASP2;PSMF1;CRADD;PPP2R5C;PML;PSMA5;PSMC6;PSMC4;PSME3;PSMC1;PSMC2;CDK2;MDM2
cytoskeleton-dependent intracellular transport (GO:0030705)	39/104	0.000602138	0.0145694	0	0	2.01675	14.9542	APP;DCTN1;SPG7;PRKCZ;HIF1A;RASGRP1;RPGR;BLOC1S5;ARHGAP21;IFT52;IFT74;AP3M1;CLN3;RHOT2;UCHL1;KLC2;KIF5C;KIF3A;BLOC1S2;KIF1A;IFT57;DYNC1I1;NDEL1;DYNC2H1;MAP2K1;DST;MYO10;MAP1S;IFT140;AP3D1;AP3B1;AP3B2;PEX14;IFT81;NME7;MAPT;HAP1;COPG1;IFT46
response to insulin (GO:0032868)	79/246	0.000626481	0.0149444	0	0	1.59344	11.7523	C2CD5;SLC27A1;GSK3A;CAB39L;PTPRN;PRKAG1;PRKAG2;PIK3CB;TCIRG1;FGF3;SLC2A8;EEF2K;AKT2;NAMPT;GRB10;MLST8;AKT1;ATP6V1E1;PDK2;FADS1;APPL1;SREBF1;PRKAB2;SMARCC1;ATP6V0B;MAP2K1;ATP6V1G2;MAP2K2;PARP1;STRADA;PDPK1;ACSL6;GAB1;TSC2;TSC1;APRT;RBP4;CRY2;ATP6V1B2;PHIP;PPARA;RAF1;VAMP2;HDAC5;CAB39;PRKDC;MAX;INSIG2;SHC1;PIK3R4;PIK3R3;PIK3R2;PIK3R1;PRKCZ;RELA;PAK1;INPP5K;SCAP;ATP6V1H;APOE;ATP6V1D;EIF4E;ATP6V1C1;A…
mRNA polyadenylation (GO:0006378)	14/26	0.000627448	0.0149444	0	0	3.91356	28.858	APP;AHCYL1;PNPT1;CPSF1;ZC3H3;CPSF3;CSTF2;APLP1;CSTF1;SYMPK;TUT1;PAF1;PABPC1;GRSF1
signal transduction involved in mitotic G1 DNA damage checkpoint (GO:0072431)	28/68	0.000629748	0.0149444	0	0	2.35104	17.3276	PSMD14;PSMD13;PRKDC;PSMA7;PSMD8;PSMB6;PSMD9;PSMD7;PSMD4;PSMB2;PSMD5;PCBP4;PSMB3;PSMD2;PSMD3;CASP2;PSMF1;CRADD;PPP2R5C;PML;PSMA5;PSMC6;PSMC4;PSME3;PSMC1;PSMC2;CDK2;MDM2
intracellular signal transduction involved in G1 DNA damage checkpoint (GO:1902400)	28/68	0.000629748	0.0149444	0	0	2.35104	17.3276	PSMD14;PSMD13;PRKDC;PSMA7;PSMD8;PSMB6;PSMD9;PSMD7;PSMD4;PSMB2;PSMD5;PCBP4;PSMB3;PSMD2;PSMD3;CASP2;PSMF1;CRADD;PPP2R5C;PML;PSMA5;PSMC6;PSMC4;PSME3;PSMC1;PSMC2;CDK2;MDM2
cilium assembly (GO:0042384)	43/118	0.000657051	0.0155177	0	0	1.92755	14.1246	IFT172;FBF1;LRRC6;SNX10;CELSR2;CELSR3;CCDC28B;RPGR;IFT74;ABLIM1;ARL13B;KIF3A;TMEM107;DZIP1L;NEK1;BBS9;FLNA;FOPNL;DMD;BBS7;IFT57;ATP6V1D;CC2D2A;CEP290;BBS4;DYNC2H1;BBS2;IQCB1;BBS1;IFT140;FUZ;TMEM231;GPR162;AHI1;VANGL2;IFT81;TMEM138;TMEM237;MKS1;WDPCP;ZMYND10;DZIP1;IFT46
cilium organization (GO:0044782)	45/125	0.000674346	0.0158504	0	0	1.89134	13.8101	IFT172;FBF1;LRRC6;SNX10;CELSR2;CELSR3;CCDC28B;RPGR;IFT74;ABLIM1;CATIP;ARL13B;KIF3A;NPHP1;TMEM107;DZIP1L;NEK1;BBS9;FLNA;FOPNL;DMD;BBS7;IFT57;ATP6V1D;CC2D2A;CEP290;BBS4;DYNC2H1;BBS2;IQCB1;BBS1;IFT140;FUZ;TMEM231;GPR162;AHI1;VANGL2;IFT81;TMEM138;TMEM237;MKS1;WDPCP;ZMYND10;DZIP1;IFT46
RNA transport (GO:0050658)	53/153	0.000689831	0.0159859	0	0	1.78286	12.9776	NUP107;NUP188;FMR1;ZC3H3;CASC3;NXT2;SMG7;SMG5;SMG6;KIF5C;NUP214;EIF5A;UPF1;RBFOX1;THOC1;TSC1;THOC2;THOC5;CKAP5;THOC7;SRRM1;NUP93;DDX39B;SARNP;ZC3H11A;SRSF4;NUP54;SRSF5;SRSF7;SIDT2;SRSF9;FYTTD1;SLBP;MRPL18;SRSF1;U2AF1;AAAS;NXF1;ATXN2;NUP85;U2AF2;G3BP2;NUP88;HNRNPA1;RAE1;EIF4E;SRSF11;PNPT1;CPSF1;CPSF3;XPOT;HNRNPA2B1;RNPS1
nucleic acid transport (GO:0050657)	53/153	0.000689831	0.0159859	0	0	1.78286	12.9776	NUP107;NUP188;FMR1;ZC3H3;CASC3;NXT2;SMG7;SMG5;SMG6;KIF5C;NUP214;EIF5A;UPF1;RBFOX1;THOC1;TSC1;THOC2;THOC5;CKAP5;THOC7;SRRM1;NUP93;DDX39B;SARNP;ZC3H11A;SRSF4;NUP54;SRSF5;SRSF7;SIDT2;SRSF9;FYTTD1;SLBP;MRPL18;SRSF1;U2AF1;AAAS;NXF1;ATXN2;NUP85;U2AF2;G3BP2;NUP88;HNRNPA1;RAE1;EIF4E;SRSF11;PNPT1;CPSF1;CPSF3;XPOT;HNRNPA2B1;RNPS1
establishment of RNA localization (GO:0051236)	53/153	0.000689831	0.0159859	0	0	1.78286	12.9776	NUP107;NUP188;FMR1;ZC3H3;CASC3;NXT2;SMG7;SMG5;SMG6;KIF5C;NUP214;EIF5A;UPF1;RBFOX1;THOC1;TSC1;THOC2;THOC5;CKAP5;THOC7;SRRM1;NUP93;DDX39B;SARNP;ZC3H11A;SRSF4;NUP54;SRSF5;SRSF7;SIDT2;SRSF9;FYTTD1;SLBP;MRPL18;SRSF1;U2AF1;AAAS;NXF1;ATXN2;NUP85;U2AF2;G3BP2;NUP88;HNRNPA1;RAE1;EIF4E;SRSF11;PNPT1;CPSF1;CPSF3;XPOT;HNRNPA2B1;RNPS1
regulation of neuron differentiation (GO:0045664)	121/405	0.000751722	0.0173388	0	0	1.43746	10.3399	APP;STMN2;DIXDC1;CIB1;CFL2;PALM;CDK5RAP1;AKT1;NRCAM;CDK5RAP3;RGS6;CDK5RAP2;MEF2A;MED1;MEF2C;IST1;ACSL6;SRCIN1;MAPK8IP3;TIAM1;MAG;BIN1;FEZ1;RUFY3;NSMF;ULK1;FKBP4;OBSL1;NGEF;ANAPC2;NUMBL;LPAR1;TWF2;DTX1;THY1;NREP;DGUOK;RAP1A;BRINP1;DVL1;INPP5J;MBP;APOE;BRINP3;MARK2;NKX2-2;PACSIN1;RAP1GAP2;PLK5;BCL11A;TRPV2;SSH3;PBX1;PTPRD;DAB1;CDK5;STK25;MOB2;PLXNB2;PLXNB1;TCF4;CALR;CNTN4;FGF13;ROBO2;ACHE;SNAP25;GD…
DNA excision (GO:0044349)	12/21	0.000761134	0.0173933	0	0	4.47156	32.109	ERCC3;CCNH;ERCC4;PNKP;ERCC2;XPC;ERCC5;GTF2H2;GTF2H3;RAD23B;GTF2H4;DDB2
nucleotide-excision repair, DNA damage removal (GO:0000718)	12/21	0.000761134	0.0173933	0	0	4.47156	32.109	ERCC3;CCNH;ERCC4;PNKP;ERCC2;XPC;ERCC5;GTF2H2;GTF2H3;RAD23B;GTF2H4;DDB2
protein K63-linked ubiquitination (GO:0070534)	16/32	0.000765466	0.0174117	0	0	3.35507	24.0727	UBE2B;PELI3;RNF8;UBE2E2;WWP2;TRAF2;PRPF19;RNF4;RNF5;RNF115;RNF126;TRAF6;ARIH2;UBE2N;STUB1;TRIM27
positive regulation of ubiquitin-protein ligase activity involved in mitotic cell cycle (GO:0051437)	29/72	0.00078003	0.0175362	0	0	2.26517	16.21	PSMD14;PSMD13;CUL1;UBE2D1;PSMA7;ANAPC10;PSMD8;PSMB6;PSMD9;FZR1;PSMD7;PSMD4;PSMB2;PSMD5;PSMB3;PSMD2;PSMD3;PSMF1;BTRC;ANAPC7;PSMA5;PSMC6;PSMC4;PSME3;PSMC1;PSMC2;CDC16;ANAPC5;ANAPC2
signal transduction involved in cell cycle checkpoint (GO:0072395)	29/72	0.00078003	0.0175362	0	0	2.26517	16.21	PSMD14;PSMD13;PRKDC;PRPF19;PSMA7;PSMD8;PSMB6;PSMD9;PSMD7;PSMD4;PSMB2;PSMD5;PCBP4;PSMB3;PSMD2;PSMD3;CASP2;PSMF1;CRADD;PPP2R5C;PML;PSMA5;PSMC6;PSMC4;PSME3;PSMC1;PSMC2;CDK2;MDM2
GDP-mannose metabolic process (GO:0019673)	7/9	0.000781595	0.0175362	0	0	11.7304	83.9214	GMPPB;TSTA3;PMM1;GUK1;MPI;PMM2;GMPPA
nuclear-transcribed mRNA catabolic process, deadenylation-dependent decay (GO:0000288)	23/53	0.000789087	0.0176241	0	0	2.57381	18.3889	EIF4A2;EIF4A1;DIS3;CNOT10;LSM5;LSM4;EDC4;PAN2;EXOSC5;LSM7;EXOSC4;CNOT1;EXOSC9;CNOT2;EXOSC8;CNOT3;TNKS1BP1;PABPC1;CNOT8;EIF4E;EXOSC2;DCP1B;EIF4G1
behavior (GO:0007610)	144/494	0.000802554	0.0178442	0	0	1.38918	9.9017	CNTFR;APP;SERPINE2;CRTC1;ABAT;PARK7;ZDHHC8;EPS8;ABHD12;NAGLU;ADORA1;PTGDS;SOX6;SCN1A;PRKCG;MEF2A;MEF2C;APLP2;SLC11A2;TMOD2;NPY1R;MAPK8IP2;GABRG2;FOXP2;GPR162;ARC;CACNB4;PRKAR1B;VDAC1;AMPH;RIN1;GRIA1;CNP;PDE1B;SLC1A2;SLC1A3;HTRA2;PLA2G6;AAAS;SEZ6L2;PRKCZ;HIF1A;GIGYF2;NPAS2;PHF21A;CRHR1;RIC8A;HRH1;EFNB3;HRH3;CYP11A1;HRH2;CHST10;MYO6;DVL1;NPHP1;MYH14;NPHP4;TAC1;TRMT1L;STRA6;SPTBN2;BBS2;PLK2;ABCA7;BT…
cellular amino acid metabolic process (GO:0006520)	125/421	0.000808126	0.0178875	0	0	1.42492	10.1466	CARS;ALDH1L1;SLC27A1;MTRR;VARS;ABAT;PLOD1;EPRS;GCSH;ABHD12;NARS;PCMT1;NARS2;GGT1;PSPH;RARS2;MCCC2;MED1;ALG9;SARS;AARSD1;THNSL2;SLC5A6;PPA2;KARS;TARS2;CARS2;GCDH;SHMT2;SLC1A3;GSTT1;PTDSS2;LARS;ASL;PRODH;VARS2;SLC19A1;YARS;EIF2B4;STAT5B;GGT7;IDH1;MTHFR;ASNS;AZIN2;PYCR2;HARS2;QDPR;SLC6A6;MSRA;ALDH6A1;SLC6A8;P4HA2;FASN;OGDH;IARS;ALDH18A1;FARSA;FARSB;GSTM5;AARS;HIBADH;PYCRL;CSAD;PPCDC;FARS2;RARS;DBT;P…
negative regulation of protein polymerization (GO:0032272)	22/50	0.000812403	0.0179019	0	0	2.63752	18.7673	ARFGEF1;KANK1;SPTBN5;GSN;DMTN;STMN2;TWF2;TBCD;EML2;ADD1;ADD2;EPS8;CLIP3;CAPZB;CAPZA1;STMN1;CAPZA2;INPP5J;FKBP4;SPTAN1;SPTBN1;SPTBN2
cellular response to topologically incorrect protein (GO:0035967)	35/92	0.000828693	0.0179642	0	0	2.06319	14.6397	PPP1R15A;GSK3A;ACADVL;SHC1;DCTN1;CXXC1;RNF5;ADD1;HERPUD1;LMNA;EXTL3;SEC31A;TSPYL2;KLHDC3;ZBTB17;MBTPS1;PACRG;XBP1;TOR1A;HSPA5;PPP2R5B;SYVN1;ASNS;EIF2AK4;PDIA6;ARFGAP1;UBE2W;VAPB;CTDSP2;PREB;HYOU1;TPP1;STUB1;CALR;AARS
signal transduction involved in mitotic cell cycle checkpoint (GO:0072413)	28/69	0.000829791	0.0179642	0	0	2.29355	16.2712	PSMD14;PSMD13;PRKDC;PSMA7;PSMD8;PSMB6;PSMD9;PSMD7;PSMD4;PSMB2;PSMD5;PCBP4;PSMB3;PSMD2;PSMD3;CASP2;PSMF1;CRADD;PPP2R5C;PML;PSMA5;PSMC6;PSMC4;PSME3;PSMC1;PSMC2;CDK2;MDM2
signal transduction involved in mitotic DNA damage checkpoint (GO:1902402)	28/69	0.000829791	0.0179642	0	0	2.29355	16.2712	PSMD14;PSMD13;PRKDC;PSMA7;PSMD8;PSMB6;PSMD9;PSMD7;PSMD4;PSMB2;PSMD5;PCBP4;PSMB3;PSMD2;PSMD3;CASP2;PSMF1;CRADD;PPP2R5C;PML;PSMA5;PSMC6;PSMC4;PSME3;PSMC1;PSMC2;CDK2;MDM2
signal transduction involved in mitotic DNA integrity checkpoint (GO:1902403)	28/69	0.000829791	0.0179642	0	0	2.29355	16.2712	PSMD14;PSMD13;PRKDC;PSMA7;PSMD8;PSMB6;PSMD9;PSMD7;PSMD4;PSMB2;PSMD5;PCBP4;PSMB3;PSMD2;PSMD3;CASP2;PSMF1;CRADD;PPP2R5C;PML;PSMA5;PSMC6;PSMC4;PSME3;PSMC1;PSMC2;CDK2;MDM2
cellular component morphogenesis (GO:0032989)	129/437	0.000862987	0.0185205	0	0	1.41337	9.97147	APP;RAB3A;CLU;ANTXR1;CELSR2;ACTB;TRIM28;STMN1;NRCAM;SOX6;MEF2A;MED1;MEF2C;RBFOX2;TBCCD1;MAP1S;SLC11A2;ANK3;THOC5;MAPK8IP2;SRCIN1;BIN3;SLC9A6;ADAM15;AKIP1;TYRO3;WDPCP;LLGL1;SIDT2;BRSK2;NUMBL;CNP;MYCBP2;PXN;SLC1A3;STK4;HIF1A;PPP3R1;ATXN2;SCFD1;MAP2;KIF3A;HRH2;EPB41L3;DVL1;MAP7;PACSIN2;MYH14;SRGAP2;WNT2;PACSIN1;NTNG1;BBS2;FIS1;PNPT1;CADM1;JUP;DCLK1;SMARCA4;NR4A2;AHI1;FER;CDK5;TBCE;MKS1;PLXNB1;RADIL;…
microtubule-based process (GO:0007017)	129/437	0.000862987	0.0185205	0	0	1.41337	9.97147	APP;IFT172;CIB1;CELSR2;KIF5C;STMN1;DAG1;RCC1;KIF21B;LZTS2;CDK5RAP2;DYNC2H1;MAP2K1;MAP1S;SPICE1;EML1;DYNC1LI1;DYNC1LI2;CLIP1;KATNAL1;IFT81;MAP7D1;MAP1A;MAP7D2;OBSL1;CUL9;CNP;TUBGCP2;KLC1;PRKCZ;HIF1A;RASGRP1;GABARAP;BLOC1S5;ARHGAP21;RHOT2;KLC2;RACGAP1;MAP2;KIF3A;BLOC1S2;DVL1;MAP7;FOPNL;TPPP;MAP4;SRGAP2;GAS2L1;BBS2;UBE2B;PLK2;FER;TBCE;SPIRE1;CCSER2;FGF13;DNAL4;MAP3K11;GPSM2;NUMA1;CETN2;DOCK7;LRRC6;C…
regulation of proteasomal ubiquitin-dependent protein catabolic process (GO:0032434)	42/116	0.000875857	0.0187153	0	0	1.90787	13.432	HSP90AB1;ARAF;UBE2D1;SMC5;PARK7;PRICKLE1;RCHY1;CLU;HSPBP1;ATRAID;ANAPC10;BAG6;DNAJB2;UFL1;NUB1;SUMO1;DVL1;AKT1;BBS7;BUB3;UBQLN4;USP5;ANAPC7;PLK2;DAB2IP;KLHL22;RAD23A;TERF1;RAD23B;SIRT2;PIAS1;SENP1;MAD2L2;GIPC1;CDC16;MDM2;ANAPC5;STUB1;TRIB2;MAD1L1;ANAPC2;TAF1
positive regulation of nuclease activity (GO:0032075)	27/66	0.00088046	0.0187325	0	0	2.32485	16.3554	GSK3A;ACADVL;SHC1;DCTN1;CXXC1;ADD1;HERPUD1;LMNA;EXTL3;SEC31A;TSPYL2;KLHDC3;ZBTB17;MBTPS1;XBP1;HSPA5;PPP2R5B;SYVN1;ASNS;PDIA6;ARFGAP1;VAPB;CTDSP2;PREB;HYOU1;TPP1;CALR
negative regulation of phosphate metabolic process (GO:0045936)	134/458	0.00101996	0.0215152	0	0	1.39573	9.61376	SLC27A1;CIB1;PARK7;LDLRAD4;ZFYVE1;RABGEF1;RGS3;PPP2R1A;PPP4R4;PALM;CDK5RAP1;GRB10;DAG1;AKT1;TRIM27;ZGPAT;LMO3;APLP1;TSC2;VRK3;SRCIN1;SYTL2;MAPK8IP1;OXA1L;PRKAR1B;PRKAR1A;TIPRL;PPIF;CD2BP2;TRIB2;PPP1R37;PRKDC;NPRL2;PPP1R35;ARL2;THY1;NDRG2;PRKCZ;PRPSAP1;PRDX3;PGS1;HRH3;MICAL1;DVL1;STK38;CMYA5;MBIP;INPP5J;INPP5K;APOE;SNX6;PPP1R26;UBE2B;RCC2;PDE2A;PCIF1;ABCA7;DLG2;DLG3;WNK1;WNK2;PPP1R1B;DNAJC10;PLXNB…
negative regulation of phosphorus metabolic process (GO:0010563)	134/458	0.00101996	0.0215152	0	0	1.39573	9.61376	SLC27A1;CIB1;PARK7;LDLRAD4;ZFYVE1;RABGEF1;RGS3;PPP2R1A;PPP4R4;PALM;CDK5RAP1;GRB10;DAG1;AKT1;TRIM27;ZGPAT;LMO3;APLP1;TSC2;VRK3;SRCIN1;SYTL2;MAPK8IP1;OXA1L;PRKAR1B;PRKAR1A;TIPRL;PPIF;CD2BP2;TRIB2;PPP1R37;PRKDC;NPRL2;PPP1R35;ARL2;THY1;NDRG2;PRKCZ;PRPSAP1;PRDX3;PGS1;HRH3;MICAL1;DVL1;STK38;CMYA5;MBIP;INPP5J;INPP5K;APOE;SNX6;PPP1R26;UBE2B;RCC2;PDE2A;PCIF1;ABCA7;DLG2;DLG3;WNK1;WNK2;PPP1R1B;DNAJC10;PLXNB…
cell projection assembly (GO:0030031)	69/213	0.00102757	0.0215152	0	0	1.61291	11.0977	IFT172;LRRC6;SNX10;CELSR2;CELSR3;CCDC28B;PPP1R9B;RPGR;BAIAP2L2;CAPZB;TMEM107;DZIP1L;RAC2;ARFIP2;BBS9;NEK1;BBS7;IFT57;CC2D2A;CEP290;BBS4;DYNC2H1;IQCB1;ACTN2;IFT140;MTSS1;GPR162;IFT81;TMEM138;SPATA13;CDH13;WDPCP;ZMYND10;ARHGEF7;IFT46;ARHGEF6;TTYH1;FBF1;PXN;LPAR1;RSPH9;FGD2;IFT74;ABLIM1;ARL13B;NUP85;KIF3A;INPP5K;FLNA;DMD;FOPNL;SRGAP2;MYH10;ATP6V1D;WASF3;SH2B1;BBS2;BBS1;UBE2B;FUZ;ARHGAP26;BAIAP2;TMEM…
porphyrin-containing compound biosynthetic process (GO:0006779)	14/27	0.00102868	0.0215152	0	0	3.61228	24.8506	ALAS1;ABCB6;UROS;ATPIF1;RSAD1;SLC11A2;PPOX;ALAD;SLC25A39;SUCLA2;UROD;HMBS;NFE2L1;TMEM14C
positive regulation of cell projection organization (GO:0031346)	64/195	0.00105636	0.0220008	0	0	1.64408	11.2667	ROBO2;DIXDC1;STMN2;ILK;BRK1;FNBP1L;PALM;RAC2;NPTN;SCARF1;BBS4;NDEL1;ACTR3;BCAS3;METRN;IST1;ACSL6;ARAP1;TGFBR1;NME1;TIAM1;GPRC5B;FEZ1;RAPGEF1;MAPT;HAP1;ARHGEF7;OBSL1;ANAPC2;CAMK2B;NUMBL;NLGN1;SRF;LPAR1;TWF2;SEZ6;KATNB1;NTN1;CORO1B;CUX2;RAP1A;CUX1;DVL1;PTK2B;DMD;FYN;APOE;MARK2;PACSIN1;NTRK2;PLK5;SEMA4D;BCL11A;KIDINS220;NTRK3;DAB2IP;TRPV2;FUZ;PTPRD;STK25;MOB2;PLXNB2;PLXNB1;AGRN
cell projection morphogenesis (GO:0048858)	73/228	0.00107781	0.0223533	0	0	1.58556	10.8339	APP;RAB3A;DOCK7;ILK;CELSR2;ACTB;IFT52;TCTN3;STMN1;FLOT1;NRCAM;BBS7;CC2D2A;CEP290;BBS4;NDEL1;MEF2A;ACTR3;RBFOX2;DBNL;DST;MAP1S;SLC11A2;MINK1;ANK3;MAPK8IP2;SLC9A6;ADORA2A;CDH11;NUMB;WDPCP;DSCAML1;LLGL1;GAS7;NUMBL;BRSK2;CNP;MYCBP2;ASAP1;PAK1;ATXN2;PTPRZ1;MAP2;KIF3A;EPB41L3;DVL1;PACSIN2;FYN;APBB1;SRGAP2;CFAP20;PACSIN1;NTNG1;BBS2;SEMA4A;GSN;KIDINS220;DAB2IP;MYO9B;BAIAP2;DCLK1;MYO16;NR4A2;AHI1;CDK5;NFI…
negative regulation of RNA splicing (GO:0033119)	11/19	0.00109554	0.0225316	0	0	4.61059	31.4281	SFSWAP;U2AF2;HNRNPA2B1;ACIN1;RNPS1;SRSF4;RBMX;SRSF7;PTBP2;SRSF12;SRSF9
branched-chain amino acid catabolic process (GO:0009083)	11/19	0.00109554	0.0225316	0	0	4.61059	31.4281	BCKDHA;ACAD8;MCCC2;BCKDK;HMGCL;ALDH6A1;HIBADH;IVD;BCKDHB;DBT;BCAT1
negative regulation of actin filament depolymerization (GO:0030835)	15/30	0.00111421	0.0228205	0	0	3.35456	22.8097	SPTBN5;GSN;DMTN;TWF2;SHROOM2;TRMT1;ADD1;ADD2;EPS8;CAPZB;CAPZA1;CAPZA2;SPTAN1;SPTBN1;SPTBN2
negative regulation of transferase activity (GO:0051348)	88/284	0.0011297	0.0228866	0	0	1.51248	10.2634	GSK3A;PRKAG2;UBE2D1;ILK;ADAR;PARK7;PSMD8;SPRED3;PSMD9;SPRED2;UCHL1;PSMD7;RGS3;PSMD4;PPP2R1A;PSMD5;PSMD2;HYAL2;PSMD3;CDK5RAP1;AKT1;TRIM27;ZGPAT;ANAPC7;PDPK1;TSC2;TERF1;DUSP26;SRCIN1;MAPK8IP1;DUSP7;PSMA5;PRKAR1B;ADORA2A;PRKAR1A;PSME3;AKT1S1;ANAPC5;PHPT1;TRIB2;ANAPC2;PSMD14;RGS14;PSMD13;NPRL2;GSTP1;GPS1;GBA;GPS2;MLLT1;THY1;HMGCR;ANAPC10;PSMA7;PRPSAP1;PRDX3;PGS1;PSMB6;FZR1;PSMB2;PSMB3;STK38;DVL1;MBIP…
tricarboxylic acid metabolic process (GO:0072350)	9/14	0.00113598	0.0228866	0	0	6.03423	40.9137	STAT5B;IDH3G;IDH1;IDH2;SIRT4;IDH3B;ACO1;ACO2;ASS1
positive regulation of Rap GTPase activity (GO:0032854)	9/14	0.00113598	0.0228866	0	0	6.03423	40.9137	RAP1GAP2;SIPA1L1;RAP1A;RAPGEF1;RASGRP2;RAP1GAP;RAPGEF3;SIPA1;RASGRP3
mitochondrial fusion (GO:0008053)	9/14	0.00113598	0.0228866	0	0	6.03423	40.9137	FIS1;STOML2;CHCHD3;MFN1;MFN2;BAX;MIEF2;MIEF1;MFF
DNA damage response, signal transduction by p53 class mediator resulting in cell cycle arrest (GO:0006977)	27/67	0.00115535	0.0231821	0	0	2.26658	15.3297	PSMD14;PSMD13;PSMA7;PSMD8;PSMB6;PSMD9;PSMD7;PSMD4;PSMB2;PSMD5;PCBP4;PSMB3;PSMD2;PSMD3;CASP2;PSMF1;CRADD;PPP2R5C;PML;PSMA5;PSMC6;PSMC4;PSME3;PSMC1;PSMC2;CDK2;MDM2
negative regulation of nucleotide catabolic process (GO:0030812)	16/33	0.00117089	0.0233988	0	0	3.15751	21.3132	ARFGEF1;BCAS3;GSK3A;RCC2;DAB2IP;ARL2;ARRB1;ABCA7;ARRB2;OXA1L;MAPK7;TNNT2;PLXNB3;PPIF;SH3BP4;SPRY1
substantia nigra development (GO:0021762)	20/45	0.00118855	0.0235609	0	0	2.68483	18.0824	YWHAE;MAOB;CNP;HSPA5;MAPKAP1;SEC16A;ATP5J;NDRG2;SYNGR3;ACTB;SIRT2;COX6B1;LDHA;MAG;YWHAQ;NDUFS3;MBP;RAD1;CKB;FGFR3
membrane docking (GO:0022406)	20/45	0.00118855	0.0235609	0	0	2.68483	18.0824	UNC13B;PEX16;SNAP25;UNC13A;SYT1;STXBP1;VPS33A;USO1;STXBP2;VPS33B;EXOC6B;PEX14;SYTL2;SCFD1;PEX5L;SNPH;PEX5;EXOC5;STX1A;VTI1B
hippocampus development (GO:0021766)	18/39	0.00121369	0.023963	0	0	2.87609	19.3104	YWHAE;EPHA5;BBS2;ZBTB18;DLX1;PTPRS;SRF;XRCC1;TSC1;NME1;BCAN;MAS1;CDK5;CYP11A1;OGDH;NF2;FGF13;BBS4
regulation of mitotic cell cycle (GO:0007346)	116/391	0.00125532	0.0246863	0	0	1.42243	9.50232	ATF2;APP;TRRAP;UBE2D1;SMC5;PSMD8;PSMD9;PSMD7;MAEA;PSMD4;PSMD5;PSMD2;PSMD3;RCC1;PDGFRB;ANAPC7;USP2;SCRIB;DGKZ;DYNC1LI1;TOM1L2;MSH2;ZFYVE19;PSME3;SBDS;PHIP;ANAPC5;OBSL1;MAD1L1;ANAPC2;CUL9;ANAPC15;PSMD14;PRKDC;PSMD13;XPC;GIGYF2;ANAPC10;BRINP1;PCBP4;NACC2;E4F1;PSMF1;NAE1;CLSPN;BRINP3;CTC1;STAT5B;PLK5;CRADD;PLK2;INTS3;RCC2;XRCC3;ECD;ASNS;KLHL22;PBX1;ZWINT;FBXO31;SMARCA4;CYLD;DLG1;CDK4;CDK2;CDC16;MDM2;…
regulation of protein targeting to membrane (GO:0090313)	12/22	0.00132532	0.0259594	0	0	4.02414	26.6644	FIS1;C2CD5;DMTN;GDI1;CDK5;AKT2;INPP5K;CIB1;MIEF2;ANK3;MIEF1;MFF
organelle assembly (GO:0070925)	86/278	0.00134648	0.0262696	0	0	1.50863	9.97245	IFT172;CETN2;LRRC6;SNX10;CHD4;CELSR2;CELSR3;CCDC28B;RPGR;OGFOD1;POGZ;TMEM107;DZIP1L;RCC1;BBS9;CAPN3;NEK1;BBS7;IFT57;CC2D2A;CEP290;BBS4;DYNC2H1;MEF2A;PDGFRB;IQCB1;MEF2C;DBNL;IFT140;ATG9B;ATG9A;CIRBP;SPICE1;MYO7A;WIPI2;ATG13;ATXN2L;GPR162;NCOR1;IFT81;TMEM138;ULK3;SBDS;ATG4C;ATG4B;WDPCP;ULK1;CEP63;ZMYND10;IFT46;OBSL1;BECN1;HDAC3;NIP7;SRF;FBF1;CORO1A;IFT74;ATXN2;ABLIM1;HAUS8;ARL13B;KIF3A;BMS1;FLNA;DM…
apoptotic signaling pathway (GO:0097190)	99/327	0.00135411	0.0263145	0	0	1.46322	9.66399	NDUFA13;TRIO;PGAP2;PDCD6;CIB1;CLU;DPF2;ADORA1;AKT1;PDK2;DAXX;DAPK1;SHISA5;RNF41;TIAM2;TIAM1;IFI27;MSH2;CDIP1;SQSTM1;NGEF;DAP3;BRSK2;DDX5;MAGED1;PRKDC;DIABLO;CUL2;CUL1;HTRA2;PIK3R1;KALRN;GABARAP;DEDD2;APH1A;BAG6;ABR;PPP3R1;PCBP4;BLOC1S2;PRODH;CRADD;DNAJC10;FGFR3;BCL2L2;BCL2L1;YWHAE;GSK3A;HIP1;PPP1R13B;DDX47;TRADD;AATF;POLB;SMPD2;YWHAQ;FASTK;MCF2L;CASP2;BOK;PSENEN;ARHGEF11;SRGN;ARHGEF12;PLEKHG2;PAR…
cellular response to organonitrogen compound (GO:0071417)	121/411	0.00136006	0.0263264	0	0	1.40717	9.28761	COL16A1;AQP9;FGF3;IPO5;AKT2;NAMPT;GRB10;AKT1;ATP6V1E1;PDK2;MEF2A;PRKAB2;MEF2C;MAP2K1;SMARCC1;MAP2K2;ATP6V1G2;APLP1;ACSL6;TSC2;TSC1;GABRG2;POR;PRKAR1B;PRKAR1A;RRAGB;GPD1;PHIP;NSMF;RAF1;PRKDC;MAX;SHC1;PXN;PIK3R4;PIK3R3;PIK3R2;PIK3R1;PRKCZ;CRHR1;HRH1;RAP1A;CYP11A1;INPP5K;ATP6V1H;ATP6V1D;ATP6V1C1;WDTC1;ATP6V0A1;ATP6V1C2;JUP;UBE2B;UROS;PDE2A;CPEB1;FER;PTPRA;GNB2;MDM2;GNAS;FGFR3;BCL2L1;EIF4G1;RYR2;C2CD…
regulation of ligase activity (GO:0051340)	39/108	0.00138893	0.0267802	0	0	1.89934	12.4962	PSMD14;PSMD13;CUL1;UBE2D1;PARK7;ANAPC10;PSMA7;PSMD8;PSMB6;PSMD9;FZR1;PSMD7;PSMD4;PSMB2;PSMD5;PSMB3;PSMD2;PSMD3;PSMF1;BUB3;BTRC;ZER1;ANAPC7;XRCC4;FBXW7;MID1IP1;PSMA5;MAD2L2;PSMC6;PSMC4;PSME3;PSMC1;CDC16;CDK2;PSMC2;UBE2N;PIN1;ANAPC5;ANAPC2
pyruvate metabolic process (GO:0006090)	28/71	0.00140069	0.0269019	0	0	2.18659	14.3676	PFKFB2;PFKFB3;ENO1;PDHB;ENO2;HK1;LDHB;LDHA;SRR;PDPR;MPC1;MPC2;BSG;PDK3;ME3;SLC16A3;PDK2;PCK2;PDHX;PPP2R5D;PFKL;PKM;OGDH;ALDOC;ALDOA;GAPDH;PFKM;PFKP
electron transport chain (GO:0022900)	41/115	0.00141369	0.0270465	0	0	1.86203	12.2178	NDUFA13;NDUFB8;NDUFA11;NDUFB5;COX4I1;NDUFB4;NDUFA10;NDUFB2;ATP5C1;ATP5J;ETFA;ETFB;ATP5O;TAZ;COX5B;ATP5G1;ATP5B;ATP5D;NDUFV3;CYC1;NDUFV2;NDUFV1;NDUFA8;SDHC;COQ9;SDHA;SOD2;SDHB;COX6B1;COX7A2L;NDUFS8;NDUFS7;MYBBP1A;NDUFAB1;UQCRC1;NDUFS3;NDUFS2;NDUFS1;UQCRC2;NDUFAF1;CYB561
negative regulation of catabolic process (GO:0009895)	62/190	0.00146754	0.0279682	0	0	1.62963	10.632	GSK3A;HSP90AB1;SERPINE2;UBE2D1;ARRB1;PARK7;ARRB2;ATRAID;NRBP2;ADORA1;AKT1;PRKCG;BCAS3;ANAPC7;NRG1;TERF1;SIRT2;SENP1;OXA1L;TNNT2;PPIF;ANAPC5;PABPC1;PPARA;MAD1L1;ANAPC2;HDAC4;MTMR2;MYCBP2;ARL2;RNF5;ANAPC10;RELA;BAG6;CLN3;MAPK7;ZKSCAN3;TBC1D14;SH3BP4;FLNA;FYN;PSMF1;BUB3;DEDD;BANP;ARFGEF1;RCC2;ATP2B4;DAB2IP;KLHL22;AZIN2;ABCA7;PML;MAD2L2;PDCL3;TRIM39;GIPC1;CDC16;PLXNB3;SPRY1;BCL2L1;PTPN3
nuclear-transcribed mRNA poly(A) tail shortening (GO:0000289)	13/25	0.00150085	0.0283838	0	0	3.63323	23.6223	EIF4A2;EIF4A1;CNOT10;MLH1;PAN2;CNOT1;CNOT2;CNOT3;TNKS1BP1;PABPC1;CNOT8;EIF4E;EIF4G1
actin filament capping (GO:0051693)	13/25	0.00150085	0.0283838	0	0	3.63323	23.6223	SPTBN5;GSN;DMTN;TWF2;ADD1;ADD2;EPS8;CAPZB;CAPZA1;CAPZA2;SPTAN1;SPTBN1;SPTBN2
respiratory electron transport chain (GO:0022904)	40/112	0.00154561	0.0291188	0	0	1.86692	12.0833	NDUFA13;NDUFB8;NDUFA11;NDUFB5;COX4I1;NDUFB4;NDUFA10;NDUFB2;ATP5C1;ATP5J;ETFA;ETFB;ATP5O;TAZ;COX5B;ATP5G1;ATP5B;ATP5D;NDUFV3;CYC1;NDUFV2;NDUFV1;NDUFA8;SDHC;COQ9;SDHA;SOD2;SDHB;COX6B1;COX7A2L;NDUFS8;NDUFS7;MYBBP1A;NDUFAB1;UQCRC1;NDUFS3;NDUFS2;NDUFS1;UQCRC2;NDUFAF1
regulation of mitochondrial fission (GO:0090140)	8/12	0.00155772	0.029212	0	0	6.70368	43.3361	FIS1;INF2;MUL1;MIEF2;MIEF1;MFF;DNM1L;DHODH
vesicle organization (GO:0016050)	44/126	0.00156239	0.029212	0	0	1.80357	11.6539	COPA;ARF1;LRSAM1;RAB3A;TSG101;HIP1;SERPINE2;SAR1B;STXBP1;USO1;LRMP;SNX11;FNBP1L;BLOC1S5;MTA1;FCHO1;BLOC1S2;VTI1A;MYO18A;STX6;SOX6;EPS15;SEC31A;AP1M1;SRGN;SEC24B;UNC13A;SEC16A;VPS33B;CADPS;GBF1;SHROOM2;AP3D1;AP3B1;NSG1;SYP;ARFGAP1;CALY;RAB34;PREB;COPG1;SEC24C;COPE;PICALM
histone H4 deacetylation (GO:0070933)	10/17	0.00157534	0.0292327	0	0	4.78949	30.908	HDAC4;HDAC5;HDAC3;HDAC10;HDAC11;SMARCAD1;SIRT7;HDAC8;SIRT2;HDAC7
negative regulation of mRNA processing (GO:0050686)	10/17	0.00157534	0.0292327	0	0	4.78949	30.908	SFSWAP;U2AF2;HNRNPA2B1;ACIN1;RNPS1;SRSF4;RBMX;SRSF7;SRSF12;SRSF9
regulation of alternative mRNA splicing, via spliceosome (GO:0000381)	14/28	0.00162478	0.0300372	0	0	3.35404	21.5409	RBM25;DDX5;MBNL1;MBNL2;RBFOX2;RBFOX3;CELF3;CELF4;CELF6;THRAP3;RNPS1;RBMX;RBM5;SRSF12
antigen processing and presentation of exogenous antigen (GO:0019884)	57/173	0.00173454	0.0317618	0	0	1.65267	10.5061	ARF1;CLTA;AP2A1;PSMD8;PSMD9;ACTR1A;PSMD7;ACTR1B;PSMD4;PSMD5;CTSL;PSMD2;PSMD3;AP1S1;CTSF;AP2M1;DYNC2H1;AP1B1;AP3B1;DNM2;PSMA5;DYNC1LI2;PSME3;TRAF6;DCTN6;DCTN5;PSMD14;PSMD13;SAR1B;UNC93B1;DCTN1;DCTN4;DCTN3;KLC1;PSMA7;PSMB6;KLC2;RACGAP1;PSMB2;KIF3A;PSMB3;PSMF1;RILP;DYNC1I1;SEC31A;AP1M1;SPTBN2;SEC24B;AP3D1;PSMC6;PSMC4;PSMC1;PSMC2;CALR;OSBPL1A;SEC24C;LGMN
dolichol-linked oligosaccharide biosynthetic process (GO:0006488)	16/34	0.00174349	0.0317618	0	0	2.9819	18.9406	DPAGT1;ALG9;PMM1;ALG6;MPI;PMM2;ALG3;ALG12;ALG1;DHDDS;GMPPB;DPM2;DOLPP1;GMPPA;RFT1;PGM3
vesicle docking (GO:0048278)	16/34	0.00174349	0.0317618	0	0	2.9819	18.9406	UNC13B;SNAP25;UNC13A;SYT1;STXBP1;VPS33A;USO1;STXBP2;VPS33B;EXOC6B;SYTL2;SCFD1;SNPH;EXOC5;STX1A;VTI1B
positive regulation of ligase activity (GO:0051351)	34/92	0.00174381	0.0317618	0	0	1.96913	12.5073	PSMD14;PSMD13;CUL1;UBE2D1;PSMA7;ANAPC10;PSMD8;PSMB6;PSMD9;FZR1;PSMD7;PSMD4;PSMB2;PSMD5;PSMB3;PSMD2;PSMD3;PSMF1;BTRC;ANAPC7;XRCC4;FBXW7;MID1IP1;PSMA5;PSMC6;PSMC4;PSME3;PSMC1;PSMC2;CDC16;UBE2N;PIN1;ANAPC5;ANAPC2
regulation of nuclease activity (GO:0032069)	28/72	0.00179565	0.0324225	0	0	2.13675	13.5094	GSK3A;ACADVL;SHC1;DCTN1;CXXC1;ADD1;HERPUD1;LMNA;EXTL3;SEC31A;TSPYL2;KLHDC3;ZBTB17;MBTPS1;NPM1;XBP1;HSPA5;PPP2R5B;SYVN1;ASNS;PDIA6;ARFGAP1;VAPB;CTDSP2;PREB;HYOU1;TPP1;CALR
anaphase-promoting complex-dependent proteasomal ubiquitin-dependent protein catabolic process (GO:0031145)	31/82	0.00179714	0.0324225	0	0	2.0414	12.9048	PSMD14;PSMD13;CUL1;UBE2D1;PSMA7;ANAPC10;PSMD8;PSMB6;PSMD9;FZR1;PSMD7;PSMD4;PSMB2;PSMD5;PSMB3;PSMD2;PSMD3;PSMF1;BUB3;BTRC;ANAPC7;PSMA5;PSMC6;PSMC4;PSME3;PSMC1;PSMC2;CDC16;CDK2;ANAPC5;ANAPC2
negative regulation of G1/S transition of mitotic cell cycle (GO:2000134)	36/99	0.00180636	0.0324225	0	0	1.9197	12.1257	PSMD14;PRKDC;PSMD13;FHL1;GIGYF2;PSMA7;PSMD8;PSMB6;PSMD9;PSMD7;PSMD4;PSMB2;PSMD5;PCBP4;PSMB3;PSMD2;NACC2;PSMD3;CASP2;PSMF1;CRADD;PRMT2;PPP2R5C;DGKZ;PML;MYO16;SMARCA4;FBXO31;PSMA5;PSMC6;PSMC4;PSME3;PSMC1;CDK2;PSMC2;MDM2
negative regulation of cell cycle G1/S phase transition (GO:1902807)	36/99	0.00180636	0.0324225	0	0	1.9197	12.1257	PSMD14;PRKDC;PSMD13;FHL1;GIGYF2;PSMA7;PSMD8;PSMB6;PSMD9;PSMD7;PSMD4;PSMB2;PSMD5;PCBP4;PSMB3;PSMD2;NACC2;PSMD3;CASP2;PSMF1;CRADD;PRMT2;PPP2R5C;DGKZ;PML;MYO16;SMARCA4;FBXO31;PSMA5;PSMC6;PSMC4;PSME3;PSMC1;CDK2;PSMC2;MDM2
negative regulation of intracellular signal transduction (GO:1902532)	103/345	0.00181739	0.0325023	0	0	1.43422	9.05043	NDUFA13;PGAP2;SERPINE2;KDM1A;PDCD6;CIB1;PARK7;CLU;RABGEF1;RASSF2;RGS3;PPP2R1A;DAG1;AKT1;FBXW11;LMO3;MUL1;TSC2;TSC1;VRK3;DGKZ;MAPK8IP1;KCTD13;PPIF;NLRX1;TMEM161A;MAPKAP1;HTRA2;RASAL1;NDRG2;HIF1A;PGS1;SLC9A3R2;TMEM127;CMYA5;STK38;G3BP2;MBIP;INPP5K;APOE;IVNS1ABP;TRAP1;UBE2B;NONO;NFKBIA;CYLD;DLG1;DAB1;WNK2;MDM2;PIN1;NF2;BCL2L2;BCL2L1;GSK3A;ARRB1;SPRED3;FLCN;SPRED2;UCHL1;HYAL2;ARAP3;DUSP26;DUSP7;NCOR1…
signal transduction in response to DNA damage (GO:0042770)	38/106	0.00184719	0.0329159	0	0	1.87756	11.8176	SP100;PGAP2;PSMD14;PRKDC;PSMD13;USP10;PRPF19;PSMA7;PSMD8;ING4;PSMB6;PSMD9;PSMD7;PSMD4;KAT5;PSMB2;PSMD5;PCBP4;PSMB3;PSMD2;PSMD3;MYO6;CASP2;PSMF1;CRADD;ATRX;PPP2R5C;PML;PSMA5;MAD2L2;PSMC6;PSMC4;PSME3;PSMC1;CDK2;PSMC2;MDM2;CEP63
DNA repair (GO:0006281)	118/403	0.00190354	0.033798	0	0	1.39588	8.74385	DCLRE1A;CCNH;MPG;BCCIP;SMC5;CIB1;ALKBH3;ENDOV;TRIM28;KAT5;EME2;ALKBH1;RUVBL2;RUVBL1;EPC2;NFRKB;AP5S1;RECQL;EMSY;MORF4L1;MSH2;POLG2;MSH3;INO80C;INO80E;RTEL1;RNASEH2A;PSMD14;PRKDC;XPC;DMAP1;CLSPN;ATRIP;ZRANB3;XRCC4;UBE2B;INTS3;NONO;XRCC3;XRCC1;FANCE;FANCG;CDK9;UBE2W;PPP5C;TDP1;CDK2;UBE2N;NABP2;RAD9B;RAD18;RPAIN;MUS81;OGG1;CETN2;PRPF19;BABAM1;POLB;SUMO1;UIMC1;UPF1;PARP1;PARP2;ACTL6A;ATRX;RAD23A;RAD2…
heme biosynthetic process (GO:0006783)	11/20	0.00193054	0.0340326	0	0	4.09804	25.6126	ALAD;ALAS1;SLC25A39;UROD;UROS;ATPIF1;SLC11A2;HMBS;PPOX;NFE2L1;TMEM14C
regulation of cholesterol metabolic process (GO:0090181)	11/20	0.00193054	0.0340326	0	0	4.09804	25.6126	SEC14L2;SREBF1;ACADVL;POR;ARV1;EPHX2;SCAP;PEX2;APOE;DHCR7;LMF1
negative regulation of cellular catabolic process (GO:0031330)	49/145	0.00195254	0.0342979	0	0	1.71593	10.705	GSK3A;HSP90AB1;UBE2D1;ARRB1;PARK7;ARRB2;ATRAID;NRBP2;AKT1;BCAS3;ANAPC7;TERF1;SIRT2;SENP1;OXA1L;TNNT2;PPIF;ANAPC5;PABPC1;MAD1L1;ANAPC2;MTMR2;ARL2;RNF5;ANAPC10;BAG6;CLN3;MAPK7;ZKSCAN3;TBC1D14;SH3BP4;PSMF1;BUB3;ARFGEF1;RCC2;ATP2B4;DAB2IP;KLHL22;ABCA7;PML;MAD2L2;PDCL3;TRIM39;GIPC1;CDC16;PLXNB3;SPRY1;BCL2L1;PTPN3
establishment of protein localization to membrane (GO:0090150)	72/229	0.00198582	0.0347588	0	0	1.54338	9.60248	RPL5;TRAM1;NDUFA13;RPL3;ARL6IP1;SRP14;RPL10A;RPL6;RPL7;RPS15;RABGEF1;RPL7A;RPS19;BSG;PALM;RPL36;ADORA1;FLOT1;FLOT2;SEC62;RPS10;RPS12;RPS9;HSP90AA1;AMN;SSR4;RPL22;ANK2;ANK3;DDOST;CACNB1;OXA1L;RAB34;PEX5;ATG4C;RPL27;RPL26;OPTN;BLZF1;VAMP2;MACF1;RPN2;RPL12;RPN1;RPL11;BAG6;ARFRP1;SAMM50;RAB26;ASNA1;RPL14;INPP5K;RPL13;RPS2;RPL18;RPL17;SPTBN1;PACSIN1;BBS2;PEX16;UBL4A;BBS1;JUP;MPP5;RAB11B;SPCS3;TSPAN15;…
regulation of ubiquitin-protein transferase activity (GO:0051438)	37/103	0.00201914	0.0352173	0	0	1.88339	11.6866	PSMD14;PSMD13;CUL1;UBE2D1;PARK7;ANAPC10;PSMA7;PSMD8;PSMB6;PSMD9;FZR1;PSMD7;PSMD4;PSMB2;PSMD5;PSMB3;PSMD2;PSMD3;PSMF1;BUB3;BTRC;ZER1;ANAPC7;FBXW7;PSMA5;MAD2L2;PSMC6;PSMC4;PSME3;PSMC1;CDC16;CDK2;PSMC2;UBE2N;PIN1;ANAPC5;ANAPC2
exocytosis (GO:0006887)	73/233	0.00205824	0.0357728	0	0	1.53551	9.49852	APP;SNAP25;RAB3A;DOC2A;ITGA2B;SNAP23;PIK3CD;CLU;SCAMP5;ARHGAP44;RIMS2;TRIM9;RIMS1;SCRN1;CFL1;CAP1;NSF;SRGN;ACTN2;EXOC7;ACTN1;STX7;ACTN4;SRCIN1;SYTL2;TXLNA;DNAJC5;PECAM1;EXOC3;SCG3;HAP1;EXOC5;ALDOA;STX1A;LLGL1;VAMP2;EXOC2;EXOC1;STX12;BRSK2;STX17;STXBP1;STXBP2;LIN7A;CPLX1;LIN7B;RASGRP1;PAK1;RAB26;PSAP;S100A13;OTOF;FLNA;STX3;STX2;MYH10;SYT5;ARFGEF1;SYT3;SYT1;HSPA5;CADPS;MICAL3;VEGFB;SYT16;RAB11B;SYT…
protein deneddylation (GO:0000338)	7/10	0.00208574	0.0361235	0	0	7.81976	48.2685	COPS4;COPS3;COPS5;TOR1A;GPS1;COPS7B;COPS7A
antigen processing and presentation of exogenous peptide antigen via MHC class II (GO:0019886)	34/93	0.00215019	0.0371096	0	0	1.93563	11.889	DCTN6;DCTN5;ARF1;SAR1B;UNC93B1;DCTN1;DCTN4;DCTN3;CLTA;AP2A1;KLC1;ACTR1A;ACTR1B;KLC2;RACGAP1;CTSL;KIF3A;AP1S1;CTSF;RILP;AP2M1;DYNC1I1;AP1M1;SPTBN2;SEC31A;DYNC2H1;SEC24B;AP1B1;DNM2;DYNC1LI2;TRAF6;OSBPL1A;SEC24C;LGMN
chordate embryonic development (GO:0043009)	71/226	0.00217226	0.0373598	0	0	1.54144	9.45211	VEZT;ELL;KDM1A;PRKCSH;PITPNB;CHD8;RTCB;BRK1;ADAR;YBX1;PKD1;FLCN;ZMIZ1;SIN3A;ALKBH1;SPEG;SOX6;KDM6A;PDGFRB;MBNL1;ENDOG;PRMT1;TPM1;ADAM10;MAPK8IP3;MTSS1;TANC2;TGFBR1;EPN1;FOXP1;EPN2;NCOR2;PYGO2;KAT2A;MSH2;SYF2;EIF4E2;EGFL8;DDX5;RRN3;SRSF1;ADD1;RIC8A;FUT8;RXRA;KIF3A;INPP5K;MYH10;WDTC1;JAG2;MBD3;ZBTB18;ARNT2;XRCC4;UBE2B;KIDINS220;TIE1;SYVN1;EIF2S2;GRIN2B;GATAD2A;COPS3;SP2;ERCC2;CTNNB1;CCM2;TAB1;APBA3…
branched-chain amino acid metabolic process (GO:0009081)	12/23	0.0021945	0.0376113	0	0	3.65808	22.394	BCKDHA;ACAD8;MCCC2;BCKDK;STAT5B;HMGCL;ALDH6A1;HIBADH;IVD;BCKDHB;DBT;BCAT1
establishment or maintenance of cell polarity (GO:0007163)	36/100	0.00220691	0.0376931	0	0	1.88958	11.557	BRSK2;FBF1;DOCK7;ATN1;ILK;SYNE4;PRKCZ;SYNE2;SNX27;CFL1;LMNA;MAP7;CTNNA1;CEP290;MARK2;CLASP1;CLASP2;CAP2;ARHGEF11;ACTR3;CAP1;DST;SCRIB;FRMD4A;MYO9B;CKAP5;MPP7;DLG1;VANGL2;DLG3;STK25;FAT1;FGF13;LLGL1;SDCCAG8;LIMS1
regulation of axonogenesis (GO:0050770)	40/114	0.00224968	0.0382912	0	0	1.81622	11.0734	ROBO2;ACHE;GDI1;DIXDC1;TWF2;ILK;AATK;THY1;NTN1;SIPA1L1;CHN1;NRCAM;MBP;APOE;MARK2;NDEL1;LINGO1;NTRK2;SEMA4D;IST1;BCL11A;METRN;NTRK3;TRPV2;SEMA4F;SSH3;TIAM1;MAG;DAB1;CDK5;STK25;RUFY3;PLXNB2;ULK1;PLXNB1;ARHGEF1;MAPT;FGF13;ANAPC2;SPG20
phosphatidylethanolamine metabolic process (GO:0046337)	9/15	0.00226106	0.0383525	0	0	5.0282	30.6314	SLC27A1;PCYT2;CHKB;CHKA;PNPLA8;CEPT1;LPIN1;LPIN2;PISD
signal transduction by p53 class mediator (GO:0072331)	45/132	0.00239849	0.0405443	0	0	1.73837	10.4874	DDX5;SP100;PPP1R13B;PGAP2;PSMD14;PSMD13;USP10;PSMA7;PSMD8;BAG6;ING4;PSMB6;PSMD9;PSMD7;PSMD4;KAT5;PSMB2;PSMD5;PCBP4;PSMB3;PSMD2;PSMD3;MYO6;CASP2;PSMF1;PDK2;BOK;CRADD;ATRX;SHISA5;PPP2R5C;USP28;PML;PSMA5;PSMC6;MSH2;MYBBP1A;PSMC4;PSME3;PSMC1;CDK2;PSMC2;MDM2;CDIP1;BAX
triglyceride biosynthetic process (GO:0019432)	18/41	0.00243793	0.0408405	0	0	2.62566	15.7975	SLC25A1;ELOVL1;DGAT2;DGAT1;ACSL1;TECR;ACSL6;ELOVL6;AGPAT1;LCLAT1;AGPAT3;AGPAT4;GPAM;LPCAT4;FASN;GPD1;LPIN1;LPIN2
vesicle coating (GO:0006901)	18/41	0.00243793	0.0408405	0	0	2.62566	15.7975	COPA;ARF1;SEC24B;HIP1;SAR1B;SEC16A;GBF1;NSG1;ARFGAP1;FCHO1;CALY;PREB;COPG1;EPS15;SEC24C;COPE;SEC31A;PICALM
regulation of organelle assembly (GO:1902115)	30/80	0.00244083	0.0408405	0	0	2.01475	12.1195	RABGAP1;TBC1D9B;RAB1B;RNF4;RNF5;TBC1D14;EVI5L;TBC1D17;EVI5;BBS4;TBC1D10A;TBC1D22B;CDK5RAP2;ATG5;MEF2A;MEF2C;NPM1;IFT140;ODF2;PLK2;SPICE1;FUZ;ATXN2L;GPR162;CNOT1;CNOT2;CENPJ;SGSM3;TRIM37;HAP1
synapse organization (GO:0050808)	39/111	0.00246466	0.0409615	0	0	1.81984	10.9294	NLGN3;APP;ACHE;NLGN1;NRXN1;TNC;SEZ6;NRXN3;NRXN2;SEZ6L2;GPHN;PAK1;NRD1;PALM;MYO6;DVL1;NRCAM;SNCB;SPTBN2;UNC13B;NTRK2;UNC13A;DBNL;CADM1;CACNA2D2;TSC1;NRG1;ATP2B2;ANK3;CACNB2;GNPAT;NFASC;CACNB4;SLC9A6;CDK5;DNAJA3;DOK7;CTNNB1;AGRN
mitochondrial transport (GO:0006839)	39/111	0.00246466	0.0409615	0	0	1.81984	10.9294	NDUFA13;STOML2;TOMM40;MRPL18;ATP5C1;ATP5J;PRKAG2;ATP5O;MFF;ACACB;ATP5G1;TIMM50;ATP5B;MAPK9;SAMM50;MPC1;MPC2;ATP5D;MFN2;PMPCA;STARD3;FIS1;PRKAB2;HSP90AA1;PNPT1;MTX1;PAM16;PDE2A;AIP;TIMM23;TIMM44;TIMM21;YWHAZ;TIMM10B;SLC25A17;GPD1;MICU1;SLC25A12;SLC25A14
negative regulation of purine nucleotide catabolic process (GO:0033122)	15/32	0.00253073	0.0416389	0	0	2.95952	17.6957	ARFGEF1;BCAS3;RCC2;DAB2IP;ARL2;ARRB1;ABCA7;ARRB2;OXA1L;MAPK7;TNNT2;PLXNB3;PPIF;SH3BP4;SPRY1
intracellular protein transmembrane transport (GO:0065002)	15/32	0.00253073	0.0416389	0	0	2.95952	17.6957	RTN2;PEX16;C2CD5;NDUFA13;HSP90AA1;PAM16;PEX2;PEX1;TIMM21;PEX12;PEX14;PEX5L;SAMM50;AKT2;PEX5
Golgi to plasma membrane transport (GO:0006893)	15/32	0.00253073	0.0416389	0	0	2.95952	17.6957	BBS2;MACF1;BBS1;AMN;ANK3;ARFRP1;VPS51;RAB26;RAB34;SPTBN1;LLGL1;VAMP2;EXOC2;BLZF1;OPTN
positive regulation of ubiquitin-protein transferase activity (GO:0051443)	32/87	0.00255691	0.0419299	0	0	1.95391	11.6628	PSMD14;PSMD13;CUL1;UBE2D1;PSMA7;ANAPC10;PSMD8;PSMB6;PSMD9;FZR1;PSMD7;PSMD4;PSMB2;PSMD5;PSMB3;PSMD2;PSMD3;PSMF1;BTRC;ANAPC7;FBXW7;PSMA5;PSMC6;PSMC4;PSME3;PSMC1;PSMC2;CDC16;UBE2N;PIN1;ANAPC5;ANAPC2
antigen processing and presentation of peptide antigen via MHC class II (GO:0002495)	34/94	0.00263557	0.0429346	0	0	1.90324	11.3027	DCTN6;DCTN5;ARF1;SAR1B;UNC93B1;DCTN1;DCTN4;DCTN3;CLTA;AP2A1;KLC1;ACTR1A;ACTR1B;KLC2;RACGAP1;CTSL;KIF3A;AP1S1;CTSF;RILP;AP2M1;DYNC1I1;AP1M1;SPTBN2;SEC31A;DYNC2H1;SEC24B;AP1B1;DNM2;DYNC1LI2;TRAF6;OSBPL1A;SEC24C;LGMN
ER-nucleus signaling pathway (GO:0006984)	34/94	0.00263557	0.0429346	0	0	1.90324	11.3027	PPP1R15A;GSK3A;ACADVL;SHC1;INSIG2;DCTN1;CCDC47;INSIG1;CXXC1;ADD1;HERPUD1;LMNA;SCAP;EXTL3;SEC31A;TSPYL2;KLHDC3;ZBTB17;MBTPS1;XBP1;HSPA5;PPP2R5B;SYVN1;ASNS;EIF2AK4;PDIA6;ARFGAP1;VAPB;CTDSP2;PREB;HYOU1;TPP1;CALR;AARS
histone H4-K12 acetylation (GO:0043983)	6/8	0.00267286	0.0429748	0	0	10.0524	59.5568	ING4;KAT2A;MEAF6;KAT7;JADE2;BRD4
NADH metabolic process (GO:0006734)	6/8	0.00267286	0.0429748	0	0	10.0524	59.5568	MDH1;MDH2;GPD1;OGDH;IDH3B;PCK2
negative regulation of amyloid precursor protein catabolic process (GO:1902992)	6/8	0.00267286	0.0429748	0	0	10.0524	59.5568	FLOT2;ABCA7;HAP1;APOE;CLU;PICALM
lactate metabolic process (GO:0006089)	6/8	0.00267286	0.0429748	0	0	10.0524	59.5568	PER2;PFKFB2;LDHB;PARK7;SLC37A4;HIF1A
protein localization to nucleus (GO:0034504)	36/101	0.00268178	0.0429782	0	0	1.86039	11.0159	IPO13;RERE;RPAIN;IPO11;PPP1R10;RPL11;ADAR;PIK3R1;PTTG1IP;PRICKLE1;SYNE2;FYB;IPO5;NCKIPSD;PPP3CA;PPP3R1;IPO9;SUMO1;TRPS1;CFL1;DVL1;LMNA;DAG1;BANP;NUP214;TOR1A;TSC2;ABCA7;POU2F2;PML;CTDNEP1;TMCO6;CRY2;MDM2;PHIP;CALR
macromolecule methylation (GO:0043414)	55/169	0.00279639	0.0446698	0	0	1.62216	9.53737	MTRR;SETD3;EHMT2;SETD6;WDR4;ARID4A;EHMT1;CHD5;CTCF;ALKBH8;PCMTD2;PCMT1;HENMT1;NTMT1;VCPKMT;CMTR1;KDM6A;HEMK1;PRMT7;PRMT2;DIMT1;EED;PRMT1;NSUN2;METTL3;PRMT3;ATRX;FBXO11;FTSJ3;CAMKMT;RRNAD1;PICK1;PRMT9;KMT2E;RNMT;CTR9;CXXC1;TRMT2A;WDR61;EMG1;RBBP5;SMYD2;DMAP1;MTA2;TRMT1L;SETDB2;TDRD9;TRMT1;SMARCA4;GATAD2A;TRMT5;GNAS;OGT;TRMT61A;EZH1
SCF-dependent proteasomal ubiquitin-dependent protein catabolic process (GO:0031146)	10/18	0.00281695	0.0448531	0	0	4.19054	24.6072	FBXW5;FBXW7;FBXW11;FBXW9;CCNF;CUL1;FBXL15;FBXL3;BTRC;FBXO31
positive regulation of neuron differentiation (GO:0045666)	68/217	0.00284375	0.0451342	0	0	1.53535	9.00118	ROBO2;DIXDC1;STMN2;ILK;PALM;NPTN;HMG20B;NRCAM;SCARF1;RGS6;NDEL1;MEF2A;ACTR3;MEF2C;METRN;IST1;ACSL6;MAPK8IP3;ETV5;NME1;TIAM1;GPRC5B;ZEB1;FEZ1;RAPGEF1;RARB;MAPT;OBSL1;ANAPC2;CAMK2B;NUMBL;NLGN1;LPAR1;TWF2;SEZ6;KATNB1;GDPD5;NTN1;CUX2;RAP1A;BRINP1;CUX1;DVL1;BNIP2;PTK2B;DMD;FYN;APOE;BRINP3;MARK2;NKX2-2;PACSIN1;SPAG9;NTRK2;PLK5;SEMA4D;BCL11A;KIDINS220;NTRK3;DAB2IP;TRPV2;PTPRD;DAB1;STK25;MOB2;PLXNB2;PLXN…
DNA damage response, signal transduction by p53 class mediator (GO:0030330)	33/91	0.0028796	0.0454952	0	0	1.91079	11.1783	SP100;PSMD14;PSMD13;USP10;PSMA7;PSMD8;ING4;PSMB6;PSMD9;PSMD7;PSMD4;KAT5;PSMB2;PSMD5;PCBP4;PSMB3;PSMD2;PSMD3;MYO6;CASP2;PSMF1;CRADD;ATRX;PPP2R5C;PML;PSMA5;PSMC6;PSMC4;PSME3;PSMC1;PSMC2;CDK2;MDM2
vesicle localization (GO:0051648)	21/51	0.00288493	0.0454952	0	0	2.34897	13.7374	BBS2;MAP2K1;NLGN1;DCTN1;VPS33A;NRXN1;VPS33B;MYO7A;FNBP1L;PRKCZ;RASGRP1;RAB11B;BLOC1S5;CLN3;KIF3A;SYNDIG1;BBS7;HAP1;BBS4;DYNC1I1;NDEL1
coenzyme biosynthetic process (GO:0009108)	35/98	0.00293497	0.0461369	0	0	1.86597	10.8806	PANK4;SLC25A1;GCDH;MOCS2;TECR;PDHB;MAT2B;LIAS;ACACB;PPCDC;GPHN;PTS;NADK2;NFS1;FLAD1;NAMPT;PNPO;PDSS2;PCBD2;ACSS1;NADK;ELOVL1;ACOT7;ACSL1;DCAKD;ACSL6;ELOVL6;NMNAT3;COQ9;NMNAT2;COQ6;COASY;QDPR;FASN;GART
regulation of cell cycle arrest (GO:0071156)	37/105	0.00295861	0.046361	0	0	1.82775	10.6431	PSMD14;UHRF2;PSMD13;PSMA7;PSMD8;PSMB6;PSMD9;PSMD7;PSMD4;PSMB2;PSMD5;PCBP4;PSMB3;AKT2;PSMD2;GPER1;PSMD3;CASP2;PSMF1;CRADD;DAB2IP;PPP2R5C;PML;CDK9;PSMA5;MED25;PSMC6;CDK5;MYBBP1A;BIN1;CDK4;PSMC4;PSME3;PSMC1;CDK2;PSMC2;MDM2
regulation of neuron death (GO:1901214)	70/225	0.00304349	0.0475401	0	0	1.5194	8.80452	CNTFR;HSP90AB1;ILK;GRIK2;PARK7;NR3C1;CLU;NRBP2;CHL1;ALKBH1;TRIM2;AKT1;CASP2;PRKCG;MEF2A;MAP2K4;EPHA7;DAXX;MEF2C;KDM2B;FBXW7;SIGMAR1;TRAF2;MSH2;ADORA2A;RILPL1;DNAJC5;AKT1S1;TYRO3;NSMF;PPARA;RAPSN;DLX1;LRP1;STXBP1;HTRA2;AMBRA1;HIF1A;CRHR1;CLN3;PTK2B;APOE;NAE1;MAP2K7;SNCB;SRPK2;NTRK2;EGLN2;XRCC4;GABRA5;NONO;KCNIP3;VEGFB;SOD2;BTBD10;OXR1;NR4A2;CDK5;AXL;PPT1;CTNNB1;BAX;AGRN;FGFR3;MAP3K11;LGMN;AARS;PIC…
regulation of protein complex assembly (GO:0043254)	75/244	0.00314579	0.048983	0	0	1.49334	8.60419	THRA;ARPC1B;ARPC5L;STMN2;LDLRAD4;PARK7;HMGB1;CLU;EPS8;TRIM9;CAPZB;SUMO1;STMN1;MLST8;TRIM27;DNM1L;SPTAN1;UNC13B;SH3GLB1;ACTR3;SLC39A12;TERF1;EML2;HCFC1;CLIP3;MED25;CLIP1;HAX1;PEX5;EVL;MAPT;FKBP4;RAF1;BIRC2;NAPA;KANK1;SPTBN5;RRN3;SAR1A;FBLIM1;STXBP1;INSIG1;SRF;TWF2;ARL2;MIEF2;RNF4;PRKCZ;CORO1A;ADD1;ADD2;INPP5J;PTK2B;SNX9;TPPP;SPTBN1;SPTBN2;ARFGEF1;SEC24B;DMTN;GSN;CRBN;BCL11A;DAB2IP;TBCD;ARPC5;PEX14…
protein oligomerization (GO:0051259)	107/366	0.00316052	0.0490576	0	0	1.3918	8.01262	DPAGT1;TOR2A;CRTC2;CRTC1;UXS1;MLC1;RPS19;TRIM28;LONP1;SMARCAD1;TRIM27;SH3GLB1;MAP2K1;ACTN2;TSC2;KCTD1;TSC1;KCTD7;OXA1L;CLPP;KCTD13;KCTD17;KCTD18;SQSTM1;MTMR2;SPTBN5;SHMT2;PRKCZ;ACACB;SLC9A1;SCUBE3;SHARPIN;NACC2;NACC1;HACL1;FIS1;CPSF7;PNPT1;TOR1A;JUP;SYT1;EHD1;PPP5C;CCDC88C;ACHE;PRKCSH;KCNC3;TRADD;PRKAG1;ILK;BRK1;SLC6A1;ALAD;PANX2;ANXA6;DNM1L;ADSL;KCND1;ATPIF1;DHPS;TRAF2;KCNAB2;TERF1;MED24;COL6A1;…
negative regulation of mRNA metabolic process (GO:1903312)	11/21	0.00321689	0.0495307	0	0	3.688	21.1667	SFSWAP;U2AF2;HNRNPA2B1;ACIN1;RNPS1;SRSF4;PABPC1;RBMX;SRSF7;SRSF12;SRSF9
cortical cytoskeleton organization (GO:0030865)	11/21	0.00321689	0.0495307	0	0	3.688	21.1667	STRIP1;NLGN1;DLG1;FMNL1;CDK5;EPB41;EPB41L1;EPB41L2;EPB41L3;CALR;LLGL1
adult behavior (GO:0030534)	47/141	0.00323399	0.0495307	0	0	1.68039	9.63543	NLGN3;APP;CNTNAP2;CNP;NRXN1;SLC1A2;SEZ6;NRXN3;HTRA2;ATP1A3;NRXN2;ABAT;GRIK1;PARK7;ARRB2;SEZ6L2;GIGYF2;CRHR1;EPS8;ABHD12;UCHL1;EFNB3;GRM7;CHL1;TRMT1L;BBS4;SCN1A;SPTBN2;BBS2;USP46;LGI4;CTNS;BTBD9;NTAN1;OXR1;GABRG2;NR4A2;CACNB4;DAB1;CDK5;GLRB;TBCE;PPT1;MAPT;PPARA;FGF12;UNC79
regulation of amyloid precursor protein catabolic process (GO:1902991)	8/13	0.00323412	0.0495307	0	0	5.3626	30.7491	FKBP1A;LRRTM3;FLOT2;ABCA7;HAP1;APOE;CLU;PICALM
regulation of Ras protein signal transduction (GO:0046578)	38/109	0.00324117	0.0495307	0	0	1.79788	10.3051	KANK1;MAPKAP1;DENND1A;RASGRF1;LPAR1;RASAL1;ARRB1;RABGEF1;FLCN;CYTH2;CYTH4;RASGEF1A;FLOT1;MFN2;APOE;RALGPS1;PSD;ARFGEF1;MAP2K1;IQSEC2;IQSEC1;IQSEC3;GBF1;DAB2IP;ARAP3;NRG1;DGKZ;RASA3;SGSM3;MADD;KCTD13;RAPGEF1;SPRY1;ARHGEF2;RAF1;SQSTM1;OGT;SSX2IP

## Sheet: Mouse_Atlas_NNIC
Term	Overlap	P.value	Adjusted.P.value	Old.P.value	Old.Adjusted.P.value	Odds.Ratio	Combined.Score	Genes
nucleus accumbens	190/383	2.59397e-40	2.49021e-38	0	0	4.18611	381.565	CHRM1;CPNE5;MYT1L;CRTC1;DGKB;ABAT;ICAM5;HTR4;SLC4A3;CYP46A1;FAM110B;DPF1;SOX8;CAR11;NEK2;BTRC;PDE8B;RGS9;SH2D5;ANKS1B;CALN1;SLC39A3;KCNH1;KIRREL3;MAP2K1;ZFP2;APLP1;CACNA2D3;MATK;ANK3;CPT1C;SHISA9;HPCAL4;SND1;FOXP2;SHISA7;TRAIP;CACNB1;SLC9A5;TYRO3;RIN1;MZF1;NGEF;NECAB2;MEG3;GRIA1;GRIA2;KHDRBS2;PCDH10;PDE1B;SLC35D3;CPLX2;PRKCZ;KALRN;MCHR1;NPAS2;RAP1GAP;9330182L06RIK;DPP6;RIC8B;EFNB3;INPP5F;HRH3;CHS…
dorsal striatum	187/477	1.32679e-23	6.3686e-22	0	0	2.72301	143.439	ATF2;RAB3C;FAM49B;CHRM1;CPNE5;MYT1L;TUSC3;DGKB;CCNH;4933407L21RIK;PPP2R2A;CYP46A1;ZFYVE28;SYNPR;FAM110B;SCMH1;DPF1;AP1S1;NEK2;SOX8;CAR11;PDE8B;SH2D5;TMEM14A;RGS9;ANKS1B;CALN1;TLE4;PPP1R16B;RBFOX1;FBXW8;LMO3;ZFP2;CACNA2D3;ANK3;THNSL1;SHISA9;FOXP2;FOXP1;TIAM2;CACNB2;PCP4;ELMO1;ASPHD2;CTXN2;RIN1;NGEF;GRIA2;PCDH10;PDE1B;CTTNBP2;SLC35D3;HPCA;TGFA;CPLX2;PLCXD1;ARPP19;LIN7B;ACTR3B;NALCN;MCHR1;RASGRP1;NP…
cerebral cortex prefrontal	137/344	2.59745e-18	8.31184e-17	0	0	2.77244	112.262	CYFIP2;EPHB6;CRTC1;ITSN1;CLSTN1;CYP46A1;RUSC1;DPF1;NRCAM;SYNPO;ATXN7L3;TMEM14A;FAM81A;KCNH1;MEF2C;ST6GAL2;SLC6A17;TTC7B;MATK;SHISA4;HPCAL4;RUNDC3A;SND1;CACNB1;ACAP3;PRKAR1B;C230057M02RIK;TYRO3;MEG3;NECAB3;KHDRBS3;RASAL1;CPLX2;LYPD6;KALRN;LIN7B;GOLGA7B;IGSF21;KCNV1;SYNGR1;FAM124A;TSPAN5;HIVEP2;PIP5K1C;TPPP;NPTX2;GRIA3;B4GALNT4;PACSIN1;MARK1;PRRT1;SYT5;ANKRD34A;IQSEC2;ARPP21;RASL10A;SYT1;BTBD10;DCL…
cerebral cortex	133/349	5.5897e-16	1.34153e-14	0	0	2.57517	90.441	CYFIP2;CHRM1;CLSTN1;STMN4;RIMS3;ATCAY;PPME1;KIF5C;KIF5A;ADORA1;NRCAM;SYNPO;ATXN7L3;FAM81A;KCNH1;MEF2C;ATP6V1G2;SLC6A17;TMOD3;TTC7B;TOM1L2;ACAP3;PRKAR1B;TYRO3;SEMA7A;KHDRBS3;CPLX2;ARPP19;KALRN;RASGRP1;GOLGA7B;KCNV1;SYNGR1;CAMTA2;HIVEP2;PIP5K1C;TPPP;NPTX2;RAB11FIP4;GRIA3;MARK1;SRPK2;IQSEC2;ARPP21;SYT1;SLC4A10;BTBD10;GRIN2B;DCLK1;TMEM198;ARHGAP32;FAM160A2;LRFN5;GM3764;AAK1;CSPG5;SPIRE1;TCF4;CALM1;OS…
olfactory bulb	144/414	2.03936e-13	3.91558e-12	0	0	2.22939	65.145	IPO13;PHLDB1;CPNE4;ICAM5;ENO2;ZDHHC1;SCAMP5;SYNPR;ATCAY;PPP2R1A;IGLON5;DPF1;PALM;ATXN7L2;SBF2;SYBU;PPFIA2;KIRREL3;KCNH3;TMOD3;MMD2;TIAM2;GPR162;BCAN;STX1B;CACNB3;C230057M02RIK;ELMO2;GRIA1;GRIA2;ADCYAP1R1;ANP32A;TTYH1;PCDH10;CTTNBP2;STXBP1;CLEC16A;SLC1A3;KALRN;DNAJC27;RASGRP1;CRHR1;LDHB;SEC14L1;PCBP3;CDH22;INPP5J;PIP5K1C;STXBP6;HIVEP2;IP6K1;RAB11FIP4;PACSIN1;TIA1;ARPP21;SYT1;RASL10B;ZFR2;IQSEC3;SL…
hypothalamus	102/296	1.16841e-09	1.86946e-08	0	0	2.1841	44.9217	CPNE9;SMARCAL1;HDAC11;ITSN1;ARAF;MLC1;ABAT;FAIM2;ARHGAP36;GPR173;RIMS3;SALL2;OGFOD1;RESP18;KIF5A;BTRC;PRKACB;TSPYL2;MAGI1;FBXO10;TMEM130;BCAN;PREPL;FLYWCH1;CTXN2;LY6H;MEG3;ADCYAP1R1;RWDD2A;TTYH1;MYCBP2;SLC1A3;GSPT2;NALCN;PCDH17;NKAIN4;DPP6;1500009C09RIK;RHBDL1;ZSCAN18;GPR17;1500011B03RIK;RHBDD2;ZWINT;AHI1;GNL3L;CALY;GJB6;DZIP1;MRAP2;ACHE;ZCCHC12;NRSN2;CSRNP3;MAST1;RASGRF1;A930017M01RIK;ZCCHC18;SH…
hippocampus	64/176	1.52347e-07	2.08933e-06	0	0	2.36253	37.0848	CPNE9;DGKG;ARF3;CHRM1;DAGLA;PNMAL1;KCNC2;CELF2;WIPF3;RASGRF1;GRIK4;STMN4;NR3C2;SYNE1;NRGN;LRRTM1;ANKS1B;NSF;RPS6KL1;EPHA6;SNRPN;OPALIN;ARHGEF17;PLEKHG5;FIBCD1;KCNAB2;SEZ6L;ITPKA;ORAI2;KCTD13;AW047730;GRIA1;SLC24A2;CTTNBP2;HPCA;CAMK2A;LIN7B;ACTR3B;RASGRP1;2010300C02RIK;CAMKK1;ADD2;DPP6;PGBD5;BTBD3;CHN1;PTK2B;CAMTA2;SLC17A7;NCDN;LGI1;GABBR1;RASL10A;LRRN2;GABRA5;GM10037;B3GAT1;BTBD9;GRIN2B;NELL2;FAM…
spinal cord	107/353	8.88639e-07	1.06637e-05	0	0	1.80329	25.1263	CNTFR;PHLDB1;KCNG4;HDAC11;FAIM2;IGLON5;ADORA1;PAQR4;FBXO2;APLP1;ACSL6;1700047M11RIK;GPR37L1;VWA5B2;MAPK8IP2;MAPK8IP3;RUNDC3A;EML2;MAPK8IP1;STX1B;BCAN;MAG;FNDC4;DAAM2;FEZ1;FLYWCH1;RELL2;ABCG4;CNP;TTYH1;DNAJC27;FBXO44;NCKIPSD;EFNB3;KLC2;MOBP;MBP;1500009C09RIK;ARSG;PEA15A;ABCA2;SYT3;WSCD1;IQSEC3;NFATC2;ADAP1;LARP6;QDPR;GNAO1;SLC6A9;CNTN1;TMCC3;CNTN2;DZIP1;MRAP2;EZH1;GM13629;TMEM151A;ACHE;FAM57B;DIRA…
dorsal root ganglia	142/541	8.83356e-05	0.000942246	0	0	1.47474	13.7657	ANKRD13D;RTKN;TUSC2;STMN3;CCNC;UBE2Z;CCDC28A;ZFYVE28;GPR173;ABHD10;CNST;RGS3;DPYSL5;TUBB3;RUSC1;KIF5C;NIPAL3;KIF21A;MAGI1;SH3GLB2;ACOT7;MBNL2;AGTPBP1;ANKRD46;RALGAPA1;FBXO2;SLC6A15;ANK2;MAPK8IP2;EML1;DGKZ;RNF41;TOM1L2;CACNB3;DOK4;TMX2;FEZ1;NECAB3;KLC1;PRKCZ;TMEM25;DPP6;PCBP3;PCBP4;DYM;KIF3C;NPTX2;TAC1;EVI5;FDFT1;TMEM184C;RAB4B;IQSEC2;HTR1D;HSPA12A;CPEB1;EHD3;SH3BP5L;REEP5;REEP2;GNB4;FXYD7;CNTN2;N…
cerebellum	114/428	0.000227437	0.0021834	0	0	1.50148	12.5954	DGKG;KCNG4;CLSTN3;FAM107A;RORA;UBE3A;ZFYVE28;RIMS2;RNF112;DPYSL4;MPRIP;PPIP5K1;KIF5C;CAR7;RGS8;PPFIA4;SYBU;ANKS1B;CALN1;KIRREL3;AGTPBP1;ZFP219;HPCAL1;ANK2;GPR37L1;MAPK8IP2;DGKZ;MAPK8IP1;STX1B;TAGLN3;ASTN2;SEMA7A;NDRG3;SLC1A3;SLC1A6;CRHR1;TMEM25;IGSF21;ARHGAP21;PORCN;INPP5A;BTBD3;ST8SIA5;SRGAP3;SRGAP2;GPM6B;GRIA4;PRRT1;DTNA;WSCD2;TMEM132A;SLC16A11;CORO2B;ST18;AAK1;CNTN1;SPIRE1;CNTN2;MAP3K12;SCN2B;…
amygdala	82/308	0.00161888	0.0141284	0	0	1.49636	9.61566	D430019H16RIK;RAB3C;THRA;PNMAL1;4933407L21RIK;5330434G04RIK;SLC35F1;UBE3A;5730455P16RIK;LDB2;RASGEF1A;LRRTM4;OGFOD1;LRRTM1;BTRC;ERC2;PRKACB;FAM81A;ANKS1B;TMEM8B;NSF;SNRPN;SVOP;SLC6A17;GRID1;LMO3;LANCL1;HPCAL4;SYN2;RUNDC3A;YWHAZ;RAB33A;AJAP1;A330009N23RIK;TMEFF2;TMEM179;GAP43;PRKAR1B;HAP1;LY6H;GAS8;RGS17;CAMK2D;PNCK;PCDH10;LYPD1;RASAL1;KCNA6;GSPT2;LIN7B;PCDH17;NCALD;AP3M2;CDC42;GLRA2;1110051M20RIK…

## Sheet: Molecular_NNIC
Term	Overlap	P.value	Adjusted.P.value	Old.P.value	Old.Adjusted.P.value	Odds.Ratio	Combined.Score	Genes
kinase binding (GO:0019900)	142/487	2.10425e-07	9.59223e-05	0	0	1.71144	26.3119	RB1;ATF2;CCNT1;CCNH;WWC2;PEBP1;CCNC;PPP1CB;LIPE;RPS6KA3;AKT1;CEP250;CCNL2;SLC12A7;CDK5RAP3;GTF2I;NSF;MEF2C;MAP2K1;FBXW5;BORA;AP1B1;ANK2;MAPK8IP2;ATG13;MAPK8IP3;MAPK8IP1;EEF1A1;TOM1L2;STX1B;CACNB3;PRKAR1B;CCNY;PRKAR1A;FEZ1;VDAC1;SQSTM1;CCNO;LLGL1;PFKFB2;GRB7;MAPKAP1;STXBP1;AGAP2;STK39;TWF2;BCL10;THY1;FOXO3;ADIPOR1;PRKCZ;RASGRP3;PRPSAP1;LDHB;RACGAP1;PRKAR2B;TPR;ABL1;JUP;EEF2;SNAP91;CYLD;DLG1;FER;NB…
guanyl-nucleotide exchange factor activity (GO:0005085)	69/196	2.14597e-07	9.59223e-05	0	0	2.24706	34.5025	ITSN2;DOCK6;DOCK3;DENND1A;ITSN1;RASGRF1;ARHGEF10L;RCBTB2;DOCK10;HERC2;HERC1;RASGEF1A;RASGEF1B;RASGEF1C;PLCE1;FBXO8;ARHGEF40;SBF1;SBF2;PSD;PLEKHG3;ARHGEF10;ARHGEF15;ARHGEF17;PLEKHG5;DENND2A;SH2D3C;ARHGEF19;ARHGEF18;GAPVD1;VAV2;TIAM2;TIAM1;ARHGEF9;MADD;ARHGEF1;DENND6B;ARHGEF2;ARHGEF7;SOS1;RAPGEF6;NGEF;RASGRP2;KALRN;RASGRP1;RASGRP3;RIC8A;ABR;CYTH2;RIC8B;CYTH4;RALGDS;CYTH1;FARP2;EIF2B5;FARP1;EIF2B4;I…
nucleoside-triphosphatase regulator activity (GO:0060589)	103/330	3.06801e-07	9.59223e-05	0	0	1.88146	28.2164	RTKN;RAB3A;FAM13B;ARHGAP36;SYNGAP1;RGS3;ARHGDIA;RGS8;TBC1D22A;RGS9;VPS39;RALGAPA1;TSC2;ATP1B3;GAPVD1;RUNDC3A;TIAM2;ACAP3;ACAP2;TBC1D20;RIN1;LLGL1;PFN2;TBC1D9B;NPRL2;AGAP2;TOR1AIP2;ARHGAP18;RASAL1;THY1;AGAP3;ARHGAP15;RAP1GAP;RASGRP3;ABR;ARHGAP21;RACGAP1;GRPEL2;RHPN1;NCKAP1L;SRGAP3;TBC1D17;SRGAP2;RALGDS;EVI5;TBC1D16;RAP1GAP2;TBCD;ADAP1;ARHGAP25;ARHGAP33;ARHGAP32;ARL2BP;DNAJC10;PLXNB2;GPSM1;GDI1;GDI…
protein kinase binding (GO:0019901)	129/437	3.59259e-07	9.59223e-05	0	0	1.73965	25.815	ATF2;CCNT1;CCNH;PEBP1;CCNC;PPP1CB;LIPE;RPS6KA3;AKT1;CEP250;CCNL2;SLC12A7;CDK5RAP3;GTF2I;NSF;MEF2C;MAP2K1;FBXW5;BORA;AP1B1;ANK2;MAPK8IP2;ATG13;MAPK8IP3;MAPK8IP1;EEF1A1;TOM1L2;STX1B;CACNB3;PRKAR1B;CCNY;PRKAR1A;FEZ1;VDAC1;SQSTM1;CCNO;LLGL1;PFKFB2;GRB7;MAPKAP1;STXBP1;AGAP2;STK39;TWF2;BCL10;THY1;FOXO3;ADIPOR1;PRKCZ;RACGAP1;PRKAR2B;TPR;ABL1;JUP;EEF2;SNAP91;CYLD;DLG1;FER;NBEA;RHEB;PKIA;PIN1;TCF3;TAB1;CA…
GTPase regulator activity (GO:0030695)	96/310	1.12638e-06	0.000240595	0	0	1.85824	25.4514	GPSM1;RTKN;GDI1;FAM13B;GDI2;ARHGAP1;ARHGEF10L;ARRB1;WDR45;ARHGAP5;ARHGAP36;SYNGAP1;SIPA1L1;RGS3;ARHGDIA;EVI5L;RGS8;TBC1D22A;RGS9;VPS39;GIT1;MAP4K2;VPS9D1;ARHGEF15;RALGAPA1;ELMOD1;ARHGEF19;TBC1D8;ELMOD3;TSC2;ARAP3;AXIN2;GAPVD1;ARFGAP3;RUNDC3A;ARFGAP1;ARFGAP2;TIAM2;ACAP3;ARHGAP10;ACAP2;TBC1D20;RASA3;ALDH1A1;ARHGEF1;ITGB1BP1;RIN1;SOS1;LLGL1;RGS17;TBC1D9B;RABGAP1;RGS14;NPRL2;RGS16;RAP1GDS1;AGAP2;GPS2…
GTPase activator activity (GO:0005096)	83/265	3.56656e-06	0.000634847	0	0	1.88649	23.664	GDI1;FAM13B;GDI2;ARHGAP1;ARHGEF10L;ARRB1;ARHGAP5;ARHGAP36;SYNGAP1;SIPA1L1;RGS3;ARHGDIA;EVI5L;RGS8;TBC1D22A;RGS9;GIT1;VPS9D1;ARHGEF15;RALGAPA1;ELMOD1;ARHGEF19;TBC1D8;ELMOD3;TSC2;ARAP3;AXIN2;GAPVD1;ARFGAP3;ARFGAP1;ARFGAP2;TIAM2;ACAP3;ARHGAP10;ACAP2;TBC1D20;RASA3;ALDH1A1;ARHGEF1;RIN1;SOS1;LLGL1;RGS17;TBC1D9B;RABGAP1;RGS14;NPRL2;RGS16;RAP1GDS1;AGAP2;ARHGAP18;RASAL1;THY1;AGAP3;ARHGAP15;RAP1GAP;RASGRP3…
ligase activity (GO:0016874)	123/431	4.34684e-06	0.000663204	0	0	1.65612	20.4465	CARS;SLC27A1;UBE2D3;UBE3A;UBE3B;TPGS1;EPRS;UBE2Z;UBE2L3;NARS;RNF114;HERC2;HERC1;NARS2;BTRC;GLUL;MCCC2;AREL1;ACSL1;NSMCE2;MCCC1;UBE2E1;NSMCE1;ACSL6;SARS;MUL1;ACSL5;AARSD1;ATG12;RNF40;RNF41;TRAIP;LARS2;RNF123;ACLY;RNF126;BTD;TRIM17;TRIM13;UBE2V2;SUCLG1;TTLL11;RBCK1;UBE2V1;SLC27A2;TRIM11;SLC27A4;AARS2;RNF180;MYCBP2;UBR1;DTX3;ACACB;HLCS;PPCS;LARS;UBR5;TMEM129;E4F1;VARS2;RIMKLB;UBE2F;YARS;UBE2I;CBX4;A…
NAD-dependent protein deacetylase activity (GO:0034979)	12/17	7.37563e-06	0.000984646	0	0	9.85638	116.476	HDAC4;HDAC5;HDAC2;HDAC3;HDAC11;SIRT4;SIRT6;SIRT7;HDAC9;HDAC6;HDAC7;SIRT3
protein C-terminus binding (GO:0008022)	55/162	1.19521e-05	0.00141831	0	0	2.12089	24.0395	RAB3A;AP2A1;PEX26;CEP250;NEFL;HRAS;MAGI1;RBFOX1;DBNL;SDCBP2;HPCAL4;MIF4GD;DGKZ;TERF2;EML2;SREBF2;DNM1;LCK;NCL;PEX5;PICK1;NEIL1;SHANK3;PXK;CTBP1;BCL10;CORO1A;MCHR1;PPP2CA;PPP2CB;ATXN1;BLOC1S2;ABL1;TBL1X;RABAC1;UBE2I;SYT1;XRCC5;KCNIP3;MRE11A;ATP2B2;BAIAP2;BAIAP3;TJP1;DLG1;RAD51;DLG3;SNX17;ERCC4;ERCC2;TCF4;ERCC6;SAE1;PFKM;SIPA1
clathrin binding (GO:0030276)	16/29	2.30839e-05	0.00224588	0	0	5.05721	53.9926	SYT5;SYT3;HIP1;SYT1;CLTA;ARRB1;AP2B1;NCALD;SNAP91;SYT6;TOM1L2;AFTPH;NSG2;CALY;DNER;TOM1
actin filament binding (GO:0051015)	37/98	2.31318e-05	0.00224588	0	0	2.4983	26.6677	MACF1;RCSD1;CORO1A;CORO1B;ADD1;SYNE1;ADD2;BLOC1S6;TMEM201;CAPZB;MYO18A;CTNNA1;MYH14;FLNA;PKNOX2;VPS16;ACTR2;DBNL;ACTN2;MAP1S;SHROOM2;ARPC4;ACTN4;SHROOM1;CORO2B;MYL4;FMNL1;MYO1B;ARPC2;ARPC3;FSCN1;CORO6;MYH9;PICK1;CORO7;EZR;GAS7
NAD-dependent histone deacetylase activity (GO:0017136)	11/16	2.68001e-05	0.00238521	0	0	9.0327	95.0882	HDAC4;HDAC5;HDAC2;HDAC3;HDAC11;SIRT6;SIRT7;HDAC9;HDAC6;HDAC7;SIRT3
GTPase binding (GO:0051020)	68/221	4.84865e-05	0.00331521	0	0	1.8347	18.2263	IPO13;NCKAP1;RTKN;RAB3A;GDI1;PTPRN;BRK1;DOCK10;RIMS2;GOLGA4;IPO9;XPO6;XPO5;PLCE1;EVI5L;RAB8A;SH3GL1;NSF;MAP2K1;PRKCH;ATP6AP1;SPHK2;MYRIP;SYTL2;ACAP2;INF2;TBC1D20;BIN1;DAAM2;CDC42EP4;ITPKA;PEX5;KCTD13;ARHGEF2;RIN1;RAPGEF6;GAS8;ADCYAP1R1;RABGAP1;MAPKAP1;RAP1GAP;RASGRP3;GGA3;PARD6A;MOBP;MICALL1;FLNA;SRGAP2;EVI5;RAB11FIP4;FARP1;RPH3AL;RANBP3;RCC2;XPO7;SOD1;FER;FMNL1;XPOT;MYO5B;SGSM3;GNB2;GNB1;RANBP10…
protein deacetylase activity (GO:0033558)	13/22	5.20367e-05	0.00331521	0	0	5.93212	58.5118	HDAC4;HDAC5;HDAC2;HDAC3;HDAC11;SIRT4;SIRT6;SIRT7;HDAC9;HDAC6;HDAC7;SIRT3;SIN3A
NAD-dependent histone deacetylase activity (H3-K14 specific) (GO:0032041)	9/12	5.27702e-05	0.00331521	0	0	12.3126	121.273	HDAC4;HDAC5;HDAC2;HDAC3;HDAC11;HDAC9;HDAC6;HDAC7;SIRT3
histone deacetylase activity (H3-K14 specific) (GO:0031078)	9/12	5.27702e-05	0.00331521	0	0	12.3126	121.273	HDAC4;HDAC5;HDAC2;HDAC3;HDAC11;HDAC9;HDAC6;HDAC7;SIRT3
NAD-dependent histone deacetylase activity (H3-K18 specific) (GO:0097372)	9/12	5.27702e-05	0.00331521	0	0	12.3126	121.273	HDAC4;HDAC5;HDAC2;HDAC3;HDAC11;SIRT7;HDAC9;HDAC6;HDAC7
enzyme activator activity (GO:0008047)	121/446	6.41633e-05	0.00380702	0	0	1.54149	14.8817	APP;RAB3A;FAM13B;ITSN1;ARHGAP36;SYNGAP1;RGS3;ARHGDIA;RGS8;TBC1D22A;RGS9;MAP2K1;MAP2K2;RALGAPA1;TSC2;ATP1B3;GAPVD1;MAPK8IP2;RUNDC3A;CLPX;TIAM2;ACAP3;ACAP2;TBC1D20;PSME3;MADD;PLAA;RIN1;LLGL1;NSMAF;TBC1D9B;NPRL2;AGAP2;TOR1AIP2;ARHGAP18;RASAL1;BCL10;THY1;AGAP3;ARHGAP15;RAP1GAP;RASGRP3;ABR;BCL2L13;ARHGAP21;RACGAP1;PSAP;NCKAP1L;SRGAP3;APOE;SRGAP2;TBC1D17;EVI5;TBC1D16;RAP1GAP2;TBCD;AZIN2;ADAP1;ARHGAP25;…
actin binding (GO:0003779)	106/386	0.000106365	0.00593456	0	0	1.56573	14.3243	FHOD1;WIPF3;ARPC5L;MPRIP;RUSC1;CFL1;PLS3;SYNPO;PKNOX2;TMOD1;ACTN3;MAP1S;ACTN2;TPM2;TMOD3;ACTN4;MYL4;DAAM2;SCNN1A;FSCN1;EZR;PFN2;MACF1;PXK;FLII;HPCA;TWF2;CORO1A;ACTR3B;CORO1B;BLOC1S6;EPB41L1;EPB41L3;ABL1;MYH14;VILL;VPS16;SPTBN2;MYH7B;RDX;MICAL3;MICAL2;ARPC4;CORO2B;SSH3;FER;ARPC2;ARPC3;MYO5B;CORO6;SPIRE1;NF2;CORO7;HIP1;FKBP15;ARPC1A;FMN1;RCSD1;PPP1R9A;SYNE1;PPP1R9B;CAPZB;BCL7B;PHACTR3;MYO18A;PHACTR…
calmodulin binding (GO:0005516)	54/170	0.000111134	0.00593456	0	0	1.91919	17.4738	NRGN;PPP3CA;GRM4;CAMKV;SPTAN1;KCNH1;IQCB1;DAPK1;ATPIF1;PCP4;GAP43;EWSR1;ITPKA;MYH9;VAMP2;MYH7;CAMK2B;DDX5;CAMK2D;PNCK;PDE1B;RGS16;CAMK2A;AEBP1;AKAP5;PLA2G6;ADD3;STRN4;CAMKK1;ADD1;CAMKK2;ADD2;MAP2;MYH14;MAP6;KCNN2;PCNT;TRPM4;MARCKSL1;SYT1;ARPP21;WFS1;ATP2B3;ATP2B2;ATP2B1;GRIN1;TJP1;MYO1D;MYO1B;RIT2;MYO5B;CAMK4;STRN;FBXL2
NAD-dependent histone deacetylase activity (H3-K9 specific) (GO:0046969)	9/13	0.000141467	0.00656898	0	0	9.23385	81.8437	HDAC4;HDAC5;HDAC2;HDAC3;HDAC11;SIRT6;HDAC9;HDAC6;HDAC7
histone deacetylase activity (H3-K9 specific) (GO:0032129)	9/13	0.000141467	0.00656898	0	0	9.23385	81.8437	HDAC4;HDAC5;HDAC2;HDAC3;HDAC11;SIRT6;HDAC9;HDAC6;HDAC7
histone deacetylase activity (H4-K16 specific) (GO:0034739)	9/13	0.000141467	0.00656898	0	0	9.23385	81.8437	HDAC4;HDAC5;HDAC2;HDAC3;HDAC11;SIRT7;HDAC9;HDAC6;HDAC7
Ras guanyl-nucleotide exchange factor activity (GO:0005088)	42/125	0.000158253	0.00704225	0	0	2.08404	18.2381	ITSN2;DENND1A;ITSN1;RASGRF1;ARHGEF10L;KALRN;RCBTB2;RASGRP3;DOCK10;ABR;RASGEF1A;RASGEF1B;ARHGEF40;SBF1;SBF2;PLEKHG3;FARP2;ARHGEF10;FARP1;ARHGEF15;ARHGEF17;PLEKHG5;DENND2A;ARHGEF19;ARHGEF18;VAV2;TIAM2;TIAM1;ARHGEF9;MADD;RANBP10;RAB3GAP2;DENND6B;RGL3;ARHGEF1;ARHGEF2;RGL1;ARHGEF7;SOS1;RGL2;NGEF;RAB3GAP1
glutamate receptor activity (GO:0008066)	14/27	0.000183144	0.00782391	0	0	4.42279	38.0592	GRIA1;GRIA2;GRID1;GRIK5;GRIK4;GRIK2;GRIN2B;GRIN1;GRM4;GRM7;GRM8;PTK2B;GRIA3;GRIA4
NAD binding (GO:0051287)	21/50	0.000239587	0.00984148	0	0	2.97631	24.8123	HIBADH;PARP1;CTBP1;UXS1;SIRT4;SIRT6;SIRT7;SIRT3;QDPR;HADHA;LDHB;NNT;GPD1;NDUFS2;PHGDH;ME3;GPD1L;GAPDH;NDUFV1;IDH3A;GLYR1
ionotropic glutamate receptor activity (GO:0004970)	11/19	0.000257789	0.010197	0	0	5.64439	46.6416	GRIA1;GRIA2;GRID1;GRIK5;GRIK4;PTK2B;GRIK2;GRIN2B;GRIA3;GRIN1;GRIA4
coenzyme binding (GO:0050662)	57/188	0.000289724	0.0110509	0	0	1.79355	14.6113	ACADVL;HIBADH;KDM1B;UXS1;OGDHL;DBI;NNT;AIFM2;PHGDH;ME3;ACAD11;ACADS;IDH3A;ACOT7;PARP1;SIRT4;SIRT6;SIRT7;PGD;SIRT3;DUS2;HADHA;IVD;GPD1;CRYZL1;CRY2;NDUFS2;DUS3L;GAPDH;GLYR1;GCDH;TSTA3;CTBP1;ETFDH;PPOX;ACAT1;LDHB;HMGCL;CYB5R4;NDOR1;TYW1;D2HGDH;PRODH;CRYM;NDUFV1;NDUFA9;WWOX;MICAL3;MICAL2;FMO1;GFER;DHODH;QDPR;ATAT1;TH;DUS1L;GPD1L
Ras GTPase binding (GO:0017016)	58/193	0.000332313	0.0122383	0	0	1.77096	14.1844	IPO13;NCKAP1;RTKN;GDI1;BRK1;DOCK10;RIMS2;IPO9;XPO6;XPO5;PLCE1;EVI5L;RAB8A;NSF;MAP2K1;PRKCH;ATP6AP1;SPHK2;MYRIP;SYTL2;ACAP2;INF2;TBC1D20;DAAM2;CDC42EP4;ITPKA;KCTD13;ARHGEF2;RIN1;RAPGEF6;GAS8;RABGAP1;MAPKAP1;RAP1GAP;RASGRP3;PARD6A;MOBP;MICALL1;FLNA;SRGAP2;EVI5;RAB11FIP4;FARP1;RPH3AL;RANBP3;RCC2;XPO7;SOD1;FER;FMNL1;XPOT;MYO5B;SGSM3;RANBP10;RAB3GAP2;RGL3;RAB3GAP1;MAP3K11
phosphoric ester hydrolase activity (GO:0042578)	97/360	0.00041905	0.0139607	0	0	1.52346	11.8487	CHRM1;GDE1;PPP2R2A;HDDC3;PPP1CB;PPP4R1;PPIP5K1;PPP2R1A;ENPP2;ADORA1;PLCE1;PDE8B;SBF1;SBF2;PSPH;MAP2K1;SSU72;PHOSPHO1;MPPE1;PHPT1;GPLD1;PFKFB2;MTMR2;CNP;PDE1B;PLD4;NTPCR;PLCXD1;RPAP2;PLD3;PLD2;PGS1;INPP5A;PPP4C;INPP5F;INPP5D;INPP5J;INPP5K;EPHX2;PDE2A;SSH3;PPP5C;DLG1;G6PC3;UBLCP1;PTPRA;TDP1;CYCS;PTPRU;PTPRS;MTMR11;PTPRN;DUSP19;DUSP18;PTPRH;PTPRF;DUSP14;SMPD3;PPP3CA;NANP;SMPD4;DUSP10;ACP6;PDE4B;PDE4…
aminoacyl-tRNA ligase activity (GO:0004812)	19/45	0.000432229	0.0139607	0	0	3.00259	23.2597	CARS;YARS;AARS2;SARS;AARSD1;EPRS;HARS2;FARS2;NARS;LARS2;DALRD3;SARS2;LARS;NARS2;HARS;IARS;VARS2;FARSB;AARS
ligase activity, forming carbon-oxygen bonds (GO:0016875)	19/45	0.000432229	0.0139607	0	0	3.00259	23.2597	CARS;YARS;AARS2;SARS;AARSD1;EPRS;HARS2;FARS2;NARS;LARS2;DALRD3;SARS2;LARS;NARS2;HARS;IARS;VARS2;FARSB;AARS
ligase activity, forming aminoacyl-tRNA and related compounds (GO:0016876)	19/45	0.000432229	0.0139607	0	0	3.00259	23.2597	CARS;YARS;AARS2;SARS;AARSD1;EPRS;HARS2;FARS2;NARS;LARS2;DALRD3;SARS2;LARS;NARS2;HARS;IARS;VARS2;FARSB;AARS
small GTPase regulator activity (GO:0005083)	58/195	0.000444443	0.0139607	0	0	1.74489	13.4682	GPSM1;GDI1;GDI2;ARHGAP1;ARHGEF10L;WDR45;ARHGAP5;SYNGAP1;ARHGDIA;EVI5L;TBC1D22A;VPS39;GIT1;MAP4K2;RALGAPA1;TBC1D8;ARAP3;ARFGAP3;RUNDC3A;ARFGAP1;ARFGAP2;ACAP3;ARHGAP10;ACAP2;TBC1D20;RASA3;ALDH1A1;ITGB1BP1;SOS1;LLGL1;TBC1D9B;RABGAP1;RGS14;AGAP2;RASAL1;THY1;AGAP3;ARHGAP15;RAP1GAP;RASGRP3;ABR;RHPN1;NCKAP1L;MAP4K5;TBC1D17;SRGAP2;RALGDS;EVI5;TBC1D16;RAP1GAP2;ADAP1;SGSM1;ARHGAP33;ARL2BP;SGSM3;DNAJA3;SIPA…
histone deacetylase activity (GO:0004407)	11/20	0.000471396	0.0143843	0	0	5.01692	38.4287	HDAC4;HDAC5;HDAC2;HDAC3;HDAC11;SIRT6;SIRT7;HDAC9;HDAC6;HDAC7;SIRT3
NAD-dependent histone deacetylase activity (H4-K16 specific) (GO:0046970)	8/12	0.000505382	0.014993	0	0	8.20577	62.2834	HDAC4;HDAC5;HDAC2;HDAC3;HDAC11;HDAC9;HDAC6;HDAC7
small GTPase binding (GO:0031267)	61/209	0.00055441	0.016003	0	0	1.69889	12.7376	IPO13;NCKAP1;RTKN;GDI1;BRK1;DOCK10;RIMS2;IPO9;XPO6;XPO5;PLCE1;EVI5L;RAB8A;NSF;MAP2K1;PRKCH;ATP6AP1;SPHK2;MYRIP;SYTL2;ACAP2;INF2;TBC1D20;DAAM2;CDC42EP4;ITPKA;PEX5;KCTD13;ARHGEF2;RIN1;RAPGEF6;GAS8;ADCYAP1R1;RABGAP1;MAPKAP1;RAP1GAP;RASGRP3;GGA3;PARD6A;MOBP;MICALL1;FLNA;SRGAP2;EVI5;RAB11FIP4;FARP1;RPH3AL;RANBP3;RCC2;XPO7;SOD1;FER;FMNL1;XPOT;MYO5B;SGSM3;RANBP10;RAB3GAP2;RGL3;RAB3GAP1;MAP3K11
ubiquitin protein ligase binding (GO:0031625)	54/182	0.000730286	0.0199986	0	0	1.73796	12.5517	RB1;FAF2;ARRB1;BRCA1;ARRB2;CLU;UBE2L3;HERC2;SUMO1;PRKACB;STX8;USP2;MUL1;AXIN2;RNF40;TRAF4;PRKAR1A;EIF4E2;TRIB2;ANAPC2;OTUB1;USP13;CUL2;CUL1;RNF8;PRR5L;BCL10;AURKA;BAG6;PRKAR2B;CBS;PCBP2;BID;LYN;RNF20;HSPA8;HSPA5;XRCC5;WFS1;GLMN;RPA2;UBE2G1;PA2G4;SKI;CUL4A;UBE2W;PER1;UBOX5;DLG3;JKAMP;TRIM37;STUB1;CALR;SPG20
small conjugating protein ligase binding (GO:0044389)	54/182	0.000730286	0.0199986	0	0	1.73796	12.5517	RB1;FAF2;ARRB1;BRCA1;ARRB2;CLU;UBE2L3;HERC2;SUMO1;PRKACB;STX8;USP2;MUL1;AXIN2;RNF40;TRAF4;PRKAR1A;EIF4E2;TRIB2;ANAPC2;OTUB1;USP13;CUL2;CUL1;RNF8;PRR5L;BCL10;AURKA;BAG6;PRKAR2B;CBS;PCBP2;BID;LYN;RNF20;HSPA8;HSPA5;XRCC5;WFS1;GLMN;RPA2;UBE2G1;PA2G4;SKI;CUL4A;UBE2W;PER1;UBOX5;DLG3;JKAMP;TRIM37;STUB1;CALR;SPG20
extracellular-glutamate-gated ion channel activity (GO:0005234)	10/18	0.000774194	0.020671	0	0	5.12995	36.7494	GRIA1;GRIA2;GRID1;GRIK5;GRIK4;GRIK2;GRIN2B;GRIA3;GRIN1;GRIA4
ion channel binding (GO:0044325)	28/80	0.000905983	0.0235997	0	0	2.21395	15.512	YWHAE;CAMK2D;HSP90AB1;USP10;FHL1;ARRB1;RIMS2;RIMS3;PDE4B;YWHAH;LYN;ACTN2;KCNIP2;KCNIP3;ANK2;ANK3;FKBP1A;DLG1;ASPH;PACS1;TCAP;CALM3;HAP1;GPD1L;PHPT1;CALM1;SCN4B;FGF12
syntaxin binding (GO:0019905)	18/44	0.000952872	0.0242302	0	0	2.84383	19.7818	NAPA;SYT5;NSF;SYT3;TMED9;TMED10;SYT1;STXBP1;STXBP2;SYP;CPLX2;RNF40;SYT6;VAMP8;BLOC1S6;ABL1;SYBU;VAMP2
cofactor binding (GO:0048037)	73/266	0.00118484	0.0289296	0	0	1.5595	10.5081	PYGB;ACADVL;HIBADH;KDM1B;UXS1;ABAT;OGDHL;DBI;ACCS;CSAD;NNT;AIFM2;PHGDH;ME3;HIF1AN;ACAD11;ACADS;IDH3A;ACOT7;PARP1;GPT2;SIRT4;SIRT6;SIRT7;PGD;SIRT3;DUS2;HADHA;ACLY;NDUFS7;IVD;CRYZL1;GPD1;CRY2;NDUFS2;SUCLG1;TKT;DUS3L;GAPDH;GLYR1;GCDH;TSTA3;CTBP1;ETFDH;PPOX;ACAT1;LDHB;HMGCL;CYB5R4;SRR;NDOR1;CBS;TYW1;D2HGDH;PRODH;CRYM;NDUFV1;NDUFA9;WWOX;GOT1;GAD1;GOT2;MICAL3;MICAL2;FMO1;ASNS;GFER;DHODH;ATAT1;QDPR;TH;D…
SNARE binding (GO:0000149)	22/59	0.00120996	0.0289296	0	0	2.44328	16.4119	NSF;NAPA;SYT5;SNAP25;TMED9;SYT3;TMED10;SYT1;STXBP1;STXBP2;SYP;CPLX2;RNF40;SYT6;VAMP8;TRIM9;STX1B;BLOC1S6;ABL1;SYBU;VAMP2;VTI1B
protein N-terminus binding (GO:0047485)	30/89	0.00121895	0.0289296	0	0	2.09082	14.0289	STXBP1;RND2;YWHAQ;NBN;EIF5A;NCOA1;SRRM2;SMARCC1;PEX19;PARP1;KCNIP2;GAD1;RPA2;TDRD7;ACTN4;SYNGR3;GTF2H3;APTX;PEX14;ZWINT;MAU2;ERCC4;FEZ1;PEX5;ERCC2;CALM3;ERCC6;CHMP6;CALM1;BIRC2
omega peptidase activity (GO:0008242)	11/22	0.00134227	0.0311639	0	0	4.10424	27.143	USP13;OTUB2;GGT7;UCHL1;USP5;APEH;PGPEP1;GGT1;ASRGL1;UCHL5;OTUB1
deacetylase activity (GO:0019213)	15/35	0.00142037	0.0322757	0	0	3.0796	20.1925	HDAC4;HDAC5;HDAC2;HDAC3;HDAC11;SIRT4;SIRT6;SIRT7;HDAC9;HDAC6;HDAC7;SIRT3;NDST1;OARD1;SIN3A
L-amino acid transmembrane transporter activity (GO:0015179)	17/42	0.0015058	0.0335041	0	0	2.79273	18.1484	SLC43A2;SLC32A1;SLC6A15;SLC1A3;SLC1A6;SLC7A10;SLC7A3;SLC25A15;SLC6A9;SLC7A8;PQLC2;SLC38A7;SLC17A7;SLC25A12;SLC25A22;SERINC5;SLC25A13
damaged DNA binding (GO:0003684)	23/64	0.00168393	0.0367027	0	0	2.30515	14.7221	FEN1;MPG;XRCC5;PNKP;RPA1;RPA2;XRCC1;RAD23A;XPC;HMGB1;BRCA1;GTF2H3;APTX;FANCG;POLB;DDB1;RAD51;ERCC4;CRY2;POLI;RAD1;NBN;NEIL1
glutamate receptor binding (GO:0035254)	13/29	0.00178558	0.03814	0	0	3.33536	21.1062	RASGRF1;CAMK2A;GRIN1;NETO1;DLG3;ADORA2A;SYNDIG1;FLOT1;FLOT2;CALM3;CALM1;SHANK3;SHANK2
protein complex scaffold (GO:0032947)	21/57	0.00184498	0.0386361	0	0	2.39654	15.0869	SMARCD1;MAP2K2;RGS14;WWC2;ITSN1;DUSP19;ARRB2;MAPK8IP2;MAPK8IP3;MAPK8IP1;DEDD2;SLC9A3R1;DLG1;NUP62;G3BP2;LAMTOR2;LAMTOR1;SHANK3;SHANK2;TELO2;EIF3B
phosphatase activity (GO:0016791)	72/266	0.00189181	0.0388548	0	0	1.52971	9.59163	PTPRU;PTPRS;MTMR11;PTPRN;DUSP19;PPP2R2A;DUSP18;PTPRH;PTPRF;DUSP14;PPP1CB;PPP3CA;NANP;PPP4R1;DUSP10;PPIP5K1;PPP2R1A;ACP6;SBF1;ENOPH1;SBF2;PSPH;ILKAP;MAP2K1;ITPK1;SSU72;DUSP28;PPP2R5D;BPGM;DUSP26;NT5C3B;PHOSPHO1;PTP4A3;LCK;PXYLP1;PHPT1;PFKFB2;MTMR2;INPP1;PNKP;PDXP;NTPCR;ATP1A1;NT5C2;RPAP2;PPM1F;PPM1G;PGS1;PPP2CA;NT5C;PPP2CB;INPP5A;PPP4C;INPP5D;INPP5J;INPP5K;NT5M;RNGTT;EPHX2;APTX;SSH3;PPP1CA;PPP5C;D…
tubulin binding (GO:0015631)	66/241	0.00208839	0.0420831	0	0	1.55392	9.58979	NUMA1;STMN3;CHD4;BRCA1;TPGS1;KIF17;POLB;CAPZB;KIF5C;STMN1;KIF5A;KIF21A;NEFM;KIF1A;SYBU;NDEL1;BCAS3;AGTPBP1;MAP1S;MTUS2;EML1;EML2;DNM2;CLIP2;CLIP1;KIFC2;IFT81;FEZ1;SBDS;MAPRE3;MAPT;ARHGEF2;KIFC3;ALDOA;GAPDH;MACF1;RABGAP1;RGS14;KATNB1;KLC1;JAKMIP1;NCALD;HDAC6;JAKMIP2;HSPH1;RACGAP1;MAP2;BLOC1S2;TPR;MAP6;MAP4;KIF3C;TPPP;SNCB;RAB11FIP5;PRNP;RCC2;TBCD;RITA1;HOOK3;PEX14;CAMSAP3;VAPB;KIF26B;RANBP10;CCSER2
small conjugating protein binding (GO:0032182)	29/88	0.00215375	0.0425964	0	0	2.0206	12.4076	USP13;USP33;FAF2;OTUD7B;AGAP3;BCL10;BRCC3;RNF4;FAAP20;HDAC6;DNAJB2;BAG6;UCHL1;HERC2;NUP62;UBR5;ATRIP;UBQLN4;ZRANB3;CBX4;RAD23A;PARP10;CRY2;NBR1;UBAP1;RBCK1;SQSTM1;TRIM32;OTUB1
ubiquitin binding (GO:0043130)	26/77	0.0024324	0.0463893	0	0	2.09518	12.6106	USP13;USP33;FAF2;OTUD7B;AGAP3;BCL10;BRCC3;FAAP20;HDAC6;DNAJB2;BAG6;UCHL1;NUP62;UBR5;ATRIP;UBQLN4;ZRANB3;RAD23A;PARP10;CRY2;NBR1;UBAP1;RBCK1;SQSTM1;TRIM32;OTUB1
Rho guanyl-nucleotide exchange factor activity (GO:0005089)	26/77	0.0024324	0.0463893	0	0	2.09518	12.6106	ITSN2;RASGRF1;ITSN1;ARHGEF10L;KALRN;DOCK10;ABR;ARHGEF40;PLEKHG3;FARP2;ARHGEF10;FARP1;ARHGEF15;PLEKHG5;ARHGEF17;ARHGEF19;ARHGEF18;VAV2;TIAM2;TIAM1;ARHGEF9;ARHGEF1;ARHGEF2;ARHGEF7;SOS1;NGEF
histone acetyltransferase activity (H4-K16 specific) (GO:0046972)	6/9	0.00276224	0.0490802	0	0	8.20209	48.3244	KANSL1;PHF20;KANSL2;MCRS1;WDR5;KAT8
aminoacyl-tRNA editing activity (GO:0002161)	6/9	0.00276224	0.0490802	0	0	8.20209	48.3244	LARS2;LARS;AARSD1;IARS;VARS2;AARS
histone acetyltransferase activity (H4-K5 specific) (GO:0043995)	6/9	0.00276224	0.0490802	0	0	8.20209	48.3244	KANSL1;PHF20;KANSL2;MCRS1;WDR5;KAT8
histone acetyltransferase activity (H4-K8 specific) (GO:0043996)	6/9	0.00276224	0.0490802	0	0	8.20209	48.3244	KANSL1;PHF20;KANSL2;MCRS1;WDR5;KAT8
repressing transcription factor binding (GO:0070491)	20/55	0.00280327	0.0490802	0	0	2.34717	13.7943	TLE4;HDAC4;BBS2;TCERG1;HDAC5;HDAC2;CTBP1;ZMYND8;CHD4;HMGB1;NOC2L;HDAC9;HDAC7;SKI;TTC8;MTA1;KAT5;SIN3A;DMAP1;TCF3

## Sheet: Cellular_NNIC
Term	Overlap	P.value	Adjusted.P.value	Old.P.value	Old.Adjusted.P.value	Odds.Ratio	Combined.Score	Genes
cytosol (GO:0005829)	644/2529	8.69385e-15	5.30325e-12	0	0	1.47758	47.8383	CYFIP2;RPL4;NCKAP1;SERPINE2;ITSN1;WIPF3;PHAX;ENO1;EPRS;ENO2;ENO3;RPL6;ZFYVE28;LIPE;PSMD6;AS3MT;PSMD7;DPYSL4;TDO2;DPYSL5;PSMD5;AKT2;PSMD2;FGFR1OP2;STMN1;AKT1;AP1S1;PSMD1;PIP4K2A;PLCE1;VPS35;PIP4K2B;PRKACB;PRKCG;PRKAB2;MEF2C;PRKCH;STARD5;ACOT7;RPL21;MAP1S;RPL23;GAPVD1;ATG13;EML1;WDR77;MYL4;PRKAR1B;PRKAR1A;PSME3;VPS25;NGEF;GNE;TPH2;MTMR2;SEH1L;CTBP1;MAPKAP1;BCL10;THY1;PLA2G6;PRKCZ;LDHB;ABR;RHOT2;BLO…
Golgi apparatus (GO:0005794)	244/865	3.17053e-10	9.67011e-08	0	0	1.64958	36.0795	APP;SLC35B2;KDELR1;UXS1;XYLT2;STMN3;STMN4;GCC1;ZDHHC3;GOLGA3;GOLGA4;CCDC91;HERC1;RUSC1;RESP18;PLCE1;ZFPL1;WLS;ST6GAL2;COG7;GLCE;SLC35C2;ENTPD6;COG1;MMD2;ANK3;PASK;SYTL2;WDR77;GPR162;RRAGB;MPPE1;OBSL1;RNF122;MACF1;ABCB6;LMAN2L;MAPKAP1;GLG1;APH1A;SNX1;NCSTN;SEC14L1;CHST10;VTI1A;ST3GAL4;DYM;SCAP;MAP6;APOE;ARSB;VTI1B;RAB11FIP5;TRPM4;ATP6V0A1;LYN;B3GALNT1;ST8SIA1;SURF4;ST8SIA3;PDE2A;RAB27B;ACER2;PARP1…
synapse part (GO:0044456)	127/395	1.80909e-09	3.58535e-07	0	0	1.97226	39.7024	RAB3C;CHRM1;RAB3A;CLSTN3;CLSTN1;FAIM2;RIMS2;SYNPR;RIMS3;RUSC1;ADORA1;SYNPO;LZTS1;PPFIA4;ANKS1B;LZTS3;PPFIA2;PRKCG;NSF;SLC6A17;ANK2;ANK3;MAPK8IP2;SYTL2;BIN1;NSMF;ATP6V0D1;PFN2;GRIA1;GRIA2;MTMR2;CTTNBP2;LIN7B;SYNGR1;VTI1A;SYNDIG1;SRGAP2;GRIA3;VTI1B;GRIA4;LYN;SYT5;SYT3;SYT1;IQSEC3;PDE2A;GRIN2B;SYT6;COPS4;ARHGAP32;CPEB1;DLG1;PPFIBP2;TH;LRFN1;AAK1;STRN;CNIH3;ACHE;SNAP25;DOC2A;GRIK5;LRRC4;GRIK4;ILK;ARR…
synapse (GO:0045202)	87/243	2.35105e-09	3.58535e-07	0	0	2.31316	45.9588	CYFIP2;APP;ACHE;CHRM1;SERPINE2;SH3KBP1;DENND1A;ITSN1;KCNC4;LRRC4;CIB2;PPP1R9A;ELFN1;GPHN;PPP1R9B;SCAMP5;ATCAY;NETO1;SUMO1;GRM7;LRRTM1;ADORA1;NEFM;NRCAM;PHACTR1;MAF1;PPFIA4;PRIMA1;DLGAP4;SLC32A1;MAP1S;ANK3;SYP;MYRIP;CPT1C;SHISA9;SYNGR3;SYN2;ARFGAP1;MAPK8IP1;GAP43;ADORA2A;PRKAR1A;PICK1;MYH9;NSMF;HAP1;PDZRN3;VAMP2;NLGN3;HDAC4;CAMK2D;CAMK2A;ATP1A3;RASGRP2;CPLX2;MFF;EFNB1;SV2A;SYNDIG1;APBB2;SLC17A7;AP…
nucleolus (GO:0005730)	414/1653	1.03566e-08	1.2635e-06	0	0	1.41194	25.9594	RPL4;ATF2;RRP1;DMP1;PHAX;NOC2L;ELK1;DCAF7;ENDOV;PSMD7;ZMIZ2;BBX;TSPYL2;RBFOX2;ACOT7;RPL21;MAP1S;RPL23;DNTTIP2;WDR77;PSME3;SARNP;ATF5;VPS25;CGGBP1;SF1;MEAF6;CTBP1;FLII;AGAP2;BAZ2A;XPC;ABCB8;DEDD2;HSPH1;S100A16;CEP70;ATRIP;PHC2;PHC1;NFATC2;UPF3A;PA2G4;MRPL23;PBX1;ABTB1;MLLT10;CYLD;PPP5C;HNRNPK;LAS1L;EIF6;ADI1;CEP85;HNRNPC;FERMT2;EZH1;GMEB1;RARG;PHF20;LITAF;SMG6;PQBP1;TRIM8;SPIN1;NELFB;RRP12;ACTL6B;…
synaptic membrane (GO:0097060)	77/228	3.08425e-07	3.13565e-05	0	0	2.11024	31.6362	ACHE;SNAP25;CHRM1;CLSTN3;GRIK5;CLSTN1;LRRC4;GRIK4;FAIM2;ARRB1;GRIK2;ARRB2;GPHN;SYNE1;SIPA1L1;GRM4;NETO1;LRRTM3;GRM7;RUSC1;LRRTM4;LRRTM1;NCS1;GRM8;ADORA1;NPTN;SYNPO;DLGAP3;ERC2;LZTS1;ANKS1B;LZTS3;PRKCG;GRID1;ANK2;ANK3;SYP;DNM2;NDUFS7;ADORA2A;PICK1;NSMF;SHANK3;SHANK2;GRIA1;GRIA2;MTMR2;RGS14;LIN7B;GLRA2;CAMK2N1;SYNDIG1;SRGAP2;GABRD;GRIA3;GRIA4;KCNJ4;NTRK2;GABBR1;SYT1;GABRA5;GABRA4;IQSEC3;PDE2A;GABRA…
dendrite (GO:0030425)	78/236	6.91407e-07	6.02512e-05	0	0	2.04257	28.9729	ACHE;CHRM1;NUMA1;DENND1A;GRIK5;GRIK4;GRIK2;CLU;ELFN1;TRIM9;ATCAY;SUMO1;GRM7;OPA1;DPYSL5;CHL1;TUBB3;DNER;NCS1;ADORA1;MAF1;RAB8A;PRKCG;DBNL;SLC32A1;ARHGEF15;MAP1S;GRID1;TSC2;ANK3;MAPK8IP3;ADCY9;ADORA2A;FEZ1;NSMF;RIN1;DBN1;GRIA1;GRIA2;SNAP47;BECN1;MTMR2;RGS14;MAX;SEZ6;ADCY2;THY1;CPLX2;CRHR1;HDAC6;PAK1;CAMK2N1;FLNA;PTK2B;APOE;NCDN;BRINP3;GRIA3;GRIA4;NTRK1;FARP1;UBE2I;GABRA5;WFS1;KCNIP3;PDE2A;KCNJ14;A…
mitochondrion (GO:0005739)	316/1269	1.15074e-06	8.77439e-05	0	0	1.38937	18.9997	PANK2;ISCA1;CERK;CLPB;UXS1;ECI1;ARAF;ATP5C1;ABAT;PHB2;CISD3;COMTD1;AS3MT;FLAD1;PPP2R1A;ALKBH1;ZMIZ2;BSG;AKT1;GLUL;TMEM8B;MCCC2;STARD3;HEMK1;PDHX;ACOT7;STARD7;ACSL1;TANGO2;MCCC1;ACSL6;ACSL5;BCS1L;CPT1C;SND1;CLPX;PISD;MAPK8IP1;ARMC1;LARS2;IFI27;CLPP;DDIT4;UQCRC1;SUCLG1;VDAC1;VPS25;SLC22A4;GCDH;LIPT1;NLRX1;AARS2;SMIM4;ABCB6;MRPL18;STXBP1;AGAP2;ATP5J;ABCB8;ATP5H;PLA2G6;MRPL10;PGS1;DHX30;LDHB;NEU4;LDH…
nucleoplasm (GO:0005654)	267/1051	1.53025e-06	0.000103717	0	0	1.4236	19.0621	RB1;ATF2;CCNH;TRRAP;CCNC;PHAX;PPP2R2A;NOC2L;LSM10;ALKBH3;ALKBH2;RPS6KA3;PSMD6;PSMD7;KAT5;PSMD5;PSMD2;AKT1;PSMD1;KAT8;PRKACB;FAAP100;TSPYL2;PRKAB2;MEF2C;MED8;SRRM1;JMJD6;PSME3;CCNO;L3MBTL1;MEAF6;ANP32A;CSTF2;ZBTB1;XPC;ARPP19;PCBP2;CSTF1;SYMPK;NRBF2;ATRIP;PPARGC1B;XBP1;PHC2;ACD;PHC1;XRCC5;NCAPH2;XRCC1;UPF3B;NFATC2;SMARCA2;SNW1;HNRNPK;CDC16;RNPS1;HNRNPC;CALM1;RCOR1;SUGP1;RARG;FEN1;ELL;PHF20;PRKAG2;B…
postsynaptic membrane (GO:0045211)	66/195	1.91572e-06	0.000116859	0	0	2.11413	27.8334	ACHE;CHRM1;CLSTN3;GRIK5;CLSTN1;LRRC4;GRIK4;FAIM2;ARRB1;GRIK2;ARRB2;GPHN;SYNE1;SIPA1L1;NETO1;LRRTM3;GRM7;RUSC1;LRRTM4;LRRTM1;NCS1;ADORA1;SYNPO;DLGAP3;LZTS1;ANKS1B;LZTS3;GRID1;ANK2;ANK3;DNM2;ADORA2A;PICK1;NSMF;SHANK3;SHANK2;GRIA1;GRIA2;RGS14;LIN7B;GLRA2;CAMK2N1;SYNDIG1;SRGAP2;GABRD;GRIA3;GRIA4;KCNJ4;NTRK2;GABBR1;GABRA5;GABRA4;IQSEC3;GABRA3;DTNBP1;GRIN2B;GRIN1;ARHGAP32;CPEB1;DLG1;GLRB;LRFN1;DNAJA3;A…
axon part (GO:0033267)	49/133	2.70967e-06	0.000150263	0	0	2.40663	30.8498	CHRM1;RAB3A;GRIK5;KCNC4;ILK;GRIK4;AATK;ROBO1;GRM4;BOC;ADORA1;NRCAM;GLUL;SCN1B;NDEL1;SLC32A1;ANK3;KCNAB2;MAPK8IP3;MAPK8IP1;MAG;ADORA2A;BIN1;FKBP4;ATP6V0D1;PFN2;GRIA1;CAMK2D;KCNA2;PRKCZ;AURKA;EPB41L3;MBP;SNCB;PACSIN1;NTRK2;GOT1;KCNIP3;AP3D1;TUBB4A;GRIN1;MYO1D;DLG1;NFASC;P2RX4;TH;AAK1;RGS10;CNTN2
postsynaptic density (GO:0014069)	39/98	3.21049e-06	0.0001632	0	0	2.72436	34.4606	GRIA1;MTMR2;CHRM1;RGS14;GRIK5;ARRB1;GRIK2;ARRB2;ADD1;SIPA1L1;NETO1;CAMK2N1;ADORA1;SYNDIG1;PTK2B;SRGAP2;LZTS1;RAB8A;LZTS3;NSF;LYN;NTRK2;DBNL;DTNBP1;AXIN2;MAPK8IP2;GRIN2B;YWHAZ;GRIN1;DNM3;DLG1;P2RX4;ADORA2A;PICK1;NSMF;STRN;SOS1;SHANK3;SHANK2
neuronal cell body (GO:0043025)	84/270	4.19249e-06	0.00019597	0	0	1.86818	23.1322	NRP1;NRSN2;NRSN1;CPNE5;NUMA1;DENND1A;ILK;PHAX;GRIK2;UCHL1;DPYSL5;DNER;BOC;ADORA1;KIF1A;RAB8A;GTF2I;KCND1;MAP1S;SHROOM2;TSC2;MAPK8IP2;SEZ6L;CREB3;NDUFS7;ADORA2A;ARHGEF2;RIN1;ARHGEF7;FKBP4;SOS1;SHANK2;GRIA1;SNAP47;CAMK2D;PDE1B;SEZ6;SLC1A3;KATNB1;CPLX2;KLC1;CRHR1;CYGB;CDC42;SLC25A27;SRR;MAP2;CAMK2N1;VTI1A;SLC38A7;FLNA;PTK2B;KCNN2;MBP;APOE;NCDN;TAC1;SNCB;BRINP3;VTI1B;VPS16;SPTBN2;SYT5;NTRK1;POLR2M;NT…
cell body (GO:0044297)	95/315	4.49767e-06	0.00019597	0	0	1.78759	22.0087	NRP1;NRSN2;NRSN1;CPNE5;NUMA1;DENND1A;USP33;ILK;PHAX;GRIK2;UCHL1;DPYSL5;DNER;BOC;ADORA1;KIF1A;LZTS1;RAB8A;GTF2I;ACOT7;KCND1;MAP1S;ATP6AP2;SHROOM2;TSC2;MAPK8IP2;SEZ6L;MAPK8IP1;CREB3;NDUFS7;ADORA2A;RDH5;ARHGEF2;RIN1;EZR;ARHGEF7;FKBP4;SOS1;SHANK2;GRIA1;SNAP47;CAMK2D;PDE1B;SEZ6;SLC1A3;KATNB1;CPLX2;KLC1;CRHR1;CYGB;CDC42;SLC25A27;SRR;MAP2;CAMK2N1;VTI1A;SYNDIG1;SLC38A7;FLNA;PTK2B;KCNN2;MBP;APOE;NCDN;TAC1…
microtubule (GO:0005874)	103/360	2.24703e-05	0.000880242	0	0	1.65869	17.7535	TPGS1;HID1;RUSC1;KIF5C;TUBB3;STMN1;KIF5A;KIF21A;NEK2;LZTS2;MAP2K2;MAP1S;MTUS2;EML1;EML2;TUBA4A;CLIP2;EML6;CLIP1;ZW10;FEZ1;MAP7D2;FKBP4;MACF1;CNP;TUBGCP2;BCL10;KLC1;KLC4;HSPH1;KLC2;RACGAP1;MAP2;MAP7;MAP6;MAP4;KIF3C;TPPP;ENKD1;RCC2;DNAH14;TBCD;RMDN3;HOOK3;CYLD;DLG1;HOOK2;CDC16;TBCE;REEP2;RANBP10;CALM1;DNAL4;MAP3K11;WDR47;NUMA1;KIF17;POLB;TUBA1B;TUBA1A;KIF1A;NDEL1;BCAS3;NUDC;LRRC49;SHROOM2;AXIN2;SHR…
perinuclear region of cytoplasm (GO:0048471)	115/411	2.30883e-05	0.000880242	0	0	1.60902	17.1782	CYFIP2;RAB3C;APP;TFRC;MLC1;ZFYVE1;CLU;PRKACB;PRKCG;TPD52;MAP2K1;DGAT2;MAP2K2;FBXW8;MAP1S;VPS33A;NANOS3;USP2;VPS33B;SLC11A2;APLP1;TSC2;MMD2;ANK2;ACTN4;NRBP1;MAPK8IP1;DPM2;RAB34;PKP4;FKBP4;OBSL1;CNP;ANP32A;DCUN1D3;TWF2;TGFA;BCL10;PRKCZ;HSP90B1;RASGRP3;CTIF;CYB5R4;NDOR1;S100A13;VTI1A;ABL1;INPP5K;MAP6;TPPP;VTI1B;SEC31A;PACSIN1;LYN;SYT5;HHATL;RAB4B;RHBDD2;XRCC3;PDE2A;ASPSCR1;AZIN2;EHD2;EHD3;DLG1;CDK4;…
neuron spine (GO:0044309)	30/74	2.77735e-05	0.000996579	0	0	2.80622	29.4413	GRIA1;APP;MTMR2;RGS14;LRRC4;SEZ6;ARRB1;ARRB2;PPP1R9A;STRN4;ADD1;SIPA1L1;PRKAR2B;SYNDIG1;KCNN2;SYNPO;LZTS1;NTRK2;ACTN2;FBXO2;DTNBP1;GRIN1;PPP1CA;DNM3;P2RX4;ITPKA;RGS10;STRN;SHANK3;SHANK2
growth cone (GO:0030426)	37/99	3.00152e-05	0.00101718	0	0	2.45786	25.5956	SNAP25;NRP1;NRSN1;FKBP15;RASGRF1;TWF2;AATK;KATNB1;THY1;KLC1;PPP1R9A;PAK1;LRRTM1;BOC;INPP5J;MYH14;NEFL;PTK2B;APBB2;APBB1;ERC2;SNCB;NTRK2;PCDH9;USP9X;DTNBP1;TSC2;MAPK8IP1;DLG3;ORAI2;CALM3;MAPT;FKBP4;CALM1;SHANK2;MAP3K12;ZPR1
dendritic spine (GO:0043197)	29/71	3.1806e-05	0.00102114	0	0	2.84148	29.426	GRIA1;APP;MTMR2;RGS14;LRRC4;SEZ6;ARRB1;ARRB2;PPP1R9A;STRN4;ADD1;SIPA1L1;PRKAR2B;SYNDIG1;KCNN2;SYNPO;LZTS1;NTRK2;ACTN2;FBXO2;DTNBP1;GRIN1;PPP1CA;DNM3;P2RX4;ITPKA;RGS10;STRN;SHANK2
extrinsic component of membrane (GO:0019898)	41/115	4.16098e-05	0.0012691	0	0	2.28255	23.0245	CNTFR;SERPINE2;PCSK9;SNX10;JAKMIP1;ZFYVE1;HID1;GOLGA3;BLOC1S6;RACGAP1;EPB41L1;TPR;EPB41L3;MICALL1;PACSIN2;APOE;CYTH1;FARP2;ARSA;PRNP;FARP1;DTNA;RDX;ASPSCR1;GFRA2;SYTL2;SYT6;TIAM1;CYLD;FER;DNAJA3;NDUFAF5;ATG2A;AAK1;NUMB;SARM1;MITD1;NF2;EZR;MFGE8;FERMT2
site of polarized growth (GO:0030427)	37/102	6.33422e-05	0.00183994	0	0	2.34398	22.6591	SNAP25;NRP1;NRSN1;FKBP15;RASGRF1;TWF2;AATK;KATNB1;THY1;KLC1;PPP1R9A;PAK1;LRRTM1;BOC;INPP5J;MYH14;NEFL;PTK2B;APBB2;APBB1;ERC2;SNCB;NTRK2;PCDH9;USP9X;DTNBP1;TSC2;MAPK8IP1;DLG3;ORAI2;CALM3;MAPT;FKBP4;CALM1;SHANK2;MAP3K12;ZPR1
vacuolar membrane (GO:0005774)	64/208	7.9517e-05	0.00216422	0	0	1.83384	17.3106	RNF13;SPPL2B;ARRB1;TCIRG1;ABCC10;LITAF;SLC2A8;ANXA6;FLOT1;AP1S1;VPS35;SBF2;VPS39;AP2M1;NSF;STARD3;ATP6V1G1;SPHK2;GAA;STX8;VPS33A;SLC11A2;ATG9A;AP1B1;ATP11C;TMEM175;VAMP8;RRAGB;COL6A1;TMBIM1;ATP6V0D1;DAGLB;GPLD1;CD63;MTMR2;TMEM63A;RPN2;GBA;ABCB9;GNAI1;NCSTN;PSAP;ATP6V1H;ATP6V1D;VTI1B;VPS16;AP1M1;ABCA2;SLC12A4;AP3D1;MCOLN1;GDAP2;TPCN1;VMP1;CLCN7;P2RX4;GNB2;PQLC2;GNB1;GNB4;LAMTOR2;UBA1;OSBPL1A;TECPR1
mitochondrial membrane (GO:0031966)	123/457	8.16017e-05	0.00216422	0	0	1.52468	14.3528	ATF2;MTCH1;NDUFA12;ECI1;NDUFA10;ATP5C1;PHB2;TMEM91;ATCAY;HERC2;CHCHD6;PMPCB;PMPCA;SLC25A45;ACAD11;BNIP3L;ACSL1;MCCC1;ACSL6;TOMM34;ACSL5;SDHC;CPT1C;ATAD3A;CLPX;OXA1L;COX7A2L;IFI27;UQCRC1;SUCLG1;VDAC1;GCDH;NLRX1;ABCB6;CNP;NDUFB11;AK2;ATP5J;ABCB8;ATP5H;ACACB;ACAT1;PGS1;SNN;GRPEL2;CYC1;SRGAP2;NDUFV2;PRODH;NDUFV1;RAB11FIP5;PRNP;GOT2;RMDN3;TIMM44;ERAL1;DNAJC15;BRI3BP;TIMM10B;CYCS;SFXN1;BCL2L2;BCL2L1;AC…
ionotropic glutamate receptor complex (GO:0008328)	21/49	0.000170195	0.00432578	0	0	3.0828	26.7543	GRIA1;GRIA2;GRID1;GRIK5;GRIK4;GRIK2;SHISA9;CPT1C;GRIN2B;GRIN1;ABHD12;PORCN;NETO1;DLG3;LRRTM4;PTK2B;CNIH3;SHANK2;GRIA3;CACNG4;GRIA4
excitatory synapse (GO:0060076)	11/19	0.000257789	0.00616223	0	0	5.64439	46.6416	NLGN3;NTRK2;SYT1;NETO1;LRRTM1;LRRC4;SYNDIG1;SLC17A7;SYP;ELFN1;GRIN1
mitochondrial matrix (GO:0005759)	62/208	0.000270823	0.00616223	0	0	1.75107	14.3833	ACADVL;HIBADH;ECI1;ATP5C1;ABAT;NR3C1;CCAR2;FARS2;MCEE;MTG2;TK2;ACADS;PDK2;IDH3A;MCCC2;BCKDHA;PDHX;GPT2;MCCC1;SIRT4;POLRMT;CLPX;SUPV3L1;LARS2;BTD;SARS2;BDH1;TST;CLPP;IVD;SUCLG1;HAGH;GCDH;ETFDH;AK4;ACAT1;HMGCL;ERBB4;OXCT1;PDSS2;NT5M;D2HGDH;PDSS1;TEFM;NDUFA9;PTCD1;MMAA;MDH2;PDE2A;GOT2;PYCR1;TIMM44;TDRD7;ERAL1;SOD2;HARS2;SOD1;ALDH4A1;COQ3;SUCLA2;DNAJA3;ACO2
synaptic vesicle (GO:0008021)	31/86	0.000273913	0.00616223	0	0	2.31881	19.0205	GRIA1;RAB3C;GRIA2;MTMR2;RAB3A;DOC2A;CTTNBP2;SLC2A8;TRIM9;SYNPR;SV2B;SV2A;VTI1A;VTI1B;SYT5;SYT3;SVOP;SLC6A17;SYT1;SYP;SYNGR3;GRIN2B;SYTL2;GRIN1;SYT6;RAB11B;COPS4;TH;BIN1;ATP6V0D1;VAMP2
lysosomal membrane (GO:0005765)	59/196	0.000282856	0.00616223	0	0	1.77543	14.5063	RNF13;SPPL2B;ARRB1;TCIRG1;ABCC10;LITAF;SLC2A8;ANXA6;FLOT1;AP1S1;VPS35;VPS39;AP2M1;NSF;STARD3;ATP6V1G1;SPHK2;GAA;STX8;VPS33A;SLC11A2;AP1B1;ATP11C;TMEM175;VAMP8;RRAGB;COL6A1;TMBIM1;ATP6V0D1;DAGLB;GPLD1;CD63;TMEM63A;GBA;ABCB9;GNAI1;NCSTN;PSAP;ATP6V1H;ATP6V1D;VTI1B;VPS16;AP1M1;ABCA2;SLC12A4;AP3D1;MCOLN1;GDAP2;TPCN1;CLCN7;P2RX4;GNB2;PQLC2;GNB1;GNB4;LAMTOR2;UBA1;OSBPL1A;TECPR1
presynaptic active zone (GO:0048786)	13/25	0.000300509	0.00632104	0	0	4.44826	36.0755	NTRK2;SYP;RIMS2;RIMS3;PPFIBP2;GRM7;ADORA2A;SV2A;ADORA1;SLC17A7;ERC2;PPFIA4;PPFIA2
dendritic shaft (GO:0043198)	16/35	0.000415009	0.00843852	0	0	3.4589	26.9352	NSF;APP;SEZ6;ILK;GRM4;SYNGAP1;GRM7;DLG3;PRKAR2B;MAP2;SYNDIG1;INPP5J;FLNA;ARHGEF2;LZTS1;CNIH3
microtubule organizing center (GO:0005815)	112/427	0.000478904	0.00906714	0	0	1.46959	11.2336	CEP19;TPGS1;CEP128;DZIP1L;DPF2;AKT1;CEP250;NEK2;LZTS2;PRKACB;TSPYL2;IST1;HARBI1;USP2;CEP131;SPICE1;MTUS2;GPR162;CLIP1;IFT81;ZFYVE19;FEZ1;ATP6V0D1;EZR;OBSL1;MAD1L1;PXK;MEAF6;TUBGCP2;FLII;NDRG2;PRKCZ;SLC9A3R1;ODF2L;RIC8B;PRKAR2B;BLOC1S2;CEP70;NPHP4;FOPNL;ATP6V1D;PIBF1;CEP78;RAB11FIP5;BBS2;RAP1GAP2;ABCA2;RITA1;HOOK3;CAMSAP3;CYLD;AHI1;LAS1L;ARL2BP;HOOK2;CDC16;CEP85;CNTROB;DZIP1;CALM1;MAP3K11;CEP89;BC…
spliceosomal complex (GO:0005681)	47/151	0.000497821	0.00906714	0	0	1.86118	14.1548	SF3B4;RBM28;DDX5;RBM25;SF3B2;SF3B3;RBM8A;EIF4A3;GPATCH1;ADAR;DDX41;CCAR2;HNRNPDL;SNRNP70;U2AF2;CWC22;ZMAT5;RALY;HNRNPA1;CTNNBL1;SRRM2;IVNS1ABP;HSPA8;PRPF38B;HNRNPA3;SNRPN;SF3A2;SRRM1;XAB2;HNRNPK;SNW1;PRPF18;DDX39B;RHEB;HNRNPH1;PRPF3;HNRNPA2B1;WAC;PPIE;HNRNPC;HNRNPH3;CACTIN;SLU7;RBMX;SNRPB;SF1;SUGP1
nBAF complex (GO:0071565)	8/12	0.000505382	0.00906714	0	0	8.20577	62.2834	SMARCD1;SMARCC1;SMARCD3;SMARCC2;ACTL6B;DPF1;DPF3;SMARCA2
HOPS complex (GO:0030897)	8/12	0.000505382	0.00906714	0	0	8.20577	62.2834	HOOK2;AKTIP;VPS33A;VPS33B;VIPAS39;HOOK3;VPS39;VPS16
protein serine/threonine phosphatase complex (GO:0008287)	18/43	0.000688031	0.0116583	0	0	2.95777	21.5375	PPP1R10;PPP2R5B;PPP2R2A;PPP2R5D;STRN4;PPP1R9B;PPP1CA;PPP2CA;PPP1CB;PPP3CA;PPP2CB;PPP4C;PPP4R1;PPP2R2C;PPP2R1A;CYCS;SHOC2;STRN
phosphatase complex (GO:1903293)	18/43	0.000688031	0.0116583	0	0	2.95777	21.5375	PPP1R10;PPP2R5B;PPP2R2A;PPP2R5D;STRN4;PPP1R9B;PPP1CA;PPP2CA;PPP1CB;PPP3CA;PPP2CB;PPP4C;PPP4R1;PPP2R2C;PPP2R1A;CYCS;SHOC2;STRN
BAF-type complex (GO:0090544)	10/18	0.000774194	0.0127637	0	0	5.12995	36.7494	RB1;SMARCD1;SMARCC1;SMARCD3;SMARCC2;PHF10;ACTL6B;DPF1;DPF3;SMARCA2
mitochondrial inner membrane (GO:0005743)	91/341	0.000863234	0.0138572	0	0	1.50243	10.5994	MTCH1;ACADVL;ABCD3;NDUFA12;ECI1;COX4I1;NDUFA10;ATP5C1;PHB2;ATP5G1;HERC2;OPA1;NNT;MTG2;CHCHD6;PMPCB;TK2;PMPCA;SLC25A45;MCCC1;ACSL5;SDHC;ATAD3A;CLPX;HADHA;OXA1L;SLC25A15;COX7A2L;BDH1;NDUFS7;TST;SLC25A19;NDUFS4;UQCRC1;NDUFS3;NDUFS2;SUCLG1;VDAC1;SLC25A12;SLC25A14;SLC25A13;GCDH;CNP;MTFP1;NDUFB11;TIMM9;AK2;ETFDH;NDUFB2;ATP5J;ABCB8;ATP5H;COX5B;COX5A;PARL;ACAT1;PGS1;SLC25A27;HMGCL;SLC25A29;GRPEL2;UCP2;CY…
vacuolar part (GO:0044437)	78/285	0.000897961	0.014045	0	0	1.55426	10.9037	RNF13;SPPL2B;HEXA;ARRB1;TCIRG1;ABCC10;LITAF;SLC2A8;ANXA6;FLOT1;AP1S1;VPS35;SBF2;VPS39;AP2M1;CTSB;NSF;STARD3;ARSA;ATP6V1G1;ATP6V1G2;SPHK2;GAA;STX8;VPS33A;SLC11A2;ATG9A;AP1B1;ATP11C;TMEM175;VAMP8;BCAN;RRAGB;COL6A1;TMBIM1;ATP6V0D1;DAGLB;GPLD1;CD63;MTMR2;TMEM63A;RPN2;SDC3;GBA;ABCB9;GNAI1;NCSTN;NEU4;GPC1;NEU1;PSAP;ATP6V1H;ATP6V1D;ARSB;VTI1B;VPS16;ATP6V0A1;AP1M1;ATP6V1F;ABCA2;SLC12A4;AP3D1;MCOLN1;GDAP2…
cell-cell contact zone (GO:0044291)	18/44	0.000952872	0.0145313	0	0	2.84383	19.7818	CAMK2D;JUP;PCDH9;ANK2;ANK3;TJP1;FLCN;TIAM1;PAK1;DLG1;CAPZB;GJA5;CTNNA1;PKP4;SCN4B;OBSL1;SCN1B;YWHAH
pre-autophagosomal structure (GO:0000407)	8/13	0.00108765	0.0156724	0	0	6.56421	44.7924	VMP1;ATG9A;NBR1;ULK3;ATG2A;ZFYVE1;ATG13;SQSTM1
membrane coat (GO:0030117)	21/55	0.00108981	0.0156724	0	0	2.53783	17.3124	SEC24B;AP1B1;AP3D1;CLTA;AP2A1;EPS15L1;AP2B1;AP3B2;DNM1;COPZ1;NCALD;SNAP91;EPN2;TMED3;AP1S1;COPG2;COPG1;SEC23B;COPE;SCYL1;SEC31A
clathrin-sculpted gamma-aminobutyric acid transport vesicle membrane (GO:0061202)	6/8	0.00110478	0.0156724	0	0	12.3039	83.7664	HSPA8;RAB3A;SLC32A1;SYT1;GAD1;VAMP2
SNARE complex (GO:0031201)	15/35	0.00142037	0.0196915	0	0	3.0796	20.1925	NAPA;SNAP25;STX16;STX8;STXBP2;CPLX2;BET1L;SCAMP5;VAMP8;BLOC1S6;STX6;VTI1A;YKT6;VAMP2;VTI1B
ubiquitin ligase complex (GO:0000151)	53/183	0.00148488	0.0200227	0	0	1.67889	10.9336	USP33;DCAF8;BRCA1;FBXO21;DCAF7;CYB5D2;UBE2L3;BTRC;FBXO8;FBXW5;ZER1;FBXW8;ANAPC7;FBXO2;UBE2E1;UBE4A;FBXO10;RNF40;DDB1;TRAF7;KCTD10;KCTD13;ANAPC5;RBCK1;UBE2V1;ANAPC2;CUL2;CUL1;RNF8;BRCC3;UBR1;FBXO44;OS9;DCAF11;DCAF12;RNF20;HSPA8;PHC2;PHC1;KLHL25;CBX4;FBXL19;GLMN;MIB2;KLHL2;WWP2;SVIP;CUL4A;CDC16;KLHL8;STUB1;FBXL5;FBXL4
organelle inner membrane (GO:0019866)	94/360	0.00150991	0.0200227	0	0	1.45827	9.4725	MTCH1;ACADVL;ABCD3;NDUFA12;ECI1;COX4I1;NDUFA10;ATP5C1;PHB2;ATP5G1;LMNB2;HERC2;OPA1;NNT;MTG2;CHCHD6;PMPCB;TK2;PMPCA;SLC25A45;MCCC1;ACSL5;SDHC;ATAD3A;CLPX;HADHA;OXA1L;SLC25A15;COX7A2L;BDH1;NDUFS7;TST;SLC25A19;NDUFS4;UQCRC1;NDUFS3;NDUFS2;SUCLG1;VDAC1;MATR3;SLC25A12;SLC25A14;SLC25A13;GCDH;CNP;MTFP1;NDUFB11;TIMM9;AK2;ETFDH;NDUFB2;ATP5J;ABCB8;ATP5H;COX5B;COX5A;PARL;ACAT1;PGS1;SLC25A27;HMGCL;NEU4;SLC25A…
protein phosphatase type 2A complex (GO:0000159)	10/20	0.00222457	0.0288721	0	0	4.10345	25.0647	PPP2CA;PPP2CB;PPP2R2C;PPP2R1A;PPP2R5B;CYCS;PPP2R2A;PPP2R5D;STRN;STRN4
cell leading edge (GO:0031252)	14/33	0.00228341	0.0288922	0	0	3.02499	18.3983	BCAS3;DCTN1;RAPH1;TUBG1;PRKCZ;CORO1A;YWHAZ;HDAC6;CORO1B;ARPC2;ABL1;AAK1;MYH9;NDEL1
endoplasmic reticulum-Golgi intermediate compartment (GO:0005793)	18/47	0.00232085	0.0288922	0	0	2.54916	15.4628	TMED9;TMED10;HSPA5;KDELR1;IST1;RAB1B;SLC35C2;SURF4;PDIA6;YIF1A;GOLGA3;NAT8;TMED3;NUCB1;TMED1;MPPE1;ERGIC1;SCYL1
SWI/SNF superfamily-type complex (GO:0070603)	23/66	0.00267037	0.0325786	0	0	2.19766	13.0223	RB1;SMARCD1;SMARCC1;HDAC2;SMARCC2;SMARCD3;ACTL6B;PHF10;TRRAP;MCRS1;CHD4;ACTR8;SMARCA2;UCHL5;MTA1;KAT5;RBBP4;RUVBL1;DPF1;DPF3;RBBP7;BRD8;BPTF
presynaptic membrane (GO:0042734)	17/44	0.00272531	0.0325968	0	0	2.58554	15.2681	ACHE;SNAP25;GABBR1;SYT1;GRIK5;PDE2A;GRIK4;GRIK2;SYP;GRM4;GRM7;ADORA2A;GRM8;ADORA1;NPTN;PICK1;ERC2
centrosome (GO:0005813)	92/360	0.00331649	0.038905	0	0	1.41568	8.08187	USP33;SNX10;CHD4;TPGS1;AATF;ACTR1A;ACTR1B;DPF2;CEP250;NEK2;LZTS2;IFT57;PRKACB;RAB8A;NDEL1;TSPYL2;IQCB1;ARHGEF10;LRRC45;IST1;HARBI1;USP2;CEP131;SPICE1;MTUS2;AXIN2;TUBG1;CCSAP;CKAP5;WRAP73;CLIP1;IFT81;NME7;ZFYVE19;FEZ1;KIFC3;ATP6V0D1;OBSL1;KIZ;MAD1L1;SDCCAG8;DCTN6;DYNC1I2;DCTN5;RABGAP1;MEAF6;RGS14;TUBGCP2;DCTN1;KATNB1;NDRG2;GNAI1;AURKA;SLC9A3R1;ODF2L;RIC8B;PRKAR2B;BLOC1S2;CEP70;POC1A;NPHP4;FOPNL;PC…
vesicle coat (GO:0030120)	13/31	0.00366963	0.0422354	0	0	2.9644	16.6233	SEC24B;CLTA;AP2A1;NCALD;COPZ1;EPN2;TMED3;COPG2;COPG1;SEC23B;COPE;SCYL1;SEC31A
axon (GO:0030424)	46/161	0.00388862	0.043927	0	0	1.64578	9.13362	APP;ACHE;NRP1;MTMR2;RAB3A;FKBP15;MYCBP2;KATNB1;ATP1A3;KLC1;SLC6A1;HDAC6;UCHL1;PAK1;ATCAY;GRM7;LRRTM1;PALM;NCS1;SLC38A7;MYH14;NEFL;PTK2B;NRCAM;NEFM;SLC17A7;NCDN;MAF1;TAC1;VPS16;NTRK1;DTNA;PDE2A;DTNBP1;AZIN2;CCSAP;MAPK8IP1;GAP43;ADCY9;BIN1;FEZ1;ALDOC;MAPT;LLGL1;MAP3K12;ZPR1
alpha-amino-3-hydroxy-5-methyl-4-isoxazolepropionic acid selective glutamate receptor complex (GO:0032281)	12/28	0.0041943	0.0465186	0	0	3.07801	16.8491	GRIA1;ABHD12;GRIA2;PORCN;DLG3;LRRTM4;CPT1C;SHISA9;CNIH3;GRIA3;CACNG4;GRIA4

## Sheet: Biological_NNIC
Term	Overlap	P.value	Adjusted.P.value	Old.P.value	Old.Adjusted.P.value	Odds.Ratio	Combined.Score	Genes
positive regulation of GTPase activity (GO:0043547)	157/482	7.18634e-12	2.08579e-08	0	0	2.01923	51.8111	ITSN2;FAM13B;ITSN1;ARHGAP36;RCBTB2;DOCK10;SYNGAP1;HERC2;RGS3;HERC1;AKT2;ARHGDIA;PLCE1;FBXO8;ARHGEF40;SBF1;RGS8;TBC1D22A;SBF2;RGS9;MAP2K1;RALGAPA1;TSC2;GAPVD1;TIAM2;ACAP3;TIAM1;ACAP2;TBC1D20;BIN1;MADD;PKP4;DENND6B;RIN1;NGEF;LLGL1;TBC1D9B;NPRL2;AGAP2;ARHGAP18;RASAL1;THY1;AGAP3;RASGRP2;ARHGAP15;KALRN;RASGRP1;RAP1GAP;RASGRP3;RIC8A;ABR;ARHGAP21;RIC8B;RACGAP1;NCKAP1L;RSU1;SRGAP3;SRGAP2;TBC1D17;EVI5;RAL…
positive regulation of GTP catabolic process (GO:0033126)	157/483	8.6172e-12	2.08579e-08	0	0	2.01291	51.2834	ITSN2;FAM13B;ITSN1;ARHGAP36;RCBTB2;DOCK10;SYNGAP1;HERC2;RGS3;HERC1;AKT2;ARHGDIA;PLCE1;FBXO8;ARHGEF40;SBF1;RGS8;TBC1D22A;SBF2;RGS9;MAP2K1;RALGAPA1;TSC2;GAPVD1;TIAM2;ACAP3;TIAM1;ACAP2;TBC1D20;BIN1;MADD;PKP4;DENND6B;RIN1;NGEF;LLGL1;TBC1D9B;NPRL2;AGAP2;ARHGAP18;RASAL1;THY1;AGAP3;RASGRP2;ARHGAP15;KALRN;RASGRP1;RAP1GAP;RASGRP3;RIC8A;ABR;ARHGAP21;RIC8B;RACGAP1;NCKAP1L;RSU1;SRGAP3;SRGAP2;TBC1D17;EVI5;RAL…
regulation of synaptic plasticity (GO:0048167)	51/120	8.00515e-09	1.29176e-05	0	0	3.05383	56.933	SNAP25;RAB3A;SERPINE2;RASGRF1;GRIK2;SYNGAP1;SIPA1L1;JPH3;NETO1;LRRTM1;ADORA1;NPTN;HRAS;RAB8A;YWHAH;MEF2C;SYP;SHISA9;ADORA2A;ITPKA;PICK1;NSMF;RIN1;SHANK3;VAMP2;SHANK2;DBN1;ANAPC2;SLC24A2;CAMK2B;SNAP47;RGS14;STXBP1;CAMK2A;CPLX2;PRKCZ;CRHR1;SYNGR1;HRH2;PTK2B;APOE;DRD1;NCDN;NTRK2;ATP2B2;BAIAP2;GRIN2B;GRIN1;CPEB1;CNTN2;RAB3GAP1
regulation of synaptic transmission (GO:0050804)	82/245	1.99739e-07	0.000241735	0	0	2.08296	32.1322	ACHE;SNAP25;OXTR;RAB3A;SERPINE2;GRIK5;KCNC4;RASGRF1;GRIK2;ARRB2;SLC6A1;PPP3CA;SYNGAP1;SIPA1L1;JPH3;RIMS3;GRM4;NETO1;GRM7;LRRTM1;GRM8;ADORA1;NPTN;GLUL;HRAS;RAB8A;YWHAH;MEF2C;SYP;MAPK8IP2;SHISA9;STX1B;ADORA2A;ITPKA;PICK1;NSMF;HAP1;RIN1;SHANK3;VAMP2;DBN1;SHANK2;PFN2;ANAPC2;NAPA;NLGN3;SLC24A2;CAMK2B;SNAP47;PXK;RGS14;STXBP1;CAMK2A;SLC1A3;PLA2G6;CPLX2;PRKCZ;CRHR1;SYNGR1;HRH2;KISS1R;PTK2B;APOE;NCDN;DRD1…
regulation of mRNA splicing, via spliceosome (GO:0048024)	24/44	2.83269e-07	0.000274261	0	0	4.93873	74.4606	SRPK2;RBM25;DDX5;TIA1;MBNL2;RBFOX2;RBM8A;RBFOX3;CELF3;CELF4;JMJD6;SRPK1;PTBP1;SNW1;U2AF2;THRAP3;CWC22;HNRNPA2B1;ACIN1;RNPS1;SRSF4;RBMX;SRSF12;SRSF9
regulation of small GTPase mediated signal transduction (GO:0051056)	84/256	3.71494e-07	0.000299734	0	0	2.02202	29.9375	GDI1;FAM13B;DENND1A;ITSN1;GDI2;RASGRF1;ARHGAP1;STMN3;ARRB1;ARHGAP5;ARHGAP36;FLCN;SYNGAP1;SIPA1L1;RASGEF1A;RASGEF1B;ARHGDIA;RASGEF1C;NUP62;FLOT1;PLCE1;FBXO8;HRAS;PSD;MAP2K1;RALGAPA1;ARHGEF17;PLEKHG5;TSC2;ARHGEF18;ARAP3;GAPVD1;DGKZ;VAV2;TIAM2;TIAM1;ARHGAP10;ARHGEF9;RASA3;MADD;KCTD13;ARHGEF2;STAMBP;ARHGEF7;SOS1;RAPGEF6;SQSTM1;NGEF;KANK1;MAPKAP1;ARHGAP18;PIK3R2;RASAL1;RASGRP2;ARHGAP15;KALRN;RAP1GAP;R…
mRNA 3'-end processing (GO:0031124)	36/85	1.34059e-06	0.000795309	0	0	3.02757	40.94	EIF4A2;APP;EIF4A1;AHCYL1;RBM8A;ZC3H3;EIF4A3;CSTF2;PARN;LSM10;U2AF2;PAPOLG;CSTF1;TNKS1BP1;SYMPK;SRSF11;CPSF3;APLP1;SSU72;UPF3B;CNOT10;MLH1;SRRM1;CNOT4;PAN2;CNOT7;CNOT2;CNOT3;TUT1;PAF1;SRSF4;RNPS1;SRSF5;CNOT8;SNRPB;SRSF9
mRNA processing (GO:0006397)	117/397	1.35237e-06	0.000795309	0	0	1.73321	23.422	EIF4A2;EIF4A1;APP;DBR1;AHCYL1;CCNH;EIF4A3;GPATCH1;PHRF1;CCAR2;LSM10;PAPOLG;CWC22;ARL6IP4;SRRM2;RBFOX1;RBFOX2;MBNL2;RBFOX3;APLP1;SSU72;SRRM1;JMJD6;DDX39B;HNRNPUL1;PRPF3;XRN2;PPIE;SRSF4;SRSF5;SF1;SNRPB;SRSF9;DDX5;RBM8A;CSTF2;PDCD11;PCBP2;ZMAT5;CSTF1;SYMPK;RBM10;CPSF4;HSPA8;PRPF38B;FUS;CPSF3;UPF3B;CNOT10;SRPK1;CNOT4;PAN2;CPEB1;HNRNPK;CNOT7;SNW1;CNOT2;CNOT3;PAF1;RNPS1;HNRNPC;CLASRP;CNOT8;SUGP2;SUGP1;…
regulation of mRNA processing (GO:0050684)	31/69	1.56986e-06	0.000795309	0	0	3.35974	44.9013	RBM25;DDX5;AHCYL1;RBM8A;CELF3;CELF4;PTBP1;U2AF2;CWC22;POLR2G;SRSF12;SRPK2;CPSF4;TIA1;RBFOX2;MBNL2;PTCD2;RBFOX3;JMJD6;SRPK1;CNOT7;SNW1;THRAP3;HNRNPA2B1;ACIN1;PAF1;SRSF4;RNPS1;RBMX;SRSF9;TNRC6B
regulation of Ras GTPase activity (GO:0032318)	105/349	1.64286e-06	0.000795309	0	0	1.78338	23.753	ITSN2;ITSN1;STMN3;RCBTB2;DOCK10;SYNGAP1;AKT2;ARHGEF40;SBF1;TBC1D22A;SBF2;MAP2K1;RALGAPA1;TSC2;TIAM2;TIAM1;ACAP3;ACAP2;TBC1D20;MADD;PKP4;DENND6B;NGEF;LLGL1;TBC1D9B;FICD;AGAP2;RASAL1;THY1;AGAP3;RASGRP2;ARHGAP15;KALRN;RASGRP1;RAP1GAP;RASGRP3;ABR;NCKAP1L;TBC1D17;SRGAP2;EVI5;TBC1D16;RAP1GAP2;ADAP1;ARHGAP33;RANBP10;PLXNB2;PIN1;RGL3;RGL1;RGL2;DENND1A;GDI2;RASGRF1;ARHGAP1;ARHGEF10L;ARHGAP5;SIPA1L1;RASGEF…
regulation of mRNA metabolic process (GO:1903311)	33/76	1.8736e-06	0.000824554	0	0	3.16126	41.6896	RBM25;NBAS;DDX5;AHCYL1;RBM8A;CELF3;CELF4;PTBP1;DHX34;U2AF2;CWC22;POLR2G;SRSF12;SRPK2;CPSF4;TIA1;RBFOX2;MBNL2;PTCD2;RBFOX3;JMJD6;SRPK1;CNOT7;SNW1;THRAP3;HNRNPA2B1;ACIN1;PAF1;SRSF4;RNPS1;RBMX;SRSF9;TNRC6B
synaptic transmission (GO:0007268)	125/434	2.20099e-06	0.000887916	0	0	1.67838	21.8635	KCNG4;CHRM1;RAB3A;ABAT;TPGS1;HTR4;RPS6KA3;GPR176;KIF5A;PRKACB;GLUL;AP2M1;SCN1B;KCNH1;PRKCG;NSF;KCNH3;ACTN2;SLC6A13;CACNB2;CACNB3;ADCY9;VDAC1;GRIA1;GRIA2;CNP;STXBP1;SLC1A3;SLC1A6;KCNV1;GNG10;RRAS;EPB41L1;MBP;KCNN2;DRD1;APOE;NPTX2;TAC1;GRIA3;GRIA4;SYT5;HSPA8;DTNA;SYT1;HTR1D;GRIN2B;DLG1;GNAL;TH;DLG3;GNB2;PNOC;GNB1;CALM1;CNIH3;FGF12;SCN2B;ACHE;SNAP25;DOC2A;KCNC2;GRIK5;KCNC4;RASGRF1;GRIK4;AP2A1;GRIK2;…
cytoskeleton-dependent intracellular transport (GO:0030705)	41/104	2.41487e-06	0.00089926	0	0	2.68293	34.7007	APP;DCTN1;SPG7;PRKCZ;RASGRP1;AP3M2;CDC42;BLOC1S5;ARHGAP21;BLOC1S6;RHOT2;UCHL1;TUBA1B;KLC2;RHOT1;TUBA1A;OPA1;KIF5C;BLOC1S2;KIF5A;NEFL;NEFM;KIF3C;KIF1A;IFT57;NDEL1;MAP2K1;MAP1S;CEP131;DTNBP1;LCA5;AP3D1;AP3B2;PEX14;SOD1;IFT81;BBS12;NME7;MAPT;HAP1;COPG1
RNA 3'-end processing (GO:0031123)	40/101	2.78624e-06	0.000963443	0	0	2.70296	34.573	EIF4A2;APP;EIF4A1;AHCYL1;RBM8A;ZC3H3;EIF4A3;CSTF2;PARN;LSM10;U2AF2;PAPOLG;CSTF1;SYMPK;TNKS1BP1;SRSF11;PTCD1;INTS1;CPSF3;ELAC2;APLP1;SSU72;UPF3B;CNOT10;MLH1;SRRM1;CNOT4;PAN2;SUPV3L1;CNOT7;CNOT2;CNOT3;PAF1;TUT1;SRSF4;RNPS1;SRSF5;CNOT8;SNRPB;SRSF9
regulation of excitatory postsynaptic membrane potential (GO:0060079)	25/52	3.51996e-06	0.00107699	0	0	3.81007	47.8432	NLGN3;MTMR2;GRIK5;CELF4;SEZ6;GRIK2;PRKCZ;RIMS2;PPP3CA;ATXN1;CUX2;NETO1;ADORA1;PTK2B;SLC17A7;MEF2C;MAPK8IP2;GRIN2B;GRIN1;STX1B;P2RX4;ADORA2A;SLC29A1;SHANK3;RAB3GAP1
Golgi vesicle transport (GO:0048193)	67/202	3.55956e-06	0.00107699	0	0	2.05053	25.7257	CLTA;AP2A1;ARRB1;GCC1;GOLGA3;GOLGA4;AP1S1;BCAP29;SCYL1;TMED9;COG7;TRAPPC2L;AP1B1;COG2;COG1;ANK3;AP3B2;COPZ1;NRBP1;ARFGAP1;DNM2;TAPBP;VAMP8;TBC1D20;PACS1;ZW10;RAB34;PICK1;PREB;MPPE1;LLGL1;VAMP2;ERGIC1;NAPA;MACF1;TMED10;LMAN2L;STX16;RAB1B;GOSR2;STX18;LMF1;BLOC1S6;SNX1;CUX1;RAB26;VTI1A;STX6;YKT6;SEC23B;SEC31A;AP1M1;BBS2;BCAP31;TRAPPC3;HSPA8;SEC24B;SURF4;GBF1;DTNBP1;PUM1;MYO1B;SPIRE1;COPG2;CORO7;COPG…
positive regulation of Ras GTPase activity (GO:0032320)	89/292	5.57069e-06	0.00158583	0	0	1.81404	21.9462	ITSN2;DENND1A;ITSN1;GDI2;RASGRF1;ARHGAP1;ARHGEF10L;ARHGAP5;RCBTB2;DOCK10;SYNGAP1;SIPA1L1;RASGEF1A;RASGEF1B;AKT2;EVI5L;ARHGEF40;SBF1;TBC1D22A;HRAS;SBF2;NDEL1;PLEKHG3;ARHGEF10;BCAS3;MAP2K1;ARHGEF15;RALGAPA1;ARHGEF17;PLEKHG5;DENND2A;ARHGEF19;TBC1D8;TSC2;ARHGEF18;ARAP3;VAV2;TIAM2;TIAM1;ARHGAP10;ARHGEF9;TBC1D20;RASA3;MADD;ALDH1A1;ARHGEF1;PKP4;DENND6B;ARHGEF2;ARHGEF7;SOS1;NGEF;LLGL1;TBC1D9B;RABGAP1;RAP…
regulation of neuronal synaptic plasticity (GO:0048168)	23/47	5.8965e-06	0.00158583	0	0	3.94213	47.4678	CAMK2B;RAB3A;RASGRF1;CAMK2A;GRIK2;SYP;SHISA9;GRIN1;SYNGR1;CPEB1;JPH3;SYNGAP1;NETO1;NPTN;CNTN2;NSMF;NCDN;APOE;HRAS;SHANK3;RAB8A;RAB3GAP1;DBN1
proteasome-mediated ubiquitin-dependent protein catabolic process (GO:0043161)	67/205	6.25537e-06	0.0015938	0	0	2.00558	24.031	UBE2D3;ARRB1;ARRB2;TRIM9;PSMD6;UCHL1;PSMD7;KAT5;PSMD5;PSMD2;PSMD1;BTRC;FBXW5;ANAPC7;FBXO2;FBXW9;UBE2E1;RAD23A;DDB1;PSMA5;RNF126;PSMA3;KCTD10;PSME3;TRIM13;KCTD13;ANAPC5;RBCK1;BIRC2;ANAPC2;CUL1;AGAP3;RNF4;PSMA7;USP19;ARNTL;HSP90B1;AURKA;PCNP;DNAJB2;PPP2CB;ERLEC1;MTA1;OS9;UBB;PCBP2;TBL1X;BUB3;UBE2I;HSPA5;WFS1;FBXL19;SYVN1;WWP2;UBE2G2;CUL4A;UBE2W;PSMC5;NPLOC4;PSMC1;JKAMP;CDC16;PSMC2;DNAJC10;STUB1;FBX…
regulation of RNA splicing (GO:0043484)	31/73	6.66933e-06	0.00161431	0	0	3.039	36.2188	RBM25;DDX5;RBM8A;CELF3;CELF4;PQBP1;PTBP1;SNRNP70;U2AF2;FASTK;CWC22;SRSF12;SRPK2;RBFOX1;TIA1;RBFOX2;MBNL2;RBFOX3;CLK3;JMJD6;SRPK1;SNW1;THRAP3;HNRNPH1;HNRNPA2B1;ACIN1;SRSF4;RNPS1;RBMX;SRSF9;ZPR1
microtubule-based transport (GO:0010970)	37/95	1.02045e-05	0.00235237	0	0	2.62802	30.203	APP;DCTN1;SPG7;PRKCZ;RASGRP1;AP3M2;CDC42;BLOC1S5;ARHGAP21;UCHL1;RHOT2;BLOC1S6;KLC2;RHOT1;OPA1;BLOC1S2;NEFL;NEFM;KIF1A;KIF3C;IFT57;NDEL1;MAP2K1;MAP1S;CEP131;DTNBP1;LCA5;AP3D1;AP3B2;PEX14;SOD1;IFT81;NME7;BBS12;MAPT;HAP1;COPG1
proteasomal protein catabolic process (GO:0010498)	68/212	1.08809e-05	0.00239428	0	0	1.95047	22.291	UBE2D3;ARRB1;ARRB2;TRIM9;PSMD6;UCHL1;PSMD7;KAT5;PSMD5;PSMD2;PSMD1;BTRC;FBXW5;ANAPC7;FBXO2;FBXW9;UBE2E1;RAD23A;RNF41;DDB1;PSMA5;RNF126;PSMA3;KCTD10;PSME3;TRIM13;KCTD13;ANAPC5;RBCK1;BIRC2;ANAPC2;CUL1;AGAP3;RNF4;PSMA7;USP19;ARNTL;HSP90B1;AURKA;PCNP;DNAJB2;PPP2CB;ERLEC1;MTA1;OS9;UBB;PCBP2;TBL1X;BUB3;UBE2I;HSPA5;WFS1;FBXL19;SYVN1;WWP2;UBE2G2;CUL4A;UBE2W;PSMC5;NPLOC4;PSMC1;JKAMP;CDC16;PSMC2;DNAJC10;STU…
ubiquitin-dependent protein catabolic process (GO:0006511)	102/355	2.03098e-05	0.0042403	0	0	1.66854	18.0276	UBE2D3;UBE3A;FBXO21;FBXO22;UBE2L3;PSMD6;PSMD7;KAT5;PSMD5;PSMD2;PSMD1;BTRC;FBXO8;FBXW5;USP5;ANAPC7;FBXO2;FBXW9;USP2;UBE2E1;UBE4A;RNF40;RNF126;KCTD10;PSME3;TRIM13;KCTD13;ANAPC5;RBCK1;SQSTM1;ANAPC2;CUL2;CUL1;AGAP3;UBR1;HSP90B1;BAG6;UBB;PCBP2;UBR5;UBE2I;HSPA5;WFS1;CYLD;UBE2W;NPLOC4;CDC16;DNAJC10;FBXL2;FBXL5;FBXL4;BAP1;RNF187;USP36;USP33;ARRB1;ARRB2;TRIM9;UCHL1;ARIH2;USP48;RAD23A;UCHL5;DDB1;PSMA5;PSMA…
modification-dependent macromolecule catabolic process (GO:0043632)	105/368	2.13339e-05	0.0042403	0	0	1.65256	17.7736	UBE2D3;UBE3A;FBXO21;FBXO22;UBE2L3;PSMD6;PSMD7;KAT5;PSMD5;PSMD2;PSMD1;BTRC;FBXO8;FBXW5;USP5;ANAPC7;FBXO2;FBXW9;USP2;UBE2E1;UBE4A;RNF40;RNF126;KCTD10;PSME3;TRIM13;KCTD13;ANAPC5;RBCK1;SQSTM1;ANAPC2;CUL2;CUL1;AGAP3;UBR1;HSP90B1;BAG6;UBB;PCBP2;UBR5;UBE2I;HSPA5;WFS1;CYLD;UBE2W;NPLOC4;CDC16;DNAJC10;UBA1;FBXL2;FBXL5;SAE1;FBXL4;BAP1;RNF187;USP36;USP33;ARRB1;ARRB2;TRIM9;UCHL1;ARIH2;USP48;RAD23A;UCHL5;DDB1;…
modification-dependent protein catabolic process (GO:0019941)	104/364	2.18979e-05	0.0042403	0	0	1.65559	17.763	UBE2D3;UBE3A;FBXO21;FBXO22;UBE2L3;PSMD6;PSMD7;KAT5;PSMD5;PSMD2;PSMD1;BTRC;FBXO8;FBXW5;USP5;ANAPC7;FBXO2;FBXW9;USP2;UBE2E1;UBE4A;RNF40;RNF126;KCTD10;PSME3;TRIM13;KCTD13;ANAPC5;RBCK1;SQSTM1;ANAPC2;CUL2;CUL1;AGAP3;UBR1;HSP90B1;BAG6;UBB;PCBP2;UBR5;UBE2I;HSPA5;WFS1;CYLD;UBE2W;NPLOC4;CDC16;DNAJC10;UBA1;FBXL2;FBXL5;SAE1;FBXL4;BAP1;RNF187;USP36;USP33;ARRB1;ARRB2;TRIM9;UCHL1;ARIH2;USP48;RAD23A;UCHL5;DDB1;…
activation of signaling protein activity involved in unfolded protein response (GO:0006987)	27/64	2.97033e-05	0.00531473	0	0	3.00241	31.2979	ACADVL;DCTN1;GOSR2;SRPR;CXXC1;ADD1;HSP90B1;EXTL3;SEC31A;TSPYL2;KLHDC3;ZBTB17;MBTPS1;XBP1;HSPA5;WFS1;PPP2R5B;SYVN1;ASNS;PDIA6;ARFGAP1;YIF1A;VAPB;PREB;CALR;ATP6V0D1;MBTPS2
generation of precursor metabolites and energy (GO:0006091)	106/375	2.99821e-05	0.00531473	0	0	1.63089	16.9856	PANK2;NDUFA12;NDUFA10;ATP5C1;OGDHL;ENO1;ENO2;ENO3;PPP1CB;AKT2;AKT1;PRKACB;PRKAB2;SDHC;ACLY;OXA1L;COX7A2L;ADCY9;PRKAR1B;PRKAR1A;UQCRC1;PFKFB2;NDUFB11;STXBP1;COX17;AK2;ATP5J;ITPR2;ATP5H;ACACB;MCHR1;LDHB;GNG10;CYB5R4;LDHA;UBB;PRKAR2B;PGK1;CYC1;NDUFV2;NDUFV1;SYT5;SURF1;MLXIPL;PPP1R1A;GNB2;GNB1;NDUFAF2;GNB4;CYCS;NDUFAF1;ACO2;CALM1;MRAP2;PYGB;SNAP25;ACADVL;KCNC2;COX4I1;PRKAG2;ATP5G1;HK1;PGM2;ME3;PGM1;T…
regulation of neuron projection development (GO:0010975)	82/275	3.074e-05	0.00531473	0	0	1.75587	18.2434	ACHE;NRP1;SNAP25;ATP8A2;GDI1;AATK;ILK;RND2;PQBP1;ROBO1;SYNGAP1;SIPA1L1;ARHGDIA;NCS1;PALM;NPTN;AKT1;NEFL;NEFM;NRCAM;LZTS1;SCN1B;NDEL1;YWHAH;MEF2C;FBXW8;IST1;ACSL6;ISLR2;TIAM1;MAG;FEZ1;ITPKA;UBE2V2;NSMF;ARHGEF1;MAPT;FKBP4;OBSL1;SHANK3;NGEF;DBN1;ANAPC2;NLGN3;CAMK2B;KANK1;NUMBL;SEMA7A;HDAC2;TWF2;SEZ6;KATNB1;THY1;NTN1;CUX2;CUX1;CHN1;INPP5J;PTK2B;MBP;APOE;PACSIN1;LYN;RAP1GAP2;NTRK1;LINGO1;NTRK2;PLK5;SE…
gene expression (GO:0010467)	174/672	3.39636e-05	0.00553006	0	0	1.45096	14.9307	RPL4;EIF4A2;CARS;EIF4A1;SRP19;CCNT1;CCNH;UBE2D3;EIF4A3;PHAX;RORA;CCNC;PPP2R2A;EPRS;NR3C1;RPL6;EDC3;NR3C2;LSM10;EDC4;NARS;PSMD6;PSMD7;RPL18A;PSMD5;PPP2R1A;PSMD2;NARS2;AKT1;PSMD1;LZTS1;RPL21;RPL23;MED8;SARS;POLRMT;NRBP1;WDR77;SRRM1;EEF1A1;LARS2;HNRNPUL1;PSME3;SRSF4;SRSF5;SNRPB;SRSF9;DDX6;AARS2;RPN2;ANP32A;RBM8A;CSTF2;GTF2E1;GSPT2;UBB;LARS;PCBP2;CSTF1;NRBF2;VARS2;EIF2B5;ESRRA;YARS;EIF2B4;HSPA8;FUS;C…
cognition (GO:0050890)	70/227	3.50101e-05	0.00553006	0	0	1.84104	18.8888	APP;OXTR;FEN1;CHRM1;THRA;CRTC1;TUSC3;RASGRF1;SLC6A1;SYNGAP1;JPH3;GRM4;NETO1;GRM7;CHL1;ADORA1;HRAS;DGCR2;PRKCG;MEF2C;SLC11A2;MAPK8IP2;FOXP2;GPR162;PRKAR1B;VDAC1;RIN1;SHANK3;SHANK2;GRIA1;NLGN3;SLC24A2;RGS14;PDE1B;NRXN3;ATP1A3;NRXN2;PTN;PLA2G6;JAKMIP1;PRKCZ;CRHR1;RIC8A;CUX2;ATXN1;HRH3;PRKAR2B;HRH2;CHST10;ST3GAL4;SLC17A7;DRD1;TAC1;GPR155;STRA6;ASIC1;NTRK1;PRNP;NTRK2;GABRA5;BTBD9;GRIN2B;GRIN1;TTC8;TH;…
substantia nigra development (GO:0021762)	21/45	3.70718e-05	0.00553006	0	0	3.5975	36.704	YWHAE;CNP;HSPA5;MAPKAP1;ATP5J;NDRG2;SYNGR3;ENO3;CDC42;LDHA;MAG;YWHAQ;NDUFS3;GNB4;PLP1;PADI2;MBP;RAD1;CKB;CALM1;YWHAH
regulation of postsynaptic membrane potential (GO:0060078)	25/58	3.75412e-05	0.00553006	0	0	3.11616	31.7539	NLGN3;MTMR2;GRIK5;CELF4;SEZ6;GRIK2;PRKCZ;RIMS2;PPP3CA;ATXN1;CUX2;NETO1;ADORA1;PTK2B;SLC17A7;MEF2C;MAPK8IP2;GRIN2B;GRIN1;STX1B;P2RX4;ADORA2A;SLC29A1;SHANK3;RAB3GAP1
establishment of organelle localization (GO:0051656)	55/168	3.84441e-05	0.00553006	0	0	2.00752	20.4091	SNAP25;RAB3A;DOC2A;NUMA1;DENND1A;ITSN1;PINX1;SYNE1;TRIM9;NDEL1;ACTR2;MAP2K1;ATP6AP1;MAP1S;SPICE1;SHROOM2;AP3B2;DNM2;ZW10;FEZ1;MYH9;MAPT;HAP1;ARHGEF2;VAMP2;SEH1L;DCTN1;KATNB1;CPLX2;PRKCZ;RASGRP1;NTN1;PLD2;AP3M2;CDC42;BLOC1S5;ARHGAP21;BLOC1S6;RHOT2;TMEM201;RHOT1;BLOC1S2;PIP5K1C;MAP4;PACSIN1;BBS2;SYT1;DTNBP1;AP3D1;MLH1;RAB11B;EIF6;TH;SPIRE1;COPG1
microtubule-based process (GO:0007017)	120/437	3.88395e-05	0.00553006	0	0	1.56772	15.9219	RB1;APP;STMN3;TPGS1;TUBB3;KIF5C;STMN1;KIF5A;NEK2;KIF21A;LZTS2;MAP2K1;MAP1S;CEP131;SPICE1;EML1;TUBA4A;CLIP1;IFT81;ZW10;MAP7D2;TTLL11;OBSL1;SEH1L;CNP;TUBGCP2;KLC1;PRKCZ;RASGRP1;BLOC1S5;ARHGAP21;BLOC1S6;RHOT2;RHOT1;KLC2;RACGAP1;MAP2;BLOC1S2;MAP7;MAP6;FOPNL;TPPP;MAP4;KIF3C;SRGAP2;MARK1;BBS2;DNAH14;HOOK3;CAMSAP3;FER;TBCE;RANBP10;SPIRE1;CCSER2;CNTN2;CNTROB;DNAL4;MAP3K11;NUMA1;CHD4;KIF17;TUBA1B;UCHL1;TU…
learning (GO:0007612)	41/115	4.16098e-05	0.00575522	0	0	2.28255	23.0245	NLGN3;SLC24A2;APP;RGS14;PDE1B;NRXN3;ATP1A3;NRXN2;PTN;SLC6A1;CRHR1;RIC8A;SYNGAP1;ATXN1;GRM4;JPH3;HRH3;NETO1;GRM7;PRKAR2B;HRH2;CHST10;DRD1;TAC1;HRAS;STRA6;ASIC1;NTRK2;GABRA5;MAPK8IP2;GRIN2B;FOXP2;GRIN1;GPR162;TH;PPP1R1B;CNTN2;VDAC1;RIN1;SHANK3;SHANK2
regulation of cell morphogenesis (GO:0022604)	113/408	4.3558e-05	0.0057577	0	0	1.58566	15.9223	LDLRAD4;POFUT2;SYNGAP1;ARHGDIA;CFL1;PALM;NRCAM;LZTS1;TBC1D22A;FBXW8;IST1;ISLR2;GPR162;TIAM1;MAG;CFDP1;TBC1D20;NSMF;EZR;OBSL1;NGEF;ANAPC2;CSF1R;SEMA7A;NUMBL;TBC1D9B;TWF2;THY1;ARHGAP15;CORO1A;CORO1B;STRIP2;EPB41L3;S100A13;MYH14;MBP;APOE;TBC1D17;EVI5;TBC1D16;BCL11A;RCC2;SSH3;ARPC2;STK25;PLXNB2;CNTN2;CALR;FERMT2;CDC42SE2;ACHE;NRP1;GDI1;SH3KBP1;AATK;ILK;RND2;PQBP1;ROBO1;SIPA1L1;CAPZB;ZMYM3;ZMYM4;NEFL;…
proteolysis involved in cellular protein catabolic process (GO:0051603)	109/391	4.40064e-05	0.0057577	0	0	1.59968	16.0467	UBE2D3;UBE3A;FBXO21;FBXO22;UBE2L3;PSMD6;PSMD7;KAT5;PSMD5;PSMD2;PSMD1;LONP2;FBXO8;BTRC;FBXW5;USP5;ANAPC7;FBXO2;FBXW9;USP2;UBE2E1;UBE4A;CLPX;RNF40;RNF41;RNF126;KCTD10;CLPP;PSME3;KCTD13;TRIM13;ANAPC5;RBCK1;SQSTM1;ANAPC2;CUL2;CUL1;AGAP3;UBR1;HSP90B1;BAG6;UBB;UBR5;PCBP2;UBE2I;HSPA5;WFS1;CYLD;UBE2W;NPLOC4;CDC16;DNAJC10;UBA1;FBXL2;FBXL5;SAE1;FBXL4;BAP1;RNF187;USP36;USP33;ARRB1;ARRB2;TRIM9;UCHL1;ARIH2;CT…
positive regulation of nuclease activity (GO:0032075)	27/66	5.70155e-05	0.00715692	0	0	2.84809	27.832	ACADVL;DCTN1;GOSR2;SRPR;CXXC1;ADD1;HSP90B1;EXTL3;SEC31A;TSPYL2;KLHDC3;ZBTB17;MBTPS1;XBP1;HSPA5;WFS1;PPP2R5B;SYVN1;ASNS;PDIA6;ARFGAP1;YIF1A;VAPB;PREB;CALR;ATP6V0D1;MBTPS2
response to topologically incorrect protein (GO:0035966)	48/143	5.76575e-05	0.00715692	0	0	2.08257	20.3279	PPP1R15A;ACADVL;HSP90AB1;ATF6B;DCTN1;GOSR2;SRPR;FAF2;CXXC1;CLU;HDAC6;ADD1;HSP90B1;DNAJB2;HSPH1;CREB3L3;DNAJB5;TMEM129;EXTL3;SEC31A;TSPYL2;KLHDC3;ZBTB17;HSPA8;MBTPS1;XBP1;HSPA5;WFS1;EDEM2;PPP2R5B;SYVN1;ASNS;HSPA2;PDIA6;ARFGAP1;YIF1A;UBE2W;CREB3;VAPB;JKAMP;DNAJC4;PREB;TMBIM6;STUB1;CALR;ATP6V0D1;MBTPS2;AARS
histone H4 deacetylation (GO:0070933)	11/17	6.24121e-05	0.00754046	0	0	7.52678	72.8725	HDAC4;HDAC5;HDAC2;HDAC3;HDAC11;BAZ2A;SIRT7;HDAC9;HDAC6;RCOR1;HDAC7
axon cargo transport (GO:0008088)	19/40	6.38626e-05	0.00754046	0	0	3.71865	35.9176	APP;AP3D1;DTNBP1;SPG7;AP3B2;SOD1;AP3M2;BLOC1S5;BLOC1S6;UCHL1;KLC2;OPA1;BLOC1S2;NEFL;NEFM;KIF1A;MAPT;HAP1;NDEL1
regulation of cell projection organization (GO:0031344)	108/391	7.15058e-05	0.0082419	0	0	1.57889	15.0717	NCKAP1;ATP8A2;SYNGAP1;ARHGDIA;PALM;AKT1;NRCAM;LZTS1;TBC1D22A;SCN1B;PPP1R16B;MEF2C;FBXW8;IST1;ACSL6;ISLR2;GPR162;TIAM1;MAG;TBC1D20;FEZ1;UBE2V2;NSMF;FKBP4;OBSL1;NGEF;ANAPC2;PFN2;SEMA7A;NUMBL;TBC1D9B;TWF2;THY1;CORO1B;INPP5J;MBP;APOE;TBC1D17;EVI5;PACSIN1;TBC1D16;LYN;RAP1GAP2;PLK5;BCL11A;SSH3;FER;ARPC2;STK25;CNTN1;PLXNB2;CNTN2;ITM2C;ACHE;SNAP25;NRP1;GDI1;BRK1;AATK;ILK;RND2;PQBP1;ROBO1;SIPA1L1;NCS1;NPT…
regulation of axonogenesis (GO:0050770)	40/114	7.72233e-05	0.0086939	0	0	2.2263	21.0804	ACHE;NRP1;SEMA7A;GDI1;TWF2;ILK;AATK;THY1;RND2;NTN1;ROBO1;SYNGAP1;SIPA1L1;ARHGDIA;CHN1;NEFL;NRCAM;MBP;NEFM;APOE;NDEL1;LINGO1;NTRK2;SEMA4D;IST1;BCL11A;ISLR2;WNT7A;SSH3;GRIN1;VEGFA;TIAM1;MAG;STK25;CNTN2;PLXNB2;ARHGEF1;MAPT;ANAPC2;SPG20
histone H4 acetylation (GO:0043967)	21/47	8.2104e-05	0.00903331	0	0	3.32035	31.2363	NCOA1;NAA60;MEAF6;KMT2A;PHF20;TRRAP;MCRS1;JADE3;JADE2;MSL1;PER1;KANSL1;KANSL2;RUVBL1;WDR5;KAT8;APBB1;DMAP1;BRD8;TCF3;BRD4
glycolytic process (GO:0006096)	20/44	8.9833e-05	0.00966403	0	0	3.42531	31.9155	PFKFB2;TPI1;OGDHL;PPP2R5D;ENO1;BPGM;ENO2;ENO3;GCK;HK1;LDHB;LDHA;PFKL;PKM;PGK1;ALDOC;ALDOA;PFKM;GAPDH;PGM1
actin filament organization (GO:0007015)	49/150	0.000105043	0.01099	0	0	1.99942	18.317	FMN1;ARRB1;PPP1R9A;PPP1R9B;CFL1;PHACTR1;ACTR2;SHROOM2;ACTN4;SHROOM1;FSCN1;KCTD13;ARHGEF2;EZR;KPTN;ALDOA;DBN1;GAS7;PDXP;CORO1A;CORO1B;ADD1;HSP90B1;ADD2;CDC42;FLNA;PTK2B;PPARGC1B;WASF3;PACSIN1;GSN;DMTN;MICAL3;MICAL2;ARPC4;SORBS1;BAIAP2;SORBS3;TTC17;DLG1;MYO1B;ARPC2;ARPC3;ABI1;ZYX;SPIRE1;TCAP;CORO7;BCAR1
positive regulation of axonogenesis (GO:0050772)	22/51	0.000106699	0.01099	0	0	3.11884	28.5233	NRP1;NTRK2;SEMA7A;SEMA4D;IST1;BCL11A;TWF2;ILK;ISLR2;RND2;NTN1;ROBO1;VEGFA;TIAM1;STK25;ARHGDIA;NEFL;PLXNB2;MAPT;APOE;NDEL1;ANAPC2
learning or memory (GO:0007611)	61/198	0.000110855	0.0111802	0	0	1.83656	16.7261	APP;OXTR;FEN1;THRA;CRTC1;RASGRF1;SLC6A1;SYNGAP1;JPH3;GRM4;NETO1;GRM7;HRAS;PRKCG;MEF2C;SLC11A2;MAPK8IP2;FOXP2;GPR162;PRKAR1B;VDAC1;RIN1;SHANK3;SHANK2;GRIA1;NLGN3;SLC24A2;RGS14;PDE1B;NRXN3;ATP1A3;NRXN2;PTN;PLA2G6;PRKCZ;CRHR1;RIC8A;CUX2;ATXN1;HRH3;PRKAR2B;HRH2;CHST10;SLC17A7;DRD1;TAC1;STRA6;ASIC1;NTRK1;PRNP;NTRK2;GABRA5;BTBD9;GRIN2B;GRIN1;TH;CAMK4;PPP1R1B;POMK;CNTN2;LHX8
regulation of nuclease activity (GO:0032069)	28/72	0.000121022	0.0119565	0	0	2.61779	23.6113	ACADVL;DCTN1;GOSR2;SRPR;CXXC1;ADD1;HSP90B1;EXTL3;SEC31A;TSPYL2;KLHDC3;ZBTB17;MBTPS1;XBP1;HSPA5;WFS1;PPP2R5B;SYVN1;ASNS;PDIA6;ARFGAP1;YIF1A;VAPB;PREB;CALR;NEIL1;ATP6V0D1;MBTPS2
actin filament bundle assembly (GO:0051017)	20/45	0.000132042	0.0125336	0	0	3.28809	29.3705	DMTN;SHROOM2;ARRB1;ACTN4;SORBS1;SHROOM1;BAIAP2;CORO1B;ADD1;ADD2;CDC42;MYO1B;ZYX;FSCN1;KCTD13;PTK2B;SPIRE1;PHACTR1;EZR;GAS7
actin filament bundle organization (GO:0061572)	20/45	0.000132042	0.0125336	0	0	3.28809	29.3705	DMTN;SHROOM2;ARRB1;ACTN4;SORBS1;SHROOM1;BAIAP2;CORO1B;ADD1;ADD2;CDC42;MYO1B;ZYX;FSCN1;KCTD13;PTK2B;SPIRE1;PHACTR1;EZR;GAS7
histone H3 deacetylation (GO:0070932)	12/21	0.000159101	0.0148117	0	0	5.4744	47.8789	HDAC4;HDAC5;PER1;HDAC2;HDAC3;HDAC11;SIRT6;SIRT7;HDAC9;HDAC6;HDAC7;SIRT3
RNA splicing (GO:0008380)	88/313	0.000166226	0.015183	0	0	1.61561	14.0593	RBM28;DBR1;RBM25;EIF4A3;CELF3;CELF4;GPATCH1;DDX41;CCAR2;PQBP1;PPP1R9B;LSM10;PTBP1;PPP2R1A;SNRNP70;CWC22;ARL6IP4;CTNNBL1;SRRM2;RBFOX1;RBFOX2;MBNL2;SNRPN;RBFOX3;PRPF40B;PRPF40A;SRRM1;JMJD6;PRPF18;DDX39B;HNRNPUL1;HNRNPH1;THRAP3;PRPF3;PPIE;LUC7L3;SRSF4;HNRNPH3;SRSF5;CACTIN;SLU7;SF1;SNRPB;SRSF9;SF3B4;TSEN34;SF3B2;DDX5;SF3B3;RBM8A;CSTF2;NOL3;PPP2CA;PUF60;U2AF2;PCBP2;ZMAT5;TRA2A;CSTF1;RALY;POLR2G;HNRNPA…
ionotropic glutamate receptor signaling pathway (GO:0035235)	13/24	0.000175745	0.0157552	0	0	4.85295	41.9609	GRIA1;GRIA2;APP;GRID1;GRIK5;GRIK4;ATP1A3;GRIK2;GRIN2B;GRIN1;PTK2B;GRIA3;GRIA4
single-organism cellular localization (GO:1902580)	130/496	0.000183546	0.0161554	0	0	1.47028	12.6489	IPO13;RPL4;SRP19;GCC1;RPL6;PEX26;GOLGA4;SYNGAP1;IPO9;ATCAY;RPL18A;AKT2;CFL1;BSG;PALM;ADORA1;PMPCB;LONP2;PMPCA;SEC62;MEF2C;MAP2K1;RPL21;MAP1S;RPL23;AIP;TOMM34;TSC2;ANK2;ATP1B3;ANK3;CACNB1;TBC1D20;HGS;RAB34;CHMP4B;MACF1;TMED10;RPN2;PTTG1IP;CPLX2;PRKCZ;RASGRP1;NCKIPSD;BLOC1S5;BLOC1S6;RHOT2;RHOT1;GRPEL2;EPB41L3;TPR;S100A13;SYNDIG1;MAP7;INPP5K;DRD1;APOE;PACSIN1;BBS2;PDE2A;TIMM44;TIMM10B;EHD2;EHD3;RPS2…
endocytosis (GO:0006897)	90/323	0.00019802	0.0171181	0	0	1.59563	13.6061	ITSN2;LGALS3BP;APP;ACHE;HIP1;DGKD;TFRC;FKBP15;SH3KBP1;DENND1A;TUSC2;USP33;ITSN1;MLC1;CLTA;AP2A1;UBE3A;ARRB1;ICAM5;ARRB2;RABEPK;DNER;ENPP2;ADORA1;TOM1;AP1S1;HRAS;AP2M1;SCYL2;SH3GL1;CAP1;SCARA3;DBNL;ELMOD1;APLP1;ELMOD3;TSC2;EPS15L1;SYP;GAPVD1;PDIA6;DNM1;EPN1;DNM2;EPN2;RUFY1;GAK;DNM3;ADORA2A;BIN1;RAB34;TYRO3;ELMO1;ELMO2;RIN1;EZR;GAS6;GRIA1;NLGN3;LRPAP1;PLD4;CORO1A;PLD2;VTN;CYTH2;SNX2;FCHO1;MICALL1;P…
protein catabolic process (GO:0030163)	77/269	0.000224873	0.0190984	0	0	1.65534	13.9048	UBE2D3;PCSK9;ARRB1;ARRB2;TRIM9;PSMD6;UCHL1;PSMD7;KAT5;PSMD5;PSMD2;AKT1;PSMD1;LONP2;BTRC;BNIP3L;FBXW5;ANAPC7;FBXO2;FBXW9;UBE2E1;RAD23A;RNF41;PJA1;DDB1;PSMA5;RNF126;PSMA3;KCTD10;PSME3;TRIM13;KCTD13;ANAPC5;RBCK1;BIRC2;ANAPC2;CUL1;HTRA2;AGAP3;RNF4;PSMA7;USP19;ARNTL;HSP90B1;AURKA;PCNP;DNAJB2;PPP2CB;ERLEC1;NEU4;MTA1;OS9;UBB;GPC1;PCBP2;APOE;TBL1X;BUB3;UBE2I;HSPA5;WFS1;FBXL19;SYVN1;WWP2;UBE2G2;CUL4A;UBE2…
response to unfolded protein (GO:0006986)	44/135	0.000243588	0.0203312	0	0	1.99138	16.5683	PPP1R15A;ACADVL;HSP90AB1;ATF6B;DCTN1;GOSR2;SRPR;FAF2;CXXC1;ADD1;HSP90B1;DNAJB2;HSPH1;CREB3L3;DNAJB5;TMEM129;EXTL3;SEC31A;TSPYL2;KLHDC3;ZBTB17;HSPA8;MBTPS1;XBP1;HSPA5;WFS1;EDEM2;PPP2R5B;SYVN1;ASNS;HSPA2;PDIA6;ARFGAP1;YIF1A;CREB3;VAPB;JKAMP;DNAJC4;PREB;TMBIM6;CALR;ATP6V0D1;MBTPS2;AARS
histone H4-K16 acetylation (GO:0043984)	11/19	0.000257789	0.0211518	0	0	5.64439	46.6416	MEAF6;KMT2A;KANSL1;PHF20;KANSL2;MCRS1;WDR5;KAT8;JADE3;JADE2;MSL1
positive regulation of neuron projection development (GO:0010976)	46/144	0.000298675	0.0238486	0	0	1.93334	15.6912	CAMK2B;NRP1;NUMBL;SEMA7A;ATP8A2;TWF2;SEZ6;ILK;KATNB1;RND2;NTN1;ROBO1;CUX2;CUX1;ARHGDIA;PALM;NPTN;NEFL;PTK2B;APOE;SCN1B;PACSIN1;NDEL1;LYN;NTRK1;NTRK2;PLK5;FBXW8;SEMA4D;IST1;BCL11A;KIDINS220;ACSL6;ISLR2;VEGFA;TIAM1;STK25;FEZ1;ITPKA;UBE2V2;CNTN1;PLXNB2;MAPT;OBSL1;SHANK3;ANAPC2
nuclear-transcribed mRNA poly(A) tail shortening (GO:0000289)	13/25	0.000300509	0.0238486	0	0	4.44826	36.0755	EIF4A2;EIF4A1;EIF4A3;PARN;CNOT10;MLH1;PAN2;CNOT4;CNOT7;CNOT2;CNOT3;TNKS1BP1;CNOT8
single-organism behavior (GO:0044708)	98/362	0.000328716	0.0256663	0	0	1.53364	12.3003	APP;OXTR;SERPINE2;CRTC1;ABAT;TPGS1;ABHD12;SYNGAP1;PRKCG;TMOD1;MEF2C;AGTPBP1;SLC11A2;MAPK8IP2;FOXP2;GPR162;PRKAR1B;VDAC1;RIN1;GRIA1;CNP;PDE1B;RNF180;SLC1A3;HTRA2;PLA2G6;PRKCZ;CRHR1;NPAS2;RIC8A;ATXN1;EFNB3;HRH3;PRKAR2B;HRH2;CHST10;PENK;MYH14;NPHP4;DRD1;TAC1;TRMT1L;SPTBN2;STRA6;ASIC1;BBS2;PRNP;WFS1;BTBD9;GRIN2B;TH;PPP1R1B;TBCE;CNTN2;FGF12;LHX8;FEN1;THRA;RASGRF1;GRIK2;ARRB2;SLC6A1;UCHL1;JPH3;GRM4;NET…
neuron projection development (GO:0031175)	44/137	0.000350215	0.026911	0	0	1.94831	15.5026	RB1;APP;NRP1;HDAC2;RASGRF1;STMN3;HMGB1;PPP1R9A;GDPD5;PPP1R9B;PQBP1;BLOC1S5;BLOC1S6;PAK1;ATCAY;SYNGAP1;HERC1;CAPZB;MAP2;CHL1;ALKBH1;BLOC1S2;MICALL1;CTNNA1;NEFL;PTK2B;PHGDH;APOE;NCDN;LYN;LGI1;LINGO1;DTNBP1;LAMB1;BAIAP2;GNAO1;RAB13;CNTN1;PLP1;CSPG5;STRN;ATXN10;MATN2;ZPR1
membrane depolarization (GO:0051899)	36/106	0.000356575	0.0269715	0	0	2.11652	16.803	NLGN3;MTMR2;GRIK5;CELF4;SEZ6;GRIK2;NALCN;PRKCZ;RIMS2;PPP3CA;ATXN1;CUX2;NETO1;ADORA1;ABL1;PTK2B;SLC17A7;SCN1B;CACNG4;YWHAH;MEF2C;ANK2;MAPK8IP2;GRIN2B;GRIN1;TPCN1;P2RX7;STX1B;CACNB3;P2RX4;ADORA2A;SLC29A1;SCN4B;SHANK3;RAB3GAP1;SCN2B
neurotrophin TRK receptor signaling pathway (GO:0048011)	77/274	0.00041593	0.0306195	0	0	1.61282	12.5558	YWHAE;ITSN1;CLTA;AP2A1;AATF;ELK1;CASP9;RPS6KA3;ARHGDIA;AKT1;PRKACB;HRAS;AP2M1;PRKCG;MEF2C;MAP2K1;MAP2K2;CHUK;RIPK2;ARHGEF17;PLEKHG5;TSC2;ARHGEF18;PPP2R5D;VAV2;TIAM2;TIAM1;ARHGEF9;MAG;ADCY9;PRKAR1B;ADORA2A;PRKAR1A;LCK;DDIT4;AKT1S1;ARHGEF1;HAP1;ARHGEF2;ARHGEF7;SOS1;SQSTM1;NGEF;ADCYAP1R1;HDAC2;RALB;HDAC3;MAGED1;PDE1B;MAPKAP1;ITPR2;PIK3R2;ADCY2;FOXO3;KALRN;ADCY5;APH1A;ABR;NCSTN;MAPK7;UBB;PRKAR2B;ERBB…
maintenance of location in cell (GO:0051651)	35/103	0.000422556	0.0306195	0	0	2.11797	16.4549	RB1;SEH1L;THRA;KDELR1;GRIK5;TONSL;SYNE1;ARHGAP21;OS9;EPB41L3;MXI1;G3BP2;FLNA;FOPNL;APOE;PIP5K1C;BUB3;POLR2M;SUN1;CIZ1;HSPA5;JUP;NFKBIL1;GAA;ANK3;HOOK3;SUPT7L;PEX14;CAMSAP3;CREB3;CD4;ARL2BP;TAF8;EZR;DBN1
actin cytoskeleton organization (GO:0030036)	72/253	0.000423778	0.0306195	0	0	1.64092	12.7439	NCKAP1;ARPC1A;BRK1;LDB3;SIPA1L1;CAPZB;CFL1;MYO18A;PHACTR1;FBXO8;HRAS;CAP1;TMOD1;MEF2C;ARHGEF17;ARHGEF18;FOXP1;INF2;PRKAR1A;DAAM2;ITPKA;ELMO1;FSCN1;MYH9;OBSL1;LLGL1;PFN2;RAP1GDS1;PRKCZ;CORO1A;CORO1B;ADD1;ADD2;CDC42;ABR;SLC9A3R1;CYTH2;PAK1;ABLIM2;RACGAP1;EPB41L1;EPB41L3;PACSIN2;ABL1;S1PR1;INPP5K;FLNA;MYH14;NCKAP1L;NPHP4;PIP5K1C;PDLIM7;FARP2;DMTN;IQSEC2;IQSEC3;DTNBP1;FOXJ1;CFLAR;CORO2B;EHD2;DLG1;FER…
membrane docking (GO:0022406)	19/45	0.000432229	0.0307709	0	0	3.00259	23.2597	SNAP25;SYT1;STXBP1;VPS33A;STXBP2;VPS33B;EXOC6B;CPLX2;RABEPK;PEX13;PEX14;SYTL2;STX1B;BLOC1S6;PEX5;EZR;YKT6;RAB8A;VTI1B
cellular response to topologically incorrect protein (GO:0035967)	32/92	0.000459531	0.0322404	0	0	2.19402	16.8617	PPP1R15A;ACADVL;DCTN1;GOSR2;SRPR;CXXC1;HDAC6;ADD1;HSP90B1;EXTL3;SEC31A;TSPYL2;KLHDC3;ZBTB17;MBTPS1;XBP1;HSPA5;WFS1;PPP2R5B;SYVN1;ASNS;PDIA6;ARFGAP1;YIF1A;UBE2W;VAPB;PREB;STUB1;CALR;ATP6V0D1;MBTPS2;AARS
vesicle docking involved in exocytosis (GO:0006904)	14/29	0.000476313	0.0329405	0	0	3.83261	29.3173	SNAP25;STXBP1;VPS33A;STXBP2;VPS33B;EXOC6B;CPLX2;RABEPK;SYTL2;STX1B;BLOC1S6;YKT6;RAB8A;VTI1B
liposaccharide metabolic process (GO:1903509)	34/100	0.00050087	0.0341509	0	0	2.11952	16.1066	PIGU;CMAS;CERK;PIGO;PIGQ;HEXA;GBA;CWH43;PIGV;SMPD3;NEU4;SMPD4;PSAP;NEU1;MAP7;ST3GAL5;ST8SIA5;B4GALNT1;ARSG;NANS;COLGALT1;ARSB;ARSA;ST8SIA1;ST8SIA3;ALG1;PIGC;DPM2;DPM3;GLB1;MPPE1;ST6GALNAC4;GPLD1;ST6GALNAC6
positive regulation of synaptic transmission (GO:0050806)	30/85	0.000515508	0.0346608	0	0	2.24344	16.9836	NLGN3;SLC24A2;SNAP25;SNAP47;OXTR;SERPINE2;RGS14;SLC1A3;GRIK2;ARRB2;PRKCZ;CRHR1;LRRTM1;NPTN;KISS1R;PTK2B;DRD1;TAC1;GLUL;LGI1;NTRK1;NTRK2;SYT1;DTNBP1;STX1B;ADORA2A;HAP1;SHANK3;SHANK2;VAMP2
monosaccharide biosynthetic process (GO:0046364)	22/56	0.000530684	0.0351924	0	0	2.65936	20.0551	CRTC2;TPI1;PMM1;GOT1;MDH2;GOT2;ENO1;ENO2;PGD;ENO3;G6PC3;GPD1;PGK1;CHST15;ALDOC;ALDOA;SLC25A12;TKT;PRKACB;GAPDH;PGM1;SLC25A13
amino acid transport (GO:0006865)	41/128	0.000580587	0.0372025	0	0	1.9399	14.4551	SNAP25;RAB3A;SLC43A2;STXBP1;SLC1A3;SLC38A10;PRKAG2;SLC1A6;SLC6A1;SLC7A10;ACACB;SLC7A3;SLC9A3R1;SLC38A7;SLC17A7;SLC25A20;CRYM;SLC36A4;SLC25A22;SLC19A1;NTRK2;PRKAB2;SLC6A17;SYT1;SLC32A1;SLC6A15;PRAF2;SLC6A13;SLC7A4;SLC6A6;SLC25A15;SLC7A6;XK;SLC6A9;SLC7A8;PQLC2;SLC22A8;SLC25A12;SERINC5;VAMP2;SLC25A13
protein deacetylation (GO:0006476)	16/36	0.000611902	0.0372025	0	0	3.28575	24.3111	HDAC4;HDAC5;HDAC2;HDAC3;HDAC11;SIRT4;BAZ2A;SIRT6;SIRT7;HDAC9;HDAC6;HDAC7;SIRT3;PER1;SIN3A;RCOR1
RNA splicing, via transesterification reactions with bulged adenosine as nucleophile (GO:0000377)	53/177	0.000642258	0.0372025	0	0	1.76079	12.9427	DBR1;EIF4A3;CELF3;CELF4;GPATCH1;DDX41;PQBP1;PTBP1;SNRNP70;CWC22;SRRM2;SRRM1;DDX39B;HNRNPUL1;HNRNPH1;PRPF3;PPIE;SRSF4;SRSF5;HNRNPH3;CACTIN;SLU7;SNRPB;SRSF9;SF1;SF3B4;DDX5;SF3B2;SF3B3;RBM8A;CSTF2;U2AF2;PCBP2;TRA2A;CSTF1;RALY;POLR2G;HNRNPA1;SRSF11;HNRNPA3;SF3A2;FUS;CPSF3;UPF3B;XAB2;HNRNPK;SNW1;NOVA1;HNRNPA2B1;RNPS1;HNRNPC;RBMX;SUGP1
mRNA splicing, via spliceosome (GO:0000398)	53/177	0.000642258	0.0372025	0	0	1.76079	12.9427	DBR1;EIF4A3;CELF3;CELF4;GPATCH1;DDX41;PQBP1;PTBP1;SNRNP70;CWC22;SRRM2;SRRM1;DDX39B;HNRNPUL1;HNRNPH1;PRPF3;PPIE;SRSF4;SRSF5;HNRNPH3;CACTIN;SLU7;SNRPB;SRSF9;SF1;SF3B4;DDX5;SF3B2;SF3B3;RBM8A;CSTF2;U2AF2;PCBP2;TRA2A;CSTF1;RALY;POLR2G;HNRNPA1;SRSF11;HNRNPA3;SF3A2;FUS;CPSF3;UPF3B;XAB2;HNRNPK;SNW1;NOVA1;HNRNPA2B1;RNPS1;HNRNPC;RBMX;SUGP1
regulation of cell morphogenesis involved in differentiation (GO:0010769)	70/248	0.000648046	0.0372025	0	0	1.62169	11.9057	ACHE;NRP1;GDI1;AATK;ILK;LDLRAD4;RND2;PQBP1;ROBO1;POFUT2;SYNGAP1;SIPA1L1;ARHGDIA;NEFL;NEFM;NRCAM;LZTS1;NDEL1;YWHAH;FBXW8;IST1;ISLR2;AXIN2;TIAM1;MAG;ITPKA;NSMF;ARHGEF1;ITGB1BP1;MAPT;ARHGEF7;OBSL1;SHANK3;NGEF;ANAPC2;NLGN3;CAMK2B;KANK1;NUMBL;SEMA7A;TWF2;THY1;NTN1;PPP2CA;CDC42;CUX2;CUX1;CHN1;GCNT2;MBP;APOE;LINGO1;NTRK2;DMTN;SEMA4D;BCL11A;RCC2;WNT7A;SSH3;VEGFA;GRIN1;ARPC2;STK25;TTC3;SARM1;CNTN2;PLXNB2;…
regulation of Ras protein signal transduction (GO:0046578)	36/109	0.000648228	0.0372025	0	0	2.02916	14.8966	KANK1;MAPKAP1;DENND1A;RASGRF1;STMN3;RASAL1;ARRB1;FLCN;PPP2CB;CYTH2;SYNGAP1;CYTH4;RASGEF1A;NUP62;FLOT1;PLCE1;SHOC2;APOE;FBXO8;HRAS;CYTH1;PSD;NTRK1;MAP2K1;IQSEC2;IQSEC3;GBF1;ARAP3;DGKZ;RASA3;SGSM3;MADD;KCTD13;STAMBP;ARHGEF2;SQSTM1
single-organism carbohydrate catabolic process (GO:0044724)	37/113	0.000661359	0.0372025	0	0	2.00334	14.6669	PFKFB2;PYGB;GALT;HIBADH;OGDHL;ENO1;ENO2;NUDT5;ENO3;HK1;LDHB;ABHD10;NEU4;LDHA;FUT8;NEU1;PGK1;PGM2;PGLS;PGM1;TPI1;GAA;PPP2R5D;BPGM;PGD;GCK;PFKL;PKM;GLB1;IDNK;ALDOC;CALM1;ALDOA;TKT;GAPDH;PFKM;GLYR1
neurotrophin signaling pathway (GO:0038179)	77/278	0.000663455	0.0372025	0	0	1.58032	11.5649	YWHAE;ITSN1;CLTA;AP2A1;AATF;ELK1;CASP9;RPS6KA3;ARHGDIA;AKT1;PRKACB;HRAS;AP2M1;PRKCG;MEF2C;MAP2K1;MAP2K2;CHUK;RIPK2;ARHGEF17;PLEKHG5;TSC2;ARHGEF18;PPP2R5D;VAV2;TIAM2;TIAM1;ARHGEF9;MAG;ADCY9;PRKAR1B;ADORA2A;PRKAR1A;LCK;DDIT4;AKT1S1;ARHGEF1;HAP1;ARHGEF2;ARHGEF7;SOS1;SQSTM1;NGEF;ADCYAP1R1;HDAC2;RALB;HDAC3;MAGED1;PDE1B;MAPKAP1;ITPR2;PIK3R2;ADCY2;FOXO3;KALRN;ADCY5;APH1A;ABR;NCSTN;MAPK7;UBB;PRKAR2B;ERBB…
histone H4-K8 acetylation (GO:0043982)	9/15	0.00067479	0.0372025	0	0	6.15513	44.9393	MEAF6;KANSL1;PHF20;KANSL2;MCRS1;WDR5;KAT8;JADE3;JADE2
histone H4-K5 acetylation (GO:0043981)	9/15	0.00067479	0.0372025	0	0	6.15513	44.9393	MEAF6;KANSL1;PHF20;KANSL2;MCRS1;WDR5;KAT8;JADE3;JADE2
negative regulation of mRNA splicing, via spliceosome (GO:0048025)	9/15	0.00067479	0.0372025	0	0	6.15513	44.9393	PTBP1;U2AF2;HNRNPA2B1;ACIN1;RNPS1;SRSF4;RBMX;SRSF12;SRSF9
regulation of neurotransmitter levels (GO:0001505)	31/90	0.000676304	0.0372025	0	0	2.16106	15.7733	SNAP25;ACHE;DAGLA;RAB3A;PDE1B;STXBP1;NRXN3;NRXN2;SLC1A3;ABAT;SLC6A1;LIN7B;RIMS2;GRM4;HRH3;SLC17A7;GLUL;PRIMA1;HSPA8;XBP1;AGTPBP1;SLC32A1;SYT1;GAD1;SLC6A13;WNT7A;SYN2;BAIAP3;TH;DAGLB;VAMP2
organelle localization (GO:0051640)	41/129	0.00069203	0.0372025	0	0	1.91774	13.9532	DCTN1;TPGS1;CPLX2;PRKCZ;RASGRP1;NTN1;HDAC6;SYNE1;AURKA;CDC42;BLOC1S5;BLOC1S6;RHOT2;TMEM201;ATCAY;RHOT1;MSTO1;S100A13;SYNDIG1;MAP6;NDEL1;BBS2;ACTR2;MAP2K1;MEF2C;MAP1S;VPS33A;VPS33B;MUL1;HOOK3;PEX13;RAB11B;GPR162;STK25;RAB34;MYO5B;TACC1;MAPT;HAP1;LAMTOR1;TACC2
regulation of ion transmembrane transporter activity (GO:0032412)	43/137	0.000696074	0.0372025	0	0	1.88317	13.6907	YWHAE;NLGN3;CAMK2D;AHCYL1;RASGRF1;FHL1;STK39;AKAP7;PLA2G6;JPH1;CRHR1;SLC9A3R1;JPH3;PDE4B;PTK2B;SCN1B;CACNG4;YWHAH;MEF2C;ACTN2;DAPK1;KCNIP2;ATP1B3;ANK2;WWP2;ACTN4;ANK3;MAPK8IP2;FKBP1A;JSRP1;ASPH;CNKSR3;CALM3;GNB5;HAP1;GPD1L;CALM1;CNIH3;FGF12;SCN4B;SHANK3;SCN2B;PTPN3
ER-nucleus signaling pathway (GO:0006984)	32/94	0.000704301	0.0372025	0	0	2.12298	15.4093	PPP1R15A;ACADVL;INSIG2;DCTN1;GOSR2;SRPR;CXXC1;ARHGEF10L;ADD1;HSP90B1;SCAP;EXTL3;SEC31A;TSPYL2;KLHDC3;ZBTB17;MBTPS1;XBP1;HSPA5;WFS1;PPP2R5B;SYVN1;ASNS;PDIA6;ARFGAP1;YIF1A;VAPB;PREB;CALR;ATP6V0D1;MBTPS2;AARS
neurotransmitter secretion (GO:0007269)	22/57	0.0007058	0.0372025	0	0	2.58321	18.7443	SNAP25;HSPA8;XBP1;RAB3A;SLC32A1;SYT1;STXBP1;GAD1;SLC6A13;NRXN3;NRXN2;WNT7A;ABAT;SLC6A1;SYN2;LIN7B;BAIAP3;RIMS2;GRM4;HRH3;SLC17A7;VAMP2
negative regulation of phosphate metabolic process (GO:0045936)	118/458	0.000713387	0.0372025	0	0	1.43446	10.3933	RB1;SLC27A1;LDLRAD4;ZFYVE1;ZFYVE28;CNST;RGS3;PPP2R1A;PALM;GRB10;AKT1;ZGPAT;LMO3;APLP1;TSC2;SYTL2;MAPK8IP1;SPOCD1;OXA1L;WDR81;PRKAR1B;PRKAR1A;DDIT4;TRIB2;PPP1R37;PXK;FICD;NPRL2;ZCCHC9;THY1;PKMYT1;NDRG2;PRKCZ;PRPSAP1;PGS1;SLC9A3R1;ATXN1;HRH3;PRKAR2B;ABL1;INPP5J;INPP5K;NCKAP1L;SMYD3;APOE;SOCS5;LYN;PRNP;RCC2;PDE2A;PCIF1;NR2F2;DNAJC15;CAMSAP3;MLXIPL;DLG3;PKIA;PPP1R1B;DNAJC10;PIN1;NF2;CALM1;YWHAE;CSRNP…
negative regulation of phosphorus metabolic process (GO:0010563)	118/458	0.000713387	0.0372025	0	0	1.43446	10.3933	RB1;SLC27A1;LDLRAD4;ZFYVE1;ZFYVE28;CNST;RGS3;PPP2R1A;PALM;GRB10;AKT1;ZGPAT;LMO3;APLP1;TSC2;SYTL2;MAPK8IP1;SPOCD1;OXA1L;WDR81;PRKAR1B;PRKAR1A;DDIT4;TRIB2;PPP1R37;PXK;FICD;NPRL2;ZCCHC9;THY1;PKMYT1;NDRG2;PRKCZ;PRPSAP1;PGS1;SLC9A3R1;ATXN1;HRH3;PRKAR2B;ABL1;INPP5J;INPP5K;NCKAP1L;SMYD3;APOE;SOCS5;LYN;PRNP;RCC2;PDE2A;PCIF1;NR2F2;DNAJC15;CAMSAP3;MLXIPL;DLG3;PKIA;PPP1R1B;DNAJC10;PIN1;NF2;CALM1;YWHAE;CSRNP…
hexose biosynthetic process (GO:0019319)	20/50	0.000714819	0.0372025	0	0	2.73922	19.8415	CRTC2;TPI1;PMM1;GOT1;MDH2;GOT2;ENO1;ENO2;ENO3;G6PC3;GPD1;PGK1;CHST15;ALDOC;ALDOA;SLC25A12;PRKACB;GAPDH;PGM1;SLC25A13
protein polyubiquitination (GO:0000209)	55/186	0.000717394	0.0372025	0	0	1.72973	12.523	UBE2D3;UBE3A;BRCA1;FBXO22;UBE2L3;NPEPPS;PSMD6;PSMD7;PSMD5;RUSC1;PSMD2;ARIH2;PSMD1;BTRC;ANAPC7;UBE2E1;UBE4A;RNF41;PSMA5;RNF126;PSMA3;PSME3;UBE2V2;PELI1;ANAPC5;RBCK1;UBE2V1;BIRC2;ANAPC2;MGRN1;RNF180;PELI3;RNF8;RNF4;PSMA7;HDAC6;UBB;UBR5;RNF20;HUWE1;UBE2G1;WWP2;UBE2G2;UBE2W;UBOX5;PSMC5;PSMC1;CDC16;MKRN1;PSMC2;TTC3;TPP2;STUB1;TRIM32;RNF187
neuromuscular process (GO:0050905)	28/79	0.000722379	0.0372025	0	0	2.2575	16.3284	CAMK2B;APP;ATP8A2;EI24;SLC1A3;ADCY5;ABR;UCHL1;JPH3;HERC1;PENK;NEFL;NBN;STRA6;RBFOX1;AGTPBP1;RBFOX2;PRRT2;APLP2;GAA;ATP2B2;GRIN2B;GLRB;PEX5;POMK;FGF12;AARS;SPG20
long-term synaptic potentiation (GO:0060291)	14/30	0.000732777	0.0373408	0	0	3.59285	25.9356	SLC24A2;SNAP25;SNAP47;NTRK2;RGS14;SERPINE2;PRKCZ;CRHR1;LRRTM1;NPTN;PTK2B;DRD1;VAMP2;SHANK2
regulation of Rho GTPase activity (GO:0032319)	52/174	0.000754638	0.03796	0	0	1.75565	12.6219	ITSN2;ITSN1;RASGRF1;ARHGAP1;STMN3;ARHGEF10L;ARHGAP5;DOCK10;ARHGEF40;HRAS;NDEL1;PLEKHG3;ARHGEF10;BCAS3;ARHGEF15;ARHGEF17;PLEKHG5;ARHGEF19;ARHGEF18;ARAP3;VAV2;TIAM2;TIAM1;ARHGAP10;ARHGEF9;PKP4;ITGB1BP1;ARHGEF1;ARHGEF2;ARHGEF7;SOS1;NGEF;FICD;RAP1GDS1;THY1;ARHGAP15;RASGRP1;KALRN;ABR;CHN1;PTK2B;NCKAP1L;SRGAP2;FARP2;NTRK2;FARP1;SEMA4D;FOXJ1;SOD1;ARHGAP33;PLXNB2;PIN1
endoplasmic reticulum unfolded protein response (GO:0030968)	29/83	0.000764301	0.03796	0	0	2.20839	15.8486	PPP1R15A;ACADVL;DCTN1;GOSR2;SRPR;CXXC1;ADD1;HSP90B1;EXTL3;SEC31A;TSPYL2;KLHDC3;ZBTB17;MBTPS1;XBP1;HSPA5;WFS1;PPP2R5B;SYVN1;ASNS;PDIA6;ARFGAP1;YIF1A;VAPB;PREB;CALR;ATP6V0D1;MBTPS2;AARS
coenzyme A metabolic process (GO:0015936)	10/18	0.000774194	0.03796	0	0	5.12995	36.7494	PANK4;MCCC2;ACLY;PANK2;MCEE;ACOT7;PPCS;DCAKD;ACACB;PPCDC
glutamate receptor signaling pathway (GO:0007215)	17/40	0.000782124	0.03796	0	0	3.03596	21.7177	GRIA1;GRIA2;APP;GRID1;GRIK5;GRIK4;ATP1A3;GRIK2;SSTR1;GRIN2B;GRIN1;GRM4;GRM7;GRM8;PTK2B;GRIA3;GRIA4
nuclear export (GO:0051168)	36/110	0.000784136	0.03796	0	0	2.00161	14.3134	AHCYL1;RBM8A;DDX25;ZC3H3;PHAX;ADAR;SMG7;SMG5;SMG6;GLE1;ATXN1;U2AF2;XPO6;TPR;XPO5;LZTS2;CCHCR1;HNRNPA1;SRSF11;EIF5A;STRADA;CPSF3;RITA1;UPF3B;XPO7;SRRM1;LSG1;DDX39B;EIF6;XPOT;SARNP;SRSF4;RNPS1;SRSF5;CALR;SRSF9
negative regulation of mRNA metabolic process (GO:1903312)	11/21	0.000814922	0.0379786	0	0	4.51495	32.1122	PTBP1;NBAS;U2AF2;DHX34;HNRNPA2B1;ACIN1;RNPS1;SRSF4;RBMX;SRSF12;SRSF9
tRNA metabolic process (GO:0006399)	45/146	0.000815349	0.0379786	0	0	1.83431	13.0454	CARS;TSEN34;POP5;TRMU;TRUB2;PUS10;AARS2;URM1;EPRS;FARS2;NARS;FBL;LARS;NARS2;TYW1;HARS;PUSL1;VARS2;RPP14;RPP38;TRMT1L;YARS;PTCD1;METTL1;NSUN2;ELAC2;TPRKB;ADAT1;SARS;CDKAL1;AARSD1;HARS2;DUS2;LARS2;CTU2;DALRD3;SARS2;TRMT6;DUS1L;IARS;DUS3L;TRMT61A;TRMT61B;FARSB;AARS
endosomal transport (GO:0016197)	55/187	0.000825244	0.0379786	0	0	1.71652	12.187	AP2A1;TOM1;VPS35;GPRASP1;SCYL2;TMED9;STX8;AKTIP;DENND2A;VPS37D;BET1L;RAB32;RNF126;HGS;CHMP4B;PIK3C3;CHMP6;VPS25;SQSTM1;CHMP7;CD63;RAB5B;AP5Z1;STX16;MGRN1;TRAK1;BLOC1S5;BLOC1S6;SNX1;UBB;SNX27;MICALL1;VTI1A;STX6;FLNA;TBC1D17;EVI5;YKT6;AP1M1;SURF4;AP3D1;SNF8;HOOK3;DCLK1;RAB11B;MYO1D;EHD2;FAM160A2;EHD3;HOOK2;SNX17;SGSM3;RAB13;VIPAS39;CORO7
microtubule-based movement (GO:0007018)	55/187	0.000825244	0.0379786	0	0	1.71652	12.187	APP;KIF17;UCHL1;OPA1;KIF5C;KIF5A;NEFL;KIF21A;NEFM;KIF1A;IFT57;NDEL1;ACTR2;MAP2K1;MAP1S;CEP131;AP3B2;KIFC2;IFT81;BBS12;NME7;KIFC3;MAPT;HAP1;DYNC1I2;DCTN1;CCDC103;KATNB1;SPG7;KLC1;PRKCZ;RASGRP1;AP3M2;CDC42;BLOC1S5;ARHGAP21;BLOC1S6;RHOT2;SNX29;KLC2;RHOT1;RACGAP1;BLOC1S2;KIF3C;MAP4;DNAH14;DTNBP1;LCA5;AP3D1;PEX14;KTN1;SOD1;TTLL1;KIF26B;COPG1
regulation of synaptic transmission, glutamatergic (GO:0051966)	19/47	0.0008266	0.0379786	0	0	2.78777	19.7881	NLGN3;NTRK1;NTRK2;OXTR;MEF2C;SERPINE2;SYT1;GRIK2;PLA2G6;MAPK8IP2;GRM4;GRM7;ADORA2A;GRM8;ADORA1;PTK2B;DRD1;GLUL;SHANK3
negative regulation of protein complex assembly (GO:0031333)	31/91	0.000835539	0.0379786	0	0	2.12491	15.0602	KANK1;THRA;TWF2;HMGB1;LDLRAD4;CLU;PRKCZ;ADD1;ADD2;CDC42;TRIM9;CAPZB;STMN1;INPP5J;VILL;SPTAN1;LCMT1;SPTBN2;GSN;DMTN;BCL11A;RDX;TBCD;DNAJC15;SVIP;EML2;PEX14;PEX5;FKBP4;BIRC2;PFN2
histone modification (GO:0016570)	80/293	0.000839435	0.0379786	0	0	1.54943	10.9743	ATF2;CRTC2;SETD3;TRRAP;PHF20;KDM1B;HDAC11;ASH2L;JADE3;JADE2;FBL;KAT5;RUVBL1;WDR5;KAT8;ATXN7L3;KDM6A;NCOA1;PRMT8;PRMT7;PRMT2;UBE2E1;SIRT6;VRK1;ASH1L;SIRT7;RNF40;SUPT7L;JMJD6;SIRT3;MSL1;DDB1;WAC;PADI2;HDAC4;NAA60;HDAC5;HDAC2;PAXIP1;GTF3C4;HDAC3;MEAF6;KMT2A;RNF8;CXXC1;BAZ2A;BRCC3;HDAC9;HDAC6;PPM1F;AURKA;HDAC7;HLCS;NSD1;HSF4;SMYD2;APBB1;BRD8;SMYD3;DMAP1;METTL8;BRD4;RNF20;PHC1;BRPF1;MCRS1;HUWE1;COPRS;…
small GTPase mediated signal transduction (GO:0007264)	113/439	0.000945422	0.0423776	0	0	1.43206	9.97269	RB1;NCKAP1;RAB3C;RAB3A;RTKN;FAM13B;ITSN1;TMEM91;ARHGAP36;DOCK10;SYNGAP1;ARHGDIA;CFL1;PLCE1;MAP2K1;MAP2K2;RUNDC3A;RAB32;TIAM2;TIAM1;RAB34;ELMO1;NGEF;RAB5B;AGAP2;ARHGAP18;PIK3R2;AGAP3;RASGRP2;ARHGAP15;KALRN;DNAJC27;RASGRP1;RHOBTB2;RASGRP3;PLD2;ABR;RHOT2;RHOT1;RACGAP1;RRAS;G3BP2;RSU1;SRGAP3;SRGAP2;RALGDS;RAB4B;RASL10A;RASL10B;RAB27B;ARHGAP25;ARHGAP33;ARHGAP32;RHEB;GNB1;RGL3;RGL1;RGL2;ARF3;DOCK6;DOCK…
vesicle docking (GO:0048278)	15/34	0.000989502	0.0439466	0	0	3.24189	22.4284	SNAP25;SYT1;STXBP1;VPS33A;STXBP2;VPS33B;EXOC6B;CPLX2;RABEPK;SYTL2;STX1B;BLOC1S6;YKT6;RAB8A;VTI1B
response to auditory stimulus (GO:0010996)	8/13	0.00108765	0.0473294	0	0	6.56421	44.7924	ABHD12;NTRK2;ATP8A2;NRXN2;SLC1A3;SHANK3;FOXP2;STRA6
macromolecule deacylation (GO:0098732)	17/41	0.0010942	0.0473294	0	0	2.90928	19.8347	HDAC4;HDAC5;HDAC2;HDAC3;HDAC11;SIRT4;BAZ2A;SIRT6;SIRT7;HDAC9;HDAC6;HDAC7;SIRT3;PER1;SIN3A;PPT2;RCOR1
endothelial cell chemotaxis (GO:0035767)	6/8	0.00110478	0.0473294	0	0	12.3039	83.7664	NRP1;NR4A1;PLEKHG5;RAB13;CORO1B;VEGFA
C4-dicarboxylate transport (GO:0015740)	6/8	0.00110478	0.0473294	0	0	12.3039	83.7664	SLC38A7;SLC1A3;SLC13A5;SLC1A6;SLC25A12;SLC25A13
covalent chromatin modification (GO:0016569)	80/296	0.00115629	0.0491016	0	0	1.52762	10.3306	ATF2;CRTC2;SETD3;TRRAP;PHF20;KDM1B;HDAC11;ASH2L;JADE3;JADE2;FBL;KAT5;RUVBL1;WDR5;KAT8;ATXN7L3;KDM6A;NCOA1;PRMT8;PRMT7;PRMT2;UBE2E1;SIRT6;VRK1;ASH1L;SIRT7;RNF40;SUPT7L;JMJD6;SIRT3;MSL1;DDB1;WAC;PADI2;HDAC4;NAA60;HDAC5;HDAC2;PAXIP1;GTF3C4;HDAC3;MEAF6;KMT2A;RNF8;CXXC1;BAZ2A;BRCC3;HDAC9;HDAC6;PPM1F;AURKA;HDAC7;HLCS;NSD1;HSF4;SMYD2;APBB1;BRD8;SMYD3;DMAP1;METTL8;BRD4;RNF20;PHC1;BRPF1;MCRS1;HUWE1;COPRS;…
regulation of membrane potential (GO:0042391)	73/266	0.00118484	0.0498766	0	0	1.5595	10.5081	YWHAE;PANK2;KCNC2;CRTC1;GRIK5;TUSC2;CELF4;GRIK2;RIMS2;PPP3CA;RIMS3;NETO1;GJA5;ADORA1;SCN1B;KCNH1;YWHAH;KCNH3;MEF2C;ACTN2;ANK2;ATP1B3;ANK3;MAPK8IP2;STX1B;CACNB3;ADORA2A;SLC29A1;SCN4B;SHANK3;NLGN3;MTMR2;SEZ6;AKAP7;ATP1A1;SLC1A6;PRKCZ;NALCN;SLC25A27;DPP6;CUX2;ATXN1;UCP2;ABL1;MYH14;PTK2B;SLC17A7;DRD1;BCO2;CACNG4;TRPM4;ASIC1;JUP;KCNIP2;PYCR1;WWP2;SOD2;GRIN2B;GRIN1;TPCN1;SOD1;P2RX7;EHD3;DLG1;P2RX4;GLRB…

## Sheet: Mouse_Atlas_Antisense
Term	Overlap	P.value	Adjusted.P.value	Old.P.value	Old.Adjusted.P.value	Odds.Ratio	Combined.Score	Genes
min6	6/361	0.00389975	0.253483	0	0	4.29384	23.8172	2310034G01RIK;RPH3AL;TRP53I13;PDE1C;RASGRF2;GMPPA
nucleus accumbens	5/383	0.021587	0.701578	0	0	3.31349	12.7094	NOVA2;PITPNM2;PPP1R1B;CACNA2D3;SND1
umbilical cord	3/208	0.055626	0.975891	0	0	3.60585	10.4177	ADAM12;SLIT3;LPP
osteoblast day21	3/264	0.0971035	0.975891	0	0	2.82414	6.58583	ADAM12;COL9A2;LRP6
dendritic cells lymphoid CD8a+	2/142	0.117624	0.975891	0	0	3.48801	7.46526	BATF3;IDH2
pituitary	3/294	0.123258	0.975891	0	0	2.52912	5.29466	2310034G01RIK;RPH3AL;GMPPA
C3H 10T1 2	2/155	0.135607	0.975891	0	0	3.18954	6.37268	ATL3;A930004D18RIK
dorsal striatum	4/477	0.136595	0.975891	0	0	2.08141	4.14353	PPP1R1B;CACNA2D3;GSG1L;TNIK
osteoblast day5	2/175	0.164344	0.975891	0	0	2.81795	5.08864	ATL3;SLIT3
mast cells	4/515	0.16591	0.975891	0	0	1.92286	3.45406	PDE1C;ANP32A;ITGA2B;PWWP2A
cerebral cortex prefrontal	3/344	0.171682	0.975891	0	0	2.15279	3.79345	IGSF21;LINGO1;SND1
bladder	2/195	0.194044	0.975891	0	0	2.52338	4.13752	LPP;PLCD1
placenta	3/411	0.24327	0.975891	0	0	1.79311	2.5347	DNAJB12;VTCN1;INHBA
olfactory bulb	3/414	0.246597	0.975891	0	0	1.77974	2.49164	ANP32A;NOVA2;TNIK
nih 3T3	2/252	0.281211	0.975891	0	0	1.94242	2.46425	MED1;ATL3
retinal pigment epithelium	3/473	0.313127	0.975891	0	0	1.55162	1.80166	PDE1C;A930004D18RIK;FRMD4B
mIMCD-3	2/300	0.354405	0.975891	0	0	1.62557	1.68623	MED1;AGRN
osteoblast day14	2/301	0.355908	0.975891	0	0	1.62005	1.67365	ADAM12;COL9A2
T-cells foxP3+	1/112	0.373161	0.975891	0	0	2.17601	2.14498	PRKCH
granulocytes mac1+gr1+	3/557	0.408337	0.975891	0	0	1.31067	1.17392	FIS1;INHBA;1700018G05RIK
macrophage peri LPS thio 0hrs	2/353	0.432093	0.975891	0	0	1.37638	1.15494	MAN1C1;MFGE8
uterus	1/141	0.444803	0.975891	0	0	1.72274	1.39563	VTCN1
bone	1/157	0.480802	0.975891	0	0	1.54479	1.13125	CD163
T-cells CD8+	1/166	0.500027	0.975891	0	0	1.45987	1.01182	LYPD6B
macrophage bone marrow 0hr	1/180	0.528544	0.975891	0	0	1.34473	0.857441	FRMD4B
neuro2a	2/425	0.529242	0.975891	0	0	1.1379	0.724059	VGF;SLIT3
dendritic cells myeloid CD8a-	1/188	0.544112	0.975891	0	0	1.28668	0.783076	BATF3
T-cells CD4+	1/191	0.549818	0.975891	0	0	1.26617	0.757386	LYPD6B
lens	4/947	0.55761	0.975891	0	0	1.01878	0.595065	FIS1;2900057B20RIK;ANP32A;FGFRL1
thymocyte SP CD4+	1/203	0.571944	0.975891	0	0	1.19023	0.664998	TNIK
B-cells GL7 negative KLH	1/212	0.587831	0.975891	0	0	1.13894	0.605138	ATL3
RAW 264 7	1/222	0.6048	0.975891	0	0	1.08686	0.546533	GM3435
lacrimal gland	3/749	0.605699	0.975891	0	0	0.96369	0.483167	NUDT9;NOVA2;SND1
adrenal gland	1/245	0.641255	0.975891	0	0	0.983257	0.436889	GSG1L
heart	2/568	0.687104	0.975891	0	0	0.844174	0.316793	NOVA2;IDH2
hypothalamus	1/296	0.710657	0.975891	0	0	0.811162	0.277065	RASGRF2
mast cells IgE	2/598	0.714214	0.975891	0	0	0.800439	0.269405	PDE1C;MYL6B
MEF	1/300	0.715501	0.975891	0	0	0.800147	0.267867	LPP
follicular B-cells	2/603	0.71854	0.975891	0	0	0.793574	0.262304	ANP32A;ARHGEF3
amygdala	1/308	0.724952	0.975891	0	0	0.778978	0.250558	TNIK
prostate	1/329	0.748309	0.975891	0	0	0.728324	0.211169	SND1
retina	2/664	0.767055	0.975891	0	0	0.718175	0.190457	A930004D18RIK;FRMD4B
cerebral cortex	1/349	0.768728	0.975891	0	0	0.685765	0.180369	LINGO1
NK cells	2/669	0.770696	0.975891	0	0	0.712607	0.185606	MED1;S1PR5
spinal cord	1/353	0.772611	0.975891	0	0	0.677834	0.174867	NEFM
lung	1/354	0.773572	0.975891	0	0	0.675879	0.173523	RASGRF2
macrophage bone marrow 2hr LPS	1/365	0.783877	0.975891	0	0	0.655086	0.159515	FRMD4B
intestine large	1/374	0.791964	0.975891	0	0	0.638985	0.149037	MGAT4B
macrophage peri LPS thio 7hrs	2/707	0.796801	0.975891	0	0	0.672866	0.152842	NUDT9;INHBA
macrophage bone marrow 6hr LPS	2/730	0.811313	0.975891	0	0	0.650828	0.136089	RPH3AL;1700018G05RIK
thymocyte DP CD4+CD8+	1/410	0.821425	0.975891	0	0	0.581669	0.114423	5830444B04RIK
bone marrow	1/413	0.823685	0.975891	0	0	0.577344	0.111986	CD163
cornea	1/427	0.833865	0.975891	0	0	0.55797	0.101374	EVPL
cerebellum	1/428	0.83457	0.975891	0	0	0.556634	0.100661	IGSF21
Baf3	1/440	0.842797	0.975891	0	0	0.541086	0.0925416	SND1
adipose brown	1/456	0.853141	0.975891	0	0	0.52163	0.0828509	FGFRL1
salivary gland	1/480	0.867408	0.975891	0	0	0.494883	0.0703949	NOVA2
dorsal root ganglia	1/541	0.897798	0.975891	0	0	0.437602	0.0471779	NEFM
mega erythrocyte progenitor	1/562	0.906577	0.975891	0	0	0.420764	0.0412685	MED1
macrophage peri LPS thio 1hrs	1/598	0.919926	0.975891	0	0	0.394656	0.032939	MFGE8
skeletal muscle	1/710	0.950526	0.975891	0	0	0.330386	0.0167636	RAB12
testis	8/3059	0.951245	0.975891	0	0	0.589656	0.0294733	NUDT9;TTC23;ATL3;PDE1C;GRK4;PITPNM2;MRO;1700018G05RIK
embryonic stem line V26 2 p16	1/728	0.954223	0.975891	0	0	0.321904	0.0150839	RPP25
eyecup	1/828	0.970302	0.975891	0	0	0.281505	0.00848693	RAB12
embryonic stem line Bruce4 p13	1/876	0.975891	0.975891	0	0	0.265394	0.00647688	RPP25

[truncated: 3 more sheets: Molecular_Antisense, Cellular_Antisense, Biological_Antisense]
